# Supplementary material for: Non-adaptive Evolution of Trimeric Autotransporters in Brucellaceae
Source: Front Microbiol. 2020 Nov 12;11:560667. doi: 10.3389/fmicb.2020.560667 (PMC7688925; doi:10.3389/fmicb.2020.560667)
Supplement: Supplementary file 2 [file Data_Sheet_1.ZIP]

Archive with 10 entries (10 files):
- TrpRing-GIN-Neck-CC.pdb
- __MACOSX/._TrpRing-GIN-Neck-CC.pdb
- DALL.pdb
- __MACOSX/._DALL.pdb
- FGG-HANS-HIM-Neck.pdb
- __MACOSX/._FGG-HANS-HIM-Neck.pdb
- Head-HIM-Neck-CC.pdb
- __MACOSX/._Head-HIM-Neck-CC.pdb
- Neck-CC-MemAnch.pdb
- __MACOSX/._Neck-CC-MemAnch.pdb
