# Supplementary material for: Non-adaptive Evolution of Trimeric Autotransporters in Brucellaceae
Source: Front Microbiol. 2020 Nov 12;11:560667. doi: 10.3389/fmicb.2020.560667 (PMC7688925; doi:10.3389/fmicb.2020.560667)
Supplement: Supplementary file 2 [file Data_Sheet_1.ZIP › TrpRing-GIN-Neck-CC.pdb]

ATOM      1  N   GLY A   1      25.652  18.741   7.578
ATOM      2  H1  GLY A   1      24.767  19.242   7.781
ATOM      3  H2  GLY A   1      26.436  19.206   8.074
ATOM      4  H3  GLY A   1      25.579  17.757   7.902
ATOM      5  CA  GLY A   1      25.910  18.745   6.125
ATOM      6  C   GLY A   1      24.895  17.933   5.396
ATOM      7  O   GLY A   1      24.629  16.821   5.856
ATOM      8  N   TRP A   2      24.103  18.527   4.458
ATOM      9  H   TRP A   2      24.239  19.460   4.137
ATOM     10  CA  TRP A   2      23.145  17.719   3.742
ATOM     11  CB  TRP A   2      21.835  18.287   3.120
ATOM     12  CG  TRP A   2      20.804  19.139   3.837
ATOM     13  CD1 TRP A   2      20.075  20.120   3.228
ATOM     14  NE1 TRP A   2      19.354  20.843   4.141
ATOM     15  HE1 TRP A   2      18.741  21.574   3.935
ATOM     16  CE2 TRP A   2      19.651  20.374   5.393
ATOM     17  CZ2 TRP A   2      19.238  20.800   6.644
ATOM     18  CH2 TRP A   2      19.724  20.131   7.766
ATOM     19  CZ3 TRP A   2      20.624  19.071   7.626
ATOM     20  CE3 TRP A   2      21.065  18.647   6.368
ATOM     21  CD2 TRP A   2      20.559  19.299   5.250
ATOM     22  C   TRP A   2      23.873  17.366   2.476
ATOM     23  O   TRP A   2      24.676  18.155   1.951
ATOM     24  N   ARG A   3      23.595  16.144   1.972
ATOM     25  H   ARG A   3      22.936  15.530   2.403
ATOM     26  CA  ARG A   3      24.194  15.703   0.748
ATOM     27  CB  ARG A   3      24.355  14.175   0.655
ATOM     28  CG  ARG A   3      25.249  13.522   1.709
ATOM     29  CD  ARG A   3      25.195  11.992   1.651
ATOM     30  NE  ARG A   3      25.723  11.564   0.316
ATOM     31  HE  ARG A   3      26.254  12.217  -0.222
ATOM     32  CZ  ARG A   3      25.500  10.311  -0.191
ATOM     33  NH1 ARG A   3      24.764   9.378   0.483
ATOM     34 1HH1 ARG A   3      24.612   8.474   0.085
ATOM     35 2HH1 ARG A   3      24.374   9.590   1.378
ATOM     36  NH2 ARG A   3      26.019   9.995  -1.413
ATOM     37 1HH2 ARG A   3      26.556  10.664  -1.925
ATOM     38 2HH2 ARG A   3      25.864   9.089  -1.806
ATOM     39  C   ARG A   3      23.235  16.120  -0.331
ATOM     40  O   ARG A   3      22.180  15.505  -0.523
ATOM     41  N   LEU A   4      23.574  17.218  -1.041
ATOM     42  H   LEU A   4      24.406  17.742  -0.894
ATOM     43  CA  LEU A   4      22.759  17.685  -2.118
ATOM     44  CB  LEU A   4      22.743  19.219  -2.300
ATOM     45  CG  LEU A   4      22.159  20.006  -1.096
ATOM     46  CD1 LEU A   4      22.261  21.519  -1.271
ATOM     47  CD2 LEU A   4      20.703  19.644  -0.825
ATOM     48  C   LEU A   4      23.250  16.978  -3.343
ATOM     49  O   LEU A   4      24.451  16.963  -3.651
ATOM     50  N   THR A   5      22.294  16.325  -4.035
ATOM     51  H   THR A   5      21.340  16.338  -3.732
ATOM     52  CA  THR A   5      22.615  15.590  -5.229
ATOM     53  CB  THR A   5      22.486  14.091  -5.047
ATOM     54  CG2 THR A   5      22.921  13.358  -6.335
ATOM     55  OG1 THR A   5      23.335  13.670  -3.987
ATOM     56  HG1 THR A   5      22.902  13.958  -3.178
ATOM     57  C   THR A   5      21.695  16.066  -6.312
ATOM     58  O   THR A   5      20.469  15.963  -6.215
ATOM     59  N   VAL A   6      22.301  16.639  -7.373
ATOM     60  H   VAL A   6      23.291  16.728  -7.439
ATOM     61  CA  VAL A   6      21.551  17.136  -8.490
ATOM     62  CB  VAL A   6      21.781  18.615  -8.744
ATOM     63  CG1 VAL A   6      21.013  19.099  -9.978
ATOM     64  CG2 VAL A   6      21.303  19.387  -7.509
ATOM     65  C   VAL A   6      21.946  16.337  -9.689
ATOM     66  O   VAL A   6      23.114  16.332 -10.072
ATOM     67  N   ASN A   7      20.961  15.612 -10.266
ATOM     68  H   ASN A   7      20.042  15.634  -9.880
ATOM     69  CA  ASN A   7      21.072  14.802 -11.462
ATOM     70  CB  ASN A   7      20.984  15.661 -12.754
ATOM     71  CG  ASN A   7      19.614  16.311 -12.814
ATOM     72  OD1 ASN A   7      18.588  15.634 -12.842
ATOM     73  ND2 ASN A   7      19.591  17.667 -12.795
ATOM     74 1HD2 ASN A   7      18.716  18.148 -12.752
ATOM     75 2HD2 ASN A   7      20.447  18.184 -12.792
ATOM     76  C   ASN A   7      22.236  13.842 -11.550
ATOM     77  O   ASN A   7      22.748  13.571 -12.640
ATOM     78  N   GLY A   8      22.673  13.283 -10.397
ATOM     79  H   GLY A   8      22.254  13.491  -9.518
ATOM     80  CA  GLY A   8      23.768  12.341 -10.368
ATOM     81  C   GLY A   8      25.128  12.969 -10.524
ATOM     82  O   GLY A   8      26.095  12.264 -10.818
ATOM     83  N   MET A   9      25.231  14.305 -10.333
ATOM     84  H   MET A   9      24.431  14.852 -10.100
ATOM     85  CA  MET A   9      26.460  15.057 -10.437
ATOM     86  CB  MET A   9      26.241  16.556 -10.742
ATOM     87  CG  MET A   9      25.582  16.804 -12.101
ATOM     88  SD  MET A   9      25.327  18.547 -12.533
ATOM     89  CE  MET A   9      24.500  18.140 -14.097
ATOM     90  C   MET A   9      27.245  14.907  -9.159
ATOM     91  O   MET A   9      26.937  14.047  -8.328
ATOM     92  N   ASP A  10      28.433  15.563  -9.108
ATOM     93  H   ASP A  10      28.728  16.153  -9.855
ATOM     94  CA  ASP A  10      29.330  15.530  -7.977
ATOM     95  CB  ASP A  10      30.560  16.455  -8.127
ATOM     96  CG  ASP A  10      31.559  15.931  -9.165
ATOM     97  OD1 ASP A  10      31.442  14.772  -9.646
ATOM     98  OD2 ASP A  10      32.483  16.718  -9.492
ATOM     99  C   ASP A  10      28.610  15.931  -6.726
ATOM    100  O   ASP A  10      27.779  16.844  -6.723
ATOM    101  N   LYS A  11      28.932  15.194  -5.640
ATOM    102  H   LYS A  11      29.613  14.470  -5.708
ATOM    103  CA  LYS A  11      28.356  15.357  -4.334
ATOM    104  CB  LYS A  11      28.996  14.365  -3.336
ATOM    105  CG  LYS A  11      28.477  14.354  -1.896
ATOM    106  CD  LYS A  11      29.182  13.284  -1.060
ATOM    107  CE  LYS A  11      28.820  13.291   0.423
ATOM    108  NZ  LYS A  11      29.506  12.183   1.117
ATOM    109  HZ1 LYS A  11      30.533  12.299   1.026
ATOM    110  HZ2 LYS A  11      29.227  11.278   0.694
ATOM    111  HZ3 LYS A  11      29.250  12.185   2.122
ATOM    112  C   LYS A  11      28.590  16.743  -3.841
ATOM    113  O   LYS A  11      29.730  17.212  -3.762
ATOM    114  N   SER A  12      27.474  17.420  -3.502
ATOM    115  H   SER A  12      26.533  17.085  -3.592
ATOM    116  CA  SER A  12      27.559  18.747  -3.014
ATOM    117  CB  SER A  12      26.529  19.645  -3.725
ATOM    118  OG  SER A  12      26.549  20.982  -3.252
ATOM    119  HG  SER A  12      27.303  21.392  -3.685
ATOM    120  C   SER A  12      27.252  18.560  -1.565
ATOM    121  O   SER A  12      26.092  18.592  -1.152
ATOM    122  N   ARG A  13      28.303  18.246  -0.767
ATOM    123  H   ARG A  13      29.237  18.172  -1.107
ATOM    124  CA  ARG A  13      28.110  18.090   0.650
ATOM    125  CB  ARG A  13      29.176  17.238   1.361
ATOM    126  CG  ARG A  13      28.908  17.038   2.855
ATOM    127  CD  ARG A  13      29.943  16.148   3.538
ATOM    128  NE  ARG A  13      29.597  16.090   4.990
ATOM    129  HE  ARG A  13      28.692  16.396   5.284
ATOM    130  CZ  ARG A  13      30.483  15.625   5.927
ATOM    131  NH1 ARG A  13      31.736  15.196   5.587
ATOM    132 1HH1 ARG A  13      32.035  15.214   4.634
ATOM    133 2HH1 ARG A  13      32.363  14.865   6.291
ATOM    134  NH2 ARG A  13      30.101  15.595   7.236
ATOM    135 1HH2 ARG A  13      29.190  15.905   7.504
ATOM    136 2HH2 ARG A  13      30.732  15.262   7.937
ATOM    137  C   ARG A  13      28.211  19.512   1.081
ATOM    138  O   ARG A  13      29.280  20.127   0.996
ATOM    139  N   VAL A  14      27.064  20.063   1.523
ATOM    140  H   VAL A  14      26.209  19.549   1.621
ATOM    141  CA  VAL A  14      27.074  21.442   1.902
ATOM    142  CB  VAL A  14      25.778  22.151   1.597
ATOM    143  CG1 VAL A  14      25.859  23.613   2.053
ATOM    144  CG2 VAL A  14      25.537  22.046   0.083
ATOM    145  C   VAL A  14      27.471  21.532   3.335
ATOM    146  O   VAL A  14      26.824  20.958   4.210
ATOM    147  N   ALA A  15      28.581  22.256   3.572
ATOM    148  H   ALA A  15      29.064  22.729   2.837
ATOM    149  CA  ALA A  15      29.112  22.467   4.887
ATOM    150  CB  ALA A  15      30.637  22.688   4.891
ATOM    151  C   ALA A  15      28.442  23.690   5.456
ATOM    152  O   ALA A  15      28.114  24.614   4.704
ATOM    153  N   PRO A  16      28.201  23.732   6.800
ATOM    154  CA  PRO A  16      27.564  24.854   7.445
ATOM    155  CB  PRO A  16      27.460  24.486   8.923
ATOM    156  CG  PRO A  16      27.447  22.948   8.915
ATOM    157  CD  PRO A  16      28.304  22.580   7.696
ATOM    158  C   PRO A  16      28.297  26.137   7.200
ATOM    159  O   PRO A  16      29.520  26.183   7.347
ATOM    160  N   GLY A  17      27.534  27.170   6.810
ATOM    161  H   GLY A  17      26.553  27.069   6.690
ATOM    162  CA  GLY A  17      28.040  28.476   6.525
ATOM    163  C   GLY A  17      28.265  28.712   5.063
ATOM    164  O   GLY A  17      28.385  29.879   4.684
ATOM    165  N   ASP A  18      28.327  27.654   4.205
ATOM    166  H   ASP A  18      28.223  26.700   4.480
ATOM    167  CA  ASP A  18      28.543  27.911   2.805
ATOM    168  CB  ASP A  18      29.616  27.042   2.078
ATOM    169  CG  ASP A  18      29.313  25.571   1.845
ATOM    170  OD1 ASP A  18      28.317  25.258   1.148
ATOM    171  OD2 ASP A  18      30.108  24.729   2.338
ATOM    172  C   ASP A  18      27.268  28.069   2.024
ATOM    173  O   ASP A  18      26.175  27.709   2.467
ATOM    174  N   MET A  19      27.413  28.715   0.850
ATOM    175  H   MET A  19      28.320  28.997   0.549
ATOM    176  CA  MET A  19      26.363  29.016  -0.089
ATOM    177  CB  MET A  19      26.822  29.995  -1.186
ATOM    178  CG  MET A  19      27.152  31.397  -0.679
ATOM    179  SD  MET A  19      27.756  32.559  -1.940
ATOM    180  CE  MET A  19      26.135  32.934  -2.658
ATOM    181  C   MET A  19      25.829  27.826  -0.827
ATOM    182  O   MET A  19      26.333  26.725  -0.625
ATOM    183  N   VAL A  20      24.541  27.934  -1.227
ATOM    184  H   VAL A  20      24.037  28.766  -1.034
ATOM    185  CA  VAL A  20      23.821  26.973  -2.023
ATOM    186  CB  VAL A  20      22.889  25.981  -1.344
ATOM    187  CG1 VAL A  20      22.255  25.051  -2.405
ATOM    188  CG2 VAL A  20      23.602  25.188  -0.256
ATOM    189  C   VAL A  20      22.952  27.870  -2.858
ATOM    190  O   VAL A  20      21.971  28.456  -2.389
ATOM    191  N   ASP A  21      23.357  28.060  -4.121
ATOM    192  H   ASP A  21      24.184  27.640  -4.478
ATOM    193  CA  ASP A  21      22.596  28.869  -5.030
ATOM    194  CB  ASP A  21      23.379  29.434  -6.238
ATOM    195  CG  ASP A  21      24.486  30.381  -5.798
ATOM    196  OD1 ASP A  21      24.230  31.305  -4.984
ATOM    197  OD2 ASP A  21      25.632  30.178  -6.277
ATOM    198  C   ASP A  21      21.480  28.040  -5.593
ATOM    199  O   ASP A  21      21.517  26.813  -5.570
ATOM    200  N   LEU A  22      20.411  28.719  -6.021
ATOM    201  H   LEU A  22      20.391  29.705  -5.918
ATOM    202  CA  LEU A  22      19.266  28.159  -6.678
ATOM    203  CB  LEU A  22      18.025  27.933  -5.772
ATOM    204  CG  LEU A  22      18.138  26.882  -4.637
ATOM    205  CD1 LEU A  22      16.922  26.930  -3.704
ATOM    206  CD2 LEU A  22      18.314  25.458  -5.176
ATOM    207  C   LEU A  22      19.030  29.239  -7.718
ATOM    208  O   LEU A  22      17.982  29.883  -7.780
ATOM    209  N   SER A  23      20.089  29.505  -8.518
ATOM    210  H   SER A  23      20.890  28.910  -8.492
ATOM    211  CA  SER A  23      20.126  30.496  -9.560
ATOM    212  CB  SER A  23      21.552  31.039  -9.796
ATOM    213  OG  SER A  23      22.415  30.024 -10.292
ATOM    214  HG  SER A  23      23.278  30.435 -10.390
ATOM    215  C   SER A  23      19.541  30.008 -10.849
ATOM    216  O   SER A  23      19.472  28.809 -11.087
ATOM    217  N   ASN A  24      19.072  30.941 -11.703
ATOM    218  H   ASN A  24      19.172  31.911 -11.512
ATOM    219  CA  ASN A  24      18.501  30.628 -12.987
ATOM    220  CB  ASN A  24      17.124  31.266 -13.277
ATOM    221  CG  ASN A  24      16.036  30.763 -12.346
ATOM    222  OD1 ASN A  24      15.967  29.608 -11.942
ATOM    223  ND2 ASN A  24      15.113  31.690 -11.984
ATOM    224 1HD2 ASN A  24      14.340  31.418 -11.413
ATOM    225 2HD2 ASN A  24      15.178  32.622 -12.339
ATOM    226  C   ASN A  24      19.414  31.238 -13.998
ATOM    227  O   ASN A  24      19.751  32.422 -13.894
ATOM    228  N   SER A  25      19.866  30.433 -14.986
ATOM    229  H   SER A  25      19.576  29.481 -15.068
ATOM    230  CA  SER A  25      20.724  30.955 -16.021
ATOM    231  CB  SER A  25      21.532  29.877 -16.770
ATOM    232  OG  SER A  25      20.677  28.909 -17.357
ATOM    233  HG  SER A  25      21.254  28.301 -17.826
ATOM    234  C   SER A  25      19.881  31.714 -17.002
ATOM    235  O   SER A  25      20.210  32.841 -17.378
ATOM    236  N   ASP A  26      18.752  31.094 -17.406
ATOM    237  H   ASP A  26      18.504  30.190 -17.064
ATOM    238  CA  ASP A  26      17.824  31.668 -18.329
ATOM    239  CB  ASP A  26      17.327  30.659 -19.405
ATOM    240  CG  ASP A  26      16.564  29.431 -18.886
ATOM    241  OD1 ASP A  26      16.221  29.321 -17.679
ATOM    242  OD2 ASP A  26      16.323  28.545 -19.748
ATOM    243  C   ASP A  26      16.688  32.307 -17.587
ATOM    244  O   ASP A  26      16.462  32.042 -16.404
ATOM    245  N   GLY A  27      15.966  33.208 -18.284
ATOM    246  H   GLY A  27      16.175  33.420 -19.235
ATOM    247  CA  GLY A  27      14.833  33.895 -17.726
ATOM    248  C   GLY A  27      13.590  33.075 -17.911
ATOM    249  O   GLY A  27      12.525  33.519 -17.493
ATOM    250  N   ASN A  28      13.704  31.869 -18.528
ATOM    251  H   ASN A  28      14.593  31.538 -18.832
ATOM    252  CA  ASN A  28      12.615  30.971 -18.814
ATOM    253  CB  ASN A  28      13.074  29.769 -19.654
ATOM    254  CG  ASN A  28      13.420  30.186 -21.082
ATOM    255  OD1 ASN A  28      13.036  31.228 -21.612
ATOM    256  ND2 ASN A  28      14.198  29.301 -21.758
ATOM    257 1HD2 ASN A  28      14.558  28.493 -21.289
ATOM    258 2HD2 ASN A  28      14.438  29.467 -22.714
ATOM    259  C   ASN A  28      11.988  30.431 -17.562
ATOM    260  O   ASN A  28      10.769  30.273 -17.522
ATOM    261  N   LEU A  29      12.793  30.108 -16.523
ATOM    262  H   LEU A  29      13.784  30.223 -16.554
ATOM    263  CA  LEU A  29      12.238  29.638 -15.280
ATOM    264  CB  LEU A  29      12.840  28.307 -14.765
ATOM    265  CG  LEU A  29      12.287  27.783 -13.417
ATOM    266  CD1 LEU A  29      10.806  27.392 -13.486
ATOM    267  CD2 LEU A  29      13.113  26.598 -12.927
ATOM    268  C   LEU A  29      12.490  30.759 -14.319
ATOM    269  O   LEU A  29      13.606  31.273 -14.242
ATOM    270  N   VAL A  30      11.426  31.208 -13.621
ATOM    271  H   VAL A  30      10.527  30.796 -13.717
ATOM    272  CA  VAL A  30      11.513  32.274 -12.658
ATOM    273  CB  VAL A  30      10.466  33.365 -12.846
ATOM    274  CG1 VAL A  30      10.583  34.453 -11.754
ATOM    275  CG2 VAL A  30      10.619  33.954 -14.259
ATOM    276  C   VAL A  30      11.392  31.674 -11.288
ATOM    277  O   VAL A  30      10.486  30.882 -11.009
ATOM    278  N   LEU A  31      12.358  32.029 -10.413
ATOM    279  H   LEU A  31      13.086  32.665 -10.657
ATOM    280  CA  LEU A  31      12.331  31.557  -9.060
ATOM    281  CB  LEU A  31      13.524  30.714  -8.594
ATOM    282  CG  LEU A  31      13.827  29.430  -9.360
ATOM    283  CD1 LEU A  31      15.112  28.810  -8.804
ATOM    284  CD2 LEU A  31      12.615  28.517  -9.496
ATOM    285  C   LEU A  31      12.388  32.789  -8.223
ATOM    286  O   LEU A  31      13.254  33.648  -8.424
ATOM    287  N   SER A  32      11.442  32.899  -7.273
ATOM    288  H   SER A  32      10.745  32.195  -7.152
ATOM    289  CA  SER A  32      11.405  34.038  -6.405
ATOM    290  CB  SER A  32      10.207  34.969  -6.702
ATOM    291  OG  SER A  32      10.213  36.103  -5.847
ATOM    292  HG  SER A  32       9.427  36.602  -6.087
ATOM    293  C   SER A  32      11.307  33.586  -4.982
ATOM    294  O   SER A  32      10.509  32.702  -4.671
ATOM    295  N   LYS A  33      12.187  34.124  -4.103
ATOM    296  H   LYS A  33      12.866  34.805  -4.359
ATOM    297  CA  LYS A  33      12.090  33.800  -2.707
ATOM    298  CB  LYS A  33      13.341  33.529  -1.841
ATOM    299  CG  LYS A  33      14.044  32.201  -2.080
ATOM    300  CD  LYS A  33      14.856  31.793  -0.847
ATOM    301  CE  LYS A  33      15.484  30.409  -0.937
ATOM    302  NZ  LYS A  33      15.914  29.913   0.381
ATOM    303  HZ1 LYS A  33      16.473  29.048   0.255
ATOM    304  HZ2 LYS A  33      16.474  30.623   0.885
ATOM    305  HZ3 LYS A  33      15.066  29.691   0.940
ATOM    306  C   LYS A  33      11.338  34.868  -2.001
ATOM    307  O   LYS A  33      11.591  36.059  -2.199
ATOM    308  N   HIS A  34      10.368  34.436  -1.170
ATOM    309  H   HIS A  34      10.187  33.462  -1.038
ATOM    310  CA  HIS A  34       9.565  35.352  -0.400
ATOM    311  CB  HIS A  34       8.125  34.846  -0.200
ATOM    312  CG  HIS A  34       7.374  34.714  -1.490
ATOM    313  ND1 HIS A  34       7.019  35.759  -2.314
ATOM    314  CE1 HIS A  34       6.381  35.216  -3.382
ATOM    315  NE2 HIS A  34       6.298  33.901  -3.299
ATOM    316  CD2 HIS A  34       6.923  33.590  -2.105
ATOM    317  C   HIS A  34      10.177  35.515   0.970
ATOM    318  O   HIS A  34       9.889  36.480   1.677
ATOM    319  N   GLY A  35      11.074  34.580   1.342
ATOM    320  H   GLY A  35      11.294  33.834   0.717
ATOM    321  CA  GLY A  35      11.765  34.538   2.597
ATOM    322  C   GLY A  35      12.620  33.337   2.416
ATOM    323  O   GLY A  35      13.511  33.336   1.567
ATOM    324  N   THR A  36      12.386  32.296   3.239
ATOM    325  H   THR A  36      11.679  32.313   3.941
ATOM    326  CA  THR A  36      13.124  31.068   3.117
ATOM    327  CB  THR A  36      13.209  30.296   4.408
ATOM    328  CG2 THR A  36      14.040  31.092   5.430
ATOM    329  OG1 THR A  36      11.916  30.010   4.922
ATOM    330  HG1 THR A  36      12.049  29.263   5.514
ATOM    331  C   THR A  36      12.537  30.208   2.022
ATOM    332  O   THR A  36      13.251  29.400   1.423
ATOM    333  N   GLY A  37      11.227  30.392   1.721
ATOM    334  H   GLY A  37      10.673  31.061   2.211
ATOM    335  CA  GLY A  37      10.531  29.647   0.706
ATOM    336  C   GLY A  37      10.843  30.097  -0.685
ATOM    337  O   GLY A  37      10.892  31.299  -0.951
ATOM    338  N   VAL A  38      11.026  29.110  -1.599
ATOM    339  H   VAL A  38      11.004  28.147  -1.342
ATOM    340  CA  VAL A  38      11.328  29.357  -2.989
ATOM    341  CB  VAL A  38      12.353  28.404  -3.605
ATOM    342  CG1 VAL A  38      12.652  28.774  -5.076
ATOM    343  CG2 VAL A  38      13.582  28.247  -2.719
ATOM    344  C   VAL A  38      10.049  29.039  -3.726
ATOM    345  O   VAL A  38       9.431  27.991  -3.506
ATOM    346  N   THR A  39       9.632  29.973  -4.607
ATOM    347  H   THR A  39      10.093  30.847  -4.712
ATOM    348  CA  THR A  39       8.471  29.811  -5.425
ATOM    349  CB  THR A  39       7.509  30.959  -5.291
ATOM    350  CG2 THR A  39       6.281  30.721  -6.175
ATOM    351  OG1 THR A  39       7.078  31.042  -3.942
ATOM    352  HG1 THR A  39       6.590  31.867  -3.880
ATOM    353  C   THR A  39       8.974  29.669  -6.839
ATOM    354  O   THR A  39       9.673  30.540  -7.360
ATOM    355  N   PHE A  40       8.630  28.514  -7.441
ATOM    356  H   PHE A  40       8.111  27.837  -6.928
ATOM    357  CA  PHE A  40       8.958  28.092  -8.776
ATOM    358  CB  PHE A  40       9.095  26.554  -8.856
ATOM    359  CG  PHE A  40      10.286  26.022  -8.126
ATOM    360  CD1 PHE A  40      10.324  25.950  -6.731
ATOM    361  CE1 PHE A  40      11.439  25.433  -6.072
ATOM    362  CZ  PHE A  40      12.522  24.945  -6.797
ATOM    363  CE2 PHE A  40      12.463  24.968  -8.186
ATOM    364  CD2 PHE A  40      11.353  25.486  -8.846
ATOM    365  C   PHE A  40       7.829  28.438  -9.706
ATOM    366  O   PHE A  40       6.666  28.161  -9.396
ATOM    367  N   ASN A  41       8.147  29.090 -10.849
ATOM    368  H   ASN A  41       9.075  29.394 -11.056
ATOM    369  CA  ASN A  41       7.141  29.426 -11.825
ATOM    370  CB  ASN A  41       6.294  30.681 -11.470
ATOM    371  CG  ASN A  41       7.111  31.970 -11.406
ATOM    372  OD1 ASN A  41       7.147  32.744 -12.361
ATOM    373  ND2 ASN A  41       7.805  32.197 -10.258
ATOM    374 1HD2 ASN A  41       7.776  31.529  -9.515
ATOM    375 2HD2 ASN A  41       8.370  33.017 -10.171
ATOM    376  C   ASN A  41       7.740  29.615 -13.183
ATOM    377  O   ASN A  41       8.848  30.134 -13.299
ATOM    378  N   LEU A  42       7.043  29.147 -14.246
ATOM    379  H   LEU A  42       6.156  28.702 -14.152
ATOM    380  CA  LEU A  42       7.529  29.358 -15.585
ATOM    381  CB  LEU A  42       7.038  28.426 -16.713
ATOM    382  CG  LEU A  42       7.482  26.956 -16.630
ATOM    383  CD1 LEU A  42       6.860  26.163 -17.780
ATOM    384  CD2 LEU A  42       9.010  26.806 -16.636
ATOM    385  C   LEU A  42       7.240  30.762 -16.002
ATOM    386  O   LEU A  42       6.177  31.316 -15.714
ATOM    387  N   ALA A  43       8.227  31.360 -16.691
ATOM    388  H   ALA A  43       9.062  30.867 -16.916
ATOM    389  CA  ALA A  43       8.161  32.701 -17.193
ATOM    390  CB  ALA A  43       9.512  33.212 -17.709
ATOM    391  C   ALA A  43       7.234  32.758 -18.370
ATOM    392  O   ALA A  43       7.030  31.745 -19.046
ATOM    393  N   PRO A  44       6.623  33.949 -18.642
ATOM    394  CA  PRO A  44       5.736  34.121 -19.757
ATOM    395  CB  PRO A  44       5.137  35.520 -19.602
ATOM    396  CG  PRO A  44       6.101  36.268 -18.674
ATOM    397  CD  PRO A  44       6.687  35.151 -17.807
ATOM    398  C   PRO A  44       6.407  33.894 -21.086
ATOM    399  O   PRO A  44       5.692  33.514 -22.007
ATOM    400  N   ASP A  45       7.738  34.108 -21.213
ATOM    401  H   ASP A  45       8.314  34.402 -20.455
ATOM    402  CA  ASP A  45       8.394  33.893 -22.474
ATOM    403  CB  ASP A  45       9.232  35.119 -22.931
ATOM    404  CG  ASP A  45       9.832  34.991 -24.342
ATOM    405  OD1 ASP A  45       9.561  34.006 -25.081
ATOM    406  OD2 ASP A  45      10.597  35.925 -24.700
ATOM    407  C   ASP A  45       9.325  32.725 -22.298
ATOM    408  O   ASP A  45      10.240  32.779 -21.471
ATOM    409  N   LEU A  46       9.071  31.629 -23.055
ATOM    410  H   LEU A  46       8.303  31.597 -23.690
ATOM    411  CA  LEU A  46       9.926  30.470 -22.999
ATOM    412  CB  LEU A  46       9.234  29.102 -22.831
ATOM    413  CG  LEU A  46       8.330  28.893 -21.608
ATOM    414  CD1 LEU A  46       7.751  27.471 -21.633
ATOM    415  CD2 LEU A  46       8.992  29.266 -20.274
ATOM    416  C   LEU A  46      10.651  30.390 -24.310
ATOM    417  O   LEU A  46      10.027  30.321 -25.368
ATOM    418  N   LYS A  47      12.000  30.410 -24.270
ATOM    419  H   LYS A  47      12.502  30.482 -23.414
ATOM    420  CA  LYS A  47      12.796  30.326 -25.463
ATOM    421  CB  LYS A  47      13.931  31.367 -25.495
ATOM    422  CG  LYS A  47      13.407  32.804 -25.527
ATOM    423  CD  LYS A  47      14.486  33.880 -25.580
ATOM    424  CE  LYS A  47      13.904  35.291 -25.651
ATOM    425  NZ  LYS A  47      14.988  36.279 -25.806
ATOM    426  HZ1 LYS A  47      15.635  36.217 -24.997
ATOM    427  HZ2 LYS A  47      14.585  37.234 -25.849
ATOM    428  HZ3 LYS A  47      15.512  36.088 -26.680
ATOM    429  C   LYS A  47      13.385  28.949 -25.513
ATOM    430  O   LYS A  47      14.219  28.594 -24.678
ATOM    431  N   VAL A  48      12.937  28.137 -26.501
ATOM    432  H   VAL A  48      12.258  28.453 -27.157
ATOM    433  CA  VAL A  48      13.387  26.774 -26.701
ATOM    434  CB  VAL A  48      12.456  25.691 -26.152
ATOM    435  CG1 VAL A  48      12.351  25.830 -24.625
ATOM    436  CG2 VAL A  48      11.088  25.703 -26.865
ATOM    437  C   VAL A  48      13.631  26.503 -28.168
ATOM    438  O   VAL A  48      13.269  27.305 -29.029
ATOM    439  N   THR A  49      14.323  25.383 -28.479
ATOM    440  H   THR A  49      14.612  24.728 -27.785
ATOM    441  CA  THR A  49      14.598  25.003 -29.842
ATOM    442  CB  THR A  49      15.815  24.101 -29.930
ATOM    443  CG2 THR A  49      16.118  23.702 -31.388
ATOM    444  OG1 THR A  49      16.945  24.782 -29.402
ATOM    445  HG1 THR A  49      17.611  24.105 -29.249
ATOM    446  C   THR A  49      13.379  24.298 -30.396
ATOM    447  O   THR A  49      12.901  24.643 -31.479
ATOM    448  N   SER A  50      12.839  23.315 -29.636
ATOM    449  H   SER A  50      13.210  23.059 -28.746
ATOM    450  CA  SER A  50      11.699  22.566 -30.076
ATOM    451  CB  SER A  50      12.080  21.210 -30.717
ATOM    452  OG  SER A  50      12.759  20.372 -29.789
ATOM    453  HG  SER A  50      12.094  20.025 -29.185
ATOM    454  C   SER A  50      10.704  22.302 -28.994
ATOM    455  O   SER A  50      11.052  22.123 -27.824
ATOM    456  N   LEU A  51       9.419  22.291 -29.401
ATOM    457  H   LEU A  51       9.185  22.458 -30.353
ATOM    458  CA  LEU A  51       8.352  22.012 -28.488
ATOM    459  CB  LEU A  51       7.307  23.125 -28.285
ATOM    460  CG  LEU A  51       6.217  22.781 -27.237
ATOM    461  CD1 LEU A  51       6.794  22.712 -25.821
ATOM    462  CD2 LEU A  51       4.974  23.646 -27.342
ATOM    463  C   LEU A  51       7.587  20.890 -29.124
ATOM    464  O   LEU A  51       7.083  21.003 -30.247
ATOM    465  N   VAL A  52       7.515  19.764 -28.397
ATOM    466  H   VAL A  52       7.939  19.703 -27.497
ATOM    467  CA  VAL A  52       6.785  18.612 -28.837
ATOM    468  CB  VAL A  52       7.445  17.292 -28.481
ATOM    469  CG1 VAL A  52       6.580  16.106 -28.957
ATOM    470  CG2 VAL A  52       8.867  17.265 -29.073
ATOM    471  C   VAL A  52       5.460  18.724 -28.136
ATOM    472  O   VAL A  52       5.398  18.839 -26.910
ATOM    473  N   ALA A  53       4.376  18.731 -28.932
ATOM    474  H   ALA A  53       4.446  18.676 -29.923
ATOM    475  CA  ALA A  53       3.036  18.799 -28.434
ATOM    476  CB  ALA A  53       2.329  20.136 -28.761
ATOM    477  C   ALA A  53       2.363  17.641 -29.119
ATOM    478  O   ALA A  53       1.534  17.816 -30.018
ATOM    479  N   GLY A  54       2.749  16.401 -28.716
ATOM    480  H   GLY A  54       3.434  16.274 -28.003
ATOM    481  CA  GLY A  54       2.203  15.193 -29.287
ATOM    482  C   GLY A  54       2.627  15.076 -30.721
ATOM    483  O   GLY A  54       3.819  14.991 -31.021
ATOM    484  N   ASN A  55       1.624  15.043 -31.628
ATOM    485  H   ASN A  55       0.670  15.143 -31.353
ATOM    486  CA  ASN A  55       1.826  14.952 -33.055
ATOM    487  CB  ASN A  55       0.517  14.772 -33.860
ATOM    488  CG  ASN A  55      -0.112  13.392 -33.705
ATOM    489  OD1 ASN A  55       0.516  12.383 -33.383
ATOM    490  ND2 ASN A  55      -1.453  13.358 -33.925
ATOM    491 1HD2 ASN A  55      -1.947  14.196 -34.158
ATOM    492 2HD2 ASN A  55      -1.954  12.497 -33.836
ATOM    493  C   ASN A  55       2.395  16.245 -33.577
ATOM    494  O   ASN A  55       3.037  16.246 -34.628
ATOM    495  N   THR A  56       2.143  17.378 -32.873
ATOM    496  H   THR A  56       1.728  17.385 -31.962
ATOM    497  CA  THR A  56       2.616  18.666 -33.287
ATOM    498  CB  THR A  56       1.772  19.762 -32.668
ATOM    499  CG2 THR A  56       2.224  21.133 -33.185
ATOM    500  OG1 THR A  56       0.408  19.591 -33.037
ATOM    501  HG1 THR A  56      -0.096  19.639 -32.217
ATOM    502  C   THR A  56       4.077  18.806 -32.903
ATOM    503  O   THR A  56       4.497  18.445 -31.801
ATOM    504  N   PHE A  57       4.900  19.272 -33.863
ATOM    505  H   PHE A  57       4.573  19.470 -34.780
ATOM    506  CA  PHE A  57       6.302  19.515 -33.667
ATOM    507  CB  PHE A  57       7.295  18.607 -34.432
ATOM    508  CG  PHE A  57       7.181  17.204 -33.943
ATOM    509  CD1 PHE A  57       6.328  16.277 -34.545
ATOM    510  CE1 PHE A  57       6.248  14.970 -34.054
ATOM    511  CZ  PHE A  57       7.025  14.580 -32.964
ATOM    512  CE2 PHE A  57       7.886  15.498 -32.364
ATOM    513  CD2 PHE A  57       7.963  16.803 -32.854
ATOM    514  C   PHE A  57       6.534  20.918 -34.075
ATOM    515  O   PHE A  57       6.414  21.288 -35.243
ATOM    516  N   LEU A  58       6.824  21.746 -33.064
ATOM    517  H   LEU A  58       6.919  21.418 -32.127
ATOM    518  CA  LEU A  58       7.082  23.138 -33.255
ATOM    519  CB  LEU A  58       6.462  23.919 -32.087
ATOM    520  CG  LEU A  58       4.941  23.652 -32.035
ATOM    521  CD1 LEU A  58       4.297  24.147 -30.759
ATOM    522  CD2 LEU A  58       4.234  24.248 -33.253
ATOM    523  C   LEU A  58       8.567  23.163 -33.249
ATOM    524  O   LEU A  58       9.182  22.905 -32.217
ATOM    525  N   ASP A  59       9.154  23.451 -34.422
ATOM    526  H   ASP A  59       8.626  23.700 -35.231
ATOM    527  CA  ASP A  59      10.578  23.481 -34.573
ATOM    528  CB  ASP A  59      11.148  22.402 -35.544
ATOM    529  CG  ASP A  59      10.697  22.589 -36.993
ATOM    530  OD1 ASP A  59      11.563  22.973 -37.823
ATOM    531  OD2 ASP A  59       9.504  22.333 -37.296
ATOM    532  C   ASP A  59      10.997  24.843 -35.023
ATOM    533  O   ASP A  59      10.164  25.693 -35.346
ATOM    534  N   THR A  60      12.332  25.038 -35.108
ATOM    535  H   THR A  60      12.969  24.306 -34.880
ATOM    536  CA  THR A  60      12.954  26.274 -35.488
ATOM    537  CB  THR A  60      14.462  26.178 -35.537
ATOM    538  CG2 THR A  60      14.995  25.968 -34.112
ATOM    539  OG1 THR A  60      14.883  25.122 -36.395
ATOM    540  HG1 THR A  60      14.804  25.461 -37.292
ATOM    541  C   THR A  60      12.477  26.800 -36.805
ATOM    542  O   THR A  60      12.291  28.006 -36.921
ATOM    543  N   ASN A  61      12.236  25.918 -37.798
ATOM    544  H   ASN A  61      12.346  24.935 -37.670
ATOM    545  CA  ASN A  61      11.794  26.338 -39.101
ATOM    546  CB  ASN A  61      12.549  25.603 -40.229
ATOM    547  CG  ASN A  61      13.995  26.086 -40.214
ATOM    548  OD1 ASN A  61      14.291  27.251 -40.483
ATOM    549  ND2 ASN A  61      14.926  25.172 -39.841
ATOM    550 1HD2 ASN A  61      15.891  25.429 -39.797
ATOM    551 2HD2 ASN A  61      14.646  24.240 -39.608
ATOM    552  C   ASN A  61      10.316  26.234 -39.350
ATOM    553  O   ASN A  61       9.882  26.576 -40.458
ATOM    554  N   GLY A  62       9.500  25.789 -38.355
ATOM    555  H   GLY A  62       9.781  25.602 -37.411
ATOM    556  CA  GLY A  62       8.100  25.706 -38.661
ATOM    557  C   GLY A  62       7.230  24.982 -37.698
ATOM    558  O   GLY A  62       7.621  24.597 -36.599
ATOM    559  N   LEU A  63       5.973  24.828 -38.149
ATOM    560  H   LEU A  63       5.729  25.156 -39.054
ATOM    561  CA  LEU A  63       4.894  24.190 -37.458
ATOM    562  CB  LEU A  63       3.624  25.043 -37.637
ATOM    563  CG  LEU A  63       3.729  26.528 -37.240
ATOM    564  CD1 LEU A  63       2.502  27.289 -37.728
ATOM    565  CD2 LEU A  63       3.935  26.731 -35.743
ATOM    566  C   LEU A  63       4.683  22.948 -38.283
ATOM    567  O   LEU A  63       4.108  23.014 -39.372
ATOM    568  N   VAL A  64       5.153  21.778 -37.805
ATOM    569  H   VAL A  64       5.635  21.695 -36.938
ATOM    570  CA  VAL A  64       4.986  20.562 -38.562
ATOM    571  CB  VAL A  64       6.297  19.818 -38.795
ATOM    572  CG1 VAL A  64       6.056  18.512 -39.581
ATOM    573  CG2 VAL A  64       7.294  20.751 -39.510
ATOM    574  C   VAL A  64       4.041  19.687 -37.788
ATOM    575  O   VAL A  64       4.318  19.356 -36.636
ATOM    576  N   ILE A  65       2.885  19.315 -38.389
ATOM    577  H   ILE A  65       2.592  19.626 -39.292
ATOM    578  CA  ILE A  65       1.971  18.447 -37.693
ATOM    579  CB  ILE A  65       0.529  18.900 -37.758
ATOM    580  CG2 ILE A  65      -0.348  17.903 -36.972
ATOM    581  CG1 ILE A  65       0.394  20.304 -37.149
ATOM    582  CD1 ILE A  65      -0.975  20.911 -37.396
ATOM    583  C   ILE A  65       2.127  17.091 -38.333
ATOM    584  O   ILE A  65       1.952  16.939 -39.546
ATOM    585  N   THR A  66       2.481  16.072 -37.511
ATOM    586  H   THR A  66       2.633  16.212 -36.537
ATOM    587  CA  THR A  66       2.649  14.719 -37.988
ATOM    588  CB  THR A  66       3.313  13.821 -36.972
ATOM    589  CG2 THR A  66       3.545  12.415 -37.559
ATOM    590  OG1 THR A  66       4.573  14.374 -36.625
ATOM    591  HG1 THR A  66       4.379  15.103 -36.030
ATOM    592  C   THR A  66       1.273  14.204 -38.322
ATOM    593  O   THR A  66       0.369  14.199 -37.481
ATOM    594  N   GLY A  67       1.114  13.771 -39.592
ATOM    595  H   GLY A  67       1.865  13.798 -40.247
ATOM    596  CA  GLY A  67      -0.131  13.264 -40.100
ATOM    597  C   GLY A  67      -1.040  14.390 -40.514
ATOM    598  O   GLY A  67      -2.189  14.139 -40.880
ATOM    599  N   GLY A  68      -0.548  15.652 -40.466
ATOM    600  H   GLY A  68       0.382  15.877 -40.175
ATOM    601  CA  GLY A  68      -1.321  16.799 -40.825
ATOM    602  C   GLY A  68      -0.471  17.739 -41.632
ATOM    603  O   GLY A  68       0.570  17.348 -42.167
ATOM    604  N   PRO A  69      -0.910  19.019 -41.747
ATOM    605  CA  PRO A  69      -0.231  20.037 -42.500
ATOM    606  CB  PRO A  69      -1.213  21.195 -42.626
ATOM    607  CG  PRO A  69      -2.577  20.587 -42.280
ATOM    608  CD  PRO A  69      -2.225  19.463 -41.311
ATOM    609  C   PRO A  69       1.075  20.490 -41.919
ATOM    610  O   PRO A  69       1.309  20.346 -40.716
ATOM    611  N   SER A  70       1.945  21.013 -42.801
ATOM    612  H   SER A  70       1.693  21.121 -43.759
ATOM    613  CA  SER A  70       3.224  21.515 -42.409
ATOM    614  CB  SER A  70       4.399  20.699 -42.978
ATOM    615  OG  SER A  70       4.408  19.404 -42.396
ATOM    616  HG  SER A  70       5.170  18.954 -42.772
ATOM    617  C   SER A  70       3.306  22.907 -42.931
ATOM    618  O   SER A  70       3.283  23.123 -44.142
ATOM    619  N   MET A  71       3.340  23.880 -42.000
ATOM    620  H   MET A  71       3.423  23.661 -41.032
ATOM    621  CA  MET A  71       3.461  25.267 -42.333
ATOM    622  CB  MET A  71       2.519  26.160 -41.494
ATOM    623  CG  MET A  71       2.660  27.655 -41.773
ATOM    624  SD  MET A  71       1.534  28.768 -40.879
ATOM    625  CE  MET A  71       0.118  28.463 -41.967
ATOM    626  C   MET A  71       4.894  25.534 -42.001
ATOM    627  O   MET A  71       5.268  25.583 -40.830
ATOM    628  N   THR A  72       5.741  25.683 -43.036
ATOM    629  H   THR A  72       5.443  25.640 -43.989
ATOM    630  CA  THR A  72       7.150  25.907 -42.840
ATOM    631  CB  THR A  72       8.013  24.704 -43.217
ATOM    632  CG2 THR A  72       7.686  23.491 -42.326
ATOM    633  OG1 THR A  72       7.863  24.373 -44.593
ATOM    634  HG1 THR A  72       8.405  24.995 -45.083
ATOM    635  C   THR A  72       7.613  27.091 -43.625
ATOM    636  O   THR A  72       6.887  27.605 -44.477
ATOM    637  N   VAL A  73       8.876  27.516 -43.370
ATOM    638  H   VAL A  73       9.417  27.087 -42.648
ATOM    639  CA  VAL A  73       9.517  28.631 -44.037
ATOM    640  CB  VAL A  73      10.928  28.948 -43.541
ATOM    641  CG1 VAL A  73      10.865  29.446 -42.091
ATOM    642  CG2 VAL A  73      11.859  27.721 -43.671
ATOM    643  C   VAL A  73       9.571  28.433 -45.537
ATOM    644  O   VAL A  73       9.585  29.413 -46.281
ATOM    645  N   SER A  74       9.606  27.160 -45.997
ATOM    646  H   SER A  74       9.624  26.385 -45.373
ATOM    647  CA  SER A  74       9.659  26.822 -47.392
ATOM    648  CB  SER A  74      10.438  25.513 -47.611
ATOM    649  OG  SER A  74      11.784  25.678 -47.189
ATOM    650  HG  SER A  74      12.221  24.841 -47.375
ATOM    651  C   SER A  74       8.304  26.665 -48.047
ATOM    652  O   SER A  74       8.246  26.638 -49.279
ATOM    653  N   GLY A  75       7.185  26.590 -47.278
ATOM    654  H   GLY A  75       7.174  26.727 -46.289
ATOM    655  CA  GLY A  75       5.893  26.432 -47.904
ATOM    656  C   GLY A  75       4.883  25.794 -47.010
ATOM    657  O   GLY A  75       5.211  25.320 -45.918
ATOM    658  N   ILE A  76       3.611  25.766 -47.486
ATOM    659  H   ILE A  76       3.352  26.088 -48.397
ATOM    660  CA  ILE A  76       2.558  25.171 -46.709
ATOM    661  CB  ILE A  76       1.335  26.063 -46.499
ATOM    662  CG2 ILE A  76       0.278  25.299 -45.659
ATOM    663  CG1 ILE A  76       1.718  27.372 -45.789
ATOM    664  CD1 ILE A  76       0.600  28.418 -45.756
ATOM    665  C   ILE A  76       2.127  23.952 -47.477
ATOM    666  O   ILE A  76       1.728  24.032 -48.641
ATOM    667  N   ASP A  77       2.256  22.781 -46.829
ATOM    668  H   ASP A  77       2.603  22.742 -45.897
ATOM    669  CA  ASP A  77       1.821  21.544 -47.409
ATOM    670  CB  ASP A  77       2.790  20.352 -47.214
ATOM    671  CG  ASP A  77       2.324  19.073 -47.938
ATOM    672  OD1 ASP A  77       1.238  19.030 -48.581
ATOM    673  OD2 ASP A  77       3.099  18.087 -47.844
ATOM    674  C   ASP A  77       0.577  21.304 -46.616
ATOM    675  O   ASP A  77       0.638  21.216 -45.389
ATOM    676  N   ALA A  78      -0.569  21.192 -47.311
ATOM    677  H   ALA A  78      -0.581  21.240 -48.305
ATOM    678  CA  ALA A  78      -1.831  20.981 -46.666
ATOM    679  CB  ALA A  78      -3.017  21.573 -47.449
ATOM    680  C   ALA A  78      -2.084  19.525 -46.388
ATOM    681  O   ALA A  78      -3.066  19.211 -45.720
ATOM    682  N   GLY A  79      -1.245  18.597 -46.926
ATOM    683  H   GLY A  79      -0.470  18.856 -47.499
ATOM    684  CA  GLY A  79      -1.386  17.177 -46.679
ATOM    685  C   GLY A  79      -2.661  16.612 -47.237
ATOM    686  O   GLY A  79      -3.207  15.660 -46.678
ATOM    687  N   HIS A  80      -3.153  17.205 -48.348
ATOM    688  H   HIS A  80      -2.677  17.988 -48.747
ATOM    689  CA  HIS A  80      -4.379  16.880 -49.039
ATOM    690  CB  HIS A  80      -4.365  15.504 -49.756
ATOM    691  CG  HIS A  80      -5.355  15.401 -50.887
ATOM    692  ND1 HIS A  80      -5.266  16.100 -52.074
ATOM    693  CE1 HIS A  80      -6.343  15.742 -52.820
ATOM    694  NE2 HIS A  80      -7.114  14.867 -52.201
ATOM    695  CD2 HIS A  80      -6.489  14.654 -50.986
ATOM    696  C   HIS A  80      -5.599  17.111 -48.172
ATOM    697  O   HIS A  80      -6.658  16.509 -48.363
ATOM    698  N   LEU A  81      -5.464  18.031 -47.184
ATOM    699  H   LEU A  81      -4.595  18.473 -46.950
ATOM    700  CA  LEU A  81      -6.533  18.401 -46.306
ATOM    701  CB  LEU A  81      -6.053  18.603 -44.865
ATOM    702  CG  LEU A  81      -5.445  17.315 -44.261
ATOM    703  CD1 LEU A  81      -4.839  17.583 -42.890
ATOM    704  CD2 LEU A  81      -6.452  16.153 -44.215
ATOM    705  C   LEU A  81      -7.143  19.646 -46.874
ATOM    706  O   LEU A  81      -6.448  20.514 -47.409
ATOM    707  N   ASN A  82      -8.488  19.730 -46.805
ATOM    708  H   ASN A  82      -9.031  19.017 -46.370
ATOM    709  CA  ASN A  82      -9.236  20.837 -47.344
ATOM    710  CB  ASN A  82     -10.758  20.533 -47.403
ATOM    711  CG  ASN A  82     -11.529  21.528 -48.277
ATOM    712  OD1 ASN A  82     -11.777  22.685 -47.951
ATOM    713  ND2 ASN A  82     -11.953  21.035 -49.469
ATOM    714 1HD2 ASN A  82     -12.451  21.624 -50.106
ATOM    715 2HD2 ASN A  82     -11.757  20.089 -49.724
ATOM    716  C   ASN A  82      -9.016  22.081 -46.539
ATOM    717  O   ASN A  82      -8.930  22.018 -45.306
ATOM    718  N   ILE A  83      -8.837  23.221 -47.258
ATOM    719  H   ILE A  83      -8.886  23.245 -48.253
ATOM    720  CA  ILE A  83      -8.693  24.482 -46.594
ATOM    721  CB  ILE A  83      -7.605  25.421 -47.032
ATOM    722  CG2 ILE A  83      -7.681  26.626 -46.068
ATOM    723  CG1 ILE A  83      -6.228  24.760 -46.922
ATOM    724  CD1 ILE A  83      -5.124  25.619 -47.514
ATOM    725  C   ILE A  83     -10.033  25.098 -46.849
ATOM    726  O   ILE A  83     -10.348  25.618 -47.933
ATOM    727  N   ARG A  84     -10.849  24.959 -45.790
ATOM    728  H   ARG A  84     -10.500  24.559 -44.944
ATOM    729  CA  ARG A  84     -12.188  25.441 -45.766
ATOM    730  CB  ARG A  84     -13.161  24.679 -44.852
ATOM    731  CG  ARG A  84     -13.479  23.263 -45.315
ATOM    732  CD  ARG A  84     -14.701  22.650 -44.629
ATOM    733  NE  ARG A  84     -15.889  23.456 -45.068
ATOM    734  HE  ARG A  84     -16.214  24.188 -44.468
ATOM    735  CZ  ARG A  84     -16.527  23.254 -46.265
ATOM    736  NH1 ARG A  84     -17.541  24.098 -46.613
ATOM    737 1HH1 ARG A  84     -18.015  23.984 -47.485
ATOM    738 2HH1 ARG A  84     -17.789  24.857 -46.009
ATOM    739  NH2 ARG A  84     -16.152  22.265 -47.131
ATOM    740 1HH2 ARG A  84     -16.585  22.192 -48.030
ATOM    741 2HH2 ARG A  84     -15.388  21.661 -46.907
ATOM    742  C   ARG A  84     -12.310  26.860 -45.377
ATOM    743  O   ARG A  84     -11.573  27.352 -44.525
ATOM    744  N   HIS A  85     -13.274  27.536 -46.037
ATOM    745  H   HIS A  85     -13.814  27.080 -46.745
ATOM    746  CA  HIS A  85     -13.629  28.901 -45.777
ATOM    747  CB  HIS A  85     -14.622  29.058 -44.599
ATOM    748  CG  HIS A  85     -15.859  28.248 -44.864
ATOM    749  ND1 HIS A  85     -16.822  28.597 -45.785
ATOM    750  CE1 HIS A  85     -17.724  27.584 -45.812
ATOM    751  NE2 HIS A  85     -17.411  26.610 -44.976
ATOM    752  CD2 HIS A  85     -16.239  27.034 -44.375
ATOM    753  C   HIS A  85     -12.533  29.919 -45.763
ATOM    754  O   HIS A  85     -12.084  30.358 -44.711
ATOM    755  N   VAL A  86     -11.964  30.169 -46.949
ATOM    756  H   VAL A  86     -12.323  29.773 -47.781
ATOM    757  CA  VAL A  86     -10.946  31.151 -47.208
ATOM    758  CB  VAL A  86     -10.028  30.713 -48.339
ATOM    759  CG1 VAL A  86      -8.987  31.789 -48.696
ATOM    760  CG2 VAL A  86      -9.383  29.374 -47.955
ATOM    761  C   VAL A  86     -11.742  32.371 -47.654
ATOM    762  O   VAL A  86     -12.773  32.229 -48.311
ATOM    763  N   ALA A  87     -11.324  33.606 -47.284
ATOM    764  H   ALA A  87     -10.504  33.742 -46.736
ATOM    765  CA  ALA A  87     -12.024  34.804 -47.721
ATOM    766  CB  ALA A  87     -11.656  36.092 -46.967
ATOM    767  C   ALA A  87     -11.776  34.997 -49.198
ATOM    768  O   ALA A  87     -10.753  34.547 -49.718
ATOM    769  N   ASP A  88     -12.722  35.665 -49.907
ATOM    770  H   ASP A  88     -13.535  36.033 -49.462
ATOM    771  CA  ASP A  88     -12.654  35.869 -51.338
ATOM    772  CB  ASP A  88     -13.873  36.624 -51.913
ATOM    773  CG  ASP A  88     -15.115  35.733 -51.845
ATOM    774  OD1 ASP A  88     -15.067  34.580 -52.352
ATOM    775  OD2 ASP A  88     -16.136  36.195 -51.271
ATOM    776  C   ASP A  88     -11.392  36.495 -51.843
ATOM    777  O   ASP A  88     -10.935  37.525 -51.346
ATOM    778  N   GLY A  89     -10.805  35.810 -52.852
ATOM    779  H   GLY A  89     -11.213  34.973 -53.207
ATOM    780  CA  GLY A  89      -9.576  36.198 -53.491
ATOM    781  C   GLY A  89      -9.802  37.075 -54.684
ATOM    782  O   GLY A  89     -10.917  37.521 -54.959
ATOM    783  N   ALA A  90      -8.700  37.361 -55.406
ATOM    784  H   ALA A  90      -7.809  36.988 -55.157
ATOM    785  CA  ALA A  90      -8.714  38.182 -56.586
ATOM    786  CB  ALA A  90      -7.333  38.775 -56.878
ATOM    787  C   ALA A  90      -9.117  37.380 -57.788
ATOM    788  O   ALA A  90      -8.634  36.262 -57.974
ATOM    789  N   VAL A  91     -10.044  37.929 -58.613
ATOM    790  H   VAL A  91     -10.450  38.824 -58.446
ATOM    791  CA  VAL A  91     -10.469  37.234 -59.806
ATOM    792  CB  VAL A  91     -11.959  37.375 -60.108
ATOM    793  CG1 VAL A  91     -12.338  36.605 -61.396
ATOM    794  CG2 VAL A  91     -12.785  36.975 -58.884
ATOM    795  C   VAL A  91      -9.717  37.864 -60.954
ATOM    796  O   VAL A  91      -8.966  37.190 -61.659
ATOM    797  N   THR A  92      -9.919  39.192 -61.132
ATOM    798  H   THR A  92     -10.518  39.703 -60.522
ATOM    799  CA  THR A  92      -9.325  39.978 -62.180
ATOM    800  CB  THR A  92     -10.215  41.161 -62.517
ATOM    801  CG2 THR A  92      -9.648  41.957 -63.712
ATOM    802  OG1 THR A  92     -11.500  40.681 -62.891
ATOM    803  HG1 THR A  92     -11.906  40.360 -62.081
ATOM    804  C   THR A  92      -7.942  40.435 -61.797
ATOM    805  O   THR A  92      -7.036  40.451 -62.634
ATOM    806  N   ALA A  93      -7.758  40.801 -60.507
ATOM    807  H   ALA A  93      -8.502  40.757 -59.847
ATOM    808  CA  ALA A  93      -6.506  41.290 -59.993
ATOM    809  CB  ALA A  93      -6.603  41.863 -58.568
ATOM    810  C   ALA A  93      -5.388  40.289 -60.046
ATOM    811  O   ALA A  93      -5.589  39.077 -59.974
ATOM    812  N   THR A  94      -4.167  40.840 -60.195
ATOM    813  H   THR A  94      -4.079  41.832 -60.238
ATOM    814  CA  THR A  94      -2.906  40.149 -60.296
ATOM    815  CB  THR A  94      -1.784  41.074 -60.709
ATOM    816  CG2 THR A  94      -2.059  41.604 -62.129
ATOM    817  OG1 THR A  94      -1.655  42.152 -59.790
ATOM    818  HG1 THR A  94      -1.217  41.787 -59.015
ATOM    819  C   THR A  94      -2.488  39.409 -59.052
ATOM    820  O   THR A  94      -1.581  38.575 -59.124
ATOM    821  N   SER A  95      -3.130  39.716 -57.894
ATOM    822  H   SER A  95      -3.855  40.399 -57.876
ATOM    823  CA  SER A  95      -2.840  39.109 -56.619
ATOM    824  CB  SER A  95      -3.704  39.653 -55.460
ATOM    825  OG  SER A  95      -3.347  39.032 -54.233
ATOM    826  HG  SER A  95      -4.068  39.204 -53.621
ATOM    827  C   SER A  95      -2.996  37.612 -56.695
ATOM    828  O   SER A  95      -3.889  37.068 -57.350
ATOM    829  N   THR A  96      -2.077  36.936 -55.983
ATOM    830  H   THR A  96      -1.400  37.423 -55.436
ATOM    831  CA  THR A  96      -1.962  35.508 -55.925
ATOM    832  CB  THR A  96      -0.519  35.056 -55.965
ATOM    833  CG2 THR A  96       0.080  35.373 -57.342
ATOM    834  OG1 THR A  96       0.242  35.664 -54.929
ATOM    835  HG1 THR A  96       0.921  35.024 -54.700
ATOM    836  C   THR A  96      -2.690  34.912 -54.748
ATOM    837  O   THR A  96      -2.260  33.918 -54.164
ATOM    838  N   ASP A  97      -3.800  35.554 -54.328
ATOM    839  H   ASP A  97      -4.125  36.381 -54.778
ATOM    840  CA  ASP A  97      -4.620  35.095 -53.232
ATOM    841  CB  ASP A  97      -5.781  36.050 -52.909
ATOM    842  CG  ASP A  97      -5.290  37.346 -52.279
ATOM    843  OD1 ASP A  97      -4.100  37.459 -51.873
ATOM    844  OD2 ASP A  97      -6.130  38.283 -52.235
ATOM    845  C   ASP A  97      -5.260  33.791 -53.617
ATOM    846  O   ASP A  97      -5.523  33.562 -54.804
ATOM    847  N   ALA A  98      -5.486  32.897 -52.613
ATOM    848  H   ALA A  98      -5.258  33.096 -51.659
ATOM    849  CA  ALA A  98      -6.114  31.619 -52.871
ATOM    850  CB  ALA A  98      -6.152  30.672 -51.658
ATOM    851  C   ALA A  98      -7.521  31.931 -53.276
ATOM    852  O   ALA A  98      -8.269  32.585 -52.546
ATOM    853  N   VAL A  99      -7.876  31.470 -54.492
ATOM    854  H   VAL A  99      -7.233  30.936 -55.053
ATOM    855  CA  VAL A  99      -9.184  31.745 -55.037
ATOM    856  CB  VAL A  99      -9.194  31.970 -56.520
ATOM    857  CG1 VAL A  99      -8.322  33.211 -56.765
ATOM    858  CG2 VAL A  99      -8.654  30.759 -57.286
ATOM    859  C   VAL A  99     -10.324  30.931 -54.507
ATOM    860  O   VAL A  99     -10.105  29.859 -53.945
ATOM    861  N   ASN A 100     -11.574  31.443 -54.669
ATOM    862  H   ASN A 100     -11.733  32.306 -55.144
ATOM    863  CA  ASN A 100     -12.741  30.779 -54.138
ATOM    864  CB  ASN A 100     -13.477  31.603 -53.080
ATOM    865  CG  ASN A 100     -12.621  31.744 -51.842
ATOM    866  OD1 ASN A 100     -11.732  30.976 -51.475
ATOM    867  ND2 ASN A 100     -13.035  32.768 -51.070
ATOM    868 1HD2 ASN A 100     -13.773  33.366 -51.386
ATOM    869 2HD2 ASN A 100     -12.677  32.852 -50.143
ATOM    870  C   ASN A 100     -13.810  30.270 -55.062
ATOM    871  O   ASN A 100     -13.925  30.642 -56.234
ATOM    872  N   GLY A 101     -14.680  29.411 -54.469
ATOM    873  H   GLY A 101     -14.544  29.139 -53.518
ATOM    874  CA  GLY A 101     -15.780  28.742 -55.110
ATOM    875  C   GLY A 101     -16.787  29.611 -55.770
ATOM    876  O   GLY A 101     -17.312  29.237 -56.816
ATOM    877  N   ARG A 102     -17.055  30.802 -55.201
ATOM    878  H   ARG A 102     -16.612  31.088 -54.355
ATOM    879  CA  ARG A 102     -18.001  31.735 -55.768
ATOM    880  CB  ARG A 102     -18.187  32.961 -54.866
ATOM    881  CG  ARG A 102     -18.924  32.679 -53.566
ATOM    882  CD  ARG A 102     -18.918  33.885 -52.636
ATOM    883  NE  ARG A 102     -19.620  33.490 -51.382
ATOM    884  HE  ARG A 102     -20.201  32.675 -51.388
ATOM    885  CZ  ARG A 102     -19.491  34.220 -50.231
ATOM    886  NH1 ARG A 102     -20.192  33.831 -49.128
ATOM    887 1HH1 ARG A 102     -20.797  33.037 -49.169
ATOM    888 2HH1 ARG A 102     -20.103  34.337 -48.270
ATOM    889  NH2 ARG A 102     -18.654  35.299 -50.144
ATOM    890 1HH2 ARG A 102     -18.081  35.568 -50.920
ATOM    891 2HH2 ARG A 102     -18.565  35.798 -49.283
ATOM    892  C   ARG A 102     -17.475  32.284 -57.074
ATOM    893  O   ARG A 102     -18.237  32.544 -58.010
ATOM    894  N   GLN A 103     -16.129  32.425 -57.161
ATOM    895  H   GLN A 103     -15.507  31.999 -56.501
ATOM    896  CA  GLN A 103     -15.435  32.971 -58.291
ATOM    897  CB  GLN A 103     -14.016  33.309 -57.833
ATOM    898  CG  GLN A 103     -14.136  34.437 -56.801
ATOM    899  CD  GLN A 103     -12.875  34.677 -55.996
ATOM    900  OE1 GLN A 103     -11.839  34.018 -56.065
ATOM    901  NE2 GLN A 103     -13.008  35.704 -55.122
ATOM    902 1HE2 GLN A 103     -12.229  36.002 -54.575
ATOM    903 2HE2 GLN A 103     -13.876  36.196 -55.055
ATOM    904  C   GLN A 103     -15.481  31.936 -59.368
ATOM    905  O   GLN A 103     -15.793  32.270 -60.516
ATOM    906  N   LEU A 104     -15.235  30.648 -58.990
ATOM    907  H   LEU A 104     -14.940  30.425 -58.057
ATOM    908  CA  LEU A 104     -15.311  29.578 -59.952
ATOM    909  CB  LEU A 104     -14.926  28.158 -59.545
ATOM    910  CG  LEU A 104     -13.449  27.846 -59.383
ATOM    911  CD1 LEU A 104     -13.349  26.417 -58.868
ATOM    912  CD2 LEU A 104     -12.667  28.020 -60.692
ATOM    913  C   LEU A 104     -16.679  29.406 -60.498
ATOM    914  O   LEU A 104     -16.778  29.123 -61.682
ATOM    915  N   PHE A 105     -17.747  29.597 -59.687
ATOM    916  H   PHE A 105     -17.628  29.772 -58.713
ATOM    917  CA  PHE A 105     -19.119  29.464 -60.125
ATOM    918  CB  PHE A 105     -20.090  29.702 -58.932
ATOM    919  CG  PHE A 105     -21.547  29.775 -59.287
ATOM    920  CD1 PHE A 105     -22.206  31.010 -59.207
ATOM    921  CE1 PHE A 105     -23.561  31.121 -59.530
ATOM    922  CZ  PHE A 105     -24.267  29.994 -59.952
ATOM    923  CE2 PHE A 105     -23.619  28.764 -60.062
ATOM    924  CD2 PHE A 105     -22.264  28.661 -59.736
ATOM    925  C   PHE A 105     -19.422  30.420 -61.235
ATOM    926  O   PHE A 105     -19.965  30.012 -62.264
ATOM    927  N   ALA A 106     -19.003  31.689 -61.066
ATOM    928  H   ALA A 106     -18.540  31.985 -60.231
ATOM    929  CA  ALA A 106     -19.252  32.701 -62.049
ATOM    930  CB  ALA A 106     -18.840  34.094 -61.546
ATOM    931  C   ALA A 106     -18.512  32.450 -63.327
ATOM    932  O   ALA A 106     -19.099  32.566 -64.405
ATOM    933  N   VAL A 107     -17.227  32.034 -63.221
ATOM    934  H   VAL A 107     -16.788  31.910 -62.330
ATOM    935  CA  VAL A 107     -16.398  31.792 -64.378
ATOM    936  CB  VAL A 107     -14.925  31.699 -63.998
ATOM    937  CG1 VAL A 107     -14.043  31.318 -65.196
ATOM    938  CG2 VAL A 107     -14.489  33.039 -63.380
ATOM    939  C   VAL A 107     -16.913  30.567 -65.125
ATOM    940  O   VAL A 107     -16.930  30.566 -66.354
ATOM    941  N   SER A 108     -17.402  29.532 -64.397
ATOM    942  H   SER A 108     -17.405  29.573 -63.412
ATOM    943  CA  SER A 108     -17.930  28.299 -64.942
ATOM    944  CB  SER A 108     -18.354  27.255 -63.887
ATOM    945  OG  SER A 108     -17.236  26.764 -63.169
ATOM    946  HG  SER A 108     -17.039  27.430 -62.509
ATOM    947  C   SER A 108     -19.165  28.553 -65.738
ATOM    948  O   SER A 108     -19.312  27.971 -66.812
ATOM    949  N   GLU A 109     -20.065  29.442 -65.243
ATOM    950  H   GLU A 109     -19.936  29.893 -64.361
ATOM    951  CA  GLU A 109     -21.285  29.758 -65.947
ATOM    952  CB  GLU A 109     -22.223  30.694 -65.172
ATOM    953  CG  GLU A 109     -22.878  30.080 -63.937
ATOM    954  CD  GLU A 109     -23.781  31.133 -63.307
ATOM    955  OE1 GLU A 109     -23.296  32.249 -62.979
ATOM    956  OE2 GLU A 109     -24.993  30.832 -63.153
ATOM    957  C   GLU A 109     -20.978  30.467 -67.236
ATOM    958  O   GLU A 109     -21.592  30.161 -68.258
ATOM    959  N   GLN A 110     -19.986  31.395 -67.217
ATOM    960  H   GLN A 110     -19.502  31.619 -66.372
ATOM    961  CA  GLN A 110     -19.585  32.147 -68.386
ATOM    962  CB  GLN A 110     -18.465  33.159 -68.092
ATOM    963  CG  GLN A 110     -18.842  34.380 -67.259
ATOM    964  CD  GLN A 110     -17.556  35.172 -67.058
ATOM    965  OE1 GLN A 110     -16.730  34.855 -66.202
ATOM    966  NE2 GLN A 110     -17.357  36.222 -67.895
ATOM    967 1HE2 GLN A 110     -16.520  36.765 -67.826
ATOM    968 2HE2 GLN A 110     -18.039  36.444 -68.592
ATOM    969  C   GLN A 110     -19.006  31.228 -69.429
ATOM    970  O   GLN A 110     -19.326  31.348 -70.611
ATOM    971  N   ALA A 111     -18.172  30.265 -68.979
ATOM    972  H   ALA A 111     -17.949  30.207 -68.010
ATOM    973  CA  ALA A 111     -17.506  29.296 -69.804
ATOM    974  CB  ALA A 111     -16.493  28.491 -68.976
ATOM    975  C   ALA A 111     -18.472  28.342 -70.442
ATOM    976  O   ALA A 111     -18.304  27.986 -71.609
ATOM    977  N   ALA A 112     -19.521  27.940 -69.687
ATOM    978  H   ALA A 112     -19.625  28.257 -68.749
ATOM    979  CA  ALA A 112     -20.538  27.023 -70.135
ATOM    980  CB  ALA A 112     -21.505  26.625 -69.008
ATOM    981  C   ALA A 112     -21.355  27.606 -71.251
ATOM    982  O   ALA A 112     -21.720  26.879 -72.176
ATOM    983  N   SER A 113     -21.642  28.928 -71.189
ATOM    984  H   SER A 113     -21.345  29.487 -70.416
ATOM    985  CA  SER A 113     -22.422  29.621 -72.184
ATOM    986  CB  SER A 113     -22.789  31.054 -71.745
ATOM    987  OG  SER A 113     -23.329  31.052 -70.430
ATOM    988  HG  SER A 113     -23.454  31.976 -70.198
ATOM    989  C   SER A 113     -21.663  29.704 -73.519
ATOM    990  O   SER A 113     -20.580  30.342 -73.599
ATOM    991  OXT SER A 113     -22.181  29.108 -74.499
TER
ATOM      1  N   GLY B   1      18.164  20.875  11.327
ATOM      2  H1  GLY B   1      18.861  21.418  10.785
ATOM      3  H2  GLY B   1      18.643  20.117  11.849
ATOM      4  H3  GLY B   1      17.680  21.501  12.001
ATOM      5  CA  GLY B   1      17.160  20.294  10.414
ATOM      6  C   GLY B   1      16.331  21.358   9.778
ATOM      7  O   GLY B   1      15.889  22.241  10.515
ATOM      8  N   TRP B   2      16.332  21.492   8.421
ATOM      9  H   TRP B   2      16.765  20.840   7.806
ATOM     10  CA  TRP B   2      15.501  22.509   7.822
ATOM     11  CB  TRP B   2      15.808  23.167   6.444
ATOM     12  CG  TRP B   2      17.128  23.788   6.026
ATOM     13  CD1 TRP B   2      17.607  23.762   4.748
ATOM     14  NE1 TRP B   2      18.891  24.237   4.689
ATOM     15  HE1 TRP B   2      19.426  24.338   3.879
ATOM     16  CE2 TRP B   2      19.300  24.533   5.962
ATOM     17  CZ2 TRP B   2      20.518  24.981   6.443
ATOM     18  CH2 TRP B   2      20.654  25.185   7.816
ATOM     19  CZ3 TRP B   2      19.590  24.920   8.682
ATOM     20  CE3 TRP B   2      18.362  24.446   8.208
ATOM     21  CD2 TRP B   2      18.221  24.268   6.837
ATOM     22  C   TRP B   2      14.254  21.758   7.452
ATOM     23  O   TRP B   2      14.297  20.569   7.094
ATOM     24  N   ARG B   3      13.106  22.464   7.546
ATOM     25  H   ARG B   3      13.095  23.424   7.823
ATOM     26  CA  ARG B   3      11.852  21.875   7.184
ATOM     27  CB  ARG B   3      10.650  22.468   7.941
ATOM     28  CG  ARG B   3      10.659  22.307   9.461
ATOM     29  CD  ARG B   3       9.528  23.089  10.136
ATOM     30  NE  ARG B   3       8.227  22.524   9.653
ATOM     31  HE  ARG B   3       8.226  21.626   9.217
ATOM     32  CZ  ARG B   3       7.043  23.199   9.788
ATOM     33  NH1 ARG B   3       6.977  24.440  10.355
ATOM     34 1HH1 ARG B   3       6.099  24.912  10.434
ATOM     35 2HH1 ARG B   3       7.803  24.885  10.698
ATOM     36  NH2 ARG B   3       5.898  22.616   9.327
ATOM     37 1HH2 ARG B   3       5.925  21.711   8.904
ATOM     38 2HH2 ARG B   3       5.023  23.092   9.408
ATOM     39  C   ARG B   3      11.670  22.200   5.728
ATOM     40  O   ARG B   3      11.343  23.334   5.361
ATOM     41  N   LEU B   4      11.923  21.200   4.856
ATOM     42  H   LEU B   4      12.206  20.286   5.123
ATOM     43  CA  LEU B   4      11.746  21.381   3.449
ATOM     44  CB  LEU B   4      12.740  20.596   2.565
ATOM     45  CG  LEU B   4      14.227  20.998   2.752
ATOM     46  CD1 LEU B   4      15.183  20.125   1.942
ATOM     47  CD2 LEU B   4      14.477  22.458   2.392
ATOM     48  C   LEU B   4      10.324  21.013   3.162
ATOM     49  O   LEU B   4       9.836  19.941   3.551
ATOM     50  N   THR B   5       9.621  21.958   2.505
ATOM     51  H   THR B   5      10.047  22.823   2.238
ATOM     52  CA  THR B   5       8.237  21.752   2.169
ATOM     53  CB  THR B   5       7.302  22.642   2.963
ATOM     54  CG2 THR B   5       5.833  22.317   2.616
ATOM     55  OG1 THR B   5       7.494  22.406   4.352
ATOM     56  HG1 THR B   5       8.329  22.828   4.574
ATOM     57  C   THR B   5       8.087  22.015   0.701
ATOM     58  O   THR B   5       8.358  23.113   0.206
ATOM     59  N   VAL B   6       7.670  20.962  -0.034
ATOM     60  H   VAL B   6       7.464  20.076   0.372
ATOM     61  CA  VAL B   6       7.474  21.064  -1.451
ATOM     62  CB  VAL B   6       8.324  20.082  -2.236
ATOM     63  CG1 VAL B   6       8.046  20.177  -3.740
ATOM     64  CG2 VAL B   6       9.797  20.411  -1.967
ATOM     65  C   VAL B   6       6.024  20.827  -1.723
ATOM     66  O   VAL B   6       5.502  19.760  -1.409
ATOM     67  N   ASN B   7       5.350  21.861  -2.277
ATOM     68  H   ASN B   7       5.829  22.713  -2.471
ATOM     69  CA  ASN B   7       3.960  21.867  -2.683
ATOM     70  CB  ASN B   7       3.759  21.195  -4.070
ATOM     71  CG  ASN B   7       4.505  22.004  -5.116
ATOM     72  OD1 ASN B   7       4.233  23.185  -5.321
ATOM     73  ND2 ASN B   7       5.502  21.362  -5.773
ATOM     74 1HD2 ASN B   7       6.079  21.866  -6.414
ATOM     75 2HD2 ASN B   7       5.681  20.394  -5.593
ATOM     76  C   ASN B   7       2.941  21.345  -1.696
ATOM     77  O   ASN B   7       1.917  20.779  -2.089
ATOM     78  N   GLY B   8       3.188  21.544  -0.380
ATOM     79  H   GLY B   8       4.008  22.011  -0.062
ATOM     80  CA  GLY B   8       2.274  21.100   0.647
ATOM     81  C   GLY B   8       2.314  19.618   0.912
ATOM     82  O   GLY B   8       1.390  19.084   1.528
ATOM     83  N   MET B   9       3.380  18.924   0.450
ATOM     84  H   MET B   9       4.111  19.381  -0.050
ATOM     85  CA  MET B   9       3.573  17.503   0.626
ATOM     86  CB  MET B   9       4.508  16.873  -0.431
ATOM     87  CG  MET B   9       3.953  16.961  -1.855
ATOM     88  SD  MET B   9       4.990  16.209  -3.139
ATOM     89  CE  MET B   9       3.866  16.708  -4.475
ATOM     90  C   MET B   9       4.117  17.242   2.007
ATOM     91  O   MET B   9       4.108  18.129   2.866
ATOM     92  N   ASP B  10       4.351  15.941   2.320
ATOM     93  H   ASP B  10       4.223  15.218   1.646
ATOM     94  CA  ASP B  10       4.858  15.492   3.595
ATOM     95  CB  ASP B  10       5.146  13.974   3.654
ATOM     96  CG  ASP B  10       3.861  13.138   3.666
ATOM     97  OD1 ASP B  10       2.737  13.684   3.827
ATOM     98  OD2 ASP B  10       4.004  11.898   3.512
ATOM     99  C   ASP B  10       6.129  16.208   3.935
ATOM    100  O   ASP B  10       6.982  16.454   3.077
ATOM    101  N   LYS B  11       6.230  16.574   5.232
ATOM    102  H   LYS B  11       5.506  16.344   5.877
ATOM    103  CA  LYS B  11       7.332  17.301   5.799
ATOM    104  CB  LYS B  11       7.118  17.504   7.317
ATOM    105  CG  LYS B  11       8.168  18.303   8.093
ATOM    106  CD  LYS B  11       7.778  18.449   9.565
ATOM    107  CE  LYS B  11       8.833  19.119  10.442
ATOM    108  NZ  LYS B  11       8.327  19.265  11.821
ATOM    109  HZ1 LYS B  11       8.115  18.328  12.214
ATOM    110  HZ2 LYS B  11       7.461  19.836  11.819
ATOM    111  HZ3 LYS B  11       9.042  19.729  12.411
ATOM    112  C   LYS B  11       8.601  16.548   5.595
ATOM    113  O   LYS B  11       8.729  15.386   5.995
ATOM    114  N   SER B  12       9.568  17.232   4.950
ATOM    115  H   SER B  12       9.483  18.159   4.577
ATOM    116  CA  SER B  12      10.825  16.631   4.696
ATOM    117  CB  SER B  12      11.248  16.871   3.235
ATOM    118  OG  SER B  12      12.518  16.316   2.933
ATOM    119  HG  SER B  12      12.358  15.377   2.802
ATOM    120  C   SER B  12      11.705  17.341   5.671
ATOM    121  O   SER B  12      12.264  18.397   5.370
ATOM    122  N   ARG B  13      11.757  16.818   6.922
ATOM    123  H   ARG B  13      11.267  15.991   7.182
ATOM    124  CA  ARG B  13      12.612  17.411   7.915
ATOM    125  CB  ARG B  13      12.215  17.118   9.373
ATOM    126  CG  ARG B  13      13.105  17.813  10.405
ATOM    127  CD  ARG B  13      12.669  17.558  11.845
ATOM    128  NE  ARG B  13      13.653  18.239  12.740
ATOM    129  HE  ARG B  13      14.274  18.917  12.348
ATOM    130  CZ  ARG B  13      13.724  17.962  14.081
ATOM    131  NH1 ARG B  13      12.905  17.043  14.674
ATOM    132 1HH1 ARG B  13      12.228  16.546  14.132
ATOM    133 2HH1 ARG B  13      12.980  16.858  15.653
ATOM    134  NH2 ARG B  13      14.644  18.623  14.841
ATOM    135 1HH2 ARG B  13      15.252  19.298  14.426
ATOM    136 2HH2 ARG B  13      14.715  18.436  15.821
ATOM    137  C   ARG B  13      13.897  16.736   7.583
ATOM    138  O   ARG B  13      14.040  15.520   7.759
ATOM    139  N   VAL B  14      14.847  17.533   7.057
ATOM    140  H   VAL B  14      14.736  18.523   6.948
ATOM    141  CA  VAL B  14      16.089  16.942   6.662
ATOM    142  CB  VAL B  14      16.700  17.598   5.450
ATOM    143  CG1 VAL B  14      18.035  16.927   5.106
ATOM    144  CG2 VAL B  14      15.693  17.472   4.296
ATOM    145  C   VAL B  14      16.996  16.925   7.844
ATOM    146  O   VAL B  14      17.301  17.966   8.425
ATOM    147  N   ALA B  15      17.419  15.702   8.217
ATOM    148  H   ALA B  15      17.170  14.883   7.703
ATOM    149  CA  ALA B  15      18.306  15.485   9.322
ATOM    150  CB  ALA B  15      18.118  14.105   9.982
ATOM    151  C   ALA B  15      19.715  15.585   8.799
ATOM    152  O   ALA B  15      19.968  15.217   7.647
ATOM    153  N   PRO B  16      20.677  16.102   9.620
ATOM    154  CA  PRO B  16      22.055  16.244   9.217
ATOM    155  CB  PRO B  16      22.776  16.881  10.402
ATOM    156  CG  PRO B  16      21.662  17.646  11.138
ATOM    157  CD  PRO B  16      20.405  16.806  10.873
ATOM    158  C   PRO B  16      22.654  14.941   8.785
ATOM    159  O   PRO B  16      22.501  13.934   9.481
ATOM    160  N   GLY B  17      23.321  14.972   7.621
ATOM    161  H   GLY B  17      23.396  15.810   7.093
ATOM    162  CA  GLY B  17      23.963  13.837   7.036
ATOM    163  C   GLY B  17      23.129  13.168   5.987
ATOM    164  O   GLY B  17      23.698  12.399   5.208
ATOM    165  N   ASP B  18      21.791  13.421   5.918
ATOM    166  H   ASP B  18      21.305  14.045   6.527
ATOM    167  CA  ASP B  18      21.014  12.764   4.899
ATOM    168  CB  ASP B  18      19.666  12.114   5.339
ATOM    169  CG  ASP B  18      18.520  13.031   5.736
ATOM    170  OD1 ASP B  18      18.069  13.841   4.890
ATOM    171  OD2 ASP B  18      18.050  12.905   6.896
ATOM    172  C   ASP B  18      20.913  13.555   3.625
ATOM    173  O   ASP B  18      21.193  14.754   3.569
ATOM    174  N   MET B  19      20.581  12.823   2.543
ATOM    175  H   MET B  19      20.380  11.852   2.644
ATOM    176  CA  MET B  19      20.428  13.316   1.198
ATOM    177  CB  MET B  19      20.315  12.178   0.167
ATOM    178  CG  MET B  19      21.583  11.340   0.013
ATOM    179  SD  MET B  19      21.461   9.950  -1.152
ATOM    180  CE  MET B  19      21.637  10.939  -2.661
ATOM    181  C   MET B  19      19.210  14.161   0.981
ATOM    182  O   MET B  19      18.430  14.332   1.913
ATOM    183  N   VAL B  20      19.323  15.083  -0.003
ATOM    184  H   VAL B  20      20.166  15.143  -0.522
ATOM    185  CA  VAL B  20      18.276  15.956  -0.467
ATOM    186  CB  VAL B  20      18.216  17.391   0.035
ATOM    187  CG1 VAL B  20      16.998  18.112  -0.590
ATOM    188  CG2 VAL B  20      18.188  17.458   1.556
ATOM    189  C   VAL B  20      18.579  16.032  -1.936
ATOM    190  O   VAL B  20      19.534  16.680  -2.377
ATOM    191  N   ASP B  21      17.800  15.285  -2.730
ATOM    192  H   ASP B  21      17.074  14.712  -2.367
ATOM    193  CA  ASP B  21      17.968  15.295  -4.155
ATOM    194  CB  ASP B  21      17.408  14.062  -4.902
ATOM    195  CG  ASP B  21      18.125  12.783  -4.493
ATOM    196  OD1 ASP B  21      19.382  12.746  -4.488
ATOM    197  OD2 ASP B  21      17.402  11.807  -4.163
ATOM    198  C   ASP B  21      17.258  16.492  -4.714
ATOM    199  O   ASP B  21      16.378  17.070  -4.083
ATOM    200  N   LEU B  22      17.716  16.943  -5.887
ATOM    201  H   LEU B  22      18.500  16.501  -6.302
ATOM    202  CA  LEU B  22      17.146  18.009  -6.658
ATOM    203  CB  LEU B  22      17.859  19.382  -6.521
ATOM    204  CG  LEU B  22      17.813  20.088  -5.141
ATOM    205  CD1 LEU B  22      18.736  21.313  -5.106
ATOM    206  CD2 LEU B  22      16.392  20.506  -4.747
ATOM    207  C   LEU B  22      17.303  17.415  -8.046
ATOM    208  O   LEU B  22      17.969  17.958  -8.929
ATOM    209  N   SER B  23      16.730  16.201  -8.218
ATOM    210  H   SER B  23      16.133  15.832  -7.508
ATOM    211  CA  SER B  23      16.759  15.423  -9.427
ATOM    212  CB  SER B  23      16.669  13.907  -9.146
ATOM    213  OG  SER B  23      15.414  13.562  -8.575
ATOM    214  HG  SER B  23      15.449  12.615  -8.412
ATOM    215  C   SER B  23      15.700  15.828 -10.406
ATOM    216  O   SER B  23      14.695  16.415 -10.028
ATOM    217  N   ASN B  24      15.926  15.547 -11.706
ATOM    218  H   ASN B  24      16.728  15.035 -11.990
ATOM    219  CA  ASN B  24      14.994  15.856 -12.759
ATOM    220  CB  ASN B  24      15.583  16.619 -13.967
ATOM    221  CG  ASN B  24      16.077  18.007 -13.601
ATOM    222  OD1 ASN B  24      15.521  18.733 -12.784
ATOM    223  ND2 ASN B  24      17.195  18.412 -14.255
ATOM    224 1HD2 ASN B  24      17.548  19.333 -14.101
ATOM    225 2HD2 ASN B  24      17.622  17.811 -14.929
ATOM    226  C   ASN B  24      14.566  14.542 -13.322
ATOM    227  O   ASN B  24      15.412  13.705 -13.654
ATOM    228  N   SER B  25      13.236  14.313 -13.411
ATOM    229  H   SER B  25      12.562  15.002 -13.152
ATOM    230  CA  SER B  25      12.742  13.081 -13.976
ATOM    231  CB  SER B  25      11.288  12.750 -13.583
ATOM    232  OG  SER B  25      10.403  13.791 -13.961
ATOM    233  HG  SER B  25       9.525  13.491 -13.712
ATOM    234  C   SER B  25      12.845  13.166 -15.470
ATOM    235  O   SER B  25      13.338  12.244 -16.122
ATOM    236  N   ASP B  26      12.393  14.312 -16.023
ATOM    237  H   ASP B  26      12.020  15.048 -15.463
ATOM    238  CA  ASP B  26      12.420  14.573 -17.428
ATOM    239  CB  ASP B  26      11.103  15.214 -17.957
ATOM    240  CG  ASP B  26      10.730  16.584 -17.370
ATOM    241  OD1 ASP B  26      11.516  17.226 -16.625
ATOM    242  OD2 ASP B  26       9.583  17.005 -17.677
ATOM    243  C   ASP B  26      13.626  15.393 -17.777
ATOM    244  O   ASP B  26      14.258  16.007 -16.914
ATOM    245  N   GLY B  27      13.989  15.378 -19.076
ATOM    246  H   GLY B  27      13.474  14.862 -19.755
ATOM    247  CA  GLY B  27      15.110  16.125 -19.578
ATOM    248  C   GLY B  27      14.683  17.519 -19.934
ATOM    249  O   GLY B  27      15.521  18.294 -20.385
ATOM    250  N   ASN B  28      13.383  17.862 -19.733
ATOM    251  H   ASN B  28      12.741  17.207 -19.344
ATOM    252  CA  ASN B  28      12.798  19.140 -20.046
ATOM    253  CB  ASN B  28      11.276  19.137 -19.833
ATOM    254  CG  ASN B  28      10.567  18.287 -20.885
ATOM    255  OD1 ASN B  28      11.063  17.962 -21.963
ATOM    256  ND2 ASN B  28       9.308  17.903 -20.549
ATOM    257 1HD2 ASN B  28       8.947  18.117 -19.640
ATOM    258 2HD2 ASN B  28       8.750  17.382 -21.194
ATOM    259  C   ASN B  28      13.368  20.242 -19.201
ATOM    260  O   ASN B  28      13.560  21.346 -19.707
ATOM    261  N   LEU B  29      13.627  19.989 -17.897
ATOM    262  H   LEU B  29      13.461  19.098 -17.479
ATOM    263  CA  LEU B  29      14.225  20.994 -17.057
ATOM    264  CB  LEU B  29      13.460  21.274 -15.739
ATOM    265  CG  LEU B  29      14.087  22.330 -14.797
ATOM    266  CD1 LEU B  29      14.100  23.741 -15.398
ATOM    267  CD2 LEU B  29      13.360  22.346 -13.456
ATOM    268  C   LEU B  29      15.603  20.473 -16.788
ATOM    269  O   LEU B  29      15.768  19.309 -16.423
ATOM    270  N   VAL B  30      16.627  21.315 -17.039
ATOM    271  H   VAL B  30      16.474  22.244 -17.358
ATOM    272  CA  VAL B  30      18.005  20.960 -16.825
ATOM    273  CB  VAL B  30      18.912  21.250 -18.014
ATOM    274  CG1 VAL B  30      20.383  20.892 -17.703
ATOM    275  CG2 VAL B  30      18.382  20.480 -19.236
ATOM    276  C   VAL B  30      18.493  21.698 -15.613
ATOM    277  O   VAL B  30      18.311  22.913 -15.482
ATOM    278  N   LEU B  31      19.097  20.937 -14.675
ATOM    279  H   LEU B  31      19.230  19.956 -14.794
ATOM    280  CA  LEU B  31      19.644  21.530 -13.490
ATOM    281  CB  LEU B  31      19.065  21.065 -12.149
ATOM    282  CG  LEU B  31      17.568  21.252 -11.921
ATOM    283  CD1 LEU B  31      17.186  20.623 -10.578
ATOM    284  CD2 LEU B  31      17.098  22.677 -12.182
ATOM    285  C   LEU B  31      21.067  21.087 -13.462
ATOM    286  O   LEU B  31      21.358  19.892 -13.589
ATOM    287  N   SER B  32      21.983  22.060 -13.309
ATOM    288  H   SER B  32      21.714  23.017 -13.229
ATOM    289  CA  SER B  32      23.381  21.748 -13.260
ATOM    290  CB  SER B  32      24.136  22.216 -14.526
ATOM    291  OG  SER B  32      25.511  21.868 -14.462
ATOM    292  HG  SER B  32      25.896  22.218 -15.270
ATOM    293  C   SER B  32      24.004  22.408 -12.071
ATOM    294  O   SER B  32      23.752  23.586 -11.818
ATOM    295  N   LYS B  33      24.764  21.629 -11.262
ATOM    296  H   LYS B  33      24.933  20.664 -11.436
ATOM    297  CA  LYS B  33      25.462  22.219 -10.154
ATOM    298  CB  LYS B  33      25.543  21.525  -8.775
ATOM    299  CG  LYS B  33      24.265  21.531  -7.948
ATOM    300  CD  LYS B  33      24.587  21.362  -6.460
ATOM    301  CE  LYS B  33      23.384  21.496  -5.537
ATOM    302  NZ  LYS B  33      23.786  21.711  -4.137
ATOM    303  HZ1 LYS B  33      22.950  21.638  -3.526
ATOM    304  HZ2 LYS B  33      24.499  21.021  -3.841
ATOM    305  HZ3 LYS B  33      24.185  22.667  -4.054
ATOM    306  C   LYS B  33      26.867  22.498 -10.544
ATOM    307  O   LYS B  33      27.540  21.653 -11.138
ATOM    308  N   HIS B  34      27.319  23.728 -10.225
ATOM    309  H   HIS B  34      26.743  24.390  -9.748
ATOM    310  CA  HIS B  34      28.668  24.140 -10.522
ATOM    311  CB  HIS B  34      28.764  25.640 -10.854
ATOM    312  CG  HIS B  34      28.000  26.009 -12.090
ATOM    313  ND1 HIS B  34      28.300  25.586 -13.366
ATOM    314  CE1 HIS B  34      27.358  26.117 -14.186
ATOM    315  NE2 HIS B  34      26.481  26.853 -13.529
ATOM    316  CD2 HIS B  34      26.891  26.783 -12.209
ATOM    317  C   HIS B  34      29.538  23.892  -9.314
ATOM    318  O   HIS B  34      30.762  23.836  -9.421
ATOM    319  N   GLY B  35      28.898  23.696  -8.143
ATOM    320  H   GLY B  35      27.901  23.723  -8.118
ATOM    321  CA  GLY B  35      29.527  23.455  -6.878
ATOM    322  C   GLY B  35      28.344  23.286  -5.995
ATOM    323  O   GLY B  35      27.585  22.331  -6.156
ATOM    324  N   THR B  36      28.182  24.199  -5.017
ATOM    325  H   THR B  36      28.815  24.956  -4.877
ATOM    326  CA  THR B  36      27.046  24.156  -4.138
ATOM    327  CB  THR B  36      27.310  24.787  -2.795
ATOM    328  CG2 THR B  36      28.360  23.958  -2.034
ATOM    329  OG1 THR B  36      27.735  26.135  -2.936
ATOM    330  HG1 THR B  36      27.551  26.539  -2.083
ATOM    331  C   THR B  36      25.845  24.794  -4.798
ATOM    332  O   THR B  36      24.707  24.445  -4.476
ATOM    333  N   GLY B  37      26.084  25.721  -5.759
ATOM    334  H   GLY B  37      27.014  25.977  -6.011
ATOM    335  CA  GLY B  37      25.044  26.414  -6.472
ATOM    336  C   GLY B  37      24.390  25.584  -7.530
ATOM    337  O   GLY B  37      25.074  24.886  -8.281
ATOM    338  N   VAL B  38      23.039  25.688  -7.613
ATOM    339  H   VAL B  38      22.516  26.243  -6.972
ATOM    340  CA  VAL B  38      22.242  24.967  -8.577
ATOM    341  CB  VAL B  38      20.916  24.425  -8.041
ATOM    342  CG1 VAL B  38      20.156  23.626  -9.124
ATOM    343  CG2 VAL B  38      21.098  23.699  -6.715
ATOM    344  C   VAL B  38      21.826  26.005  -9.591
ATOM    345  O   VAL B  38      21.355  27.091  -9.233
ATOM    346  N   THR B  39      22.023  25.674 -10.885
ATOM    347  H   THR B  39      22.480  24.834 -11.154
ATOM    348  CA  THR B  39      21.640  26.518 -11.973
ATOM    349  CB  THR B  39      22.778  26.790 -12.917
ATOM    350  CG2 THR B  39      22.312  27.710 -14.050
ATOM    351  OG1 THR B  39      23.816  27.446 -12.208
ATOM    352  HG1 THR B  39      24.565  27.464 -12.809
ATOM    353  C   THR B  39      20.500  25.814 -12.664
ATOM    354  O   THR B  39      20.629  24.672 -13.111
ATOM    355  N   PHE B  40      19.352  26.518 -12.706
ATOM    356  H   PHE B  40      19.316  27.412 -12.270
ATOM    357  CA  PHE B  40      18.101  26.117 -13.292
ATOM    358  CB  PHE B  40      16.906  26.738 -12.533
ATOM    359  CG  PHE B  40      16.724  26.189 -11.155
ATOM    360  CD1 PHE B  40      17.572  26.542 -10.102
ATOM    361  CE1 PHE B  40      17.372  26.030  -8.820
ATOM    362  CZ  PHE B  40      16.297  25.185  -8.560
ATOM    363  CE2 PHE B  40      15.422  24.875  -9.595
ATOM    364  CD2 PHE B  40      15.622  25.382 -10.875
ATOM    365  C   PHE B  40      18.005  26.656 -14.692
ATOM    366  O   PHE B  40      18.274  27.840 -14.918
ATOM    367  N   ASN B  41      17.658  25.785 -15.668
ATOM    368  H   ASN B  41      17.529  24.810 -15.499
ATOM    369  CA  ASN B  41      17.496  26.215 -17.034
ATOM    370  CB  ASN B  41      18.829  26.394 -17.815
ATOM    371  CG  ASN B  41      19.614  25.095 -17.986
ATOM    372  OD1 ASN B  41      19.543  24.446 -19.028
ATOM    373  ND2 ASN B  41      20.367  24.692 -16.927
ATOM    374 1HD2 ASN B  41      20.375  25.230 -16.085
ATOM    375 2HD2 ASN B  41      20.886  23.839 -16.980
ATOM    376  C   ASN B  41      16.610  25.283 -17.798
ATOM    377  O   ASN B  41      16.654  24.074 -17.578
ATOM    378  N   LEU B  42      15.739  25.828 -18.681
ATOM    379  H   LEU B  42      15.682  26.810 -18.841
ATOM    380  CA  LEU B  42      14.907  24.984 -19.498
ATOM    381  CB  LEU B  42      13.611  25.569 -20.099
ATOM    382  CG  LEU B  42      12.501  25.941 -19.102
ATOM    383  CD1 LEU B  42      11.321  26.562 -19.851
ATOM    384  CD2 LEU B  42      12.037  24.739 -18.268
ATOM    385  C   LEU B  42      15.716  24.431 -20.624
ATOM    386  O   LEU B  42      16.549  25.118 -21.220
ATOM    387  N   ALA B  43      15.472  23.141 -20.914
ATOM    388  H   ALA B  43      14.777  22.630 -20.417
ATOM    389  CA  ALA B  43      16.129  22.412 -21.959
ATOM    390  CB  ALA B  43      15.851  20.905 -21.900
ATOM    391  C   ALA B  43      15.616  22.863 -23.293
ATOM    392  O   ALA B  43      14.491  23.361 -23.387
ATOM    393  N   PRO B  44      16.440  22.719 -24.373
ATOM    394  CA  PRO B  44      16.042  23.096 -25.700
ATOM    395  CB  PRO B  44      17.292  22.947 -26.569
ATOM    396  CG  PRO B  44      18.215  22.008 -25.785
ATOM    397  CD  PRO B  44      17.838  22.284 -24.328
ATOM    398  C   PRO B  44      14.857  22.315 -26.204
ATOM    399  O   PRO B  44      14.147  22.868 -27.037
ATOM    400  N   ASP B  45      14.623  21.068 -25.733
ATOM    401  H   ASP B  45      15.197  20.632 -25.044
ATOM    402  CA  ASP B  45      13.495  20.310 -26.202
ATOM    403  CB  ASP B  45      13.890  18.895 -26.706
ATOM    404  CG  ASP B  45      12.740  18.104 -27.353
ATOM    405  OD1 ASP B  45      11.609  18.629 -27.539
ATOM    406  OD2 ASP B  45      13.006  16.917 -27.680
ATOM    407  C   ASP B  45      12.551  20.152 -25.042
ATOM    408  O   ASP B  45      12.919  19.569 -24.017
ATOM    409  N   LEU B  46      11.324  20.712 -25.178
ATOM    410  H   LEU B  46      11.064  21.210 -26.002
ATOM    411  CA  LEU B  46      10.326  20.582 -24.146
ATOM    412  CB  LEU B  46       9.607  21.874 -23.707
ATOM    413  CG  LEU B  46      10.461  23.037 -23.183
ATOM    414  CD1 LEU B  46       9.550  24.212 -22.799
ATOM    415  CD2 LEU B  46      11.447  22.635 -22.078
ATOM    416  C   LEU B  46       9.247  19.689 -24.682
ATOM    417  O   LEU B  46       8.651  19.979 -25.719
ATOM    418  N   LYS B  47       8.978  18.564 -23.988
ATOM    419  H   LYS B  47       9.472  18.324 -23.158
ATOM    420  CA  LYS B  47       7.956  17.642 -24.402
ATOM    421  CB  LYS B  47       8.427  16.176 -24.362
ATOM    422  CG  LYS B  47       9.565  15.899 -25.347
ATOM    423  CD  LYS B  47      10.060  14.457 -25.367
ATOM    424  CE  LYS B  47      11.167  14.232 -26.396
ATOM    425  NZ  LYS B  47      11.530  12.803 -26.444
ATOM    426  HZ1 LYS B  47      11.864  12.496 -25.510
ATOM    427  HZ2 LYS B  47      12.285  12.660 -27.141
ATOM    428  HZ3 LYS B  47      10.702  12.241 -26.714
ATOM    429  C   LYS B  47       6.793  17.815 -23.473
ATOM    430  O   LYS B  47       6.889  17.502 -22.285
ATOM    431  N   VAL B  48       5.665  18.340 -24.010
ATOM    432  H   VAL B  48       5.622  18.587 -24.974
ATOM    433  CA  VAL B  48       4.446  18.584 -23.265
ATOM    434  CB  VAL B  48       4.236  20.030 -22.812
ATOM    435  CG1 VAL B  48       5.356  20.432 -21.839
ATOM    436  CG2 VAL B  48       4.094  20.987 -24.014
ATOM    437  C   VAL B  48       3.238  18.147 -24.061
ATOM    438  O   VAL B  48       3.340  17.839 -25.249
ATOM    439  N   THR B  49       2.067  18.042 -23.393
ATOM    440  H   THR B  49       1.980  18.296 -22.432
ATOM    441  CA  THR B  49       0.841  17.658 -24.046
ATOM    442  CB  THR B  49      -0.148  17.064 -23.060
ATOM    443  CG2 THR B  49      -1.457  16.642 -23.758
ATOM    444  OG1 THR B  49       0.428  15.918 -22.447
ATOM    445  HG1 THR B  49      -0.115  15.734 -21.675
ATOM    446  C   THR B  49       0.251  18.883 -24.710
ATOM    447  O   THR B  49      -0.096  18.841 -25.893
ATOM    448  N   SER B  50       0.160  20.006 -23.959
ATOM    449  H   SER B  50       0.470  20.045 -23.011
ATOM    450  CA  SER B  50      -0.406  21.215 -24.481
ATOM    451  CB  SER B  50      -1.891  21.403 -24.089
ATOM    452  OG  SER B  50      -2.048  21.480 -22.677
ATOM    453  HG  SER B  50      -1.752  22.357 -22.409
ATOM    454  C   SER B  50       0.337  22.446 -24.076
ATOM    455  O   SER B  50       0.890  22.536 -22.977
ATOM    456  N   LEU B  51       0.360  23.421 -25.006
ATOM    457  H   LEU B  51      -0.086  23.296 -25.886
ATOM    458  CA  LEU B  51       0.998  24.677 -24.752
ATOM    459  CB  LEU B  51       2.175  25.053 -25.671
ATOM    460  CG  LEU B  51       2.861  26.394 -25.300
ATOM    461  CD1 LEU B  51       3.601  26.300 -23.963
ATOM    462  CD2 LEU B  51       3.703  26.979 -26.418
ATOM    463  C   LEU B  51      -0.051  25.707 -25.045
ATOM    464  O   LEU B  51      -0.585  25.791 -26.156
ATOM    465  N   VAL B  52      -0.374  26.503 -24.013
ATOM    466  H   VAL B  52       0.071  26.404 -23.126
ATOM    467  CA  VAL B  52      -1.326  27.567 -24.133
ATOM    468  CB  VAL B  52      -2.199  27.754 -22.906
ATOM    469  CG1 VAL B  52      -3.168  28.939 -23.103
ATOM    470  CG2 VAL B  52      -2.932  26.433 -22.604
ATOM    471  C   VAL B  52      -0.483  28.793 -24.350
ATOM    472  O   VAL B  52       0.413  29.095 -23.559
ATOM    473  N   ALA B  53      -0.747  29.495 -25.466
ATOM    474  H   ALA B  53      -1.449  29.216 -26.114
ATOM    475  CA  ALA B  53      -0.066  30.704 -25.814
ATOM    476  CB  ALA B  53       0.850  30.555 -27.052
ATOM    477  C   ALA B  53      -1.194  31.663 -26.079
ATOM    478  O   ALA B  53      -1.463  32.044 -27.223
ATOM    479  N   GLY B  54      -1.916  32.051 -24.994
ATOM    480  H   GLY B  54      -1.701  31.720 -24.078
ATOM    481  CA  GLY B  54      -3.036  32.957 -25.089
ATOM    482  C   GLY B  54      -4.153  32.302 -25.846
ATOM    483  O   GLY B  54      -4.684  31.274 -25.422
ATOM    484  N   ASN B  55      -4.537  32.928 -26.982
ATOM    485  H   ASN B  55      -4.066  33.744 -27.311
ATOM    486  CA  ASN B  55      -5.579  32.447 -27.858
ATOM    487  CB  ASN B  55      -5.933  33.426 -29.002
ATOM    488  CG  ASN B  55      -6.685  34.668 -28.536
ATOM    489  OD1 ASN B  55      -7.348  34.720 -27.500
ATOM    490  ND2 ASN B  55      -6.544  35.748 -29.348
ATOM    491 1HD2 ASN B  55      -5.977  35.690 -30.170
ATOM    492 2HD2 ASN B  55      -6.993  36.611 -29.117
ATOM    493  C   ASN B  55      -5.116  31.207 -28.575
ATOM    494  O   ASN B  55      -5.948  30.408 -29.006
ATOM    495  N   THR B  56      -3.780  31.036 -28.748
ATOM    496  H   THR B  56      -3.086  31.607 -28.308
ATOM    497  CA  THR B  56      -3.228  29.906 -29.434
ATOM    498  CB  THR B  56      -1.839  30.226 -29.947
ATOM    499  CG2 THR B  56      -1.289  29.046 -30.757
ATOM    500  OG1 THR B  56      -1.889  31.356 -30.811
ATOM    501  HG1 THR B  56      -1.204  31.958 -30.500
ATOM    502  C   THR B  56      -3.213  28.714 -28.495
ATOM    503  O   THR B  56      -2.852  28.817 -27.320
ATOM    504  N   PHE B  57      -3.691  27.558 -28.997
ATOM    505  H   PHE B  57      -4.071  27.504 -29.913
ATOM    506  CA  PHE B  57      -3.710  26.318 -28.272
ATOM    507  CB  PHE B  57      -5.093  25.744 -27.881
ATOM    508  CG  PHE B  57      -5.762  26.651 -26.906
ATOM    509  CD1 PHE B  57      -6.628  27.667 -27.313
ATOM    510  CE1 PHE B  57      -7.235  28.499 -26.366
ATOM    511  CZ  PHE B  57      -6.985  28.315 -25.007
ATOM    512  CE2 PHE B  57      -6.128  27.296 -24.592
ATOM    513  CD2 PHE B  57      -5.522  26.468 -25.539
ATOM    514  C   PHE B  57      -3.016  25.333 -29.130
ATOM    515  O   PHE B  57      -3.482  24.959 -30.206
ATOM    516  N   LEU B  58      -1.825  24.938 -28.664
ATOM    517  H   LEU B  58      -1.473  25.254 -27.786
ATOM    518  CA  LEU B  58      -1.003  23.991 -29.348
ATOM    519  CB  LEU B  58       0.465  24.417 -29.202
ATOM    520  CG  LEU B  58       0.656  25.830 -29.797
ATOM    521  CD1 LEU B  58       1.994  26.443 -29.447
ATOM    522  CD2 LEU B  58       0.456  25.822 -31.313
ATOM    523  C   LEU B  58      -1.322  22.741 -28.612
ATOM    524  O   LEU B  58      -0.978  22.613 -27.440
ATOM    525  N   ASP B  59      -2.014  21.816 -29.298
ATOM    526  H   ASP B  59      -2.240  21.932 -30.262
ATOM    527  CA  ASP B  59      -2.418  20.576 -28.707
ATOM    528  CB  ASP B  59      -3.962  20.387 -28.592
ATOM    529  CG  ASP B  59      -4.668  20.309 -29.946
ATOM    530  OD1 ASP B  59      -5.130  19.190 -30.293
ATOM    531  OD2 ASP B  59      -4.776  21.354 -30.636
ATOM    532  C   ASP B  59      -1.824  19.444 -29.481
ATOM    533  O   ASP B  59      -1.228  19.641 -30.543
ATOM    534  N   THR B  60      -2.045  18.214 -28.968
ATOM    535  H   THR B  60      -2.572  18.099 -28.130
ATOM    536  CA  THR B  60      -1.543  16.992 -29.530
ATOM    537  CB  THR B  60      -1.991  15.769 -28.762
ATOM    538  CG2 THR B  60      -1.336  15.784 -27.373
ATOM    539  OG1 THR B  60      -3.410  15.722 -28.652
ATOM    540  HG1 THR B  60      -3.732  15.397 -29.499
ATOM    541  C   THR B  60      -1.911  16.802 -30.967
ATOM    542  O   THR B  60      -1.073  16.336 -31.730
ATOM    543  N   ASN B  61      -3.141  17.188 -31.370
ATOM    544  H   ASN B  61      -3.793  17.611 -30.745
ATOM    545  CA  ASN B  61      -3.585  17.025 -32.728
ATOM    546  CB  ASN B  61      -5.025  16.474 -32.800
ATOM    547  CG  ASN B  61      -4.999  15.034 -32.300
ATOM    548  OD1 ASN B  61      -4.400  14.147 -32.911
ATOM    549  ND2 ASN B  61      -5.630  14.799 -31.122
ATOM    550 1HD2 ASN B  61      -5.638  13.879 -30.732
ATOM    551 2HD2 ASN B  61      -6.087  15.549 -30.642
ATOM    552  C   ASN B  61      -3.482  18.247 -33.597
ATOM    553  O   ASN B  61      -3.857  18.163 -34.774
ATOM    554  N   GLY B  62      -2.968  19.395 -33.077
ATOM    555  H   GLY B  62      -2.552  19.489 -32.169
ATOM    556  CA  GLY B  62      -2.905  20.527 -33.957
ATOM    557  C   GLY B  62      -2.600  21.850 -33.351
ATOM    558  O   GLY B  62      -2.252  21.988 -32.181
ATOM    559  N   LEU B  63      -2.716  22.861 -34.229
ATOM    560  H   LEU B  63      -3.013  22.677 -35.159
ATOM    561  CA  LEU B  63      -2.479  24.248 -33.965
ATOM    562  CB  LEU B  63      -1.687  24.843 -35.144
ATOM    563  CG  LEU B  63      -0.379  24.126 -35.529
ATOM    564  CD1 LEU B  63       0.135  24.653 -36.864
ATOM    565  CD2 LEU B  63       0.696  24.229 -34.453
ATOM    566  C   LEU B  63      -3.866  24.827 -34.057
ATOM    567  O   LEU B  63      -4.396  25.002 -35.157
ATOM    568  N   VAL B  64      -4.508  25.130 -32.911
ATOM    569  H   VAL B  64      -4.113  24.985 -32.008
ATOM    570  CA  VAL B  64      -5.842  25.677 -32.945
ATOM    571  CB  VAL B  64      -6.833  24.890 -32.093
ATOM    572  CG1 VAL B  64      -8.233  25.536 -32.142
ATOM    573  CG2 VAL B  64      -6.854  23.421 -32.559
ATOM    574  C   VAL B  64      -5.752  27.089 -32.439
ATOM    575  O   VAL B  64      -5.304  27.309 -31.314
ATOM    576  N   ILE B  65      -6.147  28.086 -33.267
ATOM    577  H   ILE B  65      -6.443  27.951 -34.212
ATOM    578  CA  ILE B  65      -6.110  29.449 -32.805
ATOM    579  CB  ILE B  65      -5.493  30.413 -33.794
ATOM    580  CG2 ILE B  65      -5.500  31.831 -33.186
ATOM    581  CG1 ILE B  65      -4.051  29.988 -34.109
ATOM    582  CD1 ILE B  65      -3.458  30.770 -35.267
ATOM    583  C   ILE B  65      -7.543  29.825 -32.526
ATOM    584  O   ILE B  65      -8.403  29.742 -33.408
ATOM    585  N   THR B  66      -7.825  30.235 -31.264
ATOM    586  H   THR B  66      -7.124  30.284 -30.559
ATOM    587  CA  THR B  66      -9.152  30.641 -30.864
ATOM    588  CB  THR B  66      -9.292  30.782 -29.367
ATOM    589  CG2 THR B  66     -10.744  31.132 -28.987
ATOM    590  OG1 THR B  66      -8.956  29.546 -28.756
ATOM    591  HG1 THR B  66      -7.997  29.499 -28.782
ATOM    592  C   THR B  66      -9.426  31.958 -31.542
ATOM    593  O   THR B  66      -8.673  32.925 -31.390
ATOM    594  N   GLY B  67     -10.530  31.986 -32.320
ATOM    595  H   GLY B  67     -11.110  31.182 -32.426
ATOM    596  CA  GLY B  67     -10.941  33.146 -33.061
ATOM    597  C   GLY B  67     -10.188  33.248 -34.361
ATOM    598  O   GLY B  67     -10.344  34.238 -35.076
ATOM    599  N   GLY B  68      -9.358  32.230 -34.693
ATOM    600  H   GLY B  68      -9.220  31.416 -34.128
ATOM    601  CA  GLY B  68      -8.585  32.221 -35.895
ATOM    602  C   GLY B  68      -8.627  30.848 -36.504
ATOM    603  O   GLY B  68      -9.498  30.038 -36.176
ATOM    604  N   PRO B  69      -7.676  30.557 -37.429
ATOM    605  CA  PRO B  69      -7.588  29.302 -38.123
ATOM    606  CB  PRO B  69      -6.607  29.521 -39.268
ATOM    607  CG  PRO B  69      -6.507  31.044 -39.408
ATOM    608  CD  PRO B  69      -6.769  31.545 -37.992
ATOM    609  C   PRO B  69      -7.182  28.135 -37.273
ATOM    610  O   PRO B  69      -6.556  28.312 -36.224
ATOM    611  N   SER B  70      -7.579  26.932 -37.723
ATOM    612  H   SER B  70      -8.068  26.849 -38.587
ATOM    613  CA  SER B  70      -7.255  25.716 -37.045
ATOM    614  CB  SER B  70      -8.486  24.994 -36.467
ATOM    615  OG  SER B  70      -9.044  25.769 -35.416
ATOM    616  HG  SER B  70      -9.790  25.260 -35.085
ATOM    617  C   SER B  70      -6.608  24.833 -38.055
ATOM    618  O   SER B  70      -7.236  24.443 -39.038
ATOM    619  N   MET B  71      -5.306  24.560 -37.844
ATOM    620  H   MET B  71      -4.852  24.840 -37.003
ATOM    621  CA  MET B  71      -4.549  23.694 -38.697
ATOM    622  CB  MET B  71      -3.140  24.251 -39.002
ATOM    623  CG  MET B  71      -2.274  23.330 -39.858
ATOM    624  SD  MET B  71      -0.628  23.946 -40.324
ATOM    625  CE  MET B  71      -1.231  25.005 -41.664
ATOM    626  C   MET B  71      -4.469  22.451 -37.871
ATOM    627  O   MET B  71      -3.756  22.408 -36.869
ATOM    628  N   THR B  72      -5.231  21.412 -38.260
ATOM    629  H   THR B  72      -5.814  21.443 -39.070
ATOM    630  CA  THR B  72      -5.265  20.175 -37.522
ATOM    631  CB  THR B  72      -6.579  19.952 -36.775
ATOM    632  CG2 THR B  72      -6.799  21.044 -35.711
ATOM    633  OG1 THR B  72      -7.680  19.895 -37.674
ATOM    634  HG1 THR B  72      -7.675  19.015 -38.056
ATOM    635  C   THR B  72      -5.028  19.011 -38.428
ATOM    636  O   THR B  72      -5.045  19.151 -39.652
ATOM    637  N   VAL B  73      -4.845  17.812 -37.820
ATOM    638  H   VAL B  73      -4.809  17.752 -36.823
ATOM    639  CA  VAL B  73      -4.621  16.563 -38.518
ATOM    640  CB  VAL B  73      -4.393  15.354 -37.610
ATOM    641  CG1 VAL B  73      -3.074  15.525 -36.846
ATOM    642  CG2 VAL B  73      -5.579  15.147 -36.640
ATOM    643  C   VAL B  73      -5.754  16.240 -39.469
ATOM    644  O   VAL B  73      -5.534  15.560 -40.471
ATOM    645  N   SER B  74      -6.982  16.721 -39.161
ATOM    646  H   SER B  74      -7.140  17.243 -38.329
ATOM    647  CA  SER B  74      -8.148  16.493 -39.969
ATOM    648  CB  SER B  74      -9.416  16.432 -39.099
ATOM    649  OG  SER B  74      -9.331  15.333 -38.203
ATOM    650  HG  SER B  74     -10.158  15.333 -37.710
ATOM    651  C   SER B  74      -8.377  17.537 -41.041
ATOM    652  O   SER B  74      -9.186  17.291 -41.939
ATOM    653  N   GLY B  75      -7.672  18.700 -41.014
ATOM    654  H   GLY B  75      -6.926  18.889 -40.378
ATOM    655  CA  GLY B  75      -7.897  19.699 -42.033
ATOM    656  C   GLY B  75      -7.543  21.079 -41.589
ATOM    657  O   GLY B  75      -7.250  21.311 -40.412
ATOM    658  N   ILE B  76      -7.581  22.035 -42.553
ATOM    659  H   ILE B  76      -7.883  21.865 -43.492
ATOM    660  CA  ILE B  76      -7.263  23.400 -42.235
ATOM    661  CB  ILE B  76      -6.200  24.035 -43.131
ATOM    662  CG2 ILE B  76      -5.961  25.502 -42.688
ATOM    663  CG1 ILE B  76      -4.879  23.250 -43.068
ATOM    664  CD1 ILE B  76      -3.845  23.677 -44.113
ATOM    665  C   ILE B  76      -8.545  24.166 -42.408
ATOM    666  O   ILE B  76      -9.154  24.168 -43.480
ATOM    667  N   ASP B  77      -8.998  24.796 -41.310
ATOM    668  H   ASP B  77      -8.499  24.759 -40.450
ATOM    669  CA  ASP B  77     -10.170  25.621 -41.342
ATOM    670  CB  ASP B  77     -11.128  25.447 -40.137
ATOM    671  CG  ASP B  77     -12.417  26.283 -40.267
ATOM    672  OD1 ASP B  77     -12.617  27.049 -41.251
ATOM    673  OD2 ASP B  77     -13.246  26.144 -39.332
ATOM    674  C   ASP B  77      -9.541  26.975 -41.281
ATOM    675  O   ASP B  77      -8.819  27.275 -40.329
ATOM    676  N   ALA B  78      -9.811  27.813 -42.298
ATOM    677  H   ALA B  78     -10.422  27.550 -43.039
ATOM    678  CA  ALA B  78      -9.253  29.131 -42.366
ATOM    679  CB  ALA B  78      -9.063  29.633 -43.809
ATOM    680  C   ALA B  78     -10.066  30.127 -41.586
ATOM    681  O   ALA B  78      -9.631  31.267 -41.447
ATOM    682  N   GLY B  79     -11.280  29.748 -41.099
ATOM    683  H   GLY B  79     -11.645  28.831 -41.247
ATOM    684  CA  GLY B  79     -12.113  30.625 -40.303
ATOM    685  C   GLY B  79     -12.592  31.827 -41.066
ATOM    686  O   GLY B  79     -12.790  32.890 -40.477
ATOM    687  N   HIS B  80     -12.774  31.668 -42.396
ATOM    688  H   HIS B  80     -12.578  30.786 -42.824
ATOM    689  CA  HIS B  80     -13.177  32.677 -43.347
ATOM    690  CB  HIS B  80     -14.642  33.162 -43.185
ATOM    691  CG  HIS B  80     -15.226  33.756 -44.440
ATOM    692  ND1 HIS B  80     -15.515  33.041 -45.585
ATOM    693  CE1 HIS B  80     -16.012  33.929 -46.485
ATOM    694  NE2 HIS B  80     -16.064  35.157 -46.003
ATOM    695  CD2 HIS B  80     -15.570  35.044 -44.716
ATOM    696  C   HIS B  80     -12.165  33.799 -43.450
ATOM    697  O   HIS B  80     -12.481  34.930 -43.825
ATOM    698  N   LEU B  81     -10.887  33.481 -43.123
ATOM    699  H   LEU B  81     -10.615  32.598 -42.735
ATOM    700  CA  LEU B  81      -9.801  34.411 -43.210
ATOM    701  CB  LEU B  81      -8.826  34.272 -42.036
ATOM    702  CG  LEU B  81      -9.503  34.549 -40.672
ATOM    703  CD1 LEU B  81      -8.555  34.254 -39.518
ATOM    704  CD2 LEU B  81     -10.081  35.971 -40.579
ATOM    705  C   LEU B  81      -9.131  34.166 -44.527
ATOM    706  O   LEU B  81      -9.013  33.026 -44.984
ATOM    707  N   ASN B  82      -8.716  35.264 -45.193
ATOM    708  H   ASN B  82      -8.823  36.177 -44.807
ATOM    709  CA  ASN B  82      -8.096  35.210 -46.491
ATOM    710  CB  ASN B  82      -8.004  36.614 -47.148
ATOM    711  CG  ASN B  82      -7.677  36.550 -48.644
ATOM    712  OD1 ASN B  82      -6.571  36.270 -49.098
ATOM    713  ND2 ASN B  82      -8.713  36.848 -49.470
ATOM    714 1HD2 ASN B  82      -8.588  36.814 -50.462
ATOM    715 2HD2 ASN B  82      -9.608  37.085 -49.095
ATOM    716  C   ASN B  82      -6.723  34.617 -46.410
ATOM    717  O   ASN B  82      -5.984  34.884 -45.453
ATOM    718  N   ILE B  83      -6.409  33.727 -47.389
ATOM    719  H   ILE B  83      -7.029  33.507 -48.138
ATOM    720  CA  ILE B  83      -5.098  33.154 -47.455
ATOM    721  CB  ILE B  83      -4.955  31.675 -47.680
ATOM    722  CG2 ILE B  83      -3.438  31.388 -47.614
ATOM    723  CG1 ILE B  83      -5.678  30.879 -46.590
ATOM    724  CD1 ILE B  83      -5.697  29.387 -46.878
ATOM    725  C   ILE B  83      -4.510  33.905 -48.608
ATOM    726  O   ILE B  83      -4.769  33.642 -49.795
ATOM    727  N   ARG B  84      -3.733  34.919 -48.191
ATOM    728  H   ARG B  84      -3.551  35.036 -47.216
ATOM    729  CA  ARG B  84      -3.061  35.806 -49.080
ATOM    730  CB  ARG B  84      -2.792  37.221 -48.542
ATOM    731  CG  ARG B  84      -4.044  38.066 -48.344
ATOM    732  CD  ARG B  84      -3.759  39.558 -48.167
ATOM    733  NE  ARG B  84      -3.189  40.043 -49.469
ATOM    734  HE  ARG B  84      -2.194  40.105 -49.558
ATOM    735  CZ  ARG B  84      -3.969  40.375 -50.547
ATOM    736  NH1 ARG B  84      -3.352  40.720 -51.715
ATOM    737 1HH1 ARG B  84      -3.894  40.953 -52.521
ATOM    738 2HH1 ARG B  84      -2.353  40.705 -51.776
ATOM    739  NH2 ARG B  84      -5.334  40.332 -50.498
ATOM    740 1HH2 ARG B  84      -5.873  40.504 -51.324
ATOM    741 2HH2 ARG B  84      -5.800  40.047 -49.662
ATOM    742  C   ARG B  84      -1.754  35.308 -49.552
ATOM    743  O   ARG B  84      -1.013  34.664 -48.812
ATOM    744  N   HIS B  85      -1.474  35.615 -50.836
ATOM    745  H   HIS B  85      -2.141  36.112 -51.392
ATOM    746  CA  HIS B  85      -0.236  35.306 -51.492
ATOM    747  CB  HIS B  85       0.873  36.352 -51.222
ATOM    748  CG  HIS B  85       0.400  37.715 -51.638
ATOM    749  ND1 HIS B  85       0.273  38.117 -52.949
ATOM    750  CE1 HIS B  85      -0.269  39.360 -52.928
ATOM    751  NE2 HIS B  85      -0.500  39.787 -51.699
ATOM    752  CD2 HIS B  85      -0.071  38.751 -50.888
ATOM    753  C   HIS B  85       0.256  33.895 -51.428
ATOM    754  O   HIS B  85       1.156  33.568 -50.663
ATOM    755  N   VAL B  86      -0.467  33.000 -52.113
ATOM    756  H   VAL B  86      -1.213  33.286 -52.696
ATOM    757  CA  VAL B  86      -0.160  31.604 -52.266
ATOM    758  CB  VAL B  86      -1.425  30.770 -52.403
ATOM    759  CG1 VAL B  86      -1.120  29.284 -52.660
ATOM    760  CG2 VAL B  86      -2.291  30.986 -51.154
ATOM    761  C   VAL B  86       0.614  31.557 -53.577
ATOM    762  O   VAL B  86       0.320  32.322 -54.495
ATOM    763  N   ALA B  87       1.651  30.694 -53.704
ATOM    764  H   ALA B  87       1.918  30.080 -52.967
ATOM    765  CA  ALA B  87       2.393  30.580 -54.950
ATOM    766  CB  ALA B  87       3.731  29.829 -54.852
ATOM    767  C   ALA B  87       1.513  29.909 -55.977
ATOM    768  O   ALA B  87       0.614  29.146 -55.618
ATOM    769  N   ASP B  88       1.751  30.193 -57.283
ATOM    770  H   ASP B  88       2.494  30.802 -57.551
ATOM    771  CA  ASP B  88       0.950  29.678 -58.373
ATOM    772  CB  ASP B  88       1.401  30.180 -59.762
ATOM    773  CG  ASP B  88       1.088  31.671 -59.903
ATOM    774  OD1 ASP B  88      -0.087  32.070 -59.681
ATOM    775  OD2 ASP B  88       2.030  32.439 -60.228
ATOM    776  C   ASP B  88       0.783  28.191 -58.406
ATOM    777  O   ASP B  88       1.746  27.428 -58.322
ATOM    778  N   GLY B  89      -0.505  27.785 -58.501
ATOM    779  H   GLY B  89      -1.247  28.448 -58.553
ATOM    780  CA  GLY B  89      -0.923  26.409 -58.532
ATOM    781  C   GLY B  89      -1.015  25.868 -59.926
ATOM    782  O   GLY B  89      -0.616  26.511 -60.898
ATOM    783  N   ALA B  90      -1.533  24.628 -60.029
ATOM    784  H   ALA B  90      -1.845  24.130 -59.223
ATOM    785  CA  ALA B  90      -1.705  23.941 -61.280
ATOM    786  CB  ALA B  90      -1.785  22.424 -61.086
ATOM    787  C   ALA B  90      -2.976  24.370 -61.953
ATOM    788  O   ALA B  90      -4.016  24.470 -61.300
ATOM    789  N   VAL B  91      -2.903  24.668 -63.275
ATOM    790  H   VAL B  91      -2.054  24.609 -63.794
ATOM    791  CA  VAL B  91      -4.085  25.065 -64.004
ATOM    792  CB  VAL B  91      -3.838  26.163 -65.035
ATOM    793  CG1 VAL B  91      -5.146  26.536 -65.773
ATOM    794  CG2 VAL B  91      -3.139  27.355 -64.378
ATOM    795  C   VAL B  91      -4.551  23.841 -64.755
ATOM    796  O   VAL B  91      -5.671  23.369 -64.556
ATOM    797  N   THR B  92      -3.661  23.313 -65.630
ATOM    798  H   THR B  92      -2.757  23.714 -65.742
ATOM    799  CA  THR B  92      -3.913  22.169 -66.465
ATOM    800  CB  THR B  92      -3.073  22.246 -67.727
ATOM    801  CG2 THR B  92      -3.407  21.083 -68.686
ATOM    802  OG1 THR B  92      -3.368  23.460 -68.405
ATOM    803  HG1 THR B  92      -2.979  24.159 -67.873
ATOM    804  C   THR B  92      -3.651  20.886 -65.720
ATOM    805  O   THR B  92      -4.394  19.913 -65.873
ATOM    806  N   ALA B  93      -2.588  20.876 -64.882
ATOM    807  H   ALA B  93      -2.019  21.683 -64.761
ATOM    808  CA  ALA B  93      -2.188  19.720 -64.125
ATOM    809  CB  ALA B  93      -0.823  19.876 -63.432
ATOM    810  C   ALA B  93      -3.203  19.265 -63.116
ATOM    811  O   ALA B  93      -3.986  20.046 -62.575
ATOM    812  N   THR B  94      -3.183  17.939 -62.878
ATOM    813  H   THR B  94      -2.514  17.367 -63.348
ATOM    814  CA  THR B  94      -4.038  17.201 -61.983
ATOM    815  CB  THR B  94      -3.897  15.707 -62.166
ATOM    816  CG2 THR B  94      -4.376  15.321 -63.578
ATOM    817  OG1 THR B  94      -2.548  15.300 -61.968
ATOM    818  HG1 THR B  94      -2.408  15.308 -61.016
ATOM    819  C   THR B  94      -3.858  17.527 -60.523
ATOM    820  O   THR B  94      -4.716  17.162 -59.715
ATOM    821  N   SER B  95      -2.734  18.201 -60.165
ATOM    822  H   SER B  95      -2.062  18.475 -60.848
ATOM    823  CA  SER B  95      -2.408  18.577 -58.812
ATOM    824  CB  SER B  95      -1.061  19.320 -58.679
ATOM    825  OG  SER B  95      -0.792  19.635 -57.320
ATOM    826  HG  SER B  95      -0.103  20.305 -57.327
ATOM    827  C   SER B  95      -3.503  19.423 -58.216
ATOM    828  O   SER B  95      -4.118  20.272 -58.868
ATOM    829  N   THR B  96      -3.739  19.167 -56.918
ATOM    830  H   THR B  96      -3.186  18.500 -56.424
ATOM    831  CA  THR B  96      -4.760  19.787 -56.124
ATOM    832  CB  THR B  96      -5.444  18.795 -55.210
ATOM    833  CG2 THR B  96      -6.251  17.795 -56.050
ATOM    834  OG1 THR B  96      -4.505  18.121 -54.383
ATOM    835  HG1 THR B  96      -4.974  17.926 -53.567
ATOM    836  C   THR B  96      -4.256  20.981 -55.356
ATOM    837  O   THR B  96      -4.692  21.257 -54.240
ATOM    838  N   ASP B  97      -3.263  21.697 -55.924
ATOM    839  H   ASP B  97      -2.884  21.450 -56.811
ATOM    840  CA  ASP B  97      -2.692  22.881 -55.327
ATOM    841  CB  ASP B  97      -1.524  23.461 -56.142
ATOM    842  CG  ASP B  97      -0.290  22.573 -56.075
ATOM    843  OD1 ASP B  97      -0.217  21.626 -55.243
ATOM    844  OD2 ASP B  97       0.609  22.824 -56.920
ATOM    845  C   ASP B  97      -3.738  23.959 -55.289
ATOM    846  O   ASP B  97      -4.616  23.994 -56.159
ATOM    847  N   ALA B  98      -3.677  24.838 -54.249
ATOM    848  H   ALA B  98      -2.964  24.789 -53.549
ATOM    849  CA  ALA B  98      -4.625  25.925 -54.127
ATOM    850  CB  ALA B  98      -4.510  26.726 -52.817
ATOM    851  C   ALA B  98      -4.340  26.845 -55.273
ATOM    852  O   ALA B  98      -3.219  27.330 -55.444
ATOM    853  N   VAL B  99      -5.384  27.063 -56.098
ATOM    854  H   VAL B  99      -6.283  26.649 -55.918
ATOM    855  CA  VAL B  99      -5.239  27.883 -57.277
ATOM    856  CB  VAL B  99      -6.041  27.410 -58.453
ATOM    857  CG1 VAL B  99      -5.504  26.011 -58.795
ATOM    858  CG2 VAL B  99      -7.540  27.362 -58.142
ATOM    859  C   VAL B  99      -5.220  29.366 -57.073
ATOM    860  O   VAL B  99      -5.679  29.851 -56.040
ATOM    861  N   ASN B 100      -4.668  30.117 -58.064
ATOM    862  H   ASN B 100      -4.317  29.707 -58.903
ATOM    863  CA  ASN B 100      -4.533  31.550 -57.946
ATOM    864  CB  ASN B 100      -3.079  32.024 -57.958
ATOM    865  CG  ASN B 100      -2.367  31.550 -56.711
ATOM    866  OD1 ASN B 100      -2.887  31.278 -55.630
ATOM    867  ND2 ASN B 100      -1.028  31.586 -56.864
ATOM    868 1HD2 ASN B 100      -0.633  31.829 -57.751
ATOM    869 2HD2 ASN B 100      -0.446  31.478 -56.062
ATOM    870  C   ASN B 100      -5.257  32.461 -58.895
ATOM    871  O   ASN B 100      -5.726  32.081 -59.973
ATOM    872  N   GLY B 101      -5.292  33.757 -58.489
ATOM    873  H   GLY B 101      -4.900  34.015 -57.608
ATOM    874  CA  GLY B 101      -5.940  34.843 -59.174
ATOM    875  C   GLY B 101      -5.510  35.091 -60.573
ATOM    876  O   GLY B 101      -6.342  35.451 -61.403
ATOM    877  N   ARG B 102      -4.217  34.872 -60.879
ATOM    878  H   ARG B 102      -3.561  34.574 -60.191
ATOM    879  CA  ARG B 102      -3.695  35.061 -62.213
ATOM    880  CB  ARG B 102      -2.178  34.840 -62.257
ATOM    881  CG  ARG B 102      -1.365  35.918 -61.558
ATOM    882  CD  ARG B 102       0.111  35.554 -61.476
ATOM    883  NE  ARG B 102       0.805  36.647 -60.738
ATOM    884  HE  ARG B 102       0.345  37.531 -60.637
ATOM    885  CZ  ARG B 102       2.053  36.469 -60.204
ATOM    886  NH1 ARG B 102       2.652  37.521 -59.576
ATOM    887 1HH1 ARG B 102       2.190  38.405 -59.523
ATOM    888 2HH1 ARG B 102       3.556  37.413 -59.163
ATOM    889  NH2 ARG B 102       2.697  35.262 -60.247
ATOM    890 1HH2 ARG B 102       2.253  34.458 -60.646
ATOM    891 2HH2 ARG B 102       3.598  35.158 -59.829
ATOM    892  C   ARG B 102      -4.270  34.026 -63.151
ATOM    893  O   ARG B 102      -4.517  34.299 -64.330
ATOM    894  N   GLN B 103      -4.535  32.812 -62.608
ATOM    895  H   GLN B 103      -4.556  32.667 -61.617
ATOM    896  CA  GLN B 103      -5.036  31.682 -63.335
ATOM    897  CB  GLN B 103      -4.820  30.446 -62.460
ATOM    898  CG  GLN B 103      -3.305  30.251 -62.330
ATOM    899  CD  GLN B 103      -2.897  29.282 -61.239
ATOM    900  OE1 GLN B 103      -3.656  28.724 -60.448
ATOM    901  NE2 GLN B 103      -1.554  29.107 -61.179
ATOM    902 1HE2 GLN B 103      -1.161  28.448 -60.542
ATOM    903 2HE2 GLN B 103      -0.955  29.606 -61.805
ATOM    904  C   GLN B 103      -6.476  31.959 -63.625
ATOM    905  O   GLN B 103      -6.911  31.768 -64.766
ATOM    906  N   LEU B 104      -7.217  32.481 -62.605
ATOM    907  H   LEU B 104      -6.838  32.578 -61.681
ATOM    908  CA  LEU B 104      -8.600  32.829 -62.812
ATOM    909  CB  LEU B 104      -9.449  33.308 -61.637
ATOM    910  CG  LEU B 104      -9.909  32.269 -60.629
ATOM    911  CD1 LEU B 104     -10.629  33.017 -59.516
ATOM    912  CD2 LEU B 104     -10.816  31.204 -61.259
ATOM    913  C   LEU B 104      -8.765  33.919 -63.804
ATOM    914  O   LEU B 104      -9.719  33.844 -64.564
ATOM    915  N   PHE B 105      -7.853  34.919 -63.852
ATOM    916  H   PHE B 105      -7.119  34.977 -63.180
ATOM    917  CA  PHE B 105      -7.919  36.019 -64.788
ATOM    918  CB  PHE B 105      -6.746  37.011 -64.536
ATOM    919  CG  PHE B 105      -6.589  38.102 -65.556
ATOM    920  CD1 PHE B 105      -5.493  38.065 -66.429
ATOM    921  CE1 PHE B 105      -5.312  39.060 -67.393
ATOM    922  CZ  PHE B 105      -6.239  40.097 -67.501
ATOM    923  CE2 PHE B 105      -7.349  40.133 -66.657
ATOM    924  CD2 PHE B 105      -7.522  39.135 -65.695
ATOM    925  C   PHE B 105      -7.882  35.524 -66.199
ATOM    926  O   PHE B 105      -8.722  35.920 -67.010
ATOM    927  N   ALA B 106      -6.951  34.594 -66.486
ATOM    928  H   ALA B 106      -6.299  34.271 -65.800
ATOM    929  CA  ALA B 106      -6.803  34.058 -67.806
ATOM    930  CB  ALA B 106      -5.563  33.156 -67.917
ATOM    931  C   ALA B 106      -7.988  33.245 -68.228
ATOM    932  O   ALA B 106      -8.471  33.408 -69.351
ATOM    933  N   VAL B 107      -8.515  32.403 -67.306
ATOM    934  H   VAL B 107      -8.125  32.321 -66.388
ATOM    935  CA  VAL B 107      -9.635  31.541 -67.602
ATOM    936  CB  VAL B 107      -9.793  30.453 -66.546
ATOM    937  CG1 VAL B 107     -11.052  29.604 -66.777
ATOM    938  CG2 VAL B 107      -8.522  29.586 -66.537
ATOM    939  C   VAL B 107     -10.888  32.386 -67.799
ATOM    940  O   VAL B 107     -11.686  32.093 -68.687
ATOM    941  N   SER B 108     -11.049  33.484 -67.019
ATOM    942  H   SER B 108     -10.377  33.713 -66.336
ATOM    943  CA  SER B 108     -12.174  34.394 -67.074
ATOM    944  CB  SER B 108     -12.143  35.525 -66.024
ATOM    945  OG  SER B 108     -12.287  35.013 -64.711
ATOM    946  HG  SER B 108     -11.421  34.686 -64.464
ATOM    947  C   SER B 108     -12.225  35.100 -68.387
ATOM    948  O   SER B 108     -13.312  35.240 -68.946
ATOM    949  N   GLU B 109     -11.053  35.538 -68.915
ATOM    950  H   GLU B 109     -10.182  35.430 -68.439
ATOM    951  CA  GLU B 109     -11.003  36.225 -70.184
ATOM    952  CB  GLU B 109      -9.606  36.742 -70.555
ATOM    953  CG  GLU B 109      -9.094  37.899 -69.700
ATOM    954  CD  GLU B 109      -7.714  38.293 -70.213
ATOM    955  OE1 GLU B 109      -6.806  37.422 -70.278
ATOM    956  OE2 GLU B 109      -7.553  39.490 -70.564
ATOM    957  C   GLU B 109     -11.401  35.298 -71.298
ATOM    958  O   GLU B 109     -12.147  35.705 -72.189
ATOM    959  N   GLN B 110     -10.947  34.019 -71.239
ATOM    960  H   GLN B 110     -10.345  33.717 -70.500
ATOM    961  CA  GLN B 110     -11.257  33.023 -72.240
ATOM    962  CB  GLN B 110     -10.592  31.665 -71.961
ATOM    963  CG  GLN B 110      -9.080  31.588 -72.147
ATOM    964  CD  GLN B 110      -8.672  30.176 -71.744
ATOM    965  OE1 GLN B 110      -8.534  29.857 -70.563
ATOM    966  NE2 GLN B 110      -8.505  29.285 -72.754
ATOM    967 1HE2 GLN B 110      -8.260  28.337 -72.549
ATOM    968 2HE2 GLN B 110      -8.642  29.570 -73.703
ATOM    969  C   GLN B 110     -12.734  32.730 -72.250
ATOM    970  O   GLN B 110     -13.345  32.642 -73.315
ATOM    971  N   ALA B 111     -13.329  32.620 -71.042
ATOM    972  H   ALA B 111     -12.791  32.705 -70.208
ATOM    973  CA  ALA B 111     -14.720  32.334 -70.828
ATOM    974  CB  ALA B 111     -14.995  32.091 -69.336
ATOM    975  C   ALA B 111     -15.603  33.449 -71.304
ATOM    976  O   ALA B 111     -16.660  33.192 -71.883
ATOM    977  N   ALA B 112     -15.160  34.710 -71.094
ATOM    978  H   ALA B 112     -14.296  34.876 -70.629
ATOM    979  CA  ALA B 112     -15.881  35.897 -71.478
ATOM    980  CB  ALA B 112     -15.212  37.182 -70.963
ATOM    981  C   ALA B 112     -15.999  36.013 -72.970
ATOM    982  O   ALA B 112     -17.044  36.443 -73.462
ATOM    983  N   SER B 113     -14.937  35.619 -73.712
ATOM    984  H   SER B 113     -14.098  35.290 -73.282
ATOM    985  CA  SER B 113     -14.906  35.680 -75.153
ATOM    986  CB  SER B 113     -13.500  35.392 -75.719
ATOM    987  OG  SER B 113     -12.520  36.173 -75.047
ATOM    988  HG  SER B 113     -11.672  35.881 -75.393
ATOM    989  C   SER B 113     -15.891  34.672 -75.768
ATOM    990  O   SER B 113     -15.731  33.435 -75.593
ATOM    991  OXT SER B 113     -16.841  35.152 -76.440
TER
ATOM      1  N   GLY C   1      23.822  26.675   9.253
ATOM      2  H1  GLY C   1      23.696  25.693   8.945
ATOM      3  H2  GLY C   1      23.503  26.774  10.236
ATOM      4  H3  GLY C   1      24.825  26.936   9.192
ATOM      5  CA  GLY C   1      23.043  27.579   8.384
ATOM      6  C   GLY C   1      23.590  27.594   6.997
ATOM      7  O   GLY C   1      24.811  27.709   6.876
ATOM      8  N   TRP C   2      22.802  27.199   5.957
ATOM      9  H   TRP C   2      21.828  27.007   6.048
ATOM     10  CA  TRP C   2      23.339  27.248   4.618
ATOM     11  CB  TRP C   2      22.843  26.333   3.459
ATOM     12  CG  TRP C   2      22.709  24.823   3.510
ATOM     13  CD1 TRP C   2      21.744  24.124   2.842
ATOM     14  NE1 TRP C   2      21.747  22.803   3.204
ATOM     15  HE1 TRP C   2      21.166  22.109   2.838
ATOM     16  CE2 TRP C   2      22.695  22.625   4.177
ATOM     17  CZ2 TRP C   2      23.046  21.502   4.907
ATOM     18  CH2 TRP C   2      24.056  21.621   5.861
ATOM     19  CZ3 TRP C   2      24.679  22.852   6.085
ATOM     20  CE3 TRP C   2      24.316  23.997   5.368
ATOM     21  CD2 TRP C   2      23.327  23.870   4.400
ATOM     22  C   TRP C   2      22.849  28.570   4.101
ATOM     23  O   TRP C   2      21.749  29.032   4.446
ATOM     24  N   ARG C   3      23.688  29.206   3.255
ATOM     25  H   ARG C   3      24.563  28.811   2.980
ATOM     26  CA  ARG C   3      23.322  30.457   2.661
ATOM     27  CB  ARG C   3      24.525  31.354   2.320
ATOM     28  CG  ARG C   3      25.397  31.795   3.495
ATOM     29  CD  ARG C   3      26.667  32.520   3.038
ATOM     30  NE  ARG C   3      26.250  33.768   2.322
ATOM     31  HE  ARG C   3      25.318  34.104   2.446
ATOM     32  CZ  ARG C   3      27.102  34.460   1.502
ATOM     33  NH1 ARG C   3      28.383  34.042   1.271
ATOM     34 1HH1 ARG C   3      28.980  34.564   0.662
ATOM     35 2HH1 ARG C   3      28.733  33.216   1.709
ATOM     36  NH2 ARG C   3      26.649  35.592   0.888
ATOM     37 1HH2 ARG C   3      25.715  35.912   1.039
ATOM     38 2HH2 ARG C   3      27.251  36.109   0.281
ATOM     39  C   ARG C   3      22.650  30.095   1.367
ATOM     40  O   ARG C   3      23.305  29.722   0.387
ATOM     41  N   LEU C   4      21.301  30.163   1.354
ATOM     42  H   LEU C   4      20.749  30.441   2.133
ATOM     43  CA  LEU C   4      20.556  29.881   0.167
ATOM     44  CB  LEU C   4      19.180  29.222   0.408
ATOM     45  CG  LEU C   4      19.242  27.825   1.083
ATOM     46  CD1 LEU C   4      17.861  27.258   1.401
ATOM     47  CD2 LEU C   4      20.002  26.811   0.236
ATOM     48  C   LEU C   4      20.436  31.182  -0.564
ATOM     49  O   LEU C   4      20.031  32.211  -0.003
ATOM     50  N   THR C   5      20.855  31.146  -1.846
ATOM     51  H   THR C   5      21.204  30.299  -2.249
ATOM     52  CA  THR C   5      20.811  32.322  -2.673
ATOM     53  CB  THR C   5      22.190  32.860  -3.000
ATOM     54  CG2 THR C   5      22.074  34.164  -3.819
ATOM     55  OG1 THR C   5      22.880  33.153  -1.792
ATOM     56  HG1 THR C   5      23.134  32.301  -1.424
ATOM     57  C   THR C   5      20.079  31.962  -3.930
ATOM     58  O   THR C   5      20.485  31.076  -4.687
ATOM     59  N   VAL C   6      18.939  32.650  -4.150
ATOM     60  H   VAL C   6      18.613  33.357  -3.528
ATOM     61  CA  VAL C   6      18.135  32.420  -5.315
ATOM     62  CB  VAL C   6      16.715  32.001  -4.979
ATOM     63  CG1 VAL C   6      15.868  31.822  -6.242
ATOM     64  CG2 VAL C   6      16.782  30.673  -4.216
ATOM     65  C   VAL C   6      18.127  33.683  -6.113
ATOM     66  O   VAL C   6      17.683  34.720  -5.625
ATOM     67  N   ASN C   7      18.669  33.603  -7.350
ATOM     68  H   ASN C   7      19.044  32.737  -7.669
ATOM     69  CA  ASN C   7      18.734  34.664  -8.334
ATOM     70  CB  ASN C   7      17.392  34.826  -9.102
ATOM     71  CG  ASN C   7      17.119  33.551  -9.878
ATOM     72  OD1 ASN C   7      17.901  33.148 -10.736
ATOM     73  ND2 ASN C   7      15.993  32.873  -9.542
ATOM     74 1HD2 ASN C   7      15.804  31.987  -9.963
ATOM     75 2HD2 ASN C   7      15.371  33.243  -8.852
ATOM     76  C   ASN C   7      19.240  36.013  -7.875
ATOM     77  O   ASN C   7      18.816  37.052  -8.387
ATOM     78  N   GLY C   8      20.184  36.028  -6.904
ATOM     79  H   GLY C   8      20.536  35.190  -6.498
ATOM     80  CA  GLY C   8      20.748  37.260  -6.402
ATOM     81  C   GLY C   8      19.842  38.020  -5.469
ATOM     82  O   GLY C   8      20.076  39.204  -5.223
ATOM     83  N   MET C   9      18.791  37.357  -4.933
ATOM     84  H   MET C   9      18.623  36.400  -5.153
ATOM     85  CA  MET C   9      17.836  37.937  -4.018
ATOM     86  CB  MET C   9      16.473  37.208  -4.006
ATOM     87  CG  MET C   9      15.738  37.283  -5.346
ATOM     88  SD  MET C   9      14.116  36.474  -5.388
ATOM     89  CE  MET C   9      13.868  36.844  -7.148
ATOM     90  C   MET C   9      18.420  37.946  -2.628
ATOM     91  O   MET C   9      19.622  37.726  -2.449
ATOM     92  N   ASP C  10      17.631  38.465  -1.652
ATOM     93  H   ASP C  10      16.701  38.765  -1.847
ATOM     94  CA  ASP C  10      18.020  38.572  -0.266
ATOM     95  CB  ASP C  10      16.896  39.092   0.661
ATOM     96  CG  ASP C  10      16.603  40.580   0.441
ATOM     97  OD1 ASP C  10      17.365  41.291  -0.268
ATOM     98  OD2 ASP C  10      15.575  41.033   1.006
ATOM     99  C   ASP C  10      18.460  37.239   0.258
ATOM    100  O   ASP C  10      17.878  36.197  -0.056
ATOM    101  N   LYS C  11      19.545  37.290   1.062
ATOM    102  H   LYS C  11      19.970  38.165   1.278
ATOM    103  CA  LYS C  11      20.181  36.149   1.660
ATOM    104  CB  LYS C  11      21.367  36.596   2.545
ATOM    105  CG  LYS C  11      22.203  35.514   3.233
ATOM    106  CD  LYS C  11      23.360  36.126   4.025
ATOM    107  CE  LYS C  11      24.167  35.127   4.851
ATOM    108  NZ  LYS C  11      25.290  35.814   5.520
ATOM    109  HZ1 LYS C  11      24.920  36.547   6.154
ATOM    110  HZ2 LYS C  11      25.903  36.256   4.810
ATOM    111  HZ3 LYS C  11      25.842  35.131   6.072
ATOM    112  C   LYS C  11      19.208  35.408   2.510
ATOM    113  O   LYS C  11      18.601  35.969   3.428
ATOM    114  N   SER C  12      19.053  34.107   2.192
ATOM    115  H   SER C  12      19.498  33.631   1.429
ATOM    116  CA  SER C  12      18.160  33.289   2.926
ATOM    117  CB  SER C  12      17.281  32.463   1.968
ATOM    118  OG  SER C  12      16.386  31.600   2.652
ATOM    119  HG  SER C  12      15.661  32.163   2.937
ATOM    120  C   SER C  12      19.101  32.440   3.715
ATOM    121  O   SER C  12      19.534  31.381   3.261
ATOM    122  N   ARG C  13      19.527  32.958   4.895
ATOM    123  H   ARG C  13      19.215  33.838   5.243
ATOM    124  CA  ARG C  13      20.401  32.193   5.743
ATOM    125  CB  ARG C  13      21.233  33.023   6.736
ATOM    126  CG  ARG C  13      22.199  32.187   7.579
ATOM    127  CD  ARG C  13      23.057  33.027   8.523
ATOM    128  NE  ARG C  13      23.899  32.086   9.320
ATOM    129  HE  ARG C  13      23.987  31.139   9.016
ATOM    130  CZ  ARG C  13      24.558  32.488  10.454
ATOM    131  NH1 ARG C  13      24.474  33.770  10.922
ATOM    132 1HH1 ARG C  13      23.921  34.449  10.441
ATOM    133 2HH1 ARG C  13      24.961  34.035  11.753
ATOM    134  NH2 ARG C  13      25.314  31.579  11.133
ATOM    135 1HH2 ARG C  13      25.388  30.638  10.806
ATOM    136 2HH2 ARG C  13      25.801  31.850  11.963
ATOM    137  C   ARG C  13      19.396  31.369   6.471
ATOM    138  O   ARG C  13      18.601  31.889   7.261
ATOM    139  N   VAL C  14      19.405  30.055   6.175
ATOM    140  H   VAL C  14      20.075  29.635   5.558
ATOM    141  CA  VAL C  14      18.431  29.212   6.795
ATOM    142  CB  VAL C  14      17.970  28.083   5.907
ATOM    143  CG1 VAL C  14      16.949  27.213   6.649
ATOM    144  CG2 VAL C  14      17.364  28.707   4.641
ATOM    145  C   VAL C  14      18.976  28.748   8.102
ATOM    146  O   VAL C  14      20.034  28.123   8.162
ATOM    147  N   ALA C  15      18.239  29.086   9.176
ATOM    148  H   ALA C  15      17.371  29.572   9.084
ATOM    149  CA  ALA C  15      18.594  28.719  10.516
ATOM    150  CB  ALA C  15      18.073  29.715  11.570
ATOM    151  C   ALA C  15      17.995  27.365  10.789
ATOM    152  O   ALA C  15      16.919  27.054  10.267
ATOM    153  N   PRO C  16      18.678  26.506  11.603
ATOM    154  CA  PRO C  16      18.194  25.186  11.928
ATOM    155  CB  PRO C  16      19.257  24.557  12.825
ATOM    156  CG  PRO C  16      20.549  25.291  12.428
ATOM    157  CD  PRO C  16      20.066  26.691  12.025
ATOM    158  C   PRO C  16      16.832  25.221  12.550
ATOM    159  O   PRO C  16      16.596  26.012  13.466
ATOM    160  N   GLY C  17      15.939  24.364  12.030
ATOM    161  H   GLY C  17      16.182  23.762  11.278
ATOM    162  CA  GLY C  17      14.589  24.243  12.482
ATOM    163  C   GLY C  17      13.618  25.015  11.642
ATOM    164  O   GLY C  17      12.423  24.728  11.739
ATOM    165  N   ASP C  18      14.070  25.993  10.806
ATOM    166  H   ASP C  18      15.031  26.241  10.697
ATOM    167  CA  ASP C  18      13.114  26.718  10.010
ATOM    168  CB  ASP C  18      13.248  28.272   9.975
ATOM    169  CG  ASP C  18      14.437  28.876   9.244
ATOM    170  OD1 ASP C  18      14.575  28.649   8.017
ATOM    171  OD2 ASP C  18      15.212  29.613   9.907
ATOM    172  C   ASP C  18      12.877  26.105   8.657
ATOM    173  O   ASP C  18      13.640  25.268   8.171
ATOM    174  N   MET C  19      11.721  26.479   8.073
ATOM    175  H   MET C  19      11.135  27.149   8.521
ATOM    176  CA  MET C  19      11.236  26.038   6.791
ATOM    177  CB  MET C  19       9.769  26.442   6.550
ATOM    178  CG  MET C  19       8.768  25.756   7.477
ATOM    179  SD  MET C  19       7.035  26.258   7.258
ATOM    180  CE  MET C  19       6.723  25.259   5.779
ATOM    181  C   MET C  19      11.990  26.589   5.618
ATOM    182  O   MET C  19      12.904  27.384   5.818
ATOM    183  N   VAL C  20      11.986  25.802   4.518
ATOM    184  H   VAL C  20      11.493  24.941   4.533
ATOM    185  CA  VAL C  20      12.559  26.136   3.239
ATOM    186  CB  VAL C  20      13.935  25.603   2.869
ATOM    187  CG1 VAL C  20      14.333  26.115   1.465
ATOM    188  CG2 VAL C  20      14.982  25.963   3.916
ATOM    189  C   VAL C  20      11.585  25.488   2.297
ATOM    190  O   VAL C  20      11.540  24.264   2.138
ATOM    191  N   ASP C  21      10.711  26.314   1.706
ATOM    192  H   ASP C  21      10.705  27.292   1.886
ATOM    193  CA  ASP C  21       9.750  25.824   0.760
ATOM    194  CB  ASP C  21       8.505  26.716   0.548
ATOM    195  CG  ASP C  21       7.681  26.845   1.822
ATOM    196  OD1 ASP C  21       7.363  25.813   2.466
ATOM    197  OD2 ASP C  21       7.362  28.009   2.177
ATOM    198  C   ASP C  21      10.415  25.692  -0.578
ATOM    199  O   ASP C  21      11.450  26.298  -0.842
ATOM    200  N   LEU C  22       9.869  24.803  -1.413
ATOM    201  H   LEU C  22       9.095  24.264  -1.108
ATOM    202  CA  LEU C  22      10.268  24.568  -2.770
ATOM    203  CB  LEU C  22      11.180  23.330  -2.990
ATOM    204  CG  LEU C  22      12.600  23.357  -2.366
ATOM    205  CD1 LEU C  22      13.289  21.992  -2.481
ATOM    206  CD2 LEU C  22      13.491  24.435  -2.990
ATOM    207  C   LEU C  22       8.898  24.392  -3.400
ATOM    208  O   LEU C  22       8.557  23.354  -3.969
ATOM    209  N   SER C  23       8.045  25.426  -3.214
ATOM    210  H   SER C  23       8.381  26.280  -2.820
ATOM    211  CA  SER C  23       6.688  25.492  -3.688
ATOM    212  CB  SER C  23       5.800  26.380  -2.790
ATOM    213  OG  SER C  23       6.218  27.738  -2.834
ATOM    214  HG  SER C  23       5.633  28.214  -2.238
ATOM    215  C   SER C  23       6.591  25.940  -5.114
ATOM    216  O   SER C  23       7.497  26.584  -5.627
ATOM    217  N   ASN C  24       5.488  25.574  -5.799
ATOM    218  H   ASN C  24       4.745  25.085  -5.355
ATOM    219  CA  ASN C  24       5.243  25.945  -7.168
ATOM    220  CB  ASN C  24       4.867  24.785  -8.116
ATOM    221  CG  ASN C  24       5.991  23.779  -8.286
ATOM    222  OD1 ASN C  24       7.177  24.084  -8.330
ATOM    223  ND2 ASN C  24       5.594  22.485  -8.400
ATOM    224 1HD2 ASN C  24       6.276  21.774  -8.564
ATOM    225 2HD2 ASN C  24       4.621  22.260  -8.379
ATOM    226  C   ASN C  24       4.028  26.813  -7.142
ATOM    227  O   ASN C  24       3.010  26.436  -6.553
ATOM    228  N   SER C  25       4.117  28.016  -7.754
ATOM    229  H   SER C  25       4.941  28.304  -8.239
ATOM    230  CA  SER C  25       2.977  28.898  -7.804
ATOM    231  CB  SER C  25       3.334  30.371  -8.079
ATOM    232  OG  SER C  25       4.047  30.508  -9.299
ATOM    233  HG  SER C  25       4.199  31.450  -9.408
ATOM    234  C   SER C  25       2.040  28.407  -8.867
ATOM    235  O   SER C  25       0.834  28.289  -8.641
ATOM    236  N   ASP C  26       2.611  28.087 -10.048
ATOM    237  H   ASP C  26       3.595  28.173 -10.190
ATOM    238  CA  ASP C  26       1.877  27.595 -11.171
ATOM    239  CB  ASP C  26       2.304  28.253 -12.516
ATOM    240  CG  ASP C  26       3.761  28.034 -12.949
ATOM    241  OD1 ASP C  26       4.526  27.242 -12.337
ATOM    242  OD2 ASP C  26       4.133  28.712 -13.943
ATOM    243  C   ASP C  26       1.958  26.099 -11.224
ATOM    244  O   ASP C  26       2.815  25.478 -10.591
ATOM    245  N   GLY C  27       1.015  25.487 -11.970
ATOM    246  H   GLY C  27       0.321  26.007 -12.461
ATOM    247  CA  GLY C  27       0.964  24.060 -12.140
ATOM    248  C   GLY C  27       1.837  23.646 -13.288
ATOM    249  O   GLY C  27       1.905  22.455 -13.575
ATOM    250  N   ASN C  28       2.520  24.614 -13.955
ATOM    251  H   ASN C  28       2.452  25.567 -13.674
ATOM    252  CA  ASN C  28       3.375  24.398 -15.094
ATOM    253  CB  ASN C  28       3.868  25.724 -15.694
ATOM    254  CG  ASN C  28       2.736  26.480 -16.386
ATOM    255  OD1 ASN C  28       1.682  25.963 -16.756
ATOM    256  ND2 ASN C  28       2.974  27.803 -16.581
ATOM    257 1HD2 ASN C  28       3.805  28.220 -16.211
ATOM    258 2HD2 ASN C  28       2.308  28.369 -17.066
ATOM    259  C   ASN C  28       4.586  23.585 -14.743
ATOM    260  O   ASN C  28       5.008  22.759 -15.550
ATOM    261  N   LEU C  29       5.193  23.810 -13.555
ATOM    262  H   LEU C  29       4.862  24.487 -12.901
ATOM    263  CA  LEU C  29       6.325  23.020 -13.145
ATOM    264  CB  LEU C  29       7.566  23.841 -12.715
ATOM    265  CG  LEU C  29       8.795  23.026 -12.242
ATOM    266  CD1 LEU C  29       9.417  22.176 -13.356
ATOM    267  CD2 LEU C  29       9.851  23.952 -11.647
ATOM    268  C   LEU C  29       5.802  22.188 -12.014
ATOM    269  O   LEU C  29       5.162  22.711 -11.103
ATOM    270  N   VAL C  30       6.005  20.856 -12.099
ATOM    271  H   VAL C  30       6.502  20.451 -12.857
ATOM    272  CA  VAL C  30       5.565  19.931 -11.088
ATOM    273  CB  VAL C  30       4.787  18.741 -11.635
ATOM    274  CG1 VAL C  30       4.386  17.763 -10.507
ATOM    275  CG2 VAL C  30       3.559  19.267 -12.399
ATOM    276  C   VAL C  30       6.774  19.455 -10.337
ATOM    277  O   VAL C  30       7.778  19.041 -10.926
ATOM    278  N   LEU C  31       6.694  19.551  -8.992
ATOM    279  H   LEU C  31       5.878  19.893  -8.532
ATOM    280  CA  LEU C  31       7.766  19.090  -8.159
ATOM    281  CB  LEU C  31       8.441  20.128  -7.256
ATOM    282  CG  LEU C  31       9.075  21.344  -7.925
ATOM    283  CD1 LEU C  31       9.588  22.298  -6.843
ATOM    284  CD2 LEU C  31      10.044  20.973  -9.042
ATOM    285  C   LEU C  31       7.131  18.125  -7.217
ATOM    286  O   LEU C  31       6.118  18.438  -6.581
ATOM    287  N   SER C  32       7.717  16.917  -7.128
ATOM    288  H   SER C  32       8.523  16.691  -7.672
ATOM    289  CA  SER C  32       7.197  15.913  -6.249
ATOM    290  CB  SER C  32       6.532  14.745  -7.012
ATOM    291  OG  SER C  32       6.000  13.781  -6.115
ATOM    292  HG  SER C  32       5.636  13.091  -6.676
ATOM    293  C   SER C  32       8.302  15.356  -5.407
ATOM    294  O   SER C  32       9.375  15.050  -5.926
ATOM    295  N   LYS C  33       8.090  15.300  -4.070
ATOM    296  H   LYS C  33       7.241  15.591  -3.640
ATOM    297  CA  LYS C  33       9.074  14.696  -3.216
ATOM    298  CB  LYS C  33       9.453  15.304  -1.847
ATOM    299  CG  LYS C  33      10.296  16.570  -1.889
ATOM    300  CD  LYS C  33      11.069  16.745  -0.578
ATOM    301  CE  LYS C  33      12.050  17.910  -0.576
ATOM    302  NZ  LYS C  33      13.023  17.808   0.524
ATOM    303  HZ1 LYS C  33      13.565  18.691   0.584
ATOM    304  HZ2 LYS C  33      12.552  17.623   1.427
ATOM    305  HZ3 LYS C  33      13.673  17.025   0.314
ATOM    306  C   LYS C  33       8.691  13.289  -2.937
ATOM    307  O   LYS C  33       7.536  12.997  -2.617
ATOM    308  N   HIS C  34       9.679  12.383  -3.084
ATOM    309  H   HIS C  34      10.603  12.656  -3.350
ATOM    310  CA  HIS C  34       9.467  10.981  -2.830
ATOM    311  CB  HIS C  34      10.310  10.083  -3.753
ATOM    312  CG  HIS C  34       9.949  10.240  -5.199
ATOM    313  ND1 HIS C  34       8.741   9.888  -5.760
ATOM    314  CE1 HIS C  34       8.811  10.215  -7.076
ATOM    315  NE2 HIS C  34       9.976  10.746  -7.398
ATOM    316  CD2 HIS C  34      10.690  10.758  -6.213
ATOM    317  C   HIS C  34       9.872  10.668  -1.410
ATOM    318  O   HIS C  34       9.474   9.646  -0.852
ATOM    319  N   GLY C  35      10.644  11.584  -0.790
ATOM    320  H   GLY C  35      10.914  12.411  -1.279
ATOM    321  CA  GLY C  35      11.147  11.484   0.548
ATOM    322  C   GLY C  35      11.878  12.770   0.679
ATOM    323  O   GLY C  35      11.262  13.836   0.653
ATOM    324  N   THR C  36      13.212  12.695   0.855
ATOM    325  H   THR C  36      13.701  11.828   0.900
ATOM    326  CA  THR C  36      14.021  13.880   0.945
ATOM    327  CB  THR C  36      15.289  13.675   1.732
ATOM    328  CG2 THR C  36      14.942  13.388   3.203
ATOM    329  OG1 THR C  36      16.070  12.622   1.183
ATOM    330  HG1 THR C  36      16.961  12.785   1.508
ATOM    331  C   THR C  36      14.332  14.410  -0.436
ATOM    332  O   THR C  36      14.558  15.611  -0.598
ATOM    333  N   GLY C  37      14.318  13.521  -1.461
ATOM    334  H   GLY C  37      14.121  12.556  -1.306
ATOM    335  CA  GLY C  37      14.597  13.877  -2.827
ATOM    336  C   GLY C  37      13.462  14.574  -3.506
ATOM    337  O   GLY C  37      12.309  14.163  -3.365
ATOM    338  N   VAL C  38      13.800  15.633  -4.285
ATOM    339  H   VAL C  38      14.741  15.954  -4.355
ATOM    340  CA  VAL C  38      12.838  16.420  -5.020
ATOM    341  CB  VAL C  38      13.108  17.925  -5.028
ATOM    342  CG1 VAL C  38      12.004  18.691  -5.793
ATOM    343  CG2 VAL C  38      13.407  18.453  -3.631
ATOM    344  C   VAL C  38      13.024  16.011  -6.462
ATOM    345  O   VAL C  38      14.150  15.959  -6.969
ATOM    346  N   THR C  39      11.895  15.696  -7.132
ATOM    347  H   THR C  39      11.007  15.661  -6.689
ATOM    348  CA  THR C  39      11.884  15.337  -8.516
ATOM    349  CB  THR C  39      11.197  14.022  -8.763
ATOM    350  CG2 THR C  39      11.232  13.684 -10.257
ATOM    351  OG1 THR C  39      11.890  13.003  -8.059
ATOM    352  HG1 THR C  39      11.334  12.223  -8.129
ATOM    353  C   THR C  39      11.193  16.469  -9.234
ATOM    354  O   THR C  39      10.049  16.814  -8.933
ATOM    355  N   PHE C  40      11.942  17.073 -10.176
ATOM    356  H   PHE C  40      12.880  16.769 -10.317
ATOM    357  CA  PHE C  40      11.565  18.173 -11.022
ATOM    358  CB  PHE C  40      12.788  19.051 -11.372
ATOM    359  CG  PHE C  40      13.333  19.809 -10.204
ATOM    360  CD1 PHE C  40      14.075  19.182  -9.200
ATOM    361  CE1 PHE C  40      14.589  19.912  -8.128
ATOM    362  CZ  PHE C  40      14.401  21.289  -8.061
ATOM    363  CE2 PHE C  40      13.708  21.922  -9.087
ATOM    364  CD2 PHE C  40      13.192  21.195 -10.155
ATOM    365  C   PHE C  40      11.064  17.649 -12.338
ATOM    366  O   PHE C  40      11.707  16.787 -12.945
ATOM    367  N   ASN C  41       9.880  18.130 -12.785
ATOM    368  H   ASN C  41       9.317  18.759 -12.252
ATOM    369  CA  ASN C  41       9.338  17.723 -14.057
ATOM    370  CB  ASN C  41       8.645  16.330 -14.044
ATOM    371  CG  ASN C  41       7.413  16.270 -13.144
ATOM    372  OD1 ASN C  41       6.282  16.396 -13.611
ATOM    373  ND2 ASN C  41       7.636  16.096 -11.814
ATOM    374 1HD2 ASN C  41       8.571  16.029 -11.467
ATOM    375 2HD2 ASN C  41       6.865  16.068 -11.178
ATOM    376  C   ASN C  41       8.375  18.737 -14.590
ATOM    377  O   ASN C  41       7.637  19.347 -13.820
ATOM    378  N   LEU C  42       8.397  18.983 -15.922
ATOM    379  H   LEU C  42       9.014  18.508 -16.545
ATOM    380  CA  LEU C  42       7.451  19.895 -16.509
ATOM    381  CB  LEU C  42       7.785  20.545 -17.868
ATOM    382  CG  LEU C  42       8.964  21.533 -17.885
ATOM    383  CD1 LEU C  42       9.200  22.032 -19.311
ATOM    384  CD2 LEU C  42       8.749  22.714 -16.928
ATOM    385  C   LEU C  42       6.128  19.217 -16.647
ATOM    386  O   LEU C  42       6.039  18.038 -16.998
ATOM    387  N   ALA C  43       5.066  19.984 -16.346
ATOM    388  H   ALA C  43       5.185  20.937 -16.084
ATOM    389  CA  ALA C  43       3.705  19.540 -16.415
ATOM    390  CB  ALA C  43       2.722  20.527 -15.774
ATOM    391  C   ALA C  43       3.281  19.423 -17.848
ATOM    392  O   ALA C  43       3.843  20.096 -18.716
ATOM    393  N   PRO C  44       2.280  18.542 -18.145
ATOM    394  CA  PRO C  44       1.780  18.368 -19.479
ATOM    395  CB  PRO C  44       0.813  17.185 -19.412
ATOM    396  CG  PRO C  44       0.430  17.065 -17.932
ATOM    397  CD  PRO C  44       1.668  17.598 -17.207
ATOM    398  C   PRO C  44       1.166  19.620 -20.048
ATOM    399  O   PRO C  44       1.188  19.740 -21.268
ATOM    400  N   ASP C  45       0.629  20.544 -19.216
ATOM    401  H   ASP C  45       0.629  20.445 -18.224
ATOM    402  CA  ASP C  45       0.041  21.745 -19.742
ATOM    403  CB  ASP C  45      -1.400  21.989 -19.217
ATOM    404  CG  ASP C  45      -2.123  23.182 -19.866
ATOM    405  OD1 ASP C  45      -1.600  23.825 -20.816
ATOM    406  OD2 ASP C  45      -3.254  23.464 -19.390
ATOM    407  C   ASP C  45       0.905  22.894 -19.299
ATOM    408  O   ASP C  45       1.066  23.122 -18.096
ATOM    409  N   LEU C  46       1.508  23.612 -20.279
ATOM    410  H   LEU C  46       1.391  23.385 -21.242
ATOM    411  CA  LEU C  46       2.321  24.761 -19.968
ATOM    412  CB  LEU C  46       3.707  24.834 -20.641
ATOM    413  CG  LEU C  46       4.687  23.676 -20.409
ATOM    414  CD1 LEU C  46       5.998  23.953 -21.158
ATOM    415  CD2 LEU C  46       4.887  23.316 -18.929
ATOM    416  C   LEU C  46       1.580  25.972 -20.452
ATOM    417  O   LEU C  46       1.253  26.076 -21.633
ATOM    418  N   LYS C  47       1.285  26.920 -19.537
ATOM    419  H   LYS C  47       1.537  26.825 -18.579
ATOM    420  CA  LYS C  47       0.590  28.126 -19.891
ATOM    421  CB  LYS C  47      -0.552  28.463 -18.914
ATOM    422  CG  LYS C  47      -1.660  27.408 -18.921
ATOM    423  CD  LYS C  47      -2.829  27.699 -17.987
ATOM    424  CE  LYS C  47      -3.922  26.634 -18.067
ATOM    425  NZ  LYS C  47      -5.069  27.020 -17.224
ATOM    426  HZ1 LYS C  47      -4.760  27.118 -16.238
ATOM    427  HZ2 LYS C  47      -5.804  26.290 -17.280
ATOM    428  HZ3 LYS C  47      -5.456  27.923 -17.554
ATOM    429  C   LYS C  47       1.593  29.240 -19.885
ATOM    430  O   LYS C  47       2.120  29.601 -18.831
ATOM    431  N   VAL C  48       1.886  29.794 -21.086
ATOM    432  H   VAL C  48       1.446  29.475 -21.920
ATOM    433  CA  VAL C  48       2.834  30.874 -21.274
ATOM    434  CB  VAL C  48       4.222  30.450 -21.759
ATOM    435  CG1 VAL C  48       4.883  29.552 -20.701
ATOM    436  CG2 VAL C  48       4.161  29.806 -23.159
ATOM    437  C   VAL C  48       2.283  31.906 -22.231
ATOM    438  O   VAL C  48       1.263  31.684 -22.884
ATOM    439  N   THR C  49       2.918  33.100 -22.280
ATOM    440  H   THR C  49       3.748  33.281 -21.758
ATOM    441  CA  THR C  49       2.503  34.155 -23.169
ATOM    442  CB  THR C  49       2.949  35.514 -22.662
ATOM    443  CG2 THR C  49       2.497  36.646 -23.605
ATOM    444  OG1 THR C  49       2.387  35.744 -21.376
ATOM    445  HG1 THR C  49       2.885  36.476 -21.000
ATOM    446  C   THR C  49       3.091  33.886 -24.537
ATOM    447  O   THR C  49       2.371  33.909 -25.538
ATOM    448  N   SER C  50       4.412  33.592 -24.591
ATOM    449  H   SER C  50       4.986  33.544 -23.776
ATOM    450  CA  SER C  50       5.077  33.344 -25.837
ATOM    451  CB  SER C  50       5.816  34.589 -26.383
ATOM    452  OG  SER C  50       6.829  35.025 -25.485
ATOM    453  HG  SER C  50       7.566  34.412 -25.573
ATOM    454  C   SER C  50       6.053  32.215 -25.779
ATOM    455  O   SER C  50       6.705  31.975 -24.759
ATOM    456  N   LEU C  51       6.145  31.491 -26.912
ATOM    457  H   LEU C  51       5.586  31.712 -27.704
ATOM    458  CA  LEU C  51       7.067  30.402 -27.025
ATOM    459  CB  LEU C  51       6.462  29.009 -27.286
ATOM    460  CG  LEU C  51       7.510  27.867 -27.334
ATOM    461  CD1 LEU C  51       8.141  27.618 -25.962
ATOM    462  CD2 LEU C  51       7.006  26.603 -28.006
ATOM    463  C   LEU C  51       7.865  30.702 -28.259
ATOM    464  O   LEU C  51       7.326  30.837 -29.363
ATOM    465  N   VAL C  52       9.187  30.832 -28.066
ATOM    466  H   VAL C  52       9.589  30.723 -27.161
ATOM    467  CA  VAL C  52      10.099  31.075 -29.144
ATOM    468  CB  VAL C  52      11.239  32.011 -28.787
ATOM    469  CG1 VAL C  52      12.192  32.191 -29.987
ATOM    470  CG2 VAL C  52      10.655  33.347 -28.288
ATOM    471  C   VAL C  52      10.644  29.715 -29.481
ATOM    472  O   VAL C  52      11.167  29.009 -28.616
ATOM    473  N   ALA C  53      10.484  29.320 -30.756
ATOM    474  H   ALA C  53      10.025  29.887 -31.433
ATOM    475  CA  ALA C  53      10.970  28.071 -31.259
ATOM    476  CB  ALA C  53       9.840  27.077 -31.622
ATOM    477  C   ALA C  53      11.753  28.479 -32.476
ATOM    478  O   ALA C  53      11.345  28.239 -33.617
ATOM    479  N   GLY C  54      12.910  29.155 -32.244
ATOM    480  H   GLY C  54      13.217  29.360 -31.319
ATOM    481  CA  GLY C  54      13.764  29.623 -33.310
ATOM    482  C   GLY C  54      13.060  30.695 -34.087
ATOM    483  O   GLY C  54      12.719  31.748 -33.544
ATOM    484  N   ASN C  55      12.861  30.433 -35.400
ATOM    485  H   ASN C  55      13.123  29.558 -35.801
ATOM    486  CA  ASN C  55      12.187  31.329 -36.311
ATOM    487  CB  ASN C  55      12.230  30.865 -37.786
ATOM    488  CG  ASN C  55      13.606  30.997 -38.429
ATOM    489  OD1 ASN C  55      14.474  31.778 -38.040
ATOM    490  ND2 ASN C  55      13.822  30.151 -39.471
ATOM    491 1HD2 ASN C  55      13.111  29.505 -39.752
ATOM    492 2HD2 ASN C  55      14.700  30.158 -39.949
ATOM    493  C   ASN C  55      10.716  31.377 -35.991
ATOM    494  O   ASN C  55      10.054  32.361 -36.322
ATOM    495  N   THR C  56      10.167  30.301 -35.370
ATOM    496  H   THR C  56      10.703  29.547 -34.988
ATOM    497  CA  THR C  56       8.775  30.229 -35.037
ATOM    498  CB  THR C  56       8.346  28.785 -34.873
ATOM    499  CG2 THR C  56       6.838  28.708 -34.606
ATOM    500  OG1 THR C  56       8.609  28.062 -36.070
ATOM    501  HG1 THR C  56       9.085  27.268 -35.801
ATOM    502  C   THR C  56       8.525  31.030 -33.773
ATOM    503  O   THR C  56       9.280  30.963 -32.800
ATOM    504  N   PHE C  57       7.476  31.876 -33.806
ATOM    505  H   PHE C  57       6.929  31.998 -34.626
ATOM    506  CA  PHE C  57       7.059  32.678 -32.689
ATOM    507  CB  PHE C  57       7.225  34.212 -32.813
ATOM    508  CG  PHE C  57       8.672  34.562 -32.887
ATOM    509  CD1 PHE C  57       9.342  34.688 -34.105
ATOM    510  CE1 PHE C  57      10.701  35.016 -34.132
ATOM    511  CZ  PHE C  57      11.396  35.227 -32.942
ATOM    512  CE2 PHE C  57      10.731  35.113 -31.722
ATOM    513  CD2 PHE C  57       9.374  34.783 -31.697
ATOM    514  C   PHE C  57       5.627  32.373 -32.480
ATOM    515  O   PHE C  57       4.765  32.685 -33.302
ATOM    516  N   LEU C  58       5.366  31.685 -31.362
ATOM    517  H   LEU C  58       6.084  31.448 -30.712
ATOM    518  CA  LEU C  58       4.045  31.297 -30.984
ATOM    519  CB  LEU C  58       4.102  29.895 -30.359
ATOM    520  CG  LEU C  58       4.688  28.896 -31.382
ATOM    521  CD1 LEU C  58       5.045  27.561 -30.767
ATOM    522  CD2 LEU C  58       3.742  28.700 -32.567
ATOM    523  C   LEU C  58       3.698  32.357 -30.003
ATOM    524  O   LEU C  58       4.289  32.416 -28.928
ATOM    525  N   ASP C  59       2.747  33.223 -30.387
ATOM    526  H   ASP C  59       2.254  33.121 -31.248
ATOM    527  CA  ASP C  59       2.332  34.315 -29.557
ATOM    528  CB  ASP C  59       2.633  35.726 -30.148
ATOM    529  CG  ASP C  59       1.860  36.026 -31.432
ATOM    530  OD1 ASP C  59       0.935  36.879 -31.364
ATOM    531  OD2 ASP C  59       2.189  35.435 -32.492
ATOM    532  C   ASP C  59       0.872  34.186 -29.266
ATOM    533  O   ASP C  59       0.182  33.333 -29.830
ATOM    534  N   THR C  60       0.371  35.101 -28.407
ATOM    535  H   THR C  60       0.958  35.801 -28.009
ATOM    536  CA  THR C  60      -0.993  35.144 -27.965
ATOM    537  CB  THR C  60      -1.270  36.307 -27.038
ATOM    538  CG2 THR C  60      -0.507  36.089 -25.723
ATOM    539  OG1 THR C  60      -0.899  37.544 -27.639
ATOM    540  HG1 THR C  60      -1.610  37.767 -28.248
ATOM    541  C   THR C  60      -1.981  35.197 -29.087
ATOM    542  O   THR C  60      -3.011  34.540 -28.992
ATOM    543  N   ASN C  61      -1.677  35.938 -30.174
ATOM    544  H   ASN C  61      -0.812  36.427 -30.255
ATOM    545  CA  ASN C  61      -2.577  36.060 -31.290
ATOM    546  CB  ASN C  61      -2.683  37.517 -31.786
ATOM    547  CG  ASN C  61      -3.401  38.325 -30.711
ATOM    548  OD1 ASN C  61      -4.579  38.112 -30.420
ATOM    549  ND2 ASN C  61      -2.654  39.254 -30.063
ATOM    550 1HD2 ASN C  61      -3.062  39.808 -29.337
ATOM    551 2HD2 ASN C  61      -1.694  39.384 -30.311
ATOM    552  C   ASN C  61      -2.286  35.162 -32.460
ATOM    553  O   ASN C  61      -3.025  35.231 -33.450
ATOM    554  N   GLY C  62      -1.239  34.294 -32.392
ATOM    555  H   GLY C  62      -0.678  34.120 -31.580
ATOM    556  CA  GLY C  62      -1.012  33.471 -33.546
ATOM    557  C   GLY C  62       0.265  32.713 -33.606
ATOM    558  O   GLY C  62       1.046  32.638 -32.660
ATOM    559  N   LEU C  63       0.450  32.100 -34.788
ATOM    560  H   LEU C  63      -0.220  32.213 -35.513
ATOM    561  CA  LEU C  63       1.566  31.284 -35.157
ATOM    562  CB  LEU C  63       1.041  30.042 -35.903
ATOM    563  CG  LEU C  63      -0.034  29.208 -35.181
ATOM    564  CD1 LEU C  63      -0.644  28.195 -36.142
ATOM    565  CD2 LEU C  63       0.489  28.520 -33.925
ATOM    566  C   LEU C  63       2.249  32.136 -36.194
ATOM    567  O   LEU C  63       1.782  32.226 -37.332
ATOM    568  N   VAL C  64       3.365  32.803 -35.836
ATOM    569  H   VAL C  64       3.757  32.763 -34.922
ATOM    570  CA  VAL C  64       4.050  33.641 -36.789
ATOM    571  CB  VAL C  64       4.271  35.063 -36.284
ATOM    572  CG1 VAL C  64       5.034  35.905 -37.328
ATOM    573  CG2 VAL C  64       2.913  35.690 -35.912
ATOM    574  C   VAL C  64       5.377  32.995 -37.070
ATOM    575  O   VAL C  64       6.164  32.785 -36.148
ATOM    576  N   ILE C  65       5.648  32.634 -38.348
ATOM    577  H   ILE C  65       5.005  32.718 -39.108
ATOM    578  CA  ILE C  65       6.924  32.045 -38.663
ATOM    579  CB  ILE C  65       6.830  30.815 -39.539
ATOM    580  CG2 ILE C  65       8.250  30.271 -39.798
ATOM    581  CG1 ILE C  65       5.980  29.741 -38.843
ATOM    582  CD1 ILE C  65       5.650  28.580 -39.763
ATOM    583  C   ILE C  65       7.713  33.127 -39.356
ATOM    584  O   ILE C  65       7.280  33.673 -40.376
ATOM    585  N   THR C  66       8.898  33.467 -38.791
ATOM    586  H   THR C  66       9.228  33.028 -37.960
ATOM    587  CA  THR C  66       9.763  34.475 -39.358
ATOM    588  CB  THR C  66      10.873  34.885 -38.421
ATOM    589  CG2 THR C  66      11.714  36.020 -39.039
ATOM    590  OG1 THR C  66      10.301  35.360 -37.213
ATOM    591  HG1 THR C  66      10.025  34.575 -36.733
ATOM    592  C   THR C  66      10.335  33.891 -40.624
ATOM    593  O   THR C  66      10.954  32.823 -40.615
ATOM    594  N   GLY C  67      10.106  34.612 -41.744
ATOM    595  H   GLY C  67       9.594  35.467 -41.715
ATOM    596  CA  GLY C  67      10.556  34.206 -43.047
ATOM    597  C   GLY C  67       9.606  33.210 -43.657
ATOM    598  O   GLY C  67       9.890  32.680 -44.731
ATOM    599  N   GLY C  68       8.460  32.936 -42.987
ATOM    600  H   GLY C  68       8.209  33.357 -42.115
ATOM    601  CA  GLY C  68       7.489  32.002 -43.463
ATOM    602  C   GLY C  68       6.112  32.564 -43.251
ATOM    603  O   GLY C  68       5.946  33.771 -43.051
ATOM    604  N   PRO C  69       5.076  31.688 -43.302
ATOM    605  CA  PRO C  69       3.698  32.062 -43.144
ATOM    606  CB  PRO C  69       2.879  30.856 -43.587
ATOM    607  CG  PRO C  69       3.863  29.990 -44.382
ATOM    608  CD  PRO C  69       5.209  30.306 -43.739
ATOM    609  C   PRO C  69       3.316  32.503 -41.762
ATOM    610  O   PRO C  69       3.980  32.147 -40.785
ATOM    611  N   SER C  70       2.248  33.317 -41.695
ATOM    612  H   SER C  70       1.739  33.556 -42.517
ATOM    613  CA  SER C  70       1.737  33.808 -40.454
ATOM    614  CB  SER C  70       1.882  35.333 -40.296
ATOM    615  OG  SER C  70       3.256  35.674 -40.196
ATOM    616  HG  SER C  70       3.280  36.629 -40.079
ATOM    617  C   SER C  70       0.290  33.456 -40.427
ATOM    618  O   SER C  70      -0.485  33.934 -41.255
ATOM    619  N   MET C  71      -0.075  32.553 -39.497
ATOM    620  H   MET C  71       0.569  32.240 -38.805
ATOM    621  CA  MET C  71      -1.433  32.138 -39.311
ATOM    622  CB  MET C  71      -1.560  30.612 -39.105
ATOM    623  CG  MET C  71      -2.986  30.133 -38.840
ATOM    624  SD  MET C  71      -3.231  28.340 -38.660
ATOM    625  CE  MET C  71      -3.200  27.999 -40.439
ATOM    626  C   MET C  71      -1.810  32.883 -38.071
ATOM    627  O   MET C  71      -1.355  32.551 -36.978
ATOM    628  N   THR C  72      -2.634  33.936 -38.221
ATOM    629  H   THR C  72      -3.003  34.212 -39.108
ATOM    630  CA  THR C  72      -3.036  34.752 -37.105
ATOM    631  CB  THR C  72      -2.402  36.142 -37.110
ATOM    632  CG2 THR C  72      -0.870  36.048 -36.988
ATOM    633  OG1 THR C  72      -2.771  36.873 -38.274
ATOM    634  HG1 THR C  72      -3.656  37.208 -38.116
ATOM    635  C   THR C  72      -4.522  34.906 -37.069
ATOM    636  O   THR C  72      -5.215  34.554 -38.025
ATOM    637  N   VAL C  73      -5.032  35.490 -35.956
ATOM    638  H   VAL C  73      -4.434  35.731 -35.193
ATOM    639  CA  VAL C  73      -6.441  35.748 -35.737
ATOM    640  CB  VAL C  73      -6.774  36.372 -34.382
ATOM    641  CG1 VAL C  73      -6.462  35.370 -33.262
ATOM    642  CG2 VAL C  73      -6.013  37.700 -34.172
ATOM    643  C   VAL C  73      -7.028  36.623 -36.824
ATOM    644  O   VAL C  73      -8.223  36.530 -37.103
ATOM    645  N   SER C  74      -6.193  37.488 -37.446
ATOM    646  H   SER C  74      -5.237  37.566 -37.181
ATOM    647  CA  SER C  74      -6.610  38.379 -38.493
ATOM    648  CB  SER C  74      -5.790  39.681 -38.467
ATOM    649  OG  SER C  74      -6.017  40.368 -37.244
ATOM    650  HG  SER C  74      -5.502  41.178 -37.300
ATOM    651  C   SER C  74      -6.502  37.797 -39.886
ATOM    652  O   SER C  74      -7.076  38.377 -40.811
ATOM    653  N   GLY C  75      -5.812  36.643 -40.086
ATOM    654  H   GLY C  75      -5.436  36.080 -39.352
ATOM    655  CA  GLY C  75      -5.703  36.092 -41.417
ATOM    656  C   GLY C  75      -4.502  35.226 -41.596
ATOM    657  O   GLY C  75      -3.636  35.152 -40.719
ATOM    658  N   ILE C  76      -4.432  34.554 -42.774
ATOM    659  H   ILE C  76      -5.096  34.661 -43.515
ATOM    660  CA  ILE C  76      -3.315  33.693 -43.054
ATOM    661  CB  ILE C  76      -3.691  32.275 -43.481
ATOM    662  CG2 ILE C  76      -2.400  31.462 -43.761
ATOM    663  CG1 ILE C  76      -4.525  31.572 -42.398
ATOM    664  CD1 ILE C  76      -5.142  30.243 -42.845
ATOM    665  C   ILE C  76      -2.575  34.347 -44.188
ATOM    666  O   ILE C  76      -3.129  34.595 -45.262
ATOM    667  N   ASP C  77      -1.299  34.683 -43.932
ATOM    668  H   ASP C  77      -0.882  34.493 -43.049
ATOM    669  CA  ASP C  77      -0.449  35.250 -44.939
ATOM    670  CB  ASP C  77       0.435  36.428 -44.463
ATOM    671  CG  ASP C  77       1.256  37.064 -45.603
ATOM    672  OD1 ASP C  77       1.214  36.616 -46.783
ATOM    673  OD2 ASP C  77       1.960  38.053 -45.275
ATOM    674  C   ASP C  77       0.419  34.072 -45.244
ATOM    675  O   ASP C  77       1.087  33.552 -44.349
ATOM    676  N   ALA C  78       0.423  33.640 -46.517
ATOM    677  H   ALA C  78      -0.106  34.099 -47.224
ATOM    678  CA  ALA C  78       1.198  32.509 -46.933
ATOM    679  CB  ALA C  78       0.576  31.752 -48.121
ATOM    680  C   ALA C  78       2.616  32.888 -47.262
ATOM    681  O   ALA C  78       3.427  31.998 -47.504
ATOM    682  N   GLY C  79       2.945  34.208 -47.329
ATOM    683  H   GLY C  79       2.273  34.928 -47.168
ATOM    684  CA  GLY C  79       4.292  34.667 -47.598
ATOM    685  C   GLY C  79       4.773  34.291 -48.970
ATOM    686  O   GLY C  79       5.970  34.077 -49.164
ATOM    687  N   HIS C  80       3.834  34.199 -49.939
ATOM    688  H   HIS C  80       2.873  34.364 -49.718
ATOM    689  CA  HIS C  80       4.036  33.809 -51.315
ATOM    690  CB  HIS C  80       4.836  34.835 -52.160
ATOM    691  CG  HIS C  80       4.582  34.727 -53.642
ATOM    692  ND1 HIS C  80       3.388  35.042 -54.258
ATOM    693  CE1 HIS C  80       3.558  34.803 -55.585
ATOM    694  NE2 HIS C  80       4.770  34.359 -55.863
ATOM    695  CD2 HIS C  80       5.412  34.314 -54.639
ATOM    696  C   HIS C  80       4.540  32.386 -51.434
ATOM    697  O   HIS C  80       5.186  32.003 -52.412
ATOM    698  N   LEU C  81       4.225  31.553 -50.411
ATOM    699  H   LEU C  81       3.777  31.854 -49.566
ATOM    700  CA  LEU C  81       4.584  30.167 -50.389
ATOM    701  CB  LEU C  81       5.021  29.705 -48.995
ATOM    702  CG  LEU C  81       6.268  30.466 -48.486
ATOM    703  CD1 LEU C  81       6.586  30.098 -47.043
ATOM    704  CD2 LEU C  81       7.490  30.273 -49.400
ATOM    705  C   LEU C  81       3.392  29.407 -50.884
ATOM    706  O   LEU C  81       2.244  29.757 -50.597
ATOM    707  N   ASN C  82       3.652  28.358 -51.693
ATOM    708  H   ASN C  82       4.587  28.093 -51.914
ATOM    709  CA  ASN C  82       2.621  27.551 -52.291
ATOM    710  CB  ASN C  82       3.183  26.624 -53.404
ATOM    711  CG  ASN C  82       2.085  26.019 -54.285
ATOM    712  OD1 ASN C  82       1.328  25.122 -53.926
ATOM    713  ND2 ASN C  82       2.004  26.538 -55.537
ATOM    714 1HD2 ASN C  82       1.304  26.209 -56.171
ATOM    715 2HD2 ASN C  82       2.630  27.261 -55.826
ATOM    716  C   ASN C  82       1.924  26.714 -51.263
ATOM    717  O   ASN C  82       2.567  26.197 -50.340
ATOM    718  N   ILE C  83       0.571  26.651 -51.376
ATOM    719  H   ILE C  83       0.069  27.095 -52.114
ATOM    720  CA  ILE C  83      -0.193  25.820 -50.494
ATOM    721  CB  ILE C  83      -1.440  26.373 -49.863
ATOM    722  CG2 ILE C  83      -1.959  25.262 -48.923
ATOM    723  CG1 ILE C  83      -1.134  27.634 -49.049
ATOM    724  CD1 ILE C  83      -2.392  28.313 -48.537
ATOM    725  C   ILE C  83      -0.541  24.680 -51.398
ATOM    726  O   ILE C  83      -1.444  24.737 -52.250
ATOM    727  N   ARG C  84       0.280  23.632 -51.209
ATOM    728  H   ARG C  84       0.957  23.659 -50.475
ATOM    729  CA  ARG C  84       0.182  22.419 -51.946
ATOM    730  CB  ARG C  84       1.490  21.629 -52.118
ATOM    731  CG  ARG C  84       2.521  22.309 -53.009
ATOM    732  CD  ARG C  84       3.646  21.379 -53.469
ATOM    733  NE  ARG C  84       3.014  20.348 -54.359
ATOM    734  HE  ARG C  84       2.767  19.465 -53.960
ATOM    735  CZ  ARG C  84       2.733  20.575 -55.682
ATOM    736  NH1 ARG C  84       2.075  19.607 -56.383
ATOM    737 1HH1 ARG C  84       1.845  19.750 -57.345
ATOM    738 2HH1 ARG C  84       1.791  18.764 -55.925
ATOM    739  NH2 ARG C  84       3.053  21.751 -56.302
ATOM    740 1HH2 ARG C  84       2.766  21.916 -57.246
ATOM    741 2HH2 ARG C  84       3.503  22.484 -55.793
ATOM    742  C   ARG C  84      -0.792  21.456 -51.395
ATOM    743  O   ARG C  84      -0.947  21.332 -50.182
ATOM    744  N   HIS C  85      -1.473  20.759 -52.329
ATOM    745  H   HIS C  85      -1.320  20.937 -53.301
ATOM    746  CA  HIS C  85      -2.414  19.717 -52.035
ATOM    747  CB  HIS C  85      -1.744  18.340 -51.802
ATOM    748  CG  HIS C  85      -0.921  17.965 -53.001
ATOM    749  ND1 HIS C  85      -1.457  17.555 -54.202
ATOM    750  CE1 HIS C  85      -0.419  17.402 -55.063
ATOM    751  NE2 HIS C  85       0.744  17.684 -54.503
ATOM    752  CD2 HIS C  85       0.426  18.032 -53.202
ATOM    753  C   HIS C  85      -3.505  20.014 -51.056
ATOM    754  O   HIS C  85      -3.453  19.608 -49.901
ATOM    755  N   VAL C  86      -4.427  20.892 -51.470
ATOM    756  H   VAL C  86      -4.426  21.234 -52.398
ATOM    757  CA  VAL C  86      -5.606  21.285 -50.746
ATOM    758  CB  VAL C  86      -5.999  22.719 -51.064
ATOM    759  CG1 VAL C  86      -7.311  23.132 -50.372
ATOM    760  CG2 VAL C  86      -4.826  23.641 -50.701
ATOM    761  C   VAL C  86      -6.676  20.342 -51.281
ATOM    762  O   VAL C  86      -6.654  19.989 -52.460
ATOM    763  N   ALA C  87      -7.624  19.868 -50.437
ATOM    764  H   ALA C  87      -7.648  20.126 -49.475
ATOM    765  CA  ALA C  87      -8.692  19.001 -50.908
ATOM    766  CB  ALA C  87      -9.484  18.275 -49.809
ATOM    767  C   ALA C  87      -9.639  19.818 -51.755
ATOM    768  O   ALA C  87      -9.744  21.032 -51.570
ATOM    769  N   ASP C  88     -10.343  19.162 -52.714
ATOM    770  H   ASP C  88     -10.252  18.176 -52.835
ATOM    771  CA  ASP C  88     -11.236  19.821 -53.642
ATOM    772  CB  ASP C  88     -11.886  18.859 -54.661
ATOM    773  CG  ASP C  88     -10.829  18.354 -55.646
ATOM    774  OD1 ASP C  88     -10.121  19.194 -56.264
ATOM    775  OD2 ASP C  88     -10.708  17.109 -55.787
ATOM    776  C   ASP C  88     -12.291  20.683 -53.023
ATOM    777  O   ASP C  88     -13.012  20.273 -52.112
ATOM    778  N   GLY C  89     -12.344  21.936 -53.531
ATOM    779  H   GLY C  89     -11.725  22.219 -54.260
ATOM    780  CA  GLY C  89     -13.257  22.955 -53.089
ATOM    781  C   GLY C  89     -14.534  22.960 -53.871
ATOM    782  O   GLY C  89     -14.799  22.074 -54.685
ATOM    783  N   ALA C  90     -15.375  23.977 -53.596
ATOM    784  H   ALA C  90     -15.135  24.679 -52.929
ATOM    785  CA  ALA C  90     -16.646  24.155 -54.245
ATOM    786  CB  ALA C  90     -17.594  25.014 -53.404
ATOM    787  C   ALA C  90     -16.477  24.843 -55.567
ATOM    788  O   ALA C  90     -15.735  25.823 -55.663
ATOM    789  N   VAL C  91     -17.141  24.316 -56.626
ATOM    790  H   VAL C  91     -17.721  23.509 -56.550
ATOM    791  CA  VAL C  91     -17.053  24.932 -57.930
ATOM    792  CB  VAL C  91     -16.991  23.934 -59.084
ATOM    793  CG1 VAL C  91     -16.897  24.667 -60.444
ATOM    794  CG2 VAL C  91     -15.867  22.924 -58.848
ATOM    795  C   VAL C  91     -18.316  25.741 -58.103
ATOM    796  O   VAL C  91     -18.264  26.957 -58.284
ATOM    797  N   THR C  92     -19.476  25.044 -58.032
ATOM    798  H   THR C  92     -19.471  24.063 -57.860
ATOM    799  CA  THR C  92     -20.786  25.614 -58.198
ATOM    800  CB  THR C  92     -21.750  24.567 -58.726
ATOM    801  CG2 THR C  92     -23.135  25.186 -59.012
ATOM    802  OG1 THR C  92     -21.248  24.052 -59.952
ATOM    803  HG1 THR C  92     -20.488  23.512 -59.718
ATOM    804  C   THR C  92     -21.286  26.207 -56.907
ATOM    805  O   THR C  92     -21.914  27.269 -56.909
ATOM    806  N   ALA C  93     -20.997  25.526 -55.773
ATOM    807  H   ALA C  93     -20.469  24.682 -55.798
ATOM    808  CA  ALA C  93     -21.431  25.944 -54.466
ATOM    809  CB  ALA C  93     -21.187  24.893 -53.368
ATOM    810  C   ALA C  93     -20.862  27.261 -54.022
ATOM    811  O   ALA C  93     -19.763  27.662 -54.404
ATOM    812  N   THR C  94     -21.669  27.954 -53.194
ATOM    813  H   THR C  94     -22.544  27.561 -52.921
ATOM    814  CA  THR C  94     -21.417  29.249 -52.615
ATOM    815  CB  THR C  94     -22.646  29.821 -51.947
ATOM    816  CG2 THR C  94     -23.733  30.069 -53.010
ATOM    817  OG1 THR C  94     -23.127  28.941 -50.937
ATOM    818  HG1 THR C  94     -22.534  29.051 -50.188
ATOM    819  C   THR C  94     -20.272  29.293 -51.636
ATOM    820  O   THR C  94     -19.807  30.386 -51.302
ATOM    821  N   SER C  95     -19.816  28.108 -51.151
ATOM    822  H   SER C  95     -20.221  27.245 -51.442
ATOM    823  CA  SER C  95     -18.739  27.979 -50.201
ATOM    824  CB  SER C  95     -18.433  26.519 -49.801
ATOM    825  OG  SER C  95     -17.383  26.470 -48.845
ATOM    826  HG  SER C  95     -17.066  25.563 -48.836
ATOM    827  C   SER C  95     -17.484  28.624 -50.729
ATOM    828  O   SER C  95     -17.153  28.563 -51.916
ATOM    829  N   THR C  96     -16.767  29.263 -49.788
ATOM    830  H   THR C  96     -17.055  29.248 -48.833
ATOM    831  CA  THR C  96     -15.563  30.004 -50.027
ATOM    832  CB  THR C  96     -15.521  31.286 -49.225
ATOM    833  CG2 THR C  96     -16.601  32.248 -49.739
ATOM    834  OG1 THR C  96     -15.689  31.033 -47.836
ATOM    835  HG1 THR C  96     -15.187  31.719 -47.388
ATOM    836  C   THR C  96     -14.319  29.182 -49.809
ATOM    837  O   THR C  96     -13.290  29.682 -49.357
ATOM    838  N   ASP C  97     -14.406  27.862 -50.074
ATOM    839  H   ASP C  97     -15.252  27.451 -50.402
ATOM    840  CA  ASP C  97     -13.297  26.947 -49.940
ATOM    841  CB  ASP C  97     -13.684  25.487 -50.230
ATOM    842  CG  ASP C  97     -14.570  24.908 -49.136
ATOM    843  OD1 ASP C  97     -14.728  25.515 -48.041
ATOM    844  OD2 ASP C  97     -15.151  23.827 -49.421
ATOM    845  C   ASP C  97     -12.250  27.301 -50.958
ATOM    846  O   ASP C  97     -12.586  27.807 -52.035
ATOM    847  N   ALA C  98     -10.952  27.071 -50.610
ATOM    848  H   ALA C  98     -10.698  26.669 -49.729
ATOM    849  CA  ALA C  98      -9.866  27.358 -51.522
ATOM    850  CB  ALA C  98      -8.462  27.186 -50.915
ATOM    851  C   ALA C  98     -10.018  26.389 -52.654
ATOM    852  O   ALA C  98     -10.041  25.172 -52.458
ATOM    853  N   VAL C  99     -10.153  26.955 -53.870
ATOM    854  H   VAL C  99     -10.123  27.955 -53.984
ATOM    855  CA  VAL C  99     -10.364  26.145 -55.046
ATOM    856  CB  VAL C  99     -11.284  26.763 -56.057
ATOM    857  CG1 VAL C  99     -12.641  26.918 -55.353
ATOM    858  CG2 VAL C  99     -10.764  28.115 -56.553
ATOM    859  C   VAL C  99      -9.166  25.449 -55.614
ATOM    860  O   VAL C  99      -8.035  25.845 -55.335
ATOM    861  N   ASN C 100      -9.400  24.378 -56.419
ATOM    862  H   ASN C 100     -10.326  24.082 -56.648
ATOM    863  CA  ASN C 100      -8.322  23.589 -56.967
ATOM    864  CB  ASN C 100      -8.329  22.137 -56.486
ATOM    865  CG  ASN C 100      -8.025  22.077 -55.006
ATOM    866  OD1 ASN C 100      -7.394  22.909 -54.354
ATOM    867  ND2 ASN C 100      -8.413  20.903 -54.470
ATOM    868 1HD2 ASN C 100      -8.908  20.238 -55.030
ATOM    869 2HD2 ASN C 100      -8.104  20.664 -53.553
ATOM    870  C   ASN C 100      -8.114  23.517 -58.452
ATOM    871  O   ASN C 100      -8.981  23.834 -59.273
ATOM    872  N   GLY C 101      -6.907  23.007 -58.810
ATOM    873  H   GLY C 101      -6.238  22.766 -58.109
ATOM    874  CA  GLY C 101      -6.418  22.849 -60.154
ATOM    875  C   GLY C 101      -7.253  22.028 -61.067
ATOM    876  O   GLY C 101      -7.339  22.345 -62.251
ATOM    877  N   ARG C 102      -7.913  20.980 -60.539
ATOM    878  H   ARG C 102      -7.834  20.745 -59.574
ATOM    879  CA  ARG C 102      -8.769  20.126 -61.331
ATOM    880  CB  ARG C 102      -9.313  18.956 -60.502
ATOM    881  CG  ARG C 102      -8.270  17.916 -60.124
ATOM    882  CD  ARG C 102      -8.826  16.880 -59.156
ATOM    883  NE  ARG C 102      -7.719  15.942 -58.816
ATOM    884  HE  ARG C 102      -6.908  15.916 -59.402
ATOM    885  CZ  ARG C 102      -7.792  15.115 -57.727
ATOM    886  NH1 ARG C 102      -6.765  14.250 -57.493
ATOM    887 1HH1 ARG C 102      -5.984  14.214 -58.115
ATOM    888 2HH1 ARG C 102      -6.786  13.647 -56.695
ATOM    889  NH2 ARG C 102      -8.841  15.160 -56.849
ATOM    890 1HH2 ARG C 102      -9.578  15.829 -56.963
ATOM    891 2HH2 ARG C 102      -8.855  14.558 -56.051
ATOM    892  C   ARG C 102      -9.992  20.889 -61.785
ATOM    893  O   ARG C 102     -10.505  20.675 -62.887
ATOM    894  N   GLN C 103     -10.451  21.839 -60.932
ATOM    895  H   GLN C 103      -9.904  22.168 -60.160
ATOM    896  CA  GLN C 103     -11.622  22.637 -61.151
ATOM    897  CB  GLN C 103     -11.994  23.276 -59.813
ATOM    898  CG  GLN C 103     -12.405  22.136 -58.873
ATOM    899  CD  GLN C 103     -12.488  22.536 -57.413
ATOM    900  OE1 GLN C 103     -12.197  23.637 -56.950
ATOM    901  NE2 GLN C 103     -12.890  21.514 -56.620
ATOM    902 1HE2 GLN C 103     -13.042  21.664 -55.646
ATOM    903 2HE2 GLN C 103     -13.079  20.616 -57.017
ATOM    904  C   GLN C 103     -11.274  23.634 -62.209
ATOM    905  O   GLN C 103     -12.054  23.815 -63.151
ATOM    906  N   LEU C 104     -10.059  24.245 -62.098
ATOM    907  H   LEU C 104      -9.475  24.104 -61.294
ATOM    908  CA  LEU C 104      -9.618  25.180 -63.102
ATOM    909  CB  LEU C 104      -8.308  25.940 -62.913
ATOM    910  CG  LEU C 104      -8.292  27.080 -61.909
ATOM    911  CD1 LEU C 104      -6.858  27.585 -61.831
ATOM    912  CD2 LEU C 104      -9.258  28.209 -62.291
ATOM    913  C   LEU C 104      -9.441  24.542 -64.429
ATOM    914  O   LEU C 104      -9.767  25.191 -65.411
ATOM    915  N   PHE C 105      -8.965  23.276 -64.499
ATOM    916  H   PHE C 105      -8.657  22.796 -63.681
ATOM    917  CA  PHE C 105      -8.766  22.563 -65.742
ATOM    918  CB  PHE C 105      -8.162  21.155 -65.464
ATOM    919  CG  PHE C 105      -8.077  20.241 -66.651
ATOM    920  CD1 PHE C 105      -8.930  19.130 -66.717
ATOM    921  CE1 PHE C 105      -8.884  18.255 -67.806
ATOM    922  CZ  PHE C 105      -7.989  18.494 -68.849
ATOM    923  CE2 PHE C 105      -7.152  19.609 -68.811
ATOM    924  CD2 PHE C 105      -7.204  20.479 -67.718
ATOM    925  C   PHE C 105     -10.052  22.432 -66.496
ATOM    926  O   PHE C 105     -10.097  22.744 -67.688
ATOM    927  N   ALA C 106     -11.128  22.042 -65.785
ATOM    928  H   ALA C 106     -11.066  21.822 -64.812
ATOM    929  CA  ALA C 106     -12.409  21.861 -66.399
ATOM    930  CB  ALA C 106     -13.423  21.240 -65.424
ATOM    931  C   ALA C 106     -12.994  23.149 -66.892
ATOM    932  O   ALA C 106     -13.494  23.201 -68.018
ATOM    933  N   VAL C 107     -12.875  24.227 -66.080
ATOM    934  H   VAL C 107     -12.428  24.164 -65.187
ATOM    935  CA  VAL C 107     -13.427  25.516 -66.426
ATOM    936  CB  VAL C 107     -13.486  26.439 -65.215
ATOM    937  CG1 VAL C 107     -13.953  27.853 -65.591
ATOM    938  CG2 VAL C 107     -14.404  25.805 -64.155
ATOM    939  C   VAL C 107     -12.653  26.101 -67.602
ATOM    940  O   VAL C 107     -13.255  26.697 -68.492
ATOM    941  N   SER C 108     -11.315  25.885 -67.658
ATOM    942  H   SER C 108     -10.861  25.376 -66.945
ATOM    943  CA  SER C 108     -10.431  26.365 -68.699
ATOM    944  CB  SER C 108      -8.938  26.038 -68.482
ATOM    945  OG  SER C 108      -8.417  26.729 -67.360
ATOM    946  HG  SER C 108      -8.694  26.225 -66.594
ATOM    947  C   SER C 108     -10.765  25.742 -70.012
ATOM    948  O   SER C 108     -10.774  26.446 -71.021
ATOM    949  N   GLU C 109     -11.069  24.418 -70.025
ATOM    950  H   GLU C 109     -11.040  23.858 -69.198
ATOM    951  CA  GLU C 109     -11.413  23.730 -71.247
ATOM    952  CB  GLU C 109     -11.609  22.218 -71.073
ATOM    953  CG  GLU C 109     -10.338  21.428 -70.770
ATOM    954  CD  GLU C 109     -10.712  19.957 -70.648
ATOM    955  OE1 GLU C 109     -11.596  19.609 -69.819
ATOM    956  OE2 GLU C 109     -10.115  19.148 -71.404
ATOM    957  C   GLU C 109     -12.714  24.249 -71.792
ATOM    958  O   GLU C 109     -12.826  24.457 -73.000
ATOM    959  N   GLN C 110     -13.704  24.512 -70.899
ATOM    960  H   GLN C 110     -13.581  24.337 -69.923
ATOM    961  CA  GLN C 110     -15.002  25.018 -71.286
ATOM    962  CB  GLN C 110     -15.955  25.197 -70.093
ATOM    963  CG  GLN C 110     -16.487  23.925 -69.439
ATOM    964  CD  GLN C 110     -17.338  24.376 -68.259
ATOM    965  OE1 GLN C 110     -16.830  24.704 -67.186
ATOM    966  NE2 GLN C 110     -18.678  24.429 -68.466
ATOM    967 1HE2 GLN C 110     -19.285  24.740 -67.735
ATOM    968 2HE2 GLN C 110     -19.059  24.173 -69.355
ATOM    969  C   GLN C 110     -14.873  26.395 -71.882
ATOM    970  O   GLN C 110     -15.488  26.690 -72.907
ATOM    971  N   ALA C 111     -14.025  27.240 -71.255
ATOM    972  H   ALA C 111     -13.547  26.950 -70.431
ATOM    973  CA  ALA C 111     -13.766  28.596 -71.651
ATOM    974  CB  ALA C 111     -12.904  29.307 -70.597
ATOM    975  C   ALA C 111     -13.066  28.670 -72.976
ATOM    976  O   ALA C 111     -13.380  29.540 -73.789
ATOM    977  N   ALA C 112     -12.123  27.731 -73.221
ATOM    978  H   ALA C 112     -11.903  27.039 -72.539
ATOM    979  CA  ALA C 112     -11.348  27.657 -74.434
ATOM    980  CB  ALA C 112     -10.243  26.591 -74.359
ATOM    981  C   ALA C 112     -12.210  27.336 -75.621
ATOM    982  O   ALA C 112     -11.975  27.879 -76.701
ATOM    983  N   SER C 113     -13.227  26.462 -75.435
ATOM    984  H   SER C 113     -13.381  26.026 -74.549
ATOM    985  CA  SER C 113     -14.129  26.056 -76.484
ATOM    986  CB  SER C 113     -15.036  24.884 -76.053
ATOM    987  OG  SER C 113     -14.265  23.844 -75.466
ATOM    988  HG  SER C 113     -14.899  23.194 -75.152
ATOM    989  C   SER C 113     -15.027  27.225 -76.922
ATOM    990  O   SER C 113     -15.842  27.742 -76.113
ATOM    991  OXT SER C 113     -14.895  27.621 -78.109
TER
