# Supplementary material for: Non-adaptive Evolution of Trimeric Autotransporters in Brucellaceae
Source: Front Microbiol. 2020 Nov 12;11:560667. doi: 10.3389/fmicb.2020.560667 (PMC7688925; doi:10.3389/fmicb.2020.560667)
Supplement: Supplementary file 2 [file Data_Sheet_1.ZIP › DALL.pdb]

ATOM      1  N   ILE A   1      54.491  36.678  62.552
ATOM      2  H1  ILE A   1      54.495  37.714  62.631
ATOM      3  H2  ILE A   1      54.273  36.406  61.576
ATOM      4  H3  ILE A   1      53.768  36.286  63.188
ATOM      5  CA  ILE A   1      55.822  36.154  62.944
ATOM      6  CB  ILE A   1      56.864  36.358  61.861
ATOM      7  CG2 ILE A   1      56.596  35.314  60.765
ATOM      8  CG1 ILE A   1      56.932  37.813  61.347
ATOM      9  CD1 ILE A   1      58.358  38.338  61.186
ATOM     10  C   ILE A   1      56.297  36.783  64.217
ATOM     11  O   ILE A   1      55.893  37.895  64.560
ATOM     12  N   GLU A   2      57.170  36.027  64.936
ATOM     13  H   GLU A   2      57.437  35.126  64.606
ATOM     14  CA  GLU A   2      57.782  36.394  66.198
ATOM     15  CB  GLU A   2      58.891  37.461  65.987
ATOM     16  CG  GLU A   2      60.070  36.953  65.145
ATOM     17  CD  GLU A   2      61.059  38.058  64.772
ATOM     18  OE1 GLU A   2      60.889  39.236  65.183
ATOM     19  OE2 GLU A   2      62.022  37.716  64.034
ATOM     20  C   GLU A   2      56.716  36.811  67.189
ATOM     21  O   GLU A   2      55.706  36.109  67.300
ATOM     22  N   ASN A   3      56.912  37.925  67.948
ATOM     23  H   ASN A   3      57.713  38.521  67.910
ATOM     24  CA  ASN A   3      55.881  38.361  68.845
ATOM     25  CB  ASN A   3      56.287  39.169  70.095
ATOM     26  CG  ASN A   3      57.085  38.398  71.129
ATOM     27  OD1 ASN A   3      56.659  37.404  71.706
ATOM     28  ND2 ASN A   3      58.284  38.942  71.458
ATOM     29 1HD2 ASN A   3      58.856  38.511  72.156
ATOM     30 2HD2 ASN A   3      58.596  39.774  71.005
ATOM     31  C   ASN A   3      55.094  39.345  68.058
ATOM     32  O   ASN A   3      55.658  40.255  67.451
ATOM     33  N   LEU A   4      53.771  39.140  68.007
ATOM     34  H   LEU A   4      53.339  38.391  68.493
ATOM     35  CA  LEU A   4      52.871  40.034  67.352
ATOM     36  CB  LEU A   4      51.542  39.399  66.897
ATOM     37  CG  LEU A   4      51.633  38.249  65.877
ATOM     38  CD1 LEU A   4      50.232  37.691  65.600
ATOM     39  CD2 LEU A   4      52.362  38.652  64.586
ATOM     40  C   LEU A   4      52.500  41.044  68.399
ATOM     41  O   LEU A   4      52.349  40.708  69.580
ATOM     42  N   ALA A   5      52.421  42.331  67.991
ATOM     43  H   ALA A   5      52.587  42.604  67.047
ATOM     44  CA  ALA A   5      52.015  43.372  68.892
ATOM     45  CB  ALA A   5      52.416  44.792  68.461
ATOM     46  C   ALA A   5      50.523  43.272  68.871
ATOM     47  O   ALA A   5      49.898  43.381  67.811
ATOM     48  N   ALA A   6      49.934  43.033  70.054
ATOM     49  H   ALA A   6      50.443  42.909  70.904
ATOM     50  CA  ALA A   6      48.518  42.894  70.151
ATOM     51  CB  ALA A   6      48.117  41.433  70.356
ATOM     52  C   ALA A   6      48.002  43.695  71.297
ATOM     53  O   ALA A   6      48.735  44.013  72.233
ATOM     54  N   GLY A   7      46.709  44.066  71.215
ATOM     55  H   GLY A   7      46.145  43.805  70.439
ATOM     56  CA  GLY A   7      46.065  44.827  72.240
ATOM     57  C   GLY A   7      45.188  43.916  73.009
ATOM     58  O   GLY A   7      44.329  43.246  72.434
ATOM     59  N   VAL A   8      45.403  43.875  74.343
ATOM     60  H   VAL A   8      46.095  44.432  74.790
ATOM     61  CA  VAL A   8      44.600  43.052  75.202
ATOM     62  CB  VAL A   8      45.275  42.644  76.503
ATOM     63  CG1 VAL A   8      44.311  41.852  77.412
ATOM     64  CG2 VAL A   8      46.494  41.773  76.152
ATOM     65  C   VAL A   8      43.325  43.810  75.444
ATOM     66  O   VAL A   8      43.318  44.994  75.792
ATOM     67  N   THR A   9      42.216  43.086  75.225
ATOM     68  H   THR A   9      42.282  42.130  74.953
ATOM     69  CA  THR A   9      40.872  43.558  75.375
ATOM     70  CB  THR A   9      39.891  42.707  74.613
ATOM     71  CG2 THR A   9      40.209  42.840  73.110
ATOM     72  OG1 THR A   9      39.951  41.350  75.047
ATOM     73  HG1 THR A   9      39.534  41.322  75.913
ATOM     74  C   THR A   9      40.454  43.703  76.808
ATOM     75  O   THR A   9      41.059  43.128  77.714
ATOM     76  N   GLU A  10      39.400  44.522  77.020
ATOM     77  H   GLU A  10      38.942  44.970  76.256
ATOM     78  CA  GLU A  10      38.834  44.799  78.315
ATOM     79  CB  GLU A  10      37.804  45.946  78.272
ATOM     80  CG  GLU A  10      38.395  47.331  77.932
ATOM     81  CD  GLU A  10      39.488  47.764  78.914
ATOM     82  OE1 GLU A  10      39.238  47.778  80.147
ATOM     83  OE2 GLU A  10      40.604  48.087  78.431
ATOM     84  C   GLU A  10      38.168  43.564  78.870
ATOM     85  O   GLU A  10      38.140  43.373  80.086
ATOM     86  N   ASN A  11      37.638  42.695  77.971
ATOM     87  H   ASN A  11      37.692  42.898  76.997
ATOM     88  CA  ASN A  11      36.965  41.454  78.279
ATOM     89  CB  ASN A  11      36.522  40.700  77.006
ATOM     90  CG  ASN A  11      35.411  41.437  76.257
ATOM     91  OD1 ASN A  11      34.613  42.211  76.785
ATOM     92  ND2 ASN A  11      35.390  41.204  74.920
ATOM     93 1HD2 ASN A  11      34.692  41.632  74.346
ATOM     94 2HD2 ASN A  11      36.084  40.616  74.505
ATOM     95  C   ASN A  11      37.920  40.541  79.000
ATOM     96  O   ASN A  11      39.106  40.486  78.665
ATOM     97  N   ASP A  12      37.399  39.808  80.018
ATOM     98  H   ASP A  12      36.437  39.884  80.264
ATOM     99  CA  ASP A  12      38.175  38.898  80.832
ATOM    100  CB  ASP A  12      37.366  38.288  81.996
ATOM    101  CG  ASP A  12      37.111  39.320  83.102
ATOM    102  OD1 ASP A  12      37.734  40.416  83.122
ATOM    103  OD2 ASP A  12      36.261  39.001  83.972
ATOM    104  C   ASP A  12      38.731  37.786  80.000
ATOM    105  O   ASP A  12      39.904  37.439  80.155
ATOM    106  N   LYS A  13      37.896  37.202  79.103
ATOM    107  H   LYS A  13      36.950  37.492  78.990
ATOM    108  CA  LYS A  13      38.362  36.177  78.208
ATOM    109  CB  LYS A  13      37.259  35.324  77.555
ATOM    110  CG  LYS A  13      37.830  34.167  76.732
ATOM    111  CD  LYS A  13      36.787  33.227  76.143
ATOM    112  CE  LYS A  13      37.417  32.055  75.393
ATOM    113  NZ  LYS A  13      36.364  31.166  74.879
ATOM    114  HZ1 LYS A  13      36.788  30.279  74.549
ATOM    115  HZ2 LYS A  13      35.873  31.627  74.091
ATOM    116  HZ3 LYS A  13      35.684  30.961  75.635
ATOM    117  C   LYS A  13      39.079  36.982  77.158
ATOM    118  O   LYS A  13      38.531  37.965  76.648
ATOM    119  N   PHE A  14      40.321  36.566  76.825
ATOM    120  H   PHE A  14      40.730  35.759  77.244
ATOM    121  CA  PHE A  14      41.135  37.275  75.873
ATOM    122  CB  PHE A  14      42.542  36.646  75.711
ATOM    123  CG  PHE A  14      43.440  36.903  76.877
ATOM    124  CD1 PHE A  14      43.511  35.977  77.925
ATOM    125  CE1 PHE A  14      44.354  36.202  79.016
ATOM    126  CZ  PHE A  14      45.146  37.351  79.060
ATOM    127  CE2 PHE A  14      45.091  38.276  78.016
ATOM    128  CD2 PHE A  14      44.245  38.047  76.926
ATOM    129  C   PHE A  14      40.523  37.234  74.502
ATOM    130  O   PHE A  14      40.394  36.169  73.892
ATOM    131  N   SER A  15      40.097  38.424  74.013
ATOM    132  H   SER A  15      40.157  39.267  74.542
ATOM    133  CA  SER A  15      39.545  38.543  72.688
ATOM    134  CB  SER A  15      38.531  39.690  72.534
ATOM    135  OG  SER A  15      37.427  39.501  73.408
ATOM    136  HG  SER A  15      36.814  38.937  72.930
ATOM    137  C   SER A  15      40.735  38.796  71.802
ATOM    138  O   SER A  15      40.896  38.139  70.774
ATOM    139  N   VAL A  16      41.611  39.741  72.247
ATOM    140  H   VAL A  16      41.411  40.219  73.098
ATOM    141  CA  VAL A  16      42.845  40.170  71.635
ATOM    142  CB  VAL A  16      43.964  39.149  71.748
ATOM    143  CG1 VAL A  16      45.224  39.667  71.060
ATOM    144  CG2 VAL A  16      44.229  38.876  73.237
ATOM    145  C   VAL A  16      42.704  40.740  70.244
ATOM    146  O   VAL A  16      42.330  40.057  69.287
ATOM    147  N   LYS A  17      43.005  42.051  70.146
ATOM    148  H   LYS A  17      43.333  42.557  70.939
ATOM    149  CA  LYS A  17      42.961  42.799  68.922
ATOM    150  CB  LYS A  17      42.618  44.278  69.203
ATOM    151  CG  LYS A  17      42.398  45.176  67.987
ATOM    152  CD  LYS A  17      41.997  46.591  68.402
ATOM    153  CE  LYS A  17      41.722  47.542  67.241
ATOM    154  NZ  LYS A  17      41.320  48.859  67.773
ATOM    155  HZ1 LYS A  17      40.431  48.758  68.299
ATOM    156  HZ2 LYS A  17      41.178  49.527  66.991
ATOM    157  HZ3 LYS A  17      42.051  49.223  68.412
ATOM    158  C   LYS A  17      44.323  42.682  68.292
ATOM    159  O   LYS A  17      45.329  43.019  68.916
ATOM    160  N   TYR A  18      44.377  42.182  67.039
ATOM    161  H   TYR A  18      43.555  41.903  66.548
ATOM    162  CA  TYR A  18      45.625  42.016  66.329
ATOM    163  CB  TYR A  18      45.729  40.684  65.546
ATOM    164  CG  TYR A  18      45.735  39.539  66.501
ATOM    165  CD1 TYR A  18      44.591  38.749  66.636
ATOM    166  CE1 TYR A  18      44.567  37.676  67.527
ATOM    167  CZ  TYR A  18      45.696  37.386  68.292
ATOM    168  OH  TYR A  18      45.663  36.303  69.194
ATOM    169  HH  TYR A  18      44.859  35.802  69.034
ATOM    170  CE2 TYR A  18      46.849  38.169  68.168
ATOM    171  CD2 TYR A  18      46.866  39.241  67.273
ATOM    172  C   TYR A  18      45.910  43.128  65.356
ATOM    173  O   TYR A  18      47.003  43.169  64.784
ATOM    174  N   ASP A  19      44.937  44.051  65.142
ATOM    175  H   ASP A  19      44.066  44.010  65.625
ATOM    176  CA  ASP A  19      45.087  45.153  64.225
ATOM    177  CB  ASP A  19      43.744  45.892  63.983
ATOM    178  CG  ASP A  19      43.882  47.028  62.972
ATOM    179  OD1 ASP A  19      44.173  46.743  61.781
ATOM    180  OD2 ASP A  19      43.673  48.201  63.377
ATOM    181  C   ASP A  19      46.126  46.121  64.710
ATOM    182  O   ASP A  19      46.062  46.611  65.840
ATOM    183  N   ARG A  20      47.113  46.387  63.824
ATOM    184  H   ARG A  20      47.134  45.960  62.923
ATOM    185  CA  ARG A  20      48.181  47.304  64.115
ATOM    186  CB  ARG A  20      49.598  46.778  63.778
ATOM    187  CG  ARG A  20      50.011  45.531  64.576
ATOM    188  CD  ARG A  20      51.488  45.139  64.438
ATOM    189  NE  ARG A  20      52.327  46.164  65.149
ATOM    190  HE  ARG A  20      51.867  46.887  65.666
ATOM    191  CZ  ARG A  20      53.699  46.110  65.141
ATOM    192  NH1 ARG A  20      54.360  45.172  64.402
ATOM    193 1HH1 ARG A  20      55.359  45.110  64.443
ATOM    194 2HH1 ARG A  20      53.848  44.530  63.833
ATOM    195  NH2 ARG A  20      54.427  46.994  65.889
ATOM    196 1HH2 ARG A  20      53.967  47.696  66.432
ATOM    197 2HH2 ARG A  20      55.429  46.966  65.874
ATOM    198  C   ARG A  20      47.966  48.644  63.461
ATOM    199  O   ARG A  20      48.711  49.584  63.744
ATOM    200  N   HIS A  21      46.932  48.772  62.586
ATOM    201  H   HIS A  21      46.327  48.006  62.381
ATOM    202  CA  HIS A  21      46.618  50.005  61.901
ATOM    203  CB  HIS A  21      45.510  49.859  60.840
ATOM    204  CG  HIS A  21      45.933  49.135  59.597
ATOM    205  ND1 HIS A  21      45.941  47.763  59.474
ATOM    206  CE1 HIS A  21      46.365  47.487  58.215
ATOM    207  NE2 HIS A  21      46.629  48.580  57.523
ATOM    208  CD2 HIS A  21      46.356  49.617  58.397
ATOM    209  C   HIS A  21      46.140  51.032  62.889
ATOM    210  O   HIS A  21      46.526  52.198  62.792
ATOM    211  N   SER A  22      45.296  50.613  63.867
ATOM    212  H   SER A  22      44.999  49.664  63.928
ATOM    213  CA  SER A  22      44.780  51.495  64.884
ATOM    214  CB  SER A  22      43.641  50.870  65.711
ATOM    215  OG  SER A  22      42.515  50.607  64.884
ATOM    216  HG  SER A  22      42.766  49.867  64.322
ATOM    217  C   SER A  22      45.897  51.863  65.819
ATOM    218  O   SER A  22      46.621  50.994  66.311
ATOM    219  N   ASP A  23      46.045  53.183  66.075
ATOM    220  H   ASP A  23      45.448  53.867  65.667
ATOM    221  CA  ASP A  23      47.079  53.699  66.939
ATOM    222  CB  ASP A  23      47.474  55.163  66.619
ATOM    223  CG  ASP A  23      48.121  55.276  65.237
ATOM    224  OD1 ASP A  23      49.046  54.482  64.922
ATOM    225  OD2 ASP A  23      47.713  56.195  64.480
ATOM    226  C   ASP A  23      46.679  53.644  68.390
ATOM    227  O   ASP A  23      47.537  53.750  69.270
ATOM    228  N   GLY A  24      45.370  53.440  68.669
ATOM    229  H   GLY A  24      44.696  53.349  67.940
ATOM    230  CA  GLY A  24      44.841  53.364  70.007
ATOM    231  C   GLY A  24      44.967  51.992  70.613
ATOM    232  O   GLY A  24      44.567  51.795  71.762
ATOM    233  N   THR A  25      45.511  51.014  69.849
ATOM    234  H   THR A  25      45.826  51.199  68.921
ATOM    235  CA  THR A  25      45.693  49.649  70.275
ATOM    236  CB  THR A  25      46.050  48.766  69.082
ATOM    237  CG2 THR A  25      46.159  47.282  69.477
ATOM    238  OG1 THR A  25      45.032  48.867  68.094
ATOM    239  HG1 THR A  25      45.422  48.525  67.283
ATOM    240  C   THR A  25      46.787  49.593  71.328
ATOM    241  O   THR A  25      47.805  50.284  71.235
ATOM    242  N   LYS A  26      46.546  48.781  72.390
ATOM    243  H   LYS A  26      45.697  48.263  72.448
ATOM    244  CA  LYS A  26      47.470  48.556  73.482
ATOM    245  CB  LYS A  26      46.851  47.763  74.649
ATOM    246  CG  LYS A  26      45.710  48.481  75.376
ATOM    247  CD  LYS A  26      45.140  47.690  76.555
ATOM    248  CE  LYS A  26      43.958  48.375  77.245
ATOM    249  NZ  LYS A  26      43.491  47.564  78.391
ATOM    250  HZ1 LYS A  26      44.123  47.714  79.201
ATOM    251  HZ2 LYS A  26      43.490  46.557  78.142
ATOM    252  HZ3 LYS A  26      42.529  47.857  78.650
ATOM    253  C   LYS A  26      48.592  47.719  72.917
ATOM    254  O   LYS A  26      48.356  46.917  72.011
ATOM    255  N   LYS A  27      49.844  47.907  73.394
ATOM    256  H   LYS A  27      50.065  48.550  74.121
ATOM    257  CA  LYS A  27      50.920  47.123  72.853
ATOM    258  CB  LYS A  27      52.085  47.985  72.316
ATOM    259  CG  LYS A  27      53.221  47.213  71.637
ATOM    260  CD  LYS A  27      54.294  48.131  71.057
ATOM    261  CE  LYS A  27      55.439  47.404  70.353
ATOM    262  NZ  LYS A  27      56.408  48.397  69.849
ATOM    263  HZ1 LYS A  27      55.894  49.170  69.385
ATOM    264  HZ2 LYS A  27      57.046  47.957  69.157
ATOM    265  HZ3 LYS A  27      56.962  48.783  70.637
ATOM    266  C   LYS A  27      51.401  46.150  73.880
ATOM    267  O   LYS A  27      52.049  46.512  74.865
ATOM    268  N   ASN A  28      51.053  44.871  73.646
ATOM    269  H   ASN A  28      50.438  44.623  72.907
ATOM    270  CA  ASN A  28      51.413  43.762  74.478
ATOM    271  CB  ASN A  28      50.199  43.032  75.092
ATOM    272  CG  ASN A  28      49.409  44.021  75.939
ATOM    273  OD1 ASN A  28      49.791  44.372  77.052
ATOM    274  ND2 ASN A  28      48.276  44.516  75.374
ATOM    275 1HD2 ASN A  28      48.024  44.248  74.444
ATOM    276 2HD2 ASN A  28      47.715  45.165  75.887
ATOM    277  C   ASN A  28      52.078  42.779  73.568
ATOM    278  O   ASN A  28      51.627  42.552  72.442
ATOM    279  N   SER A  29      53.197  42.200  74.048
ATOM    280  H   SER A  29      53.542  42.430  74.953
ATOM    281  CA  SER A  29      53.969  41.215  73.339
ATOM    282  CB  SER A  29      55.311  40.992  74.057
ATOM    283  OG  SER A  29      56.099  40.034  73.381
ATOM    284  HG  SER A  29      56.790  39.776  73.996
ATOM    285  C   SER A  29      53.166  39.942  73.381
ATOM    286  O   SER A  29      52.816  39.477  74.469
ATOM    287  N   MET A  30      52.867  39.343  72.199
ATOM    288  H   MET A  30      52.972  39.786  71.310
ATOM    289  CA  MET A  30      52.064  38.156  72.209
ATOM    290  CB  MET A  30      50.605  38.595  72.079
ATOM    291  CG  MET A  30      49.548  37.525  72.181
ATOM    292  SD  MET A  30      47.898  38.255  72.103
ATOM    293  CE  MET A  30      48.008  39.100  73.710
ATOM    294  C   MET A  30      52.451  37.195  71.126
ATOM    295  O   MET A  30      52.576  37.579  69.967
ATOM    296  N   THR A  31      52.811  35.951  71.509
ATOM    297  H   THR A  31      52.643  35.632  72.442
ATOM    298  CA  THR A  31      53.172  34.969  70.515
ATOM    299  CB  THR A  31      54.489  34.281  70.773
ATOM    300  CG2 THR A  31      54.827  33.368  69.590
ATOM    301  OG1 THR A  31      55.525  35.243  70.802
ATOM    302  HG1 THR A  31      55.396  35.784  71.584
ATOM    303  C   THR A  31      52.020  34.006  70.468
ATOM    304  O   THR A  31      51.496  33.610  71.506
ATOM    305  N   LEU A  32      51.559  33.653  69.250
ATOM    306  H   LEU A  32      51.978  33.985  68.409
ATOM    307  CA  LEU A  32      50.449  32.747  69.088
ATOM    308  CB  LEU A  32      49.837  32.814  67.684
ATOM    309  CG  LEU A  32      49.257  34.191  67.316
ATOM    310  CD1 LEU A  32      48.784  34.217  65.857
ATOM    311  CD2 LEU A  32      48.179  34.632  68.309
ATOM    312  C   LEU A  32      50.871  31.335  69.356
ATOM    313  O   LEU A  32      51.844  30.855  68.765
ATOM    314  N   GLN A  33      50.147  30.653  70.283
ATOM    315  H   GLN A  33      49.353  31.060  70.726
ATOM    316  CA  GLN A  33      50.429  29.284  70.650
ATOM    317  CB  GLN A  33      49.669  28.769  71.895
ATOM    318  CG  GLN A  33      50.034  27.327  72.291
ATOM    319  CD  GLN A  33      49.376  26.874  73.593
ATOM    320  OE1 GLN A  33      48.655  27.579  74.298
ATOM    321  NE2 GLN A  33      49.656  25.587  73.928
ATOM    322 1HE2 GLN A  33      49.251  25.183  74.748
ATOM    323 2HE2 GLN A  33      50.272  25.044  73.358
ATOM    324  C   GLN A  33      50.074  28.391  69.511
ATOM    325  O   GLN A  33      48.939  28.406  69.033
ATOM    326  N   GLY A  34      51.075  27.605  69.049
ATOM    327  H   GLY A  34      51.990  27.638  69.441
ATOM    328  CA  GLY A  34      50.901  26.683  67.956
ATOM    329  C   GLY A  34      50.632  27.437  66.691
ATOM    330  O   GLY A  34      50.079  26.854  65.759
ATOM    331  N   TRP A  35      51.020  28.749  66.643
ATOM    332  H   TRP A  35      51.499  29.162  67.415
ATOM    333  CA  TRP A  35      50.793  29.668  65.556
ATOM    334  CB  TRP A  35      51.836  29.617  64.396
ATOM    335  CG  TRP A  35      52.195  28.271  63.800
ATOM    336  CD1 TRP A  35      53.230  27.470  64.190
ATOM    337  NE1 TRP A  35      53.236  26.299  63.475
ATOM    338  HE1 TRP A  35      53.885  25.576  63.570
ATOM    339  CE2 TRP A  35      52.177  26.324  62.599
ATOM    340  CZ2 TRP A  35      51.738  25.391  61.671
ATOM    341  CH2 TRP A  35      50.605  25.701  60.910
ATOM    342  CZ3 TRP A  35      49.934  26.919  61.082
ATOM    343  CE3 TRP A  35      50.374  27.860  62.020
ATOM    344  CD2 TRP A  35      51.499  27.550  62.772
ATOM    345  C   TRP A  35      49.328  29.722  65.181
ATOM    346  O   TRP A  35      48.957  29.974  64.034
ATOM    347  N   ASP A  36      48.470  29.501  66.215
ATOM    348  H   ASP A  36      48.814  29.317  67.135
ATOM    349  CA  ASP A  36      47.040  29.496  66.136
ATOM    350  CB  ASP A  36      46.380  28.391  67.006
ATOM    351  CG  ASP A  36      46.638  26.957  66.512
ATOM    352  OD1 ASP A  36      47.066  26.738  65.347
ATOM    353  OD2 ASP A  36      46.403  26.032  67.334
ATOM    354  C   ASP A  36      46.638  30.811  66.728
ATOM    355  O   ASP A  36      47.003  31.138  67.862
ATOM    356  N   SER A  37      45.836  31.576  65.961
ATOM    357  H   SER A  37      45.550  31.271  65.056
ATOM    358  CA  SER A  37      45.344  32.878  66.342
ATOM    359  CB  SER A  37      44.560  33.562  65.210
ATOM    360  OG  SER A  37      45.417  33.823  64.109
ATOM    361  HG  SER A  37      44.842  34.130  63.401
ATOM    362  C   SER A  37      44.430  32.806  67.530
ATOM    363  O   SER A  37      44.375  33.740  68.333
ATOM    364  N   ALA A  38      43.715  31.666  67.660
ATOM    365  H   ALA A  38      43.825  30.926  67.001
ATOM    366  CA  ALA A  38      42.772  31.402  68.704
ATOM    367  CB  ALA A  38      42.042  30.063  68.508
ATOM    368  C   ALA A  38      43.374  31.383  70.074
ATOM    369  O   ALA A  38      42.694  31.812  71.009
ATOM    370  N   THR A  39      44.640  30.913  70.238
ATOM    371  H   THR A  39      45.226  30.620  69.486
ATOM    372  CA  THR A  39      45.199  30.870  71.564
ATOM    373  CB  THR A  39      45.475  29.452  72.035
ATOM    374  CG2 THR A  39      45.919  29.470  73.515
ATOM    375  OG1 THR A  39      44.276  28.692  71.965
ATOM    376  HG1 THR A  39      44.143  28.508  71.031
ATOM    377  C   THR A  39      46.451  31.713  71.679
ATOM    378  O   THR A  39      47.525  31.278  71.257
ATOM    379  N   PRO A  40      46.344  32.939  72.183
ATOM    380  CA  PRO A  40      47.477  33.809  72.401
ATOM    381  CB  PRO A  40      46.875  35.206  72.514
ATOM    382  CG  PRO A  40      45.435  35.001  73.005
ATOM    383  CD  PRO A  40      45.074  33.600  72.501
ATOM    384  C   PRO A  40      48.248  33.378  73.638
ATOM    385  O   PRO A  40      47.614  32.954  74.607
ATOM    386  N   VAL A  41      49.600  33.480  73.637
ATOM    387  H   VAL A  41      50.135  33.662  72.822
ATOM    388  CA  VAL A  41      50.399  33.433  74.840
ATOM    389  CB  VAL A  41      51.567  32.450  74.766
ATOM    390  CG1 VAL A  41      52.393  32.470  76.071
ATOM    391  CG2 VAL A  41      51.040  31.045  74.442
ATOM    392  C   VAL A  41      50.961  34.824  75.011
ATOM    393  O   VAL A  41      51.663  35.338  74.134
ATOM    394  N   VAL A  42      50.630  35.472  76.156
ATOM    395  H   VAL A  42      50.065  35.038  76.853
ATOM    396  CA  VAL A  42      51.103  36.800  76.473
ATOM    397  CB  VAL A  42      50.265  37.525  77.519
ATOM    398  CG1 VAL A  42      50.861  38.914  77.837
ATOM    399  CG2 VAL A  42      48.801  37.594  77.050
ATOM    400  C   VAL A  42      52.518  36.620  76.976
ATOM    401  O   VAL A  42      52.782  35.774  77.837
ATOM    402  N   LEU A  43      53.451  37.424  76.428
ATOM    403  H   LEU A  43      53.207  38.118  75.757
ATOM    404  CA  LEU A  43      54.841  37.379  76.788
ATOM    405  CB  LEU A  43      55.784  37.619  75.590
ATOM    406  CG  LEU A  43      56.375  36.378  74.886
ATOM    407  CD1 LEU A  43      57.483  35.733  75.726
ATOM    408  CD2 LEU A  43      55.298  35.391  74.406
ATOM    409  C   LEU A  43      55.116  38.498  77.804
ATOM    410  O   LEU A  43      56.103  38.344  78.568
ATOM    411  OXT LEU A  43      54.367  39.511  77.842
TER
ATOM      1  N   ILE B   1      57.341  28.852  62.552
ATOM      2  H1  ILE B   1      56.442  28.337  62.631
ATOM      3  H2  ILE B   1      57.686  28.799  61.576
ATOM      4  H3  ILE B   1      58.042  28.422  63.188
ATOM      5  CA  ILE B   1      57.130  30.267  62.944
ATOM      6  CB  ILE B   1      56.432  31.067  61.861
ATOM      7  CG2 ILE B   1      57.470  31.357  60.765
ATOM      8  CG1 ILE B   1      55.138  30.398  61.347
ATOM      9  CD1 ILE B   1      53.970  31.371  61.186
ATOM     10  C   ILE B   1      56.347  30.363  64.217
ATOM     11  O   ILE B   1      55.586  29.458  64.560
ATOM     12  N   GLU B   2      56.565  31.498  64.936
ATOM     13  H   GLU B   2      57.212  32.179  64.606
ATOM     14  CA  GLU B   2      55.942  31.844  66.198
ATOM     15  CB  GLU B   2      54.463  32.271  65.987
ATOM     16  CG  GLU B   2      54.314  33.546  65.145
ATOM     17  CD  GLU B   2      52.862  33.850  64.772
ATOM     18  OE1 GLU B   2      51.927  33.114  65.183
ATOM     19  OE2 GLU B   2      52.677  34.855  64.034
ATOM     20  C   GLU B   2      56.114  30.712  67.189
ATOM     21  O   GLU B   2      57.226  30.189  67.300
ATOM     22  N   ASN B   3      55.051  30.325  67.948
ATOM     23  H   ASN B   3      54.134  30.721  67.910
ATOM     24  CA  ASN B   3      55.189  29.214  68.845
ATOM     25  CB  ASN B   3      54.286  29.162  70.095
ATOM     26  CG  ASN B   3      54.555  30.238  71.129
ATOM     27  OD1 ASN B   3      55.628  30.366  71.706
ATOM     28  ND2 ASN B   3      53.484  31.005  71.458
ATOM     29 1HD2 ASN B   3      53.571  31.716  72.156
ATOM     30 2HD2 ASN B   3      52.607  30.859  71.005
ATOM     31  C   ASN B   3      54.730  28.041  68.058
ATOM     32  O   ASN B   3      53.660  28.074  67.451
ATOM     33  N   LEU B   4      55.569  26.997  68.007
ATOM     34  H   LEU B   4      56.434  26.998  68.493
ATOM     35  CA  LEU B   4      55.245  25.771  67.352
ATOM     36  CB  LEU B   4      56.459  24.938  66.897
ATOM     37  CG  LEU B   4      57.410  25.591  65.877
ATOM     38  CD1 LEU B   4      58.593  24.657  65.600
ATOM     39  CD2 LEU B   4      56.696  26.021  64.586
ATOM     40  C   LEU B   4      54.556  24.945  68.399
ATOM     41  O   LEU B   4      54.922  24.982  69.580
ATOM     42  N   ALA B   5      53.481  24.233  67.991
ATOM     43  H   ALA B   5      53.161  24.240  67.047
ATOM     44  CA  ALA B   5      52.782  23.361  68.892
ATOM     45  CB  ALA B   5      51.352  22.998  68.461
ATOM     46  C   ALA B   5      53.615  22.119  68.871
ATOM     47  O   ALA B   5      53.833  21.523  67.811
ATOM     48  N   ALA B   6      54.116  21.728  70.054
ATOM     49  H   ALA B   6      53.969  22.231  70.904
ATOM     50  CA  ALA B   6      54.944  20.571  70.151
ATOM     51  CB  ALA B   6      56.410  20.954  70.356
ATOM     52  C   ALA B   6      54.509  19.724  71.297
ATOM     53  O   ALA B   6      53.867  20.200  72.233
ATOM     54  N   GLY B   7      54.834  18.418  71.215
ATOM     55  H   GLY B   7      55.342  18.061  70.439
ATOM     56  CA  GLY B   7      54.497  17.480  72.240
ATOM     57  C   GLY B   7      55.724  17.176  73.009
ATOM     58  O   GLY B   7      56.734  16.767  72.434
ATOM     59  N   VAL B   8      55.652  17.383  74.343
ATOM     60  H   VAL B   8      54.824  17.704  74.790
ATOM     61  CA  VAL B   8      56.767  17.099  75.202
ATOM     62  CB  VAL B   8      56.782  17.888  76.503
ATOM     63  CG1 VAL B   8      57.950  17.449  77.412
ATOM     64  CG2 VAL B   8      56.927  19.379  76.152
ATOM     65  C   VAL B   8      56.748  15.616  75.444
ATOM     66  O   VAL B   8      55.726  15.018  75.792
ATOM     67  N   THR B   9      57.929  15.017  75.225
ATOM     68  H   THR B   9      58.724  15.553  74.953
ATOM     69  CA  THR B   9      58.192  13.617  75.375
ATOM     70  CB  THR B   9      59.420  13.193  74.613
ATOM     71  CG2 THR B   9      59.146  13.402  73.110
ATOM     72  OG1 THR B   9      60.565  13.924  75.047
ATOM     73  HG1 THR B   9      60.798  13.577  75.913
ATOM     74  C   THR B   9      58.276  13.183  76.808
ATOM     75  O   THR B   9      58.471  13.994  77.714
ATOM     76  N   GLU B  10      58.094  11.861  77.020
ATOM     77  H   GLU B  10      57.935  11.240  76.256
ATOM     78  CA  GLU B  10      58.137  11.232  78.315
ATOM     79  CB  GLU B  10      57.658   9.766  78.272
ATOM     80  CG  GLU B  10      56.163   9.586  77.932
ATOM     81  CD  GLU B  10      55.242  10.316  78.914
ATOM     82  OE1 GLU B  10      55.355  10.092  80.147
ATOM     83  OE2 GLU B  10      54.404  11.121  78.431
ATOM     84  C   GLU B  10      59.539  11.273  78.870
ATOM     85  O   GLU B  10      59.719  11.344  80.086
ATOM     86  N   ASN B  11      60.557  11.248  77.971
ATOM     87  H   ASN B  11      60.354  11.193  76.997
ATOM     88  CA  ASN B  11      61.968  11.286  78.279
ATOM     89  CB  ASN B  11      62.843  11.279  77.006
ATOM     90  CG  ASN B  11      62.760   9.949  76.257
ATOM     91  OD1 ASN B  11      62.488   8.871  76.785
ATOM     92  ND2 ASN B  11      62.972  10.047  74.920
ATOM     93 1HD2 ASN B  11      62.950   9.228  74.346
ATOM     94 2HD2 ASN B  11      63.134  10.942  74.505
ATOM     95  C   ASN B  11      62.281  12.569  79.000
ATOM     96  O   ASN B  11      61.736  13.624  78.665
ATOM     97  N   ASP B  12      63.177  12.485  80.018
ATOM     98  H   ASP B  12      63.592  11.614  80.264
ATOM     99  CA  ASP B  12      63.577  13.612  80.832
ATOM    100  CB  ASP B  12      64.509  13.216  81.996
ATOM    101  CG  ASP B  12      63.743  12.479  83.102
ATOM    102  OD1 ASP B  12      62.482  12.471  83.122
ATOM    103  OD2 ASP B  12      64.444  11.903  83.972
ATOM    104  C   ASP B  12      64.262  14.649  80.000
ATOM    105  O   ASP B  12      63.976  15.839  80.155
ATOM    106  N   LYS B  13      65.185  14.218  79.103
ATOM    107  H   LYS B  13      65.407  13.254  78.990
ATOM    108  CA  LYS B  13      65.840  15.134  78.208
ATOM    109  CB  LYS B  13      67.130  14.606  77.555
ATOM    110  CG  LYS B  13      67.846  15.679  76.732
ATOM    111  CD  LYS B  13      69.182  15.245  76.143
ATOM    112  CE  LYS B  13      69.882  16.377  75.393
ATOM    113  NZ  LYS B  13      71.178  15.909  74.879
ATOM    114  HZ1 LYS B  13      71.734  16.720  74.549
ATOM    115  HZ2 LYS B  13      71.024  15.254  74.091
ATOM    116  HZ3 LYS B  13      71.696  15.423  75.635
ATOM    117  C   LYS B  13      64.784  15.353  77.158
ATOM    118  O   LYS B  13      64.207  14.387  76.648
ATOM    119  N   PHE B  14      64.523  16.636  76.825
ATOM    120  H   PHE B  14      65.018  17.394  77.244
ATOM    121  CA  PHE B  14      63.502  16.987  75.873
ATOM    122  CB  PHE B  14      63.343  18.520  75.711
ATOM    123  CG  PHE B  14      62.672  19.169  76.877
ATOM    124  CD1 PHE B  14      63.438  19.693  77.925
ATOM    125  CE1 PHE B  14      62.822  20.311  79.016
ATOM    126  CZ  PHE B  14      61.431  20.422  79.060
ATOM    127  CE2 PHE B  14      60.657  19.912  78.016
ATOM    128  CD2 PHE B  14      61.279  19.294  76.926
ATOM    129  C   PHE B  14      63.844  16.477  74.502
ATOM    130  O   PHE B  14      64.830  16.898  73.892
ATOM    131  N   SER B  15      63.026  15.513  74.013
ATOM    132  H   SER B  15      62.266  15.144  74.542
ATOM    133  CA  SER B  15      63.199  14.976  72.688
ATOM    134  CB  SER B  15      62.713  13.524  72.534
ATOM    135  OG  SER B  15      63.428  12.663  73.408
ATOM    136  HG  SER B  15      64.223  12.414  72.930
ATOM    137  C   SER B  15      62.385  15.880  71.802
ATOM    138  O   SER B  15      62.873  16.348  70.774
ATOM    139  N   VAL B  16      61.129  16.166  72.247
ATOM    140  H   VAL B  16      60.815  15.754  73.098
ATOM    141  CA  VAL B  16      60.140  17.020  71.635
ATOM    142  CB  VAL B  16      60.465  18.500  71.748
ATOM    143  CG1 VAL B  16      59.386  19.332  71.060
ATOM    144  CG2 VAL B  16      60.569  18.866  73.237
ATOM    145  C   VAL B  16      59.717  16.613  70.244
ATOM    146  O   VAL B  16      60.495  16.631  69.287
ATOM    147  N   LYS B  17      58.431  16.218  70.146
ATOM    148  H   LYS B  17      57.829  16.249  70.939
ATOM    149  CA  LYS B  17      57.805  15.806  68.922
ATOM    150  CB  LYS B  17      56.696  14.770  69.203
ATOM    151  CG  LYS B  17      56.028  14.130  67.987
ATOM    152  CD  LYS B  17      55.003  13.075  68.402
ATOM    153  CE  LYS B  17      54.317  12.362  67.241
ATOM    154  NZ  LYS B  17      53.378  11.355  67.773
ATOM    155  HZ1 LYS B  17      53.910  10.636  68.299
ATOM    156  HZ2 LYS B  17      52.870  10.898  66.991
ATOM    157  HZ3 LYS B  17      52.697  11.806  68.412
ATOM    158  C   LYS B  17      57.226  17.044  68.292
ATOM    159  O   LYS B  17      56.431  17.747  68.916
ATOM    160  N   TYR B  18      57.632  17.341  67.039
ATOM    161  H   TYR B  18      58.284  16.769  66.548
ATOM    162  CA  TYR B  18      57.151  18.505  66.329
ATOM    163  CB  TYR B  18      58.253  19.261  65.546
ATOM    164  CG  TYR B  18      59.242  19.839  66.501
ATOM    165  CD1 TYR B  18      60.498  19.243  66.636
ATOM    166  CE1 TYR B  18      61.439  19.758  67.527
ATOM    167  CZ  TYR B  18      61.126  20.881  68.292
ATOM    168  OH  TYR B  18      62.080  21.394  69.194
ATOM    169  HH  TYR B  18      62.916  20.948  69.034
ATOM    170  CE2 TYR B  18      59.871  21.488  68.168
ATOM    171  CD2 TYR B  18      58.934  20.967  67.273
ATOM    172  C   TYR B  18      56.046  18.196  65.356
ATOM    173  O   TYR B  18      55.464  19.122  64.784
ATOM    174  N   ASP B  19      55.733  16.891  65.142
ATOM    175  H   ASP B  19      56.204  16.158  65.625
ATOM    176  CA  ASP B  19      54.704  16.470  64.225
ATOM    177  CB  ASP B  19      54.735  14.938  63.983
ATOM    178  CG  ASP B  19      53.682  14.489  62.972
ATOM    179  OD1 ASP B  19      53.784  14.884  61.781
ATOM    180  OD2 ASP B  19      52.771  13.722  63.377
ATOM    181  C   ASP B  19      53.346  16.886  64.710
ATOM    182  O   ASP B  19      52.953  16.586  65.840
ATOM    183  N   ARG B  20      52.622  17.608  63.824
ATOM    184  H   ARG B  20      52.981  17.840  62.923
ATOM    185  CA  ARG B  20      51.294  18.074  64.115
ATOM    186  CB  ARG B  20      51.041  19.564  63.778
ATOM    187  CG  ARG B  20      51.914  20.546  64.576
ATOM    188  CD  ARG B  20      51.515  22.021  64.438
ATOM    189  NE  ARG B  20      50.208  22.235  65.149
ATOM    190  HE  ARG B  20      49.812  21.475  65.666
ATOM    191  CZ  ARG B  20      49.569  23.450  65.141
ATOM    192  NH1 ARG B  20      50.051  24.491  64.402
ATOM    193 1HH1 ARG B  20      49.605  25.388  64.443
ATOM    194 2HH1 ARG B  20      50.863  24.369  63.833
ATOM    195  NH2 ARG B  20      48.439  23.638  65.889
ATOM    196 1HH2 ARG B  20      48.061  22.889  66.432
ATOM    197 2HH2 ARG B  20      47.963  24.520  65.874
ATOM    198  C   ARG B  20      50.241  17.218  63.461
ATOM    199  O   ARG B  20      49.054  17.393  63.744
ATOM    200  N   HIS B  21      50.647  16.259  62.586
ATOM    201  H   HIS B  21      51.613  16.118  62.381
ATOM    202  CA  HIS B  21      49.736  15.370  61.901
ATOM    203  CB  HIS B  21      50.417  14.484  60.840
ATOM    204  CG  HIS B  21      50.832  15.212  59.597
ATOM    205  ND1 HIS B  21      52.016  15.905  59.474
ATOM    206  CE1 HIS B  21      52.043  16.410  58.215
ATOM    207  NE2 HIS B  21      50.965  16.092  57.523
ATOM    208  CD2 HIS B  21      50.203  15.337  58.397
ATOM    209  C   HIS B  21      49.086  14.443  62.889
ATOM    210  O   HIS B  21      47.883  14.194  62.792
ATOM    211  N   SER B  22      49.871  13.921  63.867
ATOM    212  H   SER B  22      50.841  14.139  63.928
ATOM    213  CA  SER B  22      49.365  13.033  64.884
ATOM    214  CB  SER B  22      50.476  12.360  65.711
ATOM    215  OG  SER B  22      51.266  11.516  64.884
ATOM    216  HG  SER B  22      51.782  12.103  64.322
ATOM    217  C   SER B  22      48.488  13.817  65.819
ATOM    218  O   SER B  22      48.878  14.878  66.311
ATOM    219  N   ASP B  23      47.270  13.285  66.075
ATOM    220  H   ASP B  23      46.977  12.426  65.667
ATOM    221  CA  ASP B  23      46.307  13.922  66.939
ATOM    222  CB  ASP B  23      44.841  13.533  66.619
ATOM    223  CG  ASP B  23      44.420  14.036  65.237
ATOM    224  OD1 ASP B  23      44.645  15.234  64.922
ATOM    225  OD2 ASP B  23      43.828  13.223  64.480
ATOM    226  C   ASP B  23      46.554  13.604  68.390
ATOM    227  O   ASP B  23      46.033  14.294  69.270
ATOM    228  N   GLY B  24      47.385  12.572  68.669
ATOM    229  H   GLY B  24      47.801  12.034  67.940
ATOM    230  CA  GLY B  24      47.716  12.152  70.007
ATOM    231  C   GLY B  24      48.841  12.947  70.613
ATOM    232  O   GLY B  24      49.211  12.699  71.762
ATOM    233  N   THR B  25      49.416  13.907  69.849
ATOM    234  H   THR B  25      49.098  14.087  68.921
ATOM    235  CA  THR B  25      50.507  14.747  70.275
ATOM    236  CB  THR B  25      51.093  15.498  69.082
ATOM    237  CG2 THR B  25      52.324  16.334  69.477
ATOM    238  OG1 THR B  25      51.515  14.566  68.094
ATOM    239  HG1 THR B  25      51.616  15.074  67.283
ATOM    240  C   THR B  25      50.008  15.723  71.328
ATOM    241  O   THR B  25      48.901  16.259  71.235
ATOM    242  N   LYS B  26      50.832  15.920  72.390
ATOM    243  H   LYS B  26      51.705  15.444  72.448
ATOM    244  CA  LYS B  26      50.565  16.833  73.482
ATOM    245  CB  LYS B  26      51.561  16.693  74.649
ATOM    246  CG  LYS B  26      51.510  15.346  75.376
ATOM    247  CD  LYS B  26      52.480  15.248  76.555
ATOM    248  CE  LYS B  26      52.478  13.882  77.245
ATOM    249  NZ  LYS B  26      53.414  13.883  78.391
ATOM    250  HZ1 LYS B  26      52.968  14.355  79.201
ATOM    251  HZ2 LYS B  26      54.286  14.385  78.142
ATOM    252  HZ3 LYS B  26      53.641  12.903  78.650
ATOM    253  C   LYS B  26      50.729  18.223  72.917
ATOM    254  O   LYS B  26      51.541  18.419  72.011
ATOM    255  N   LYS B  27      49.940  19.213  73.394
ATOM    256  H   LYS B  27      49.273  19.083  74.121
ATOM    257  CA  LYS B  27      50.081  20.537  72.853
ATOM    258  CB  LYS B  27      48.752  21.115  72.316
ATOM    259  CG  LYS B  27      48.853  22.485  71.637
ATOM    260  CD  LYS B  27      47.521  22.955  71.057
ATOM    261  CE  LYS B  27      47.578  24.310  70.353
ATOM    262  NZ  LYS B  27      46.234  24.653  69.849
ATOM    263  HZ1 LYS B  27      45.821  23.821  69.385
ATOM    264  HZ2 LYS B  27      46.296  25.425  69.157
ATOM    265  HZ3 LYS B  27      45.622  24.939  70.637
ATOM    266  C   LYS B  27      50.683  21.440  73.880
ATOM    267  O   LYS B  27      50.046  21.820  74.865
ATOM    268  N   ASN B  28      51.965  21.778  73.646
ATOM    269  H   ASN B  28      52.487  21.369  72.907
ATOM    270  CA  ASN B  28      52.745  22.644  74.478
ATOM    271  CB  ASN B  28      53.984  21.958  75.092
ATOM    272  CG  ASN B  28      53.523  20.779  75.939
ATOM    273  OD1 ASN B  28      53.028  20.935  77.052
ATOM    274  ND2 ASN B  28      53.661  19.551  75.374
ATOM    275 1HD2 ASN B  28      54.019  19.466  74.444
ATOM    276 2HD2 ASN B  28      53.379  18.740  75.887
ATOM    277  C   ASN B  28      53.264  23.712  73.568
ATOM    278  O   ASN B  28      53.686  23.435  72.442
ATOM    279  N   SER B  29      53.206  24.970  74.048
ATOM    280  H   SER B  29      52.834  25.154  74.953
ATOM    281  CA  SER B  29      53.673  26.131  73.339
ATOM    282  CB  SER B  29      53.195  27.405  74.057
ATOM    283  OG  SER B  29      53.631  28.566  73.381
ATOM    284  HG  SER B  29      53.509  29.294  73.996
ATOM    285  C   SER B  29      55.177  26.072  73.381
ATOM    286  O   SER B  29      55.755  26.002  74.469
ATOM    287  N   MET B  30      55.845  26.113  72.199
ATOM    288  H   MET B  30      55.409  25.982  71.310
ATOM    289  CA  MET B  30      57.275  26.011  72.209
ATOM    290  CB  MET B  30      57.624  24.528  72.079
ATOM    291  CG  MET B  30      59.079  24.148  72.181
ATOM    292  SD  MET B  30      59.272  22.354  72.103
ATOM    293  CE  MET B  30      58.485  22.026  73.710
ATOM    294  C   MET B  30      57.913  26.827  71.126
ATOM    295  O   MET B  30      57.518  26.743  69.967
ATOM    296  N   THR B  31      58.811  27.760  71.509
ATOM    297  H   THR B  31      59.171  27.774  72.442
ATOM    298  CA  THR B  31      59.481  28.564  70.515
ATOM    299  CB  THR B  31      59.418  30.049  70.773
ATOM    300  CG2 THR B  31      60.040  30.798  69.590
ATOM    301  OG1 THR B  31      58.067  30.465  70.802
ATOM    302  HG1 THR B  31      57.663  30.083  71.584
ATOM    303  C   THR B  31      60.891  28.048  70.468
ATOM    304  O   THR B  31      61.496  27.792  71.506
ATOM    305  N   LEU B  32      61.427  27.825  69.250
ATOM    306  H   LEU B  32      60.930  28.022  68.409
ATOM    307  CA  LEU B  32      62.767  27.317  69.088
ATOM    308  CB  LEU B  32      63.015  26.753  67.684
ATOM    309  CG  LEU B  32      62.112  25.563  67.316
ATOM    310  CD1 LEU B  32      62.326  25.140  65.857
ATOM    311  CD2 LEU B  32      62.269  24.409  68.309
ATOM    312  C   LEU B  32      63.778  28.388  69.356
ATOM    313  O   LEU B  32      63.708  29.471  68.765
ATOM    314  N   GLN B  33      64.731  28.102  70.283
ATOM    315  H   GLN B  33      64.776  27.211  70.726
ATOM    316  CA  GLN B  33      65.776  29.031  70.650
ATOM    317  CB  GLN B  33      66.602  28.630  71.895
ATOM    318  CG  GLN B  33      67.668  29.668  72.291
ATOM    319  CD  GLN B  33      68.389  29.324  73.593
ATOM    320  OE1 GLN B  33      68.139  28.347  74.298
ATOM    321  NE2 GLN B  33      69.364  30.210  73.928
ATOM    322 1HE2 GLN B  33      69.916  30.061  74.748
ATOM    323 2HE2 GLN B  33      69.526  31.015  73.358
ATOM    324  C   GLN B  33      66.726  29.170  69.511
ATOM    325  O   GLN B  33      67.281  28.180  69.033
ATOM    326  N   GLY B  34      66.907  30.430  69.049
ATOM    327  H   GLY B  34      66.421  31.206  69.441
ATOM    328  CA  GLY B  34      67.792  30.740  67.956
ATOM    329  C   GLY B  34      67.274  30.130  66.691
ATOM    330  O   GLY B  34      68.055  29.943  65.759
ATOM    331  N   TRP B  35      65.943  29.810  66.643
ATOM    332  H   TRP B  35      65.346  30.019  67.415
ATOM    333  CA  TRP B  35      65.261  29.154  65.556
ATOM    334  CB  TRP B  35      64.784  30.083  64.396
ATOM    335  CG  TRP B  35      65.770  31.067  63.800
ATOM    336  CD1 TRP B  35      65.946  32.364  64.190
ATOM    337  NE1 TRP B  35      66.957  32.955  63.475
ATOM    338  HE1 TRP B  35      67.259  33.878  63.570
ATOM    339  CE2 TRP B  35      67.465  32.025  62.599
ATOM    340  CZ2 TRP B  35      68.493  32.111  61.671
ATOM    341  CH2 TRP B  35      68.791  30.975  60.910
ATOM    342  CZ3 TRP B  35      68.071  29.785  61.082
ATOM    343  CE3 TRP B  35      67.036  29.696  62.020
ATOM    344  CD2 TRP B  35      66.742  30.825  62.772
ATOM    345  C   TRP B  35      65.947  27.859  65.181
ATOM    346  O   TRP B  35      65.914  27.411  64.034
ATOM    347  N   ASP B  36      66.567  27.226  66.215
ATOM    348  H   ASP B  36      66.555  27.616  67.135
ATOM    349  CA  ASP B  36      67.287  25.990  66.136
ATOM    350  CB  ASP B  36      68.573  25.971  67.006
ATOM    351  CG  ASP B  36      69.686  26.912  66.512
ATOM    352  OD1 ASP B  36      69.662  27.392  65.347
ATOM    353  OD2 ASP B  36      70.605  27.171  67.334
ATOM    354  C   ASP B  36      66.349  24.985  66.728
ATOM    355  O   ASP B  36      65.883  25.137  67.862
ATOM    356  N   SER B  37      66.087  23.907  65.961
ATOM    357  H   SER B  37      66.494  23.812  65.056
ATOM    358  CA  SER B  37      65.206  22.830  66.342
ATOM    359  CB  SER B  37      65.005  21.809  65.210
ATOM    360  OG  SER B  37      64.351  22.421  64.109
ATOM    361  HG  SER B  37      64.372  21.770  63.401
ATOM    362  C   SER B  37      65.725  22.075  67.530
ATOM    363  O   SER B  37      64.944  21.560  68.333
ATOM    364  N   ALA B  38      67.070  22.026  67.660
ATOM    365  H   ALA B  38      67.656  22.491  67.001
ATOM    366  CA  ALA B  38      67.770  21.341  68.704
ATOM    367  CB  ALA B  38      69.294  21.378  68.508
ATOM    368  C   ALA B  38      67.485  21.872  70.074
ATOM    369  O   ALA B  38      67.454  21.068  71.009
ATOM    370  N   THR B  39      67.259  23.203  70.238
ATOM    371  H   THR B  39      67.220  23.857  69.486
ATOM    372  CA  THR B  39      67.017  23.709  71.564
ATOM    373  CB  THR B  39      68.107  24.657  72.035
ATOM    374  CG2 THR B  39      67.869  25.032  73.515
ATOM    375  OG1 THR B  39      69.365  23.998  71.965
ATOM    376  HG1 THR B  39      69.591  23.975  71.031
ATOM    377  C   THR B  39      65.661  24.372  71.679
ATOM    378  O   THR B  39      65.501  25.519  71.257
ATOM    379  N   PRO B  40      64.653  23.666  72.183
ATOM    380  CA  PRO B  40      63.333  24.212  72.401
ATOM    381  CB  PRO B  40      62.424  22.992  72.514
ATOM    382  CG  PRO B  40      63.322  21.848  73.005
ATOM    383  CD  PRO B  40      64.715  22.236  72.501
ATOM    384  C   PRO B  40      63.321  25.095  73.638
ATOM    385  O   PRO B  40      64.005  24.758  74.607
ATOM    386  N   VAL B  41      62.556  26.215  73.637
ATOM    387  H   VAL B  41      62.131  26.587  72.822
ATOM    388  CA  VAL B  41      62.197  26.931  74.840
ATOM    389  CB  VAL B  41      62.465  28.434  74.766
ATOM    390  CG1 VAL B  41      62.034  29.139  76.071
ATOM    391  CG2 VAL B  41      63.945  28.680  74.442
ATOM    392  C   VAL B  41      60.712  26.722  75.011
ATOM    393  O   VAL B  41      59.916  27.073  74.134
ATOM    394  N   VAL B  42      60.316  26.111  76.156
ATOM    395  H   VAL B  42      60.974  25.839  76.853
ATOM    396  CA  VAL B  42      58.930  25.857  76.473
ATOM    397  CB  VAL B  42      58.721  24.769  77.519
ATOM    398  CG1 VAL B  42      57.220  24.590  77.837
ATOM    399  CG2 VAL B  42      59.393  23.466  77.050
ATOM    400  C   VAL B  42      58.378  27.172  76.976
ATOM    401  O   VAL B  42      58.979  27.824  77.837
ATOM    402  N   LEU B  43      57.215  27.578  76.428
ATOM    403  H   LEU B  43      56.736  27.020  75.757
ATOM    404  CA  LEU B  43      56.559  28.804  76.788
ATOM    405  CB  LEU B  43      55.880  29.501  75.590
ATOM    406  CG  LEU B  43      56.659  30.633  74.886
ATOM    407  CD1 LEU B  43      56.664  31.916  75.726
ATOM    408  CD2 LEU B  43      58.052  30.194  74.406
ATOM    409  C   LEU B  43      55.453  28.483  77.804
ATOM    410  O   LEU B  43      55.092  29.415  78.568
ATOM    411  OXT LEU B  43      54.950  27.328  77.842
TER
ATOM      1  N   ILE C   1      62.694  35.233  62.552
ATOM      2  H1  ILE C   1      63.589  34.712  62.631
ATOM      3  H2  ILE C   1      62.567  35.558  61.576
ATOM      4  H3  ILE C   1      62.716  36.055  63.188
ATOM      5  CA  ILE C   1      61.574  34.343  62.944
ATOM      6  CB  ILE C   1      61.230  33.338  61.861
ATOM      7  CG2 ILE C   1      60.460  34.092  60.765
ATOM      8  CG1 ILE C   1      62.456  32.552  61.347
ATOM      9  CD1 ILE C   1      62.198  31.054  61.186
ATOM     10  C   ILE C   1      61.882  33.617  64.217
ATOM     11  O   ILE C   1      63.047  33.411  64.560
ATOM     12  N   GLU C   2      60.790  33.239  64.936
ATOM     13  H   GLU C   2      59.877  33.458  64.606
ATOM     14  CA  GLU C   2      60.802  32.525  66.198
ATOM     15  CB  GLU C   2      61.172  31.031  65.987
ATOM     16  CG  GLU C   2      60.142  30.264  65.145
ATOM     17  CD  GLU C   2      60.605  28.855  64.772
ATOM     18  OE1 GLU C   2      61.710  28.413  65.183
ATOM     19  OE2 GLU C   2      59.827  28.192  64.034
ATOM     20  C   GLU C   2      61.696  33.240  67.189
ATOM     21  O   GLU C   2      61.593  34.466  67.300
ATOM     22  N   ASN C   3      62.563  32.513  67.948
ATOM     23  H   ASN C   3      62.679  31.522  67.910
ATOM     24  CA  ASN C   3      63.456  33.188  68.845
ATOM     25  CB  ASN C   3      63.953  32.432  70.095
ATOM     26  CG  ASN C   3      62.886  32.127  71.129
ATOM     27  OD1 ASN C   3      62.239  32.993  71.706
ATOM     28  ND2 ASN C   3      62.758  30.817  71.458
ATOM     29 1HD2 ASN C   3      62.099  30.537  72.156
ATOM     30 2HD2 ASN C   3      63.323  30.130  71.005
ATOM     31  C   ASN C   3      64.702  33.378  68.058
ATOM     32  O   ASN C   3      65.208  32.434  67.451
ATOM     33  N   LEU C   4      65.186  34.626  68.007
ATOM     34  H   LEU C   4      64.753  35.375  68.493
ATOM     35  CA  LEU C   4      66.410  34.958  67.352
ATOM     36  CB  LEU C   4      66.525  36.427  66.897
ATOM     37  CG  LEU C   4      65.483  36.923  65.877
ATOM     38  CD1 LEU C   4      65.700  38.415  65.600
ATOM     39  CD2 LEU C   4      65.468  36.090  64.586
ATOM     40  C   LEU C   4      67.470  34.775  68.399
ATOM     41  O   LEU C   4      67.255  35.073  69.580
ATOM     42  N   ALA C   5      68.624  34.200  67.991
ATOM     43  H   ALA C   5      68.778  33.919  67.047
ATOM     44  CA  ALA C   5      69.729  34.031  68.892
ATOM     45  CB  ALA C   5      70.758  32.973  68.461
ATOM     46  C   ALA C   5      70.388  35.373  68.871
ATOM     47  O   ALA C   5      70.795  35.860  67.811
ATOM     48  N   ALA C   6      70.476  36.002  70.054
ATOM     49  H   ALA C   6      70.114  35.624  70.904
ATOM     50  CA  ALA C   6      71.063  37.298  70.151
ATOM     51  CB  ALA C   6      69.999  38.376  70.356
ATOM     52  C   ALA C   6      72.015  37.345  71.297
ATOM     53  O   ALA C   6      71.924  36.551  72.233
ATOM     54  N   GLY C   7      72.983  38.279  71.215
ATOM     55  H   GLY C   7      73.039  38.898  70.439
ATOM     56  CA  GLY C   7      73.964  38.456  72.240
ATOM     57  C   GLY C   7      73.613  39.671  73.009
ATOM     58  O   GLY C   7      73.463  40.750  72.434
ATOM     59  N   VAL C   8      73.470  39.505  74.343
ATOM     60  H   VAL C   8      73.607  38.628  74.790
ATOM     61  CA  VAL C   8      73.159  40.612  75.202
ATOM     62  CB  VAL C   8      72.468  40.232  76.503
ATOM     63  CG1 VAL C   8      72.264  41.463  77.412
ATOM     64  CG2 VAL C   8      71.105  39.612  76.152
ATOM     65  C   VAL C   8      74.453  41.338  75.444
ATOM     66  O   VAL C   8      75.482  40.752  75.792
ATOM     67  N   THR C   9      74.381  42.660  75.225
ATOM     68  H   THR C   9      73.520  43.081  74.953
ATOM     69  CA  THR C   9      75.461  43.588  75.375
ATOM     70  CB  THR C   9      75.215  44.863  74.613
ATOM     71  CG2 THR C   9      75.171  44.521  73.110
ATOM     72  OG1 THR C   9      74.010  45.490  75.047
ATOM     73  HG1 THR C   9      74.194  45.865  75.913
ATOM     74  C   THR C   9      75.796  43.877  76.808
ATOM     75  O   THR C   9      74.996  43.641  77.714
ATOM     76  N   GLU C  10      77.032  44.381  77.020
ATOM     77  H   GLU C  10      77.649  44.553  76.256
ATOM     78  CA  GLU C  10      77.555  44.732  78.315
ATOM     79  CB  GLU C  10      79.063  45.051  78.272
ATOM     80  CG  GLU C  10      79.967  43.847  77.932
ATOM     81  CD  GLU C  10      79.796  42.684  78.914
ATOM     82  OE1 GLU C  10      79.933  42.893  80.147
ATOM     83  OE2 GLU C  10      79.518  41.556  78.431
ATOM     84  C   GLU C  10      76.819  45.927  78.870
ATOM     85  O   GLU C  10      76.667  46.047  80.086
ATOM     86  N   ASN C  11      76.331  46.820  77.971
ATOM     87  H   ASN C  11      76.480  46.672  76.997
ATOM     88  CA  ASN C  11      75.593  48.024  78.279
ATOM     89  CB  ASN C  11      75.161  48.784  77.006
ATOM     90  CG  ASN C  11      76.355  49.378  76.257
ATOM     91  OD1 ASN C  11      77.424  49.682  76.785
ATOM     92  ND2 ASN C  11      76.164  49.513  74.920
ATOM     93 1HD2 ASN C  11      76.883  49.903  74.346
ATOM     94 2HD2 ASN C  11      75.307  49.206  74.505
ATOM     95  C   ASN C  11      74.325  47.653  79.000
ATOM     96  O   ASN C  11      73.684  46.653  78.665
ATOM     97  N   ASP C  12      73.950  48.471  80.018
ATOM     98  H   ASP C  12      74.497  49.266  80.264
ATOM     99  CA  ASP C  12      72.774  48.254  80.832
ATOM    100  CB  ASP C  12      72.650  49.259  81.996
ATOM    101  CG  ASP C  12      73.672  48.964  83.102
ATOM    102  OD1 ASP C  12      74.309  47.877  83.122
ATOM    103  OD2 ASP C  12      73.820  49.860  83.972
ATOM    104  C   ASP C  12      71.533  48.328  80.000
ATOM    105  O   ASP C  12      70.646  47.486  80.155
ATOM    106  N   LYS C  13      71.445  49.343  79.103
ATOM    107  H   LYS C  13      72.169  50.017  78.990
ATOM    108  CA  LYS C  13      70.324  49.452  78.208
ATOM    109  CB  LYS C  13      70.137  50.834  77.555
ATOM    110  CG  LYS C  13      68.849  50.918  76.732
ATOM    111  CD  LYS C  13      68.557  52.291  76.143
ATOM    112  CE  LYS C  13      67.227  52.331  75.393
ATOM    113  NZ  LYS C  13      66.983  53.688  74.879
ATOM    114  HZ1 LYS C  13      66.003  53.764  74.549
ATOM    115  HZ2 LYS C  13      67.628  53.883  74.091
ATOM    116  HZ3 LYS C  13      67.146  54.379  75.635
ATOM    117  C   LYS C  13      70.663  48.429  77.158
ATOM    118  O   LYS C  13      71.788  48.412  76.648
ATOM    119  N   PHE C  14      69.682  47.561  76.825
ATOM    120  H   PHE C  14      68.778  47.610  77.244
ATOM    121  CA  PHE C  14      69.889  46.502  75.873
ATOM    122  CB  PHE C  14      68.640  45.598  75.711
ATOM    123  CG  PHE C  14      68.414  44.691  76.877
ATOM    124  CD1 PHE C  14      67.577  45.093  77.925
ATOM    125  CE1 PHE C  14      67.350  44.250  79.016
ATOM    126  CZ  PHE C  14      67.949  42.990  79.060
ATOM    127  CE2 PHE C  14      68.778  42.575  78.016
ATOM    128  CD2 PHE C  14      69.002  43.422  76.926
ATOM    129  C   PHE C  14      70.159  47.052  74.502
ATOM    130  O   PHE C  14      69.301  47.696  73.892
ATOM    131  N   SER C  15      71.403  46.826  74.013
ATOM    132  H   SER C  15      72.103  46.353  74.542
ATOM    133  CA  SER C  15      71.782  47.245  72.688
ATOM    134  CB  SER C  15      73.282  47.549  72.534
ATOM    135  OG  SER C  15      73.670  48.600  73.408
ATOM    136  HG  SER C  15      73.488  49.413  72.930
ATOM    137  C   SER C  15      71.406  46.088  71.802
ATOM    138  O   SER C  15      70.756  46.277  70.774
ATOM    139  N   VAL C  16      71.786  44.856  72.247
ATOM    140  H   VAL C  16      72.300  44.791  73.098
ATOM    141  CA  VAL C  16      71.541  43.573  71.635
ATOM    142  CB  VAL C  16      70.097  43.115  71.748
ATOM    143  CG1 VAL C  16      69.916  41.764  71.060
ATOM    144  CG2 VAL C  16      69.728  43.022  73.237
ATOM    145  C   VAL C  16      72.105  43.410  70.244
ATOM    146  O   VAL C  16      71.700  44.076  69.287
ATOM    147  N   LYS C  17      73.090  42.494  70.146
ATOM    148  H   LYS C  17      73.364  41.957  70.939
ATOM    149  CA  LYS C  17      73.760  42.158  68.922
ATOM    150  CB  LYS C  17      75.212  41.716  69.203
ATOM    151  CG  LYS C  17      76.100  41.457  67.987
ATOM    152  CD  LYS C  17      77.526  41.097  68.402
ATOM    153  CE  LYS C  17      78.487  40.860  67.241
ATOM    154  NZ  LYS C  17      79.828  40.550  67.773
ATOM    155  HZ1 LYS C  17      80.185  41.370  68.299
ATOM    156  HZ2 LYS C  17      80.478  40.339  66.991
ATOM    157  HZ3 LYS C  17      79.778  39.734  68.412
ATOM    158  C   LYS C  17      72.977  41.037  68.292
ATOM    159  O   LYS C  17      72.766  39.998  68.916
ATOM    160  N   TYR C  18      72.517  41.240  67.039
ATOM    161  H   TYR C  18      72.687  42.092  66.548
ATOM    162  CA  TYR C  18      71.750  40.243  66.329
ATOM    163  CB  TYR C  18      70.544  40.819  65.546
ATOM    164  CG  TYR C  18      69.549  41.386  66.501
ATOM    165  CD1 TYR C  18      69.437  42.772  66.636
ATOM    166  CE1 TYR C  18      68.520  43.329  67.527
ATOM    167  CZ  TYR C  18      67.704  42.496  68.292
ATOM    168  OH  TYR C  18      66.783  43.066  69.194
ATOM    169  HH  TYR C  18      66.751  44.013  69.034
ATOM    170  CE2 TYR C  18      67.806  41.106  68.168
ATOM    171  CD2 TYR C  18      68.726  40.555  67.273
ATOM    172  C   TYR C  18      72.570  39.440  65.356
ATOM    173  O   TYR C  18      72.059  38.473  64.784
ATOM    174  N   ASP C  19      73.856  39.821  65.142
ATOM    175  H   ASP C  19      74.256  40.596  65.625
ATOM    176  CA  ASP C  19      74.735  39.140  64.225
ATOM    177  CB  ASP C  19      76.047  39.934  63.983
ATOM    178  CG  ASP C  19      76.962  39.246  62.972
ATOM    179  OD1 ASP C  19      76.569  39.137  61.781
ATOM    180  OD2 ASP C  19      78.082  38.841  63.377
ATOM    181  C   ASP C  19      75.054  37.756  64.710
ATOM    182  O   ASP C  19      75.510  37.567  65.840
ATOM    183  N   ARG C  20      74.791  36.769  63.824
ATOM    184  H   ARG C  20      74.411  36.964  62.923
ATOM    185  CA  ARG C  20      75.051  35.385  64.115
ATOM    186  CB  ARG C  20      73.887  34.421  63.778
ATOM    187  CG  ARG C  20      72.601  34.687  64.576
ATOM    188  CD  ARG C  20      71.523  33.604  64.438
ATOM    189  NE  ARG C  20      71.991  32.365  65.149
ATOM    190  HE  ARG C  20      72.847  32.401  65.666
ATOM    191  CZ  ARG C  20      71.258  31.203  65.141
ATOM    192  NH1 ARG C  20      70.115  31.100  64.402
ATOM    193 1HH1 ARG C  20      69.562  30.266  64.443
ATOM    194 2HH1 ARG C  20      69.815  31.864  63.833
ATOM    195  NH2 ARG C  20      71.660  30.131  65.889
ATOM    196 1HH2 ARG C  20      72.498  30.178  66.432
ATOM    197 2HH2 ARG C  20      71.135  29.277  65.874
ATOM    198  C   ARG C  20      76.319  34.901  63.461
ATOM    199  O   ARG C  20      76.761  33.786  63.744
ATOM    200  N   HIS C  21      76.947  35.733  62.586
ATOM    201  H   HIS C  21      76.586  36.640  62.381
ATOM    202  CA  HIS C  21      78.172  35.388  61.901
ATOM    203  CB  HIS C  21      78.599  36.421  60.840
ATOM    204  CG  HIS C  21      77.761  36.417  59.597
ATOM    205  ND1 HIS C  21      76.569  37.096  59.474
ATOM    206  CE1 HIS C  21      76.118  36.866  58.215
ATOM    207  NE2 HIS C  21      76.932  36.091  57.523
ATOM    208  CD2 HIS C  21      77.967  35.809  58.397
ATOM    209  C   HIS C  21      79.300  35.289  62.889
ATOM    210  O   HIS C  21      80.117  34.372  62.792
ATOM    211  N   SER C  22      79.359  36.229  63.867
ATOM    212  H   SER C  22      78.686  36.961  63.928
ATOM    213  CA  SER C  22      80.381  36.235  64.884
ATOM    214  CB  SER C  22      80.409  37.534  65.711
ATOM    215  OG  SER C  22      80.745  38.641  64.884
ATOM    216  HG  SER C  22      79.978  38.793  64.322
ATOM    217  C   SER C  22      80.141  35.084  65.819
ATOM    218  O   SER C  22      79.027  34.891  66.311
ATOM    219  N   ASP C  23      81.211  34.296  66.075
ATOM    220  H   ASP C  23      82.101  34.471  65.667
ATOM    221  CA  ASP C  23      81.140  33.142  66.939
ATOM    222  CB  ASP C  23      82.211  32.068  66.619
ATOM    223  CG  ASP C  23      81.985  31.451  65.237
ATOM    224  OD1 ASP C  23      80.835  31.047  64.922
ATOM    225  OD2 ASP C  23      82.985  31.345  64.480
ATOM    226  C   ASP C  23      81.293  33.516  68.390
ATOM    227  O   ASP C  23      80.956  32.720  69.270
ATOM    228  N   GLY C  24      81.771  34.752  68.669
ATOM    229  H   GLY C  24      82.029  35.381  67.940
ATOM    230  CA  GLY C  24      81.969  35.248  70.007
ATOM    231  C   GLY C  24      80.718  35.825  70.613
ATOM    232  O   GLY C  24      80.747  36.270  71.762
ATOM    233  N   THR C  25      79.599  35.843  69.849
ATOM    234  H   THR C  25      79.602  35.477  68.921
ATOM    235  CA  THR C  25      78.326  36.367  70.275
ATOM    236  CB  THR C  25      77.383  36.500  69.082
ATOM    237  CG2 THR C  25      76.043  37.147  69.477
ATOM    238  OG1 THR C  25      77.979  37.331  68.094
ATOM    239  HG1 THR C  25      77.488  37.164  67.283
ATOM    240  C   THR C  25      77.730  35.448  71.328
ATOM    241  O   THR C  25      77.820  34.221  71.235
ATOM    242  N   LYS C  26      77.148  36.063  72.390
ATOM    243  H   LYS C  26      77.124  37.057  72.448
ATOM    244  CA  LYS C  26      76.491  35.375  73.482
ATOM    245  CB  LYS C  26      76.114  36.308  74.649
ATOM    246  CG  LYS C  26      77.306  36.937  75.376
ATOM    247  CD  LYS C  26      76.906  37.826  76.555
ATOM    248  CE  LYS C  26      78.090  38.507  77.245
ATOM    249  NZ  LYS C  26      77.621  39.317  78.391
ATOM    250  HZ1 LYS C  26      77.435  38.695  79.201
ATOM    251  HZ2 LYS C  26      76.750  39.821  78.142
ATOM    252  HZ3 LYS C  26      78.356  40.004  78.650
ATOM    253  C   LYS C  26      75.205  34.822  72.917
ATOM    254  O   LYS C  26      74.628  35.427  72.011
ATOM    255  N   LYS C  27      74.742  33.643  73.394
ATOM    256  H   LYS C  27      75.188  33.131  74.121
ATOM    257  CA  LYS C  27      73.525  33.104  72.853
ATOM    258  CB  LYS C  27      73.689  31.664  72.316
ATOM    259  CG  LYS C  27      72.452  31.066  71.637
ATOM    260  CD  LYS C  27      72.711  29.678  71.057
ATOM    261  CE  LYS C  27      71.509  29.050  70.353
ATOM    262  NZ  LYS C  27      71.884  27.714  69.849
ATOM    263  HZ1 LYS C  27      72.811  27.772  69.385
ATOM    264  HZ2 LYS C  27      71.184  27.381  69.157
ATOM    265  HZ3 LYS C  27      71.942  27.041  70.637
ATOM    266  C   LYS C  27      72.442  33.174  73.880
ATOM    267  O   LYS C  27      72.431  32.431  74.865
ATOM    268  N   ASN C  28      71.508  34.114  73.646
ATOM    269  H   ASN C  28      71.601  34.771  72.907
ATOM    270  CA  ASN C  28      70.368  34.357  74.478
ATOM    271  CB  ASN C  28      70.342  35.773  75.092
ATOM    272  CG  ASN C  28      71.594  35.963  75.939
ATOM    273  OD1 ASN C  28      71.707  35.457  77.052
ATOM    274  ND2 ASN C  28      72.589  36.697  75.374
ATOM    275 1HD2 ASN C  28      72.483  37.049  74.444
ATOM    276 2HD2 ASN C  28      73.432  36.858  75.887
ATOM    277  C   ASN C  28      69.184  34.273  73.568
ATOM    278  O   ASN C  28      69.213  34.777  72.442
ATOM    279  N   SER C  29      68.123  33.593  74.048
ATOM    280  H   SER C  29      68.150  33.179  74.953
ATOM    281  CA  SER C  29      66.884  33.417  73.339
ATOM    282  CB  SER C  29      66.020  32.366  74.057
ATOM    283  OG  SER C  29      64.796  32.163  73.381
ATOM    284  HG  SER C  29      64.227  31.693  73.996
ATOM    285  C   SER C  29      66.183  34.749  73.381
ATOM    286  O   SER C  29      65.955  35.285  74.469
ATOM    287  N   MET C  30      65.814  35.307  72.199
ATOM    288  H   MET C  30      66.145  34.995  71.310
ATOM    289  CA  MET C  30      65.187  36.596  72.209
ATOM    290  CB  MET C  30      66.297  37.640  72.079
ATOM    291  CG  MET C  30      65.899  39.091  72.181
ATOM    292  SD  MET C  30      67.356  40.155  72.103
ATOM    293  CE  MET C  30      68.033  39.637  73.710
ATOM    294  C   MET C  30      64.161  36.742  71.126
ATOM    295  O   MET C  30      64.432  36.441  69.967
ATOM    296  N   THR C  31      62.904  37.052  71.509
ATOM    297  H   THR C  31      62.712  37.357  72.442
ATOM    298  CA  THR C  31      61.873  37.230  70.515
ATOM    299  CB  THR C  31      60.619  36.434  70.773
ATOM    300  CG2 THR C  31      59.659  36.597  69.590
ATOM    301  OG1 THR C  31      60.934  35.055  70.802
ATOM    302  HG1 THR C  31      61.467  34.897  71.584
ATOM    303  C   THR C  31      61.615  38.709  70.468
ATOM    304  O   THR C  31      61.534  39.361  71.506
ATOM    305  N   LEU C  32      61.540  39.285  69.250
ATOM    306  H   LEU C  32      61.618  38.756  68.409
ATOM    307  CA  LEU C  32      61.310  40.699  69.088
ATOM    308  CB  LEU C  32      61.674  41.196  67.684
ATOM    309  CG  LEU C  32      63.157  41.010  67.316
ATOM    310  CD1 LEU C  32      63.416  41.406  65.857
ATOM    311  CD2 LEU C  32      64.078  41.723  68.309
ATOM    312  C   LEU C  32      59.876  41.040  69.356
ATOM    313  O   LEU C  32      58.974  40.437  68.765
ATOM    314  N   GLN C  33      59.648  42.008  70.283
ATOM    315  H   GLN C  33      60.397  42.492  70.726
ATOM    316  CA  GLN C  33      58.321  42.448  70.650
ATOM    317  CB  GLN C  33      58.255  43.364  71.895
ATOM    318  CG  GLN C  33      56.824  43.769  72.291
ATOM    319  CD  GLN C  33      56.761  44.565  73.593
ATOM    320  OE1 GLN C  33      57.732  44.837  74.298
ATOM    321  NE2 GLN C  33      55.506  44.966  73.928
ATOM    322 1HE2 GLN C  33      55.359  45.519  74.748
ATOM    323 2HE2 GLN C  33      54.728  44.704  73.358
ATOM    324  C   GLN C  33      57.725  43.202  69.511
ATOM    325  O   GLN C  33      58.306  44.177  69.033
ATOM    326  N   GLY C  34      56.544  42.728  69.049
ATOM    327  H   GLY C  34      56.115  41.919  69.441
ATOM    328  CA  GLY C  34      55.833  43.340  67.956
ATOM    329  C   GLY C  34      56.620  43.196  66.691
ATOM    330  O   GLY C  34      56.392  43.966  65.759
ATOM    331  N   TRP C  35      57.562  42.204  66.643
ATOM    332  H   TRP C  35      57.681  41.582  67.415
ATOM    333  CA  TRP C  35      58.472  41.941  65.556
ATOM    334  CB  TRP C  35      57.906  41.063  64.396
ATOM    335  CG  TRP C  35      56.561  41.425  63.800
ATOM    336  CD1 TRP C  35      55.350  40.929  64.190
ATOM    337  NE1 TRP C  35      54.333  41.510  63.475
ATOM    338  HE1 TRP C  35      53.382  41.309  63.570
ATOM    339  CE2 TRP C  35      54.884  42.414  62.599
ATOM    340  CZ2 TRP C  35      54.295  43.261  61.671
ATOM    341  CH2 TRP C  35      55.130  44.087  60.910
ATOM    342  CZ3 TRP C  35      56.521  44.059  61.082
ATOM    343  CE3 TRP C  35      57.115  43.208  62.020
ATOM    344  CD2 TRP C  35      56.285  42.388  62.772
ATOM    345  C   TRP C  35      59.251  43.183  65.181
ATOM    346  O   TRP C  35      59.655  43.378  64.034
ATOM    347  N   ASP C  36      59.489  44.036  66.215
ATOM    348  H   ASP C  36      59.157  43.830  67.135
ATOM    349  CA  ASP C  36      60.199  45.277  66.136
ATOM    350  CB  ASP C  36      59.572  46.401  67.006
ATOM    351  CG  ASP C  36      58.201  46.895  66.512
ATOM    352  OD1 ASP C  36      57.798  46.633  65.347
ATOM    353  OD2 ASP C  36      57.518  47.561  67.334
ATOM    354  C   ASP C  36      61.539  44.968  66.728
ATOM    355  O   ASP C  36      61.640  44.488  67.862
ATOM    356  N   SER C  37      62.603  45.280  65.961
ATOM    357  H   SER C  37      62.481  45.680  65.056
ATOM    358  CA  SER C  37      63.976  45.055  66.342
ATOM    359  CB  SER C  37      64.961  45.392  65.210
ATOM    360  OG  SER C  37      64.758  44.519  64.109
ATOM    361  HG  SER C  37      65.311  44.864  63.401
ATOM    362  C   SER C  37      64.371  45.882  67.530
ATOM    363  O   SER C  37      65.207  45.463  68.333
ATOM    364  N   ALA C  38      63.741  47.072  67.660
ATOM    365  H   ALA C  38      63.045  47.346  67.001
ATOM    366  CA  ALA C  38      63.984  48.020  68.704
ATOM    367  CB  ALA C  38      63.189  49.322  68.508
ATOM    368  C   ALA C  38      63.666  47.508  70.074
ATOM    369  O   ALA C  38      64.378  47.883  71.009
ATOM    370  N   THR C  39      62.626  46.647  70.238
ATOM    371  H   THR C  39      62.080  46.286  69.486
ATOM    372  CA  THR C  39      62.310  46.184  71.564
ATOM    373  CB  THR C  39      60.944  46.654  72.035
ATOM    374  CG2 THR C  39      60.737  46.261  73.515
ATOM    375  OG1 THR C  39      60.885  48.073  71.965
ATOM    376  HG1 THR C  39      60.792  48.280  71.031
ATOM    377  C   THR C  39      62.414  44.679  71.679
ATOM    378  O   THR C  39      61.500  43.966  71.257
ATOM    379  N   PRO C  40      63.529  44.158  72.183
ATOM    380  CA  PRO C  40      63.716  42.742  72.401
ATOM    381  CB  PRO C  40      65.227  42.565  72.514
ATOM    382  CG  PRO C  40      65.769  43.915  73.005
ATOM    383  CD  PRO C  40      64.736  44.928  72.501
ATOM    384  C   PRO C  40      62.957  42.290  73.638
ATOM    385  O   PRO C  40      62.907  43.051  74.607
ATOM    386  N   VAL C  41      62.370  41.068  73.637
ATOM    387  H   VAL C  41      62.260  40.514  72.822
ATOM    388  CA  VAL C  41      61.929  40.400  74.840
ATOM    389  CB  VAL C  41      60.494  39.880  74.766
ATOM    390  CG1 VAL C  41      60.098  39.154  76.071
ATOM    391  CG2 VAL C  41      59.541  41.038  74.442
ATOM    392  C   VAL C  41      62.853  39.217  75.011
ATOM    393  O   VAL C  41      62.947  38.352  74.134
ATOM    394  N   VAL C  42      63.580  39.180  76.156
ATOM    395  H   VAL C  42      63.486  39.886  76.853
ATOM    396  CA  VAL C  42      64.493  38.106  76.473
ATOM    397  CB  VAL C  42      65.540  38.470  77.519
ATOM    398  CG1 VAL C  42      66.445  37.259  77.837
ATOM    399  CG2 VAL C  42      66.332  39.703  77.050
ATOM    400  C   VAL C  42      63.630  36.971  76.976
ATOM    401  O   VAL C  42      62.765  37.165  77.837
ATOM    402  N   LEU C  43      63.860  35.761  76.428
ATOM    403  H   LEU C  43      64.583  35.625  75.757
ATOM    404  CA  LEU C  43      63.126  34.580  76.788
ATOM    405  CB  LEU C  43      62.862  33.643  75.590
ATOM    406  CG  LEU C  43      61.492  33.752  74.886
ATOM    407  CD1 LEU C  43      60.379  33.115  75.726
ATOM    408  CD2 LEU C  43      61.176  35.178  74.406
ATOM    409  C   LEU C  43      63.957  33.782  77.804
ATOM    410  O   LEU C  43      63.331  33.004  78.568
ATOM    411  OXT LEU C  43      65.209  33.924  77.842
TER
END
