# Supplementary material for: Non-adaptive Evolution of Trimeric Autotransporters in Brucellaceae
Source: Front Microbiol. 2020 Nov 12;11:560667. doi: 10.3389/fmicb.2020.560667 (PMC7688925; doi:10.3389/fmicb.2020.560667)
Supplement: Supplementary file 2 [file Data_Sheet_1.ZIP › FGG-HANS-HIM-Neck.pdb]

REMARK   4 REMEDIATOR VALIDATED PDB VERSION 2.3 COMPLIANT
ATOM      1  N   VAL A   1     -28.772  18.792  84.103  1.00  0.00
ATOM      5  CA  VAL A   1     -27.688  19.791  84.136  1.00  0.00
ATOM      6  CB  VAL A   1     -28.236  21.210  84.200  1.00  0.00
ATOM      7  CG1 VAL A   1     -27.076  22.225  84.141  1.00  0.00
ATOM      8  CG2 VAL A   1     -29.229  21.437  83.044  1.00  0.00
ATOM      9  C   VAL A   1     -26.797  19.488  85.303  1.00  0.00
ATOM     10  O   VAL A   1     -27.173  19.525  86.478  1.00  0.00
ATOM     11  N   ALA A   2     -25.537  19.202  84.903  1.00  0.00
ATOM     13  CA  ALA A   2     -24.469  18.858  85.804  1.00  0.00
ATOM     14  CB  ALA A   2     -23.177  18.453  85.073  1.00  0.00
ATOM     15  C   ALA A   2     -24.150  19.996  86.727  1.00  0.00
ATOM     16  O   ALA A   2     -23.873  19.763  87.903  1.00  0.00
ATOM     17  N   HIS A   3     -24.222  21.254  86.224  1.00  0.00
ATOM     19  CA  HIS A   3     -23.940  22.425  87.015  1.00  0.00
ATOM     20  CB  HIS A   3     -23.826  23.712  86.167  1.00  0.00
ATOM     21  CG  HIS A   3     -23.359  24.911  86.947  1.00  0.00
ATOM     22  ND1 HIS A   3     -22.085  25.040  87.455  1.00  0.00
ATOM     23  CE1 HIS A   3     -22.044  26.227  88.111  1.00  0.00
ATOM     24  NE2 HIS A   3     -23.197  26.867  88.058  1.00  0.00
ATOM     25  CD2 HIS A   3     -24.024  26.037  87.322  1.00  0.00
ATOM     26  C   HIS A   3     -24.985  22.608  88.088  1.00  0.00
ATOM     27  O   HIS A   3     -24.642  22.972  89.212  1.00  0.00
ATOM     28  N   THR A   4     -26.273  22.320  87.778  1.00  0.00
ATOM     30  CA  THR A   4     -27.357  22.458  88.724  1.00  0.00
ATOM     31  CB  THR A   4     -28.704  22.332  88.051  1.00  0.00
ATOM     32  CG2 THR A   4     -29.821  22.606  89.080  1.00  0.00
ATOM     33  OG1 THR A   4     -28.817  23.333  87.049  1.00  0.00
ATOM     35  C   THR A   4     -27.186  21.404  89.807  1.00  0.00
ATOM     36  O   THR A   4     -27.395  21.698  90.986  1.00  0.00
ATOM     37  N   ILE A   5     -26.751  20.169  89.430  1.00  0.00
ATOM     39  CA  ILE A   5     -26.530  19.086  90.371  1.00  0.00
ATOM     40  CB  ILE A   5     -26.176  17.776  89.675  1.00  0.00
ATOM     41  CG2 ILE A   5     -25.753  16.716  90.714  1.00  0.00
ATOM     42  CG1 ILE A   5     -27.383  17.263  88.871  1.00  0.00
ATOM     43  CD1 ILE A   5     -27.080  16.116  87.909  1.00  0.00
ATOM     44  C   ILE A   5     -25.401  19.496  91.305  1.00  0.00
ATOM     45  O   ILE A   5     -25.512  19.303  92.516  1.00  0.00
ATOM     46  N   ALA A   6     -24.331  20.131  90.764  1.00  0.00
ATOM     48  CA  ALA A   6     -23.185  20.579  91.520  1.00  0.00
ATOM     49  CB  ALA A   6     -22.094  21.190  90.636  1.00  0.00
ATOM     50  C   ALA A   6     -23.582  21.615  92.532  1.00  0.00
ATOM     51  O   ALA A   6     -23.076  21.587  93.653  1.00  0.00
ATOM     52  N   GLU A   7     -24.520  22.527  92.163  1.00  0.00
ATOM     54  CA  GLU A   7     -25.013  23.559  93.045  1.00  0.00
ATOM     55  CB  GLU A   7     -25.940  24.569  92.350  1.00  0.00
ATOM     56  CG  GLU A   7     -25.224  25.512  91.374  1.00  0.00
ATOM     57  CD  GLU A   7     -26.218  26.398  90.614  1.00  0.00
ATOM     58  OE1 GLU A   7     -27.463  26.220  90.717  1.00  0.00
ATOM     59  OE2 GLU A   7     -25.715  27.308  89.907  1.00  0.00
ATOM     60  C   GLU A   7     -25.785  22.936  94.174  1.00  0.00
ATOM     61  O   GLU A   7     -25.632  23.357  95.317  1.00  0.00
ATOM     62  N   HIS A   8     -26.592  21.889  93.873  1.00  0.00
ATOM     64  CA  HIS A   8     -27.391  21.148  94.824  1.00  0.00
ATOM     65  CB  HIS A   8     -28.245  20.105  94.063  1.00  0.00
ATOM     66  CG  HIS A   8     -29.236  19.237  94.789  1.00  0.00
ATOM     67  ND1 HIS A   8     -30.296  18.655  94.134  1.00  0.00
ATOM     68  CE1 HIS A   8     -30.925  17.856  95.028  1.00  0.00
ATOM     69  NE2 HIS A   8     -30.344  17.880  96.210  1.00  0.00
ATOM     70  CD2 HIS A   8     -29.284  18.749  96.060  1.00  0.00
ATOM     71  C   HIS A   8     -26.498  20.471  95.839  1.00  0.00
ATOM     72  O   HIS A   8     -26.822  20.443  97.026  1.00  0.00
ATOM     73  N   LEU A   9     -25.349  19.927  95.390  1.00  0.00
ATOM     75  CA  LEU A   9     -24.397  19.257  96.241  1.00  0.00
ATOM     76  CB  LEU A   9     -23.290  18.638  95.357  1.00  0.00
ATOM     77  CG  LEU A   9     -23.767  17.474  94.463  1.00  0.00
ATOM     78  CD1 LEU A   9     -22.750  17.055  93.395  1.00  0.00
ATOM     79  CD2 LEU A   9     -24.155  16.286  95.312  1.00  0.00
ATOM     80  C   LEU A   9     -23.743  20.270  97.158  1.00  0.00
ATOM     81  O   LEU A   9     -23.742  20.124  98.387  1.00  0.00
ATOM     82  N   GLY A  10     -23.302  21.403  96.562  1.00  0.00
ATOM     84  CA  GLY A  10     -22.620  22.450  97.269  1.00  0.00
ATOM     85  C   GLY A  10     -21.193  22.028  97.474  1.00  0.00
ATOM     86  O   GLY A  10     -20.588  21.375  96.620  1.00  0.00
ATOM     87  N   GLY A  11     -20.605  22.480  98.607  1.00  0.00
ATOM     89  CA  GLY A  11     -19.245  22.176  98.976  1.00  0.00
ATOM     90  C   GLY A  11     -18.297  22.998  98.163  1.00  0.00
ATOM     91  O   GLY A  11     -17.114  22.664  98.099  1.00  0.00
ATOM     92  N   ASP A  12     -18.822  24.085  97.536  1.00  0.00
ATOM     94  CA  ASP A  12     -18.153  25.015  96.662  1.00  0.00
ATOM     95  CB  ASP A  12     -17.050  25.849  97.369  1.00  0.00
ATOM     96  CG  ASP A  12     -17.691  26.761  98.413  1.00  0.00
ATOM     97  OD1 ASP A  12     -18.646  27.509  98.073  1.00  0.00
ATOM     98  OD2 ASP A  12     -17.239  26.705  99.585  1.00  0.00
ATOM     99  C   ASP A  12     -17.620  24.307  95.439  1.00  0.00
ATOM    100  O   ASP A  12     -16.700  24.791  94.772  1.00  0.00
ATOM    101  N   ALA A  13     -18.241  23.148  95.102  1.00  0.00
ATOM    103  CA  ALA A  13     -17.871  22.365  93.967  1.00  0.00
ATOM    104  CB  ALA A  13     -18.009  20.858  94.203  1.00  0.00
ATOM    105  C   ALA A  13     -18.806  22.750  92.876  1.00  0.00
ATOM    106  O   ALA A  13     -20.029  22.675  93.029  1.00  0.00
ATOM    107  N   HIS A  14     -18.225  23.221  91.756  1.00  0.00
ATOM    109  CA  HIS A  14     -18.988  23.620  90.610  1.00  0.00
ATOM    110  CB  HIS A  14     -19.090  25.145  90.382  1.00  0.00
ATOM    111  CG  HIS A  14     -19.795  25.854  91.503  1.00  0.00
ATOM    112  ND1 HIS A  14     -21.166  25.929  91.618  1.00  0.00
ATOM    113  CE1 HIS A  14     -21.426  26.615  92.759  1.00  0.00
ATOM    114  NE2 HIS A  14     -20.322  26.985  93.383  1.00  0.00
ATOM    115  CD2 HIS A  14     -19.296  26.506  92.589  1.00  0.00
ATOM    116  C   HIS A  14     -18.382  22.984  89.406  1.00  0.00
ATOM    117  O   HIS A  14     -17.164  22.807  89.322  1.00  0.00
ATOM    118  N   VAL A  15     -19.263  22.603  88.456  1.00  0.00
ATOM    120  CA  VAL A  15     -18.879  21.963  87.225  1.00  0.00
ATOM    121  CB  VAL A  15     -20.060  21.286  86.543  1.00  0.00
ATOM    122  CG1 VAL A  15     -19.705  20.708  85.163  1.00  0.00
ATOM    123  CG2 VAL A  15     -20.525  20.152  87.471  1.00  0.00
ATOM    124  C   VAL A  15     -18.161  22.925  86.316  1.00  0.00
ATOM    125  O   VAL A  15     -18.634  24.026  86.023  1.00  0.00
ATOM    126  N   ASN A  16     -16.960  22.487  85.885  1.00  0.00
ATOM    128  CA  ASN A  16     -16.089  23.207  84.998  1.00  0.00
ATOM    129  CB  ASN A  16     -14.581  23.016  85.343  1.00  0.00
ATOM    130  CG  ASN A  16     -14.018  21.608  85.122  1.00  0.00
ATOM    131  OD1 ASN A  16     -14.567  20.735  84.454  1.00  0.00
ATOM    132  ND2 ASN A  16     -12.856  21.357  85.779  1.00  0.00
ATOM    135  C   ASN A  16     -16.436  22.896  83.562  1.00  0.00
ATOM    136  O   ASN A  16     -17.347  22.111  83.288  1.00  0.00
ATOM    137  N   ALA A  17     -15.708  23.519  82.607  1.00  0.00
ATOM    139  CA  ALA A  17     -15.908  23.350  81.187  1.00  0.00
ATOM    140  CB  ALA A  17     -14.944  24.217  80.360  1.00  0.00
ATOM    141  C   ALA A  17     -15.722  21.922  80.743  1.00  0.00
ATOM    142  O   ALA A  17     -16.423  21.468  79.836  1.00  0.00
ATOM    143  N   ASP A  18     -14.800  21.177  81.400  1.00  0.00
ATOM    145  CA  ASP A  18     -14.516  19.799  81.077  1.00  0.00
ATOM    146  CB  ASP A  18     -13.107  19.368  81.552  1.00  0.00
ATOM    147  CG  ASP A  18     -11.997  20.008  80.705  1.00  0.00
ATOM    148  OD1 ASP A  18     -12.258  20.530  79.588  1.00  0.00
ATOM    149  OD2 ASP A  18     -10.837  19.975  81.190  1.00  0.00
ATOM    150  C   ASP A  18     -15.537  18.850  81.665  1.00  0.00
ATOM    151  O   ASP A  18     -15.535  17.663  81.332  1.00  0.00
ATOM    152  N   GLY A  19     -16.448  19.353  82.536  1.00  0.00
ATOM    154  CA  GLY A  19     -17.480  18.553  83.138  1.00  0.00
ATOM    155  C   GLY A  19     -17.154  18.018  84.500  1.00  0.00
ATOM    156  O   GLY A  19     -18.007  17.359  85.100  1.00  0.00
ATOM    157  N   SER A  20     -15.932  18.278  85.018  1.00  0.00
ATOM    159  CA  SER A  20     -15.536  17.819  86.322  1.00  0.00
ATOM    160  CB  SER A  20     -14.009  17.836  86.541  1.00  0.00
ATOM    161  OG  SER A  20     -13.676  17.421  87.860  1.00  0.00
ATOM    163  C   SER A  20     -16.210  18.683  87.357  1.00  0.00
ATOM    164  O   SER A  20     -16.396  19.886  87.168  1.00  0.00
ATOM    165  N   VAL A  21     -16.580  18.046  88.490  1.00  0.00
ATOM    167  CA  VAL A  21     -17.255  18.683  89.601  1.00  0.00
ATOM    168  CB  VAL A  21     -18.267  17.751  90.275  1.00  0.00
ATOM    169  CG1 VAL A  21     -19.197  18.526  91.231  1.00  0.00
ATOM    170  CG2 VAL A  21     -19.097  17.027  89.202  1.00  0.00
ATOM    171  C   VAL A  21     -16.197  19.185  90.585  1.00  0.00
ATOM    172  O   VAL A  21     -16.512  19.733  91.640  1.00  0.00
ATOM    173  N   ILE A  22     -14.895  19.033  90.229  1.00  0.00
ATOM    175  CA  ILE A  22     -13.697  19.414  90.945  1.00  0.00
ATOM    176  CB  ILE A  22     -13.299  20.901  90.845  1.00  0.00
ATOM    177  CG2 ILE A  22     -12.958  21.149  89.362  1.00  0.00
ATOM    178  CG1 ILE A  22     -14.326  21.914  91.414  1.00  0.00
ATOM    179  CD1 ILE A  22     -13.832  23.356  91.521  1.00  0.00
ATOM    180  C   ILE A  22     -13.573  18.794  92.321  1.00  0.00
ATOM    181  O   ILE A  22     -13.905  17.616  92.467  1.00  0.00
ATOM    182  N   GLY A  23     -13.100  19.539  93.355  1.00  0.00
ATOM    184  CA  GLY A  23     -12.912  18.987  94.668  1.00  0.00
ATOM    185  C   GLY A  23     -13.773  19.637  95.707  1.00  0.00
ATOM    186  O   GLY A  23     -13.427  20.726  96.169  1.00  0.00
ATOM    187  N   PRO A  24     -14.893  19.019  96.076  1.00  0.00
ATOM    188  CA  PRO A  24     -15.796  19.519  97.088  1.00  0.00
ATOM    189  CB  PRO A  24     -17.016  18.619  97.045  1.00  0.00
ATOM    190  CG  PRO A  24     -16.505  17.308  96.423  1.00  0.00
ATOM    191  CD  PRO A  24     -15.330  17.729  95.545  1.00  0.00
ATOM    192  C   PRO A  24     -15.177  19.499  98.453  1.00  0.00
ATOM    193  O   PRO A  24     -14.415  18.576  98.755  1.00  0.00
ATOM    194  N   GLN A  25     -15.489  20.520  99.276  1.00  0.00
ATOM    196  CA  GLN A  25     -15.044  20.508 100.633  1.00  0.00
ATOM    197  CB  GLN A  25     -14.148  21.712 100.995  1.00  0.00
ATOM    198  CG  GLN A  25     -12.802  21.757 100.262  1.00  0.00
ATOM    199  CD  GLN A  25     -11.992  22.987 100.686  1.00  0.00
ATOM    200  OE1 GLN A  25     -12.270  23.710 101.645  1.00  0.00
ATOM    201  NE2 GLN A  25     -10.904  23.239  99.915  1.00  0.00
ATOM    204  C   GLN A  25     -16.229  20.553 101.542  1.00  0.00
ATOM    205  O   GLN A  25     -16.885  21.588 101.671  1.00  0.00
ATOM    206  N   TYR A  26     -16.561  19.397 102.157  1.00  0.00
ATOM    208  CA  TYR A  26     -17.621  19.327 103.128  1.00  0.00
ATOM    209  CB  TYR A  26     -18.417  17.998 103.131  1.00  0.00
ATOM    210  CG  TYR A  26     -19.243  17.971 101.891  1.00  0.00
ATOM    211  CD1 TYR A  26     -18.778  17.426 100.689  1.00  0.00
ATOM    212  CE1 TYR A  26     -19.590  17.436  99.552  1.00  0.00
ATOM    213  CZ  TYR A  26     -20.877  17.981  99.617  1.00  0.00
ATOM    214  OH  TYR A  26     -21.721  18.007  98.491  1.00  0.00
ATOM    216  CE2 TYR A  26     -21.351  18.504 100.814  1.00  0.00
ATOM    217  CD2 TYR A  26     -20.538  18.496 101.945  1.00  0.00
ATOM    218  C   TYR A  26     -16.818  19.488 104.370  1.00  0.00
ATOM    219  O   TYR A  26     -16.166  18.546 104.824  1.00  0.00
ATOM    220  N   THR A  27     -16.831  20.717 104.922  1.00  0.00
ATOM    222  CA  THR A  27     -16.042  20.993 106.079  1.00  0.00
ATOM    223  CB  THR A  27     -15.458  22.393 106.045  1.00  0.00
ATOM    224  CG2 THR A  27     -14.527  22.607 107.260  1.00  0.00
ATOM    225  OG1 THR A  27     -14.666  22.536 104.874  1.00  0.00
ATOM    227  C   THR A  27     -16.853  20.746 107.312  1.00  0.00
ATOM    228  O   THR A  27     -17.553  21.636 107.805  1.00  0.00
ATOM    229  N   VAL A  28     -16.805  19.482 107.792  1.00  0.00
ATOM    231  CA  VAL A  28     -17.473  19.130 109.017  1.00  0.00
ATOM    232  CB  VAL A  28     -18.002  17.705 109.158  1.00  0.00
ATOM    233  CG1 VAL A  28     -19.021  17.444 108.033  1.00  0.00
ATOM    234  CG2 VAL A  28     -16.880  16.664 109.239  1.00  0.00
ATOM    235  C   VAL A  28     -16.513  19.529 110.117  1.00  0.00
ATOM    236  O   VAL A  28     -15.332  19.793 109.860  1.00  0.00
ATOM    237  N   GLN A  29     -16.999  19.586 111.375  1.00  0.00
ATOM    239  CA  GLN A  29     -16.191  19.991 112.501  1.00  0.00
ATOM    240  CB  GLN A  29     -16.992  20.070 113.808  1.00  0.00
ATOM    241  CG  GLN A  29     -18.073  21.165 113.817  1.00  0.00
ATOM    242  CD  GLN A  29     -17.484  22.565 113.667  1.00  0.00
ATOM    243  OE1 GLN A  29     -16.589  23.001 114.390  1.00  0.00
ATOM    244  NE2 GLN A  29     -18.002  23.299 112.648  1.00  0.00
ATOM    247  C   GLN A  29     -14.986  19.120 112.734  1.00  0.00
ATOM    248  O   GLN A  29     -13.958  19.626 113.187  1.00  0.00
ATOM    249  N   LYS A  30     -15.082  17.807 112.410  1.00  0.00
ATOM    251  CA  LYS A  30     -13.994  16.878 112.585  1.00  0.00
ATOM    252  CB  LYS A  30     -14.493  15.449 112.295  1.00  0.00
ATOM    253  CG  LYS A  30     -13.495  14.304 112.410  1.00  0.00
ATOM    254  CD  LYS A  30     -14.212  12.973 112.244  1.00  0.00
ATOM    255  CE  LYS A  30     -13.302  11.755 112.278  1.00  0.00
ATOM    256  NZ  LYS A  30     -14.111  10.522 112.182  1.00  0.00
ATOM    260  C   LYS A  30     -12.866  17.192 111.642  1.00  0.00
ATOM    261  O   LYS A  30     -11.739  17.399 112.094  1.00  0.00
ATOM    262  N   LYS A  31     -13.168  17.248 110.322  1.00  0.00
ATOM    264  CA  LYS A  31     -12.223  17.540 109.269  1.00  0.00
ATOM    265  CB  LYS A  31     -11.011  16.561 109.186  1.00  0.00
ATOM    266  CG  LYS A  31     -11.297  15.092 108.867  1.00  0.00
ATOM    267  CD  LYS A  31     -10.020  14.253 108.801  1.00  0.00
ATOM    268  CE  LYS A  31     -10.254  12.757 108.602  1.00  0.00
ATOM    269  NZ  LYS A  31      -8.961  12.047 108.585  1.00  0.00
ATOM    273  C   LYS A  31     -12.939  17.622 107.945  1.00  0.00
ATOM    274  O   LYS A  31     -14.122  17.292 107.844  1.00  0.00
ATOM    275  N   ARG A  32     -12.232  18.112 106.900  1.00  0.00
ATOM    277  CA  ARG A  32     -12.778  18.238 105.571  1.00  0.00
ATOM    278  CB  ARG A  32     -11.923  19.069 104.599  1.00  0.00
ATOM    279  CG  ARG A  32     -11.774  20.556 104.898  1.00  0.00
ATOM    280  CD  ARG A  32     -10.839  21.209 103.878  1.00  0.00
ATOM    281  NE  ARG A  32     -10.709  22.669 104.172  1.00  0.00
ATOM    283  CZ  ARG A  32      -9.698  23.162 104.955  1.00  0.00
ATOM    284  NH1 ARG A  32      -8.781  22.339 105.548  1.00  0.00
ATOM    287  NH2 ARG A  32      -9.595  24.510 105.139  1.00  0.00
ATOM    290  C   ARG A  32     -12.892  16.900 104.895  1.00  0.00
ATOM    291  O   ARG A  32     -11.951  16.101 104.911  1.00  0.00
ATOM    292  N   TYR A  33     -14.077  16.638 104.301  1.00  0.00
ATOM    294  CA  TYR A  33     -14.344  15.433 103.566  1.00  0.00
ATOM    295  CB  TYR A  33     -15.439  14.518 104.134  1.00  0.00
ATOM    296  CG  TYR A  33     -14.966  13.943 105.424  1.00  0.00
ATOM    297  CD1 TYR A  33     -15.371  14.479 106.648  1.00  0.00
ATOM    298  CE1 TYR A  33     -14.913  13.924 107.844  1.00  0.00
ATOM    299  CZ  TYR A  33     -14.041  12.835 107.814  1.00  0.00
ATOM    300  OH  TYR A  33     -13.577  12.275 109.017  1.00  0.00
ATOM    302  CE2 TYR A  33     -13.618  12.301 106.600  1.00  0.00
ATOM    303  CD2 TYR A  33     -14.080  12.860 105.412  1.00  0.00
ATOM    304  C   TYR A  33     -14.727  15.774 102.163  1.00  0.00
ATOM    305  O   TYR A  33     -15.440  16.746 101.912  1.00  0.00
ATOM    306  N   LYS A  34     -14.210  14.978 101.203  1.00  0.00
ATOM    308  CA  LYS A  34     -14.485  15.189  99.811  1.00  0.00
ATOM    309  CB  LYS A  34     -13.443  14.463  98.929  1.00  0.00
ATOM    310  CG  LYS A  34     -13.583  14.647  97.414  1.00  0.00
ATOM    311  CD  LYS A  34     -12.499  13.922  96.618  1.00  0.00
ATOM    312  CE  LYS A  34     -12.600  14.110  95.104  1.00  0.00
ATOM    313  NZ  LYS A  34     -11.524  13.346  94.442  1.00  0.00
ATOM    317  C   LYS A  34     -15.852  14.682  99.442  1.00  0.00
ATOM    318  O   LYS A  34     -16.670  15.440  98.921  1.00  0.00
ATOM    319  N   THR A  35     -16.144  13.395  99.746  1.00  0.00
ATOM    321  CA  THR A  35     -17.410  12.820  99.380  1.00  0.00
ATOM    322  CB  THR A  35     -17.357  11.355  98.988  1.00  0.00
ATOM    323  CG2 THR A  35     -16.258  11.195  97.925  1.00  0.00
ATOM    324  OG1 THR A  35     -17.020  10.525 100.080  1.00  0.00
ATOM    326  C   THR A  35     -18.455  13.038 100.430  1.00  0.00
ATOM    327  O   THR A  35     -18.147  13.244 101.608  1.00  0.00
ATOM    328  N   ILE A  36     -19.737  12.991  99.997  1.00  0.00
ATOM    330  CA  ILE A  36     -20.874  13.159 100.881  1.00  0.00
ATOM    331  CB  ILE A  36     -22.167  13.270 100.107  1.00  0.00
ATOM    332  CG2 ILE A  36     -23.398  13.235 101.039  1.00  0.00
ATOM    333  CG1 ILE A  36     -22.110  14.580  99.320  1.00  0.00
ATOM    334  CD1 ILE A  36     -23.205  14.713  98.286  1.00  0.00
ATOM    335  C   ILE A  36     -20.882  11.979 101.830  1.00  0.00
ATOM    336  O   ILE A  36     -21.071  12.165 103.034  1.00  0.00
ATOM    337  N   TYR A  37     -20.621  10.754 101.302  1.00  0.00
ATOM    339  CA  TYR A  37     -20.557   9.555 102.102  1.00  0.00
ATOM    340  CB  TYR A  37     -20.372   8.285 101.246  1.00  0.00
ATOM    341  CG  TYR A  37     -20.283   7.035 102.073  1.00  0.00
ATOM    342  CD1 TYR A  37     -21.416   6.523 102.717  1.00  0.00
ATOM    343  CE1 TYR A  37     -21.332   5.360 103.485  1.00  0.00
ATOM    344  CZ  TYR A  37     -20.116   4.686 103.605  1.00  0.00
ATOM    345  OH  TYR A  37     -20.030   3.509 104.380  1.00  0.00
ATOM    347  CE2 TYR A  37     -18.985   5.175 102.947  1.00  0.00
ATOM    348  CD2 TYR A  37     -19.071   6.340 102.180  1.00  0.00
ATOM    349  C   TYR A  37     -19.442   9.649 103.112  1.00  0.00
ATOM    350  O   TYR A  37     -19.643   9.215 104.245  1.00  0.00
ATOM    351  N   ASP A  38     -18.268  10.222 102.742  1.00  0.00
ATOM    353  CA  ASP A  38     -17.165  10.365 103.665  1.00  0.00
ATOM    354  CB  ASP A  38     -15.837  10.863 103.055  1.00  0.00
ATOM    355  CG  ASP A  38     -15.110   9.797 102.235  1.00  0.00
ATOM    356  OD1 ASP A  38     -15.454   8.585 102.301  1.00  0.00
ATOM    357  OD2 ASP A  38     -14.168  10.208 101.508  1.00  0.00
ATOM    358  C   ASP A  38     -17.533  11.306 104.770  1.00  0.00
ATOM    359  O   ASP A  38     -17.113  11.085 105.904  1.00  0.00
ATOM    360  N   ALA A  39     -18.333  12.364 104.471  1.00  0.00
ATOM    362  CA  ALA A  39     -18.765  13.311 105.473  1.00  0.00
ATOM    363  CB  ALA A  39     -19.505  14.519 104.874  1.00  0.00
ATOM    364  C   ALA A  39     -19.662  12.632 106.477  1.00  0.00
ATOM    365  O   ALA A  39     -19.443  12.778 107.683  1.00  0.00
ATOM    366  N   PHE A  40     -20.632  11.806 105.996  1.00  0.00
ATOM    368  CA  PHE A  40     -21.539  11.092 106.869  1.00  0.00
ATOM    369  CB  PHE A  40     -22.638  10.271 106.156  1.00  0.00
ATOM    370  CG  PHE A  40     -23.822  11.084 105.756  1.00  0.00
ATOM    371  CD1 PHE A  40     -24.065  11.376 104.412  1.00  0.00
ATOM    372  CE1 PHE A  40     -25.182  12.126 104.039  1.00  0.00
ATOM    373  CZ  PHE A  40     -26.066  12.588 105.015  1.00  0.00
ATOM    374  CE2 PHE A  40     -25.839  12.302 106.362  1.00  0.00
ATOM    375  CD2 PHE A  40     -24.720  11.549 106.727  1.00  0.00
ATOM    376  C   PHE A  40     -20.809  10.074 107.694  1.00  0.00
ATOM    377  O   PHE A  40     -21.078   9.958 108.888  1.00  0.00
ATOM    378  N   GLY A  41     -19.822   9.374 107.084  1.00  0.00
ATOM    380  CA  GLY A  41     -19.048   8.351 107.734  1.00  0.00
ATOM    381  C   GLY A  41     -18.139   8.926 108.771  1.00  0.00
ATOM    382  O   GLY A  41     -17.931   8.294 109.804  1.00  0.00
ATOM    383  N   GLY A  42     -17.605  10.150 108.536  1.00  0.00
ATOM    385  CA  GLY A  42     -16.728  10.815 109.462  1.00  0.00
ATOM    386  C   GLY A  42     -17.491  11.215 110.687  1.00  0.00
ATOM    387  O   GLY A  42     -16.970  11.096 111.800  1.00  0.00
ATOM    388  N   VAL A  43     -18.756  11.670 110.493  1.00  0.00
ATOM    390  CA  VAL A  43     -19.610  12.075 111.582  1.00  0.00
ATOM    391  CB  VAL A  43     -20.823  12.852 111.088  1.00  0.00
ATOM    392  CG1 VAL A  43     -21.815  13.136 112.224  1.00  0.00
ATOM    393  CG2 VAL A  43     -20.333  14.169 110.457  1.00  0.00
ATOM    394  C   VAL A  43     -19.989  10.831 112.372  1.00  0.00
ATOM    395  O   VAL A  43     -19.912  10.862 113.600  1.00  0.00
ATOM    396  N   ASP A  44     -20.285   9.690 111.684  1.00  0.00
ATOM    398  CA  ASP A  44     -20.656   8.427 112.300  1.00  0.00
ATOM    399  CB  ASP A  44     -20.844   7.253 111.310  1.00  0.00
ATOM    400  CG  ASP A  44     -22.110   7.254 110.471  1.00  0.00
ATOM    401  OD1 ASP A  44     -23.092   7.981 110.764  1.00  0.00
ATOM    402  OD2 ASP A  44     -22.093   6.475 109.485  1.00  0.00
ATOM    403  C   ASP A  44     -19.558   7.917 113.180  1.00  0.00
ATOM    404  O   ASP A  44     -19.826   7.452 114.287  1.00  0.00
ATOM    405  N   GLU A  45     -18.295   8.030 112.712  1.00  0.00
ATOM    407  CA  GLU A  45     -17.119   7.588 113.412  1.00  0.00
ATOM    408  CB  GLU A  45     -15.817   7.742 112.608  1.00  0.00
ATOM    409  CG  GLU A  45     -15.629   6.791 111.422  1.00  0.00
ATOM    410  CD  GLU A  45     -14.354   7.122 110.631  1.00  0.00
ATOM    411  OE1 GLU A  45     -14.097   6.356 109.667  1.00  0.00
ATOM    412  OE2 GLU A  45     -13.612   8.093 110.948  1.00  0.00
ATOM    413  C   GLU A  45     -16.871   8.347 114.674  1.00  0.00
ATOM    414  O   GLU A  45     -16.273   7.774 115.586  1.00  0.00
ATOM    415  N   ASN A  46     -17.374   9.615 114.778  1.00  0.00
ATOM    417  CA  ASN A  46     -17.146  10.490 115.906  1.00  0.00
ATOM    418  CB  ASN A  46     -17.630   9.942 117.286  1.00  0.00
ATOM    419  CG  ASN A  46     -17.505  11.011 118.366  1.00  0.00
ATOM    420  OD1 ASN A  46     -16.780  10.854 119.346  1.00  0.00
ATOM    421  ND2 ASN A  46     -18.230  12.141 118.185  1.00  0.00
ATOM    424  C   ASN A  46     -15.674  10.794 115.833  1.00  0.00
ATOM    425  O   ASN A  46     -15.287  11.551 114.943  1.00  0.00
ATOM    426  N   LEU A  47     -14.823  10.234 116.728  1.00  0.00
ATOM    428  CA  LEU A  47     -13.403  10.470 116.698  1.00  0.00
ATOM    429  CB  LEU A  47     -12.611   9.898 117.890  1.00  0.00
ATOM    430  CG  LEU A  47     -12.918  10.410 119.309  1.00  0.00
ATOM    431  CD1 LEU A  47     -12.017   9.650 120.278  1.00  0.00
ATOM    432  CD2 LEU A  47     -12.812  11.925 119.506  1.00  0.00
ATOM    433  C   LEU A  47     -12.800   9.808 115.480  1.00  0.00
ATOM    434  O   LEU A  47     -13.423   8.976 114.813  1.00  0.00
ATOM    435  N   SER A  48     -11.581  10.253 115.108  1.00  0.00
ATOM    437  CA  SER A  48     -10.852   9.715 113.990  1.00  0.00
ATOM    438  CB  SER A  48      -9.623  10.566 113.625  1.00  0.00
ATOM    439  OG  SER A  48     -10.037  11.862 113.213  1.00  0.00
ATOM    441  C   SER A  48     -10.399   8.314 114.303  1.00  0.00
ATOM    442  O   SER A  48      -9.997   8.025 115.433  1.00  0.00
ATOM    443  N   ASN A  49     -10.512   7.399 113.305  1.00  0.00
ATOM    445  CA  ASN A  49     -10.088   6.026 113.479  1.00  0.00
ATOM    446  CB  ASN A  49     -10.517   5.077 112.339  1.00  0.00
ATOM    447  CG  ASN A  49     -12.011   4.754 112.386  1.00  0.00
ATOM    448  OD1 ASN A  49     -12.719   4.858 113.389  1.00  0.00
ATOM    449  ND2 ASN A  49     -12.523   4.321 111.206  1.00  0.00
ATOM    452  C   ASN A  49      -8.586   6.009 113.550  1.00  0.00
ATOM    453  O   ASN A  49      -8.018   5.396 114.457  1.00  0.00
ATOM    454  N   ILE A  50      -7.919   6.702 112.591  1.00  0.00
ATOM    456  CA  ILE A  50      -6.484   6.820 112.567  1.00  0.00
ATOM    457  CB  ILE A  50      -5.894   6.873 111.168  1.00  0.00
ATOM    458  CG2 ILE A  50      -4.365   7.089 111.272  1.00  0.00
ATOM    459  CG1 ILE A  50      -6.246   5.587 110.391  1.00  0.00
ATOM    460  CD1 ILE A  50      -5.902   5.631 108.903  1.00  0.00
ATOM    461  C   ILE A  50      -6.313   8.147 113.254  1.00  0.00
ATOM    462  O   ILE A  50      -6.761   9.178 112.743  1.00  0.00
ATOM    463  N   ASN A  51      -5.668   8.133 114.441  1.00  0.00
ATOM    465  CA  ASN A  51      -5.476   9.337 115.198  1.00  0.00
ATOM    466  CB  ASN A  51      -5.250   9.151 116.714  1.00  0.00
ATOM    467  CG  ASN A  51      -6.557   8.752 117.409  1.00  0.00
ATOM    468  OD1 ASN A  51      -7.673   9.009 116.955  1.00  0.00
ATOM    469  ND2 ASN A  51      -6.416   8.122 118.603  1.00  0.00
ATOM    472  C   ASN A  51      -4.488  10.314 114.672  1.00  0.00
ATOM    473  O   ASN A  51      -3.369   9.979 114.278  1.00  0.00
ATOM    474  N   ASP A  52      -4.964  11.574 114.641  1.00  0.00
ATOM    476  CA  ASP A  52      -4.247  12.741 114.218  1.00  0.00
ATOM    477  CB  ASP A  52      -5.182  13.950 113.960  1.00  0.00
ATOM    478  CG  ASP A  52      -6.080  13.791 112.725  1.00  0.00
ATOM    479  OD1 ASP A  52      -5.869  12.879 111.880  1.00  0.00
ATOM    480  OD2 ASP A  52      -7.023  14.617 112.620  1.00  0.00
ATOM    481  C   ASP A  52      -3.354  13.132 115.365  1.00  0.00
ATOM    482  O   ASP A  52      -3.651  12.840 116.529  1.00  0.00
ATOM    483  N   ILE A  53      -2.215  13.789 115.049  1.00  0.00
ATOM    485  CA  ILE A  53      -1.282  14.247 116.055  1.00  0.00
ATOM    486  CB  ILE A  53       0.078  14.671 115.532  1.00  0.00
ATOM    487  CG2 ILE A  53       0.765  13.407 114.979  1.00  0.00
ATOM    488  CG1 ILE A  53       0.001  15.846 114.534  1.00  0.00
ATOM    489  CD1 ILE A  53       1.356  16.436 114.153  1.00  0.00
ATOM    490  C   ILE A  53      -1.929  15.334 116.881  1.00  0.00
ATOM    491  O   ILE A  53      -2.799  16.064 116.399  1.00  0.00
ATOM    492  N   LEU A  54      -1.539  15.415 118.174  1.00  0.00
ATOM    494  CA  LEU A  54      -2.085  16.372 119.103  1.00  0.00
ATOM    495  CB  LEU A  54      -1.593  16.133 120.554  1.00  0.00
ATOM    496  CG  LEU A  54      -2.222  16.997 121.675  1.00  0.00
ATOM    497  CD1 LEU A  54      -3.711  16.678 121.897  1.00  0.00
ATOM    498  CD2 LEU A  54      -1.403  16.905 122.969  1.00  0.00
ATOM    499  C   LEU A  54      -1.767  17.788 118.692  1.00  0.00
ATOM    500  O   LEU A  54      -0.628  18.141 118.382  1.00  0.00
ATOM    501  N   HIS A  55      -2.835  18.606 118.665  1.00  0.00
ATOM    503  CA  HIS A  55      -2.818  20.005 118.329  1.00  0.00
ATOM    504  CB  HIS A  55      -3.488  20.358 116.972  1.00  0.00
ATOM    505  CG  HIS A  55      -2.824  19.850 115.727  1.00  0.00
ATOM    506  ND1 HIS A  55      -3.110  18.647 115.122  1.00  0.00
ATOM    507  CE1 HIS A  55      -2.320  18.566 114.021  1.00  0.00
ATOM    508  NE2 HIS A  55      -1.546  19.627 113.880  1.00  0.00
ATOM    509  CD2 HIS A  55      -1.865  20.433 114.956  1.00  0.00
ATOM    510  C   HIS A  55      -3.613  20.701 119.406  1.00  0.00
ATOM    511  O   HIS A  55      -4.003  20.089 120.406  1.00  0.00
ATOM    512  N   ASP A  56      -3.850  22.026 119.231  1.00  0.00
ATOM    514  CA  ASP A  56      -4.619  22.857 120.132  1.00  0.00
ATOM    515  CB  ASP A  56      -4.672  24.339 119.694  1.00  0.00
ATOM    516  CG  ASP A  56      -3.332  25.057 119.897  1.00  0.00
ATOM    517  OD1 ASP A  56      -2.399  24.510 120.545  1.00  0.00
ATOM    518  OD2 ASP A  56      -3.227  26.200 119.383  1.00  0.00
ATOM    519  C   ASP A  56      -6.034  22.333 120.160  1.00  0.00
ATOM    520  O   ASP A  56      -6.487  21.702 119.200  1.00  0.00
ATOM    521  N   ILE A  57      -6.754  22.566 121.288  1.00  0.00
ATOM    523  CA  ILE A  57      -8.100  22.071 121.466  1.00  0.00
ATOM    524  CB  ILE A  57      -8.621  22.282 122.885  1.00  0.00
ATOM    525  CG2 ILE A  57     -10.122  21.913 123.013  1.00  0.00
ATOM    526  CG1 ILE A  57      -7.751  21.432 123.839  1.00  0.00
ATOM    527  CD1 ILE A  57      -7.989  21.695 125.324  1.00  0.00
ATOM    528  C   ILE A  57      -9.031  22.608 120.410  1.00  0.00
ATOM    529  O   ILE A  57      -9.180  23.812 120.192  1.00  0.00
ATOM    530  N   GLU A  58      -9.650  21.623 119.734  1.00  0.00
ATOM    532  CA  GLU A  58     -10.583  21.757 118.653  1.00  0.00
ATOM    533  CB  GLU A  58      -9.867  21.675 117.276  1.00  0.00
ATOM    534  CG  GLU A  58      -9.104  20.365 116.996  1.00  0.00
ATOM    535  CD  GLU A  58      -8.365  20.475 115.668  1.00  0.00
ATOM    536  OE1 GLU A  58      -7.400  21.280 115.587  1.00  0.00
ATOM    537  OE2 GLU A  58      -8.749  19.753 114.711  1.00  0.00
ATOM    538  C   GLU A  58     -11.580  20.628 118.806  1.00  0.00
ATOM    539  O   GLU A  58     -11.535  19.883 119.791  1.00  0.00
ATOM    540  N   SER A  59     -12.539  20.506 117.851  1.00  0.00
ATOM    542  CA  SER A  59     -13.529  19.457 117.890  1.00  0.00
ATOM    543  CB  SER A  59     -14.598  19.534 116.778  1.00  0.00
ATOM    544  OG  SER A  59     -15.540  18.476 116.916  1.00  0.00
ATOM    546  C   SER A  59     -12.846  18.132 117.745  1.00  0.00
ATOM    547  O   SER A  59     -12.036  17.930 116.836  1.00  0.00
ATOM    548  N   GLY A  60     -13.168  17.207 118.673  1.00  0.00
ATOM    550  CA  GLY A  60     -12.592  15.896 118.644  1.00  0.00
ATOM    551  C   GLY A  60     -13.228  15.016 117.606  1.00  0.00
ATOM    552  O   GLY A  60     -12.590  14.056 117.173  1.00  0.00
ATOM    553  N   GLY A  61     -14.466  15.336 117.153  1.00  0.00
ATOM    555  CA  GLY A  61     -15.119  14.502 116.183  1.00  0.00
ATOM    556  C   GLY A  61     -16.108  15.238 115.340  1.00  0.00
ATOM    557  O   GLY A  61     -16.012  16.450 115.151  1.00  0.00
ATOM    558  N   GLY A  62     -17.090  14.480 114.803  1.00  0.00
ATOM    560  CA  GLY A  62     -18.115  15.005 113.937  1.00  0.00
ATOM    561  C   GLY A  62     -19.110  15.902 114.603  1.00  0.00
ATOM    562  O   GLY A  62     -19.536  15.655 115.732  1.00  0.00
ATOM    563  N   ILE A  63     -19.505  16.961 113.842  1.00  0.00
ATOM    565  CA  ILE A  63     -20.451  18.023 114.148  1.00  0.00
ATOM    566  CB  ILE A  63     -21.907  17.720 113.766  1.00  0.00
ATOM    567  CG2 ILE A  63     -21.972  17.532 112.239  1.00  0.00
ATOM    568  CG1 ILE A  63     -22.482  16.507 114.495  1.00  0.00
ATOM    569  CD1 ILE A  63     -23.969  16.268 114.314  1.00  0.00
ATOM    570  C   ILE A  63     -20.230  18.595 115.537  1.00  0.00
ATOM    571  O   ILE A  63     -19.074  18.689 115.946  1.00  0.00
ATOM    572  N   LYS A  64     -21.287  19.012 116.284  1.00  0.00
ATOM    574  CA  LYS A  64     -21.102  19.531 117.618  1.00  0.00
ATOM    575  CB  LYS A  64     -21.567  20.992 117.864  1.00  0.00
ATOM    576  CG  LYS A  64     -20.709  22.065 117.188  1.00  0.00
ATOM    577  CD  LYS A  64     -21.110  23.490 117.579  1.00  0.00
ATOM    578  CE  LYS A  64     -20.140  24.581 117.111  1.00  0.00
ATOM    579  NZ  LYS A  64     -20.174  24.748 115.646  1.00  0.00
ATOM    583  C   LYS A  64     -21.614  18.615 118.698  1.00  0.00
ATOM    584  O   LYS A  64     -21.766  19.039 119.847  1.00  0.00
ATOM    585  N   TYR A  65     -21.927  17.334 118.358  1.00  0.00
ATOM    587  CA  TYR A  65     -22.414  16.403 119.348  1.00  0.00
ATOM    588  CB  TYR A  65     -23.242  15.193 118.824  1.00  0.00
ATOM    589  CG  TYR A  65     -22.520  14.084 118.133  1.00  0.00
ATOM    590  CD1 TYR A  65     -22.108  12.967 118.861  1.00  0.00
ATOM    591  CE1 TYR A  65     -21.444  11.912 118.243  1.00  0.00
ATOM    592  CZ  TYR A  65     -21.187  11.966 116.875  1.00  0.00
ATOM    593  OH  TYR A  65     -20.519  10.905 116.241  1.00  0.00
ATOM    595  CE2 TYR A  65     -21.585  13.070 116.133  1.00  0.00
ATOM    596  CD2 TYR A  65     -22.250  14.116 116.772  1.00  0.00
ATOM    597  C   TYR A  65     -21.284  15.969 120.241  1.00  0.00
ATOM    598  O   TYR A  65     -20.116  16.245 119.964  1.00  0.00
ATOM    599  N   PHE A  66     -21.631  15.299 121.363  1.00  0.00
ATOM    601  CA  PHE A  66     -20.672  14.842 122.330  1.00  0.00
ATOM    602  CB  PHE A  66     -21.288  14.240 123.618  1.00  0.00
ATOM    603  CG  PHE A  66     -22.024  12.967 123.386  1.00  0.00
ATOM    604  CD1 PHE A  66     -21.387  11.721 123.469  1.00  0.00
ATOM    605  CE1 PHE A  66     -22.097  10.545 123.243  1.00  0.00
ATOM    606  CZ  PHE A  66     -23.456  10.613 122.941  1.00  0.00
ATOM    607  CE2 PHE A  66     -24.090  11.852 122.872  1.00  0.00
ATOM    608  CD2 PHE A  66     -23.385  13.026 123.094  1.00  0.00
ATOM    609  C   PHE A  66     -19.654  13.919 121.755  1.00  0.00
ATOM    610  O   PHE A  66     -19.950  13.062 120.918  1.00  0.00
ATOM    611  N   HIS A  67     -18.402  14.139 122.185  1.00  0.00
ATOM    613  CA  HIS A  67     -17.361  13.309 121.679  1.00  0.00
ATOM    614  CB  HIS A  67     -16.125  14.073 121.173  1.00  0.00
ATOM    615  CG  HIS A  67     -16.589  15.024 120.101  1.00  0.00
ATOM    616  ND1 HIS A  67     -17.238  14.645 118.951  1.00  0.00
ATOM    617  CE1 HIS A  67     -17.560  15.784 118.289  1.00  0.00
ATOM    618  NE2 HIS A  67     -17.150  16.860 118.921  1.00  0.00
ATOM    619  CD2 HIS A  67     -16.543  16.378 120.059  1.00  0.00
ATOM    620  C   HIS A  67     -17.066  12.280 122.703  1.00  0.00
ATOM    621  O   HIS A  67     -16.721  12.598 123.843  1.00  0.00
ATOM    622  N   ALA A  68     -17.306  11.018 122.293  1.00  0.00
ATOM    624  CA  ALA A  68     -17.081   9.861 123.106  1.00  0.00
ATOM    625  CB  ALA A  68     -18.199   8.805 123.022  1.00  0.00
ATOM    626  C   ALA A  68     -15.822   9.256 122.586  1.00  0.00
ATOM    627  O   ALA A  68     -15.675   9.044 121.380  1.00  0.00
ATOM    628  N   ASN A  69     -14.879   8.966 123.504  1.00  0.00
ATOM    630  CA  ASN A  69     -13.611   8.399 123.140  1.00  0.00
ATOM    631  CB  ASN A  69     -12.629   8.407 124.320  1.00  0.00
ATOM    632  CG  ASN A  69     -11.250   7.884 123.921  1.00  0.00
ATOM    633  OD1 ASN A  69     -10.904   6.757 124.274  1.00  0.00
ATOM    634  ND2 ASN A  69     -10.439   8.720 123.221  1.00  0.00
ATOM    637  C   ASN A  69     -13.751   6.994 122.619  1.00  0.00
ATOM    638  O   ASN A  69     -13.128   6.653 121.611  1.00  0.00
ATOM    639  N   SER A  70     -14.581   6.163 123.288  1.00  0.00
ATOM    641  CA  SER A  70     -14.778   4.802 122.874  1.00  0.00
ATOM    642  CB  SER A  70     -15.471   3.937 123.941  1.00  0.00
ATOM    643  OG  SER A  70     -15.665   2.601 123.494  1.00  0.00
ATOM    645  C   SER A  70     -15.592   4.757 121.616  1.00  0.00
ATOM    646  O   SER A  70     -16.638   5.402 121.509  1.00  0.00
ATOM    647  N   ILE A  71     -15.075   3.994 120.629  1.00  0.00
ATOM    649  CA  ILE A  71     -15.736   3.805 119.370  1.00  0.00
ATOM    650  CB  ILE A  71     -14.856   4.089 118.157  1.00  0.00
ATOM    651  CG2 ILE A  71     -15.648   3.772 116.868  1.00  0.00
ATOM    652  CG1 ILE A  71     -14.364   5.556 118.176  1.00  0.00
ATOM    653  CD1 ILE A  71     -13.306   5.884 117.120  1.00  0.00
ATOM    654  C   ILE A  71     -16.117   2.349 119.451  1.00  0.00
ATOM    655  O   ILE A  71     -15.267   1.470 119.613  1.00  0.00
ATOM    656  N   GLY A  72     -17.432   2.088 119.340  1.00  0.00
ATOM    658  CA  GLY A  72     -17.978   0.760 119.419  1.00  0.00
ATOM    659  C   GLY A  72     -19.456   0.878 119.238  1.00  0.00
ATOM    660  O   GLY A  72     -19.929   1.798 118.564  1.00  0.00
ATOM    661  N   ALA A  73     -20.219  -0.084 119.822  1.00  0.00
ATOM    663  CA  ALA A  73     -21.657  -0.077 119.729  1.00  0.00
ATOM    664  CB  ALA A  73     -22.350  -1.354 120.239  1.00  0.00
ATOM    665  C   ALA A  73     -22.163   1.099 120.504  1.00  0.00
ATOM    666  O   ALA A  73     -21.733   1.385 121.620  1.00  0.00
ATOM    667  N   ASP A  74     -23.084   1.822 119.863  1.00  0.00
ATOM    669  CA  ASP A  74     -23.689   3.018 120.361  1.00  0.00
ATOM    670  CB  ASP A  74     -24.193   3.825 119.163  1.00  0.00
ATOM    671  CG  ASP A  74     -24.334   5.317 119.355  1.00  0.00
ATOM    672  OD1 ASP A  74     -24.860   5.888 118.373  1.00  0.00
ATOM    673  OD2 ASP A  74     -23.941   5.905 120.398  1.00  0.00
ATOM    674  C   ASP A  74     -24.787   2.779 121.370  1.00  0.00
ATOM    675  O   ASP A  74     -25.161   1.644 121.670  1.00  0.00
ATOM    676  N   SER A  75     -25.277   3.902 121.943  1.00  0.00
ATOM    678  CA  SER A  75     -26.322   4.017 122.919  1.00  0.00
ATOM    679  CB  SER A  75     -26.770   5.469 123.125  1.00  0.00
ATOM    680  OG  SER A  75     -25.753   6.345 123.566  1.00  0.00
ATOM    682  C   SER A  75     -27.597   3.398 122.423  1.00  0.00
ATOM    683  O   SER A  75     -27.895   3.430 121.224  1.00  0.00
ATOM    684  N   ARG A  76     -28.360   2.788 123.358  1.00  0.00
ATOM    686  CA  ARG A  76     -29.606   2.208 122.981  1.00  0.00
ATOM    687  CB  ARG A  76     -29.503   0.706 122.669  1.00  0.00
ATOM    688  CG  ARG A  76     -30.750   0.149 121.992  1.00  0.00
ATOM    689  CD  ARG A  76     -30.587  -1.293 121.523  1.00  0.00
ATOM    690  NE  ARG A  76     -31.853  -1.651 120.820  1.00  0.00
ATOM    692  CZ  ARG A  76     -32.001  -2.814 120.114  1.00  0.00
ATOM    693  NH1 ARG A  76     -30.981  -3.714 119.985  1.00  0.00
ATOM    696  NH2 ARG A  76     -33.200  -3.056 119.505  1.00  0.00
ATOM    699  C   ARG A  76     -30.604   2.525 124.061  1.00  0.00
ATOM    700  O   ARG A  76     -30.476   2.131 125.229  1.00  0.00
ATOM    701  N   ALA A  77     -31.590   3.357 123.658  1.00  0.00
ATOM    703  CA  ALA A  77     -32.660   3.782 124.512  1.00  0.00
ATOM    704  CB  ALA A  77     -33.100   5.233 124.245  1.00  0.00
ATOM    705  C   ALA A  77     -33.805   2.860 124.234  1.00  0.00
ATOM    706  O   ALA A  77     -34.368   2.856 123.135  1.00  0.00
ATOM    707  N   LEU A  78     -34.137   2.026 125.238  1.00  0.00
ATOM    709  CA  LEU A  78     -35.214   1.082 125.135  1.00  0.00
ATOM    710  CB  LEU A  78     -34.810  -0.336 125.603  1.00  0.00
ATOM    711  CG  LEU A  78     -33.676  -0.997 124.792  1.00  0.00
ATOM    712  CD1 LEU A  78     -33.240  -2.333 125.411  1.00  0.00
ATOM    713  CD2 LEU A  78     -34.094  -1.180 123.322  1.00  0.00
ATOM    714  C   LEU A  78     -36.378   1.510 125.970  1.00  0.00
ATOM    715  O   LEU A  78     -37.521   1.226 125.608  1.00  0.00
ATOM    716  N   GLY A  79     -36.111   2.234 127.085  1.00  0.00
ATOM    718  CA  GLY A  79     -37.154   2.690 127.970  1.00  0.00
ATOM    719  C   GLY A  79     -37.869   3.878 127.417  1.00  0.00
ATOM    720  O   GLY A  79     -37.300   4.655 126.646  1.00  0.00
ATOM    721  N   THR A  80     -39.137   4.071 127.858  1.00  0.00
ATOM    723  CA  THR A  80     -39.947   5.177 127.408  1.00  0.00
ATOM    724  CB  THR A  80     -41.397   5.048 127.829  1.00  0.00
ATOM    725  CG2 THR A  80     -42.236   6.215 127.268  1.00  0.00
ATOM    726  OG1 THR A  80     -41.929   3.834 127.319  1.00  0.00
ATOM    728  C   THR A  80     -39.330   6.431 127.971  1.00  0.00
ATOM    729  O   THR A  80     -39.023   6.519 129.158  1.00  0.00
ATOM    730  N   ASN A  81     -39.106   7.420 127.076  1.00  0.00
ATOM    732  CA  ASN A  81     -38.506   8.713 127.344  1.00  0.00
ATOM    733  CB  ASN A  81     -39.307   9.577 128.361  1.00  0.00
ATOM    734  CG  ASN A  81     -40.720   9.873 127.884  1.00  0.00
ATOM    735  OD1 ASN A  81     -40.962  10.402 126.801  1.00  0.00
ATOM    736  ND2 ASN A  81     -41.704   9.512 128.749  1.00  0.00
ATOM    739  C   ASN A  81     -37.092   8.593 127.883  1.00  0.00
ATOM    740  O   ASN A  81     -36.552   9.568 128.417  1.00  0.00
ATOM    741  N   SER A  82     -36.432   7.414 127.708  1.00  0.00
ATOM    743  CA  SER A  82     -35.094   7.230 128.200  1.00  0.00
ATOM    744  CB  SER A  82     -34.702   5.762 128.436  1.00  0.00
ATOM    745  OG  SER A  82     -34.610   5.029 127.221  1.00  0.00
ATOM    747  C   SER A  82     -34.085   7.894 127.319  1.00  0.00
ATOM    748  O   SER A  82     -34.278   7.985 126.104  1.00  0.00
ATOM    749  N   ILE A  83     -33.006   8.424 127.940  1.00  0.00
ATOM    751  CA  ILE A  83     -31.962   9.072 127.189  1.00  0.00
ATOM    752  CB  ILE A  83     -31.820  10.567 127.436  1.00  0.00
ATOM    753  CG2 ILE A  83     -30.627  11.142 126.639  1.00  0.00
ATOM    754  CG1 ILE A  83     -33.127  11.278 127.054  1.00  0.00
ATOM    755  CD1 ILE A  83     -33.138  12.754 127.397  1.00  0.00
ATOM    756  C   ILE A  83     -30.671   8.369 127.481  1.00  0.00
ATOM    757  O   ILE A  83     -30.205   8.328 128.622  1.00  0.00
ATOM    758  N   ALA A  84     -30.082   7.786 126.418  1.00  0.00
ATOM    760  CA  ALA A  84     -28.834   7.093 126.527  1.00  0.00
ATOM    761  CB  ALA A  84     -28.905   5.683 125.923  1.00  0.00
ATOM    762  C   ALA A  84     -27.791   7.915 125.827  1.00  0.00
ATOM    763  O   ALA A  84     -27.849   8.102 124.611  1.00  0.00
ATOM    764  N   VAL A  85     -26.815   8.416 126.613  1.00  0.00
ATOM    766  CA  VAL A  85     -25.713   9.242 126.185  1.00  0.00
ATOM    767  CB  VAL A  85     -25.566  10.511 127.039  1.00  0.00
ATOM    768  CG1 VAL A  85     -24.374  11.380 126.580  1.00  0.00
ATOM    769  CG2 VAL A  85     -26.888  11.292 127.109  1.00  0.00
ATOM    770  C   VAL A  85     -24.439   8.440 126.361  1.00  0.00
ATOM    771  O   VAL A  85     -24.058   8.075 127.478  1.00  0.00
ATOM    772  N   GLY A  86     -23.726   8.208 125.239  1.00  0.00
ATOM    774  CA  GLY A  86     -22.480   7.487 125.227  1.00  0.00
ATOM    775  C   GLY A  86     -22.599   6.100 124.696  1.00  0.00
ATOM    776  O   GLY A  86     -23.643   5.450 124.793  1.00  0.00
ATOM    777  N   SER A  87     -21.459   5.605 124.162  1.00  0.00
ATOM    779  CA  SER A  87     -21.385   4.296 123.579  1.00  0.00
ATOM    780  CB  SER A  87     -20.048   4.000 122.876  1.00  0.00
ATOM    781  OG  SER A  87     -19.882   4.886 121.778  1.00  0.00
ATOM    783  C   SER A  87     -21.667   3.254 124.612  1.00  0.00
ATOM    784  O   SER A  87     -21.274   3.358 125.775  1.00  0.00
ATOM    785  N   ASP A  88     -22.449   2.250 124.168  1.00  0.00
ATOM    787  CA  ASP A  88     -22.916   1.124 124.921  1.00  0.00
ATOM    788  CB  ASP A  88     -21.763   0.214 125.436  1.00  0.00
ATOM    789  CG  ASP A  88     -21.032  -0.468 124.287  1.00  0.00
ATOM    790  OD1 ASP A  88     -21.696  -1.105 123.429  1.00  0.00
ATOM    791  OD2 ASP A  88     -19.779  -0.359 124.258  1.00  0.00
ATOM    792  C   ASP A  88     -23.800   1.518 126.078  1.00  0.00
ATOM    793  O   ASP A  88     -24.064   0.671 126.934  1.00  0.00
ATOM    794  N   SER A  89     -24.324   2.778 126.127  1.00  0.00
ATOM    796  CA  SER A  89     -25.198   3.151 127.210  1.00  0.00
ATOM    797  CB  SER A  89     -25.458   4.647 127.374  1.00  0.00
ATOM    798  OG  SER A  89     -24.255   5.268 127.770  1.00  0.00
ATOM    800  C   SER A  89     -26.513   2.481 127.013  1.00  0.00
ATOM    801  O   SER A  89     -27.089   2.521 125.926  1.00  0.00
ATOM    802  N   VAL A  90     -26.980   1.805 128.078  1.00  0.00
ATOM    804  CA  VAL A  90     -28.236   1.111 128.012  1.00  0.00
ATOM    805  CB  VAL A  90     -28.159  -0.337 128.473  1.00  0.00
ATOM    806  CG1 VAL A  90     -29.548  -1.010 128.387  1.00  0.00
ATOM    807  CG2 VAL A  90     -27.084  -1.073 127.652  1.00  0.00
ATOM    808  C   VAL A  90     -29.177   1.880 128.888  1.00  0.00
ATOM    809  O   VAL A  90     -28.955   1.996 130.096  1.00  0.00
ATOM    810  N   ALA A  91     -30.247   2.424 128.276  1.00  0.00
ATOM    812  CA  ALA A  91     -31.218   3.167 129.032  1.00  0.00
ATOM    813  CB  ALA A  91     -31.374   4.615 128.544  1.00  0.00
ATOM    814  C   ALA A  91     -32.472   2.371 128.869  1.00  0.00
ATOM    815  O   ALA A  91     -33.238   2.531 127.915  1.00  0.00
ATOM    816  N   SER A  92     -32.696   1.458 129.836  1.00  0.00
ATOM    818  CA  SER A  92     -33.834   0.590 129.769  1.00  0.00
ATOM    819  CB  SER A  92     -33.476  -0.865 130.142  1.00  0.00
ATOM    820  OG  SER A  92     -32.997  -0.955 131.474  1.00  0.00
ATOM    822  C   SER A  92     -34.991   1.065 130.585  1.00  0.00
ATOM    823  O   SER A  92     -36.131   0.711 130.271  1.00  0.00
ATOM    824  N   GLY A  93     -34.730   1.893 131.624  1.00  0.00
ATOM    826  CA  GLY A  93     -35.802   2.389 132.455  1.00  0.00
ATOM    827  C   GLY A  93     -36.539   3.555 131.878  1.00  0.00
ATOM    828  O   GLY A  93     -35.989   4.337 131.097  1.00  0.00
ATOM    829  N   GLU A  94     -37.821   3.707 132.297  1.00  0.00
ATOM    831  CA  GLU A  94     -38.642   4.798 131.847  1.00  0.00
ATOM    832  CB  GLU A  94     -40.139   4.632 132.186  1.00  0.00
ATOM    833  CG  GLU A  94     -41.064   5.716 131.605  1.00  0.00
ATOM    834  CD  GLU A  94     -42.540   5.488 131.947  1.00  0.00
ATOM    835  OE1 GLU A  94     -42.904   4.479 132.609  1.00  0.00
ATOM    836  OE2 GLU A  94     -43.345   6.356 131.520  1.00  0.00
ATOM    837  C   GLU A  94     -38.103   6.036 132.502  1.00  0.00
ATOM    838  O   GLU A  94     -37.981   6.114 133.726  1.00  0.00
ATOM    839  N   GLY A  95     -37.728   7.012 131.650  1.00  0.00
ATOM    841  CA  GLY A  95     -37.179   8.269 132.072  1.00  0.00
ATOM    842  C   GLY A  95     -35.768   8.135 132.576  1.00  0.00
ATOM    843  O   GLY A  95     -35.261   9.078 133.189  1.00  0.00
ATOM    844  N   SER A  96     -35.106   6.968 132.348  1.00  0.00
ATOM    846  CA  SER A  96     -33.767   6.777 132.820  1.00  0.00
ATOM    847  CB  SER A  96     -33.374   5.302 133.002  1.00  0.00
ATOM    848  OG  SER A  96     -33.232   4.606 131.770  1.00  0.00
ATOM    850  C   SER A  96     -32.768   7.491 131.965  1.00  0.00
ATOM    851  O   SER A  96     -32.890   7.538 130.737  1.00  0.00
ATOM    852  N   ILE A  97     -31.772   8.106 132.634  1.00  0.00
ATOM    854  CA  ILE A  97     -30.750   8.822 131.918  1.00  0.00
ATOM    855  CB  ILE A  97     -30.609  10.271 132.337  1.00  0.00
ATOM    856  CG2 ILE A  97     -29.488  10.931 131.505  1.00  0.00
ATOM    857  CG1 ILE A  97     -31.933  11.017 132.124  1.00  0.00
ATOM    858  CD1 ILE A  97     -31.916  12.408 132.729  1.00  0.00
ATOM    859  C   ILE A  97     -29.462   8.101 132.173  1.00  0.00
ATOM    860  O   ILE A  97     -29.002   8.031 133.313  1.00  0.00
ATOM    861  N   SER A  98     -28.860   7.563 131.094  1.00  0.00
ATOM    863  CA  SER A  98     -27.611   6.862 131.211  1.00  0.00
ATOM    864  CB  SER A  98     -27.605   5.494 130.505  1.00  0.00
ATOM    865  OG  SER A  98     -28.606   4.660 131.051  1.00  0.00
ATOM    867  C   SER A  98     -26.566   7.695 130.548  1.00  0.00
ATOM    868  O   SER A  98     -26.543   7.787 129.326  1.00  0.00
ATOM    869  N   VAL A  99     -25.666   8.328 131.325  1.00  0.00
ATOM    871  CA  VAL A  99     -24.624   9.130 130.736  1.00  0.00
ATOM    872  CB  VAL A  99     -24.580  10.581 131.202  1.00  0.00
ATOM    873  CG1 VAL A  99     -23.420  11.332 130.512  1.00  0.00
ATOM    874  CG2 VAL A  99     -25.931  11.266 130.950  1.00  0.00
ATOM    875  C   VAL A  99     -23.341   8.458 131.127  1.00  0.00
ATOM    876  O   VAL A  99     -23.041   8.315 132.315  1.00  0.00
ATOM    877  N   GLY A 100     -22.562   8.035 130.112  1.00  0.00
ATOM    879  CA  GLY A 100     -21.296   7.394 130.357  1.00  0.00
ATOM    880  C   GLY A 100     -21.147   6.210 129.472  1.00  0.00
ATOM    881  O   GLY A 100     -22.125   5.534 129.159  1.00  0.00
ATOM    882  N   ASN A 101     -19.884   5.915 129.079  1.00  0.00
ATOM    884  CA  ASN A 101     -19.596   4.806 128.206  1.00  0.00
ATOM    885  CB  ASN A 101     -18.129   4.842 127.713  1.00  0.00
ATOM    886  CG  ASN A 101     -17.823   3.702 126.749  1.00  0.00
ATOM    887  OD1 ASN A 101     -18.423   3.551 125.689  1.00  0.00
ATOM    888  ND2 ASN A 101     -16.844   2.849 127.140  1.00  0.00
ATOM    891  C   ASN A 101     -19.847   3.548 128.985  1.00  0.00
ATOM    892  O   ASN A 101     -19.116   3.234 129.921  1.00  0.00
ATOM    893  N   GLY A 102     -20.865   2.775 128.550  1.00  0.00
ATOM    895  CA  GLY A 102     -21.244   1.556 129.211  1.00  0.00
ATOM    896  C   GLY A 102     -22.131   1.769 130.416  1.00  0.00
ATOM    897  O   GLY A 102     -22.305   0.829 131.195  1.00  0.00
ATOM    898  N   ALA A 103     -22.697   2.994 130.617  1.00  0.00
ATOM    900  CA  ALA A 103     -23.565   3.262 131.743  1.00  0.00
ATOM    901  CB  ALA A 103     -23.841   4.752 132.005  1.00  0.00
ATOM    902  C   ALA A 103     -24.895   2.591 131.546  1.00  0.00
ATOM    903  O   ALA A 103     -25.439   2.569 130.440  1.00  0.00
ATOM    904  N   GLN A 104     -25.434   2.005 132.636  1.00  0.00
ATOM    906  CA  GLN A 104     -26.699   1.325 132.550  1.00  0.00
ATOM    907  CB  GLN A 104     -26.586  -0.191 132.840  1.00  0.00
ATOM    908  CG  GLN A 104     -27.907  -0.976 132.723  1.00  0.00
ATOM    909  CD  GLN A 104     -27.718  -2.458 133.056  1.00  0.00
ATOM    910  OE1 GLN A 104     -26.674  -2.948 133.489  1.00  0.00
ATOM    911  NE2 GLN A 104     -28.825  -3.221 132.867  1.00  0.00
ATOM    914  C   GLN A 104     -27.679   1.901 133.524  1.00  0.00
ATOM    915  O   GLN A 104     -27.406   1.938 134.722  1.00  0.00
ATOM    916  N   ALA A 105     -28.842   2.363 133.012  1.00  0.00
ATOM    918  CA  ALA A 105     -29.882   2.895 133.853  1.00  0.00
ATOM    919  CB  ALA A 105     -30.160   4.391 133.666  1.00  0.00
ATOM    920  C   ALA A 105     -31.078   2.030 133.564  1.00  0.00
ATOM    921  O   ALA A 105     -31.792   2.139 132.557  1.00  0.00
ATOM    922  N   SER A 106     -31.256   1.077 134.497  1.00  0.00
ATOM    924  CA  SER A 106     -32.279   0.082 134.439  1.00  0.00
ATOM    925  CB  SER A 106     -31.890  -1.195 135.204  1.00  0.00
ATOM    926  OG  SER A 106     -30.758  -1.816 134.613  1.00  0.00
ATOM    928  C   SER A 106     -33.595   0.524 134.968  1.00  0.00
ATOM    929  O   SER A 106     -34.620   0.206 134.365  1.00  0.00
ATOM    930  N   ALA A 107     -33.597   1.243 136.112  1.00  0.00
ATOM    932  CA  ALA A 107     -34.854   1.650 136.686  1.00  0.00
ATOM    933  CB  ALA A 107     -34.959   1.444 138.184  1.00  0.00
ATOM    934  C   ALA A 107     -35.445   2.979 136.340  1.00  0.00
ATOM    935  O   ALA A 107     -34.784   3.889 135.826  1.00  0.00
ATOM    936  N   HIS A 108     -36.763   3.086 136.638  1.00  0.00
ATOM    938  CA  HIS A 108     -37.569   4.247 136.410  1.00  0.00
ATOM    939  CB  HIS A 108     -39.016   4.073 136.928  1.00  0.00
ATOM    940  CG  HIS A 108     -39.991   5.127 136.481  1.00  0.00
ATOM    941  ND1 HIS A 108     -40.009   6.425 136.947  1.00  0.00
ATOM    942  CE1 HIS A 108     -41.028   7.055 136.311  1.00  0.00
ATOM    943  NE2 HIS A 108     -41.666   6.256 135.476  1.00  0.00
ATOM    944  CD2 HIS A 108     -41.012   5.042 135.590  1.00  0.00
ATOM    945  C   HIS A 108     -37.003   5.429 137.130  1.00  0.00
ATOM    946  O   HIS A 108     -36.743   5.391 138.335  1.00  0.00
ATOM    947  N   GLY A 109     -36.753   6.483 136.330  1.00  0.00
ATOM    949  CA  GLY A 109     -36.254   7.746 136.779  1.00  0.00
ATOM    950  C   GLY A 109     -34.852   7.751 137.291  1.00  0.00
ATOM    951  O   GLY A 109     -34.464   8.774 137.868  1.00  0.00
ATOM    952  N   SER A 110     -34.095   6.635 137.098  1.00  0.00
ATOM    954  CA  SER A 110     -32.746   6.538 137.582  1.00  0.00
ATOM    955  CB  SER A 110     -32.257   5.090 137.790  1.00  0.00
ATOM    956  OG  SER A 110     -32.074   4.409 136.555  1.00  0.00
ATOM    958  C   SER A 110     -31.760   7.260 136.722  1.00  0.00
ATOM    959  O   SER A 110     -31.899   7.320 135.497  1.00  0.00
ATOM    960  N   VAL A 111     -30.753   7.867 137.381  1.00  0.00
ATOM    962  CA  VAL A 111     -29.738   8.561 136.643  1.00  0.00
ATOM    963  CB  VAL A 111     -29.581  10.035 136.985  1.00  0.00
ATOM    964  CG1 VAL A 111     -28.447  10.628 136.124  1.00  0.00
ATOM    965  CG2 VAL A 111     -30.915  10.776 136.766  1.00  0.00
ATOM    966  C   VAL A 111     -28.455   7.834 136.923  1.00  0.00
ATOM    967  O   VAL A 111     -28.030   7.729 138.073  1.00  0.00
ATOM    968  N   ALA A 112     -27.826   7.314 135.852  1.00  0.00
ATOM    970  CA  ALA A 112     -26.574   6.623 135.944  1.00  0.00
ATOM    971  CB  ALA A 112     -26.560   5.272 135.199  1.00  0.00
ATOM    972  C   ALA A 112     -25.628   7.577 135.289  1.00  0.00
ATOM    973  O   ALA A 112     -25.480   7.595 134.070  1.00  0.00
ATOM    974  N   LEU A 113     -24.986   8.428 136.108  1.00  0.00
ATOM    976  CA  LEU A 113     -24.066   9.412 135.622  1.00  0.00
ATOM    977  CB  LEU A 113     -24.379  10.781 136.270  1.00  0.00
ATOM    978  CG  LEU A 113     -23.544  11.991 135.819  1.00  0.00
ATOM    979  CD1 LEU A 113     -23.759  12.354 134.344  1.00  0.00
ATOM    980  CD2 LEU A 113     -23.806  13.175 136.750  1.00  0.00
ATOM    981  C   LEU A 113     -22.695   8.927 135.996  1.00  0.00
ATOM    982  O   LEU A 113     -22.201   9.192 137.092  1.00  0.00
ATOM    983  N   GLY A 114     -22.047   8.211 135.057  1.00  0.00
ATOM    985  CA  GLY A 114     -20.730   7.673 135.265  1.00  0.00
ATOM    986  C   GLY A 114     -20.506   6.595 134.255  1.00  0.00
ATOM    987  O   GLY A 114     -21.426   5.858 133.901  1.00  0.00
ATOM    988  N   GLU A 115     -19.224   6.397 133.879  1.00  0.00
ATOM    990  CA  GLU A 115     -18.813   5.438 132.883  1.00  0.00
ATOM    991  CB  GLU A 115     -17.291   5.605 132.646  1.00  0.00
ATOM    992  CG  GLU A 115     -16.639   4.930 131.430  1.00  0.00
ATOM    993  CD  GLU A 115     -16.005   3.592 131.803  1.00  0.00
ATOM    994  OE1 GLU A 115     -15.241   3.544 132.804  1.00  0.00
ATOM    995  OE2 GLU A 115     -16.262   2.597 131.077  1.00  0.00
ATOM    996  C   GLU A 115     -19.189   4.022 133.238  1.00  0.00
ATOM    997  O   GLU A 115     -19.824   3.340 132.438  1.00  0.00
ATOM    998  N   ASN A 116     -18.903   3.575 134.474  1.00  0.00
ATOM   1000  CA  ASN A 116     -19.246   2.229 134.873  1.00  0.00
ATOM   1001  CB  ASN A 116     -18.111   1.522 135.650  1.00  0.00
ATOM   1002  CG  ASN A 116     -16.916   1.283 134.745  1.00  0.00
ATOM   1003  OD1 ASN A 116     -16.980   0.573 133.742  1.00  0.00
ATOM   1004  ND2 ASN A 116     -15.770   1.910 135.116  1.00  0.00
ATOM   1007  C   ASN A 116     -20.471   2.259 135.750  1.00  0.00
ATOM   1008  O   ASN A 116     -20.785   1.256 136.400  1.00  0.00
ATOM   1009  N   ALA A 117     -21.202   3.410 135.782  1.00  0.00
ATOM   1011  CA  ALA A 117     -22.352   3.555 136.625  1.00  0.00
ATOM   1012  CB  ALA A 117     -22.853   5.001 136.764  1.00  0.00
ATOM   1013  C   ALA A 117     -23.510   2.694 136.253  1.00  0.00
ATOM   1014  O   ALA A 117     -23.933   2.622 135.097  1.00  0.00
ATOM   1015  N   ALA A 118     -24.010   1.999 137.287  1.00  0.00
ATOM   1017  CA  ALA A 118     -25.131   1.123 137.175  1.00  0.00
ATOM   1018  CB  ALA A 118     -24.814  -0.341 137.533  1.00  0.00
ATOM   1019  C   ALA A 118     -26.160   1.626 138.134  1.00  0.00
ATOM   1020  O   ALA A 118     -25.913   1.753 139.338  1.00  0.00
ATOM   1021  N   ALA A 119     -27.357   1.924 137.596  1.00  0.00
ATOM   1023  CA  ALA A 119     -28.451   2.403 138.381  1.00  0.00
ATOM   1024  CB  ALA A 119     -28.847   3.851 138.036  1.00  0.00
ATOM   1025  C   ALA A 119     -29.605   1.451 138.152  1.00  0.00
ATOM   1026  O   ALA A 119     -30.434   1.637 137.253  1.00  0.00
ATOM   1027  N   PRO A 120     -29.627   0.346 138.904  1.00  0.00
ATOM   1028  CA  PRO A 120     -30.678  -0.638 138.826  1.00  0.00
ATOM   1029  CB  PRO A 120     -30.105  -1.902 139.471  1.00  0.00
ATOM   1030  CG  PRO A 120     -29.054  -1.388 140.469  1.00  0.00
ATOM   1031  CD  PRO A 120     -28.611  -0.039 139.891  1.00  0.00
ATOM   1032  C   PRO A 120     -31.951  -0.150 139.472  1.00  0.00
ATOM   1033  O   PRO A 120     -32.982  -0.790 139.267  1.00  0.00
ATOM   1034  N   ASP A 121     -31.883   0.945 140.271  1.00  0.00
ATOM   1036  CA  ASP A 121     -32.794   1.177 141.357  1.00  0.00
ATOM   1037  CB  ASP A 121     -32.030   1.399 142.675  1.00  0.00
ATOM   1038  CG  ASP A 121     -31.272   0.133 143.119  1.00  0.00
ATOM   1039  OD1 ASP A 121     -31.495  -0.978 142.565  1.00  0.00
ATOM   1040  OD2 ASP A 121     -30.458   0.261 144.066  1.00  0.00
ATOM   1041  C   ASP A 121     -33.643   2.382 141.052  1.00  0.00
ATOM   1042  O   ASP A 121     -33.180   3.347 140.434  1.00  0.00
ATOM   1043  N   ALA A 122     -34.932   2.339 141.479  1.00  0.00
ATOM   1045  CA  ALA A 122     -35.896   3.387 141.222  1.00  0.00
ATOM   1046  CB  ALA A 122     -37.317   3.058 141.720  1.00  0.00
ATOM   1047  C   ALA A 122     -35.489   4.697 141.809  1.00  0.00
ATOM   1048  O   ALA A 122     -35.230   4.823 143.006  1.00  0.00
ATOM   1049  N   ASN A 123     -35.420   5.695 140.895  1.00  0.00
ATOM   1051  CA  ASN A 123     -35.044   7.074 141.099  1.00  0.00
ATOM   1052  CB  ASN A 123     -36.145   7.874 141.839  1.00  0.00
ATOM   1053  CG  ASN A 123     -36.056   9.379 141.565  1.00  0.00
ATOM   1054  OD1 ASN A 123     -36.192  10.158 142.508  1.00  0.00
ATOM   1055  ND2 ASN A 123     -35.875   9.810 140.284  1.00  0.00
ATOM   1058  C   ASN A 123     -33.702   7.206 141.777  1.00  0.00
ATOM   1059  O   ASN A 123     -33.392   8.231 142.391  1.00  0.00
ATOM   1060  N   SER A 124     -32.841   6.175 141.626  1.00  0.00
ATOM   1062  CA  SER A 124     -31.556   6.192 142.247  1.00  0.00
ATOM   1063  CB  SER A 124     -30.966   4.813 142.398  1.00  0.00
ATOM   1064  OG  SER A 124     -30.583   4.239 141.153  1.00  0.00
ATOM   1066  C   SER A 124     -30.578   7.009 141.488  1.00  0.00
ATOM   1067  O   SER A 124     -30.747   7.228 140.281  1.00  0.00
ATOM   1068  N   VAL A 125     -29.543   7.497 142.209  1.00  0.00
ATOM   1070  CA  VAL A 125     -28.571   8.267 141.500  1.00  0.00
ATOM   1071  CB  VAL A 125     -28.476   9.730 141.908  1.00  0.00
ATOM   1072  CG1 VAL A 125     -27.384  10.437 141.074  1.00  0.00
ATOM   1073  CG2 VAL A 125     -29.859  10.395 141.752  1.00  0.00
ATOM   1074  C   VAL A 125     -27.251   7.586 141.680  1.00  0.00
ATOM   1075  O   VAL A 125     -26.736   7.477 142.792  1.00  0.00
ATOM   1076  N   ALA A 126     -26.719   7.064 140.558  1.00  0.00
ATOM   1078  CA  ALA A 126     -25.423   6.453 140.520  1.00  0.00
ATOM   1079  CB  ALA A 126     -25.303   5.316 139.493  1.00  0.00
ATOM   1080  C   ALA A 126     -24.651   7.658 140.068  1.00  0.00
ATOM   1081  O   ALA A 126     -24.843   8.160 138.959  1.00  0.00
ATOM   1082  N   LEU A 127     -23.776   8.171 140.946  1.00  0.00
ATOM   1084  CA  LEU A 127     -23.044   9.363 140.659  1.00  0.00
ATOM   1085  CB  LEU A 127     -23.498  10.415 141.703  1.00  0.00
ATOM   1086  CG  LEU A 127     -22.951  11.841 141.642  1.00  0.00
ATOM   1087  CD1 LEU A 127     -23.409  12.544 140.356  1.00  0.00
ATOM   1088  CD2 LEU A 127     -23.341  12.622 142.908  1.00  0.00
ATOM   1089  C   LEU A 127     -21.580   9.041 140.765  1.00  0.00
ATOM   1090  O   LEU A 127     -21.080   8.666 141.824  1.00  0.00
ATOM   1091  N   GLY A 128     -20.864   9.196 139.634  1.00  0.00
ATOM   1093  CA  GLY A 128     -19.452   8.940 139.523  1.00  0.00
ATOM   1094  C   GLY A 128     -19.234   7.606 138.873  1.00  0.00
ATOM   1095  O   GLY A 128     -20.055   6.686 138.986  1.00  0.00
ATOM   1096  N   ALA A 129     -18.076   7.476 138.174  1.00  0.00
ATOM   1098  CA  ALA A 129     -17.765   6.240 137.495  1.00  0.00
ATOM   1099  CB  ALA A 129     -16.570   6.304 136.536  1.00  0.00
ATOM   1100  C   ALA A 129     -17.509   5.148 138.482  1.00  0.00
ATOM   1101  O   ALA A 129     -16.808   5.348 139.475  1.00  0.00
ATOM   1102  N   GLY A 130     -18.117   3.974 138.213  1.00  0.00
ATOM   1104  CA  GLY A 130     -17.993   2.820 139.054  1.00  0.00
ATOM   1105  C   GLY A 130     -19.057   2.783 140.105  1.00  0.00
ATOM   1106  O   GLY A 130     -19.073   1.834 140.887  1.00  0.00
ATOM   1107  N   SER A 131     -19.959   3.798 140.165  1.00  0.00
ATOM   1109  CA  SER A 131     -21.006   3.801 141.148  1.00  0.00
ATOM   1110  CB  SER A 131     -21.644   5.187 141.286  1.00  0.00
ATOM   1111  OG  SER A 131     -22.719   5.162 142.205  1.00  0.00
ATOM   1113  C   SER A 131     -22.091   2.815 140.813  1.00  0.00
ATOM   1114  O   SER A 131     -22.545   2.741 139.673  1.00  0.00
ATOM   1115  N   LYS A 132     -22.515   2.019 141.821  1.00  0.00
ATOM   1117  CA  LYS A 132     -23.574   1.061 141.633  1.00  0.00
ATOM   1118  CB  LYS A 132     -23.124  -0.414 141.690  1.00  0.00
ATOM   1119  CG  LYS A 132     -22.193  -0.764 140.523  1.00  0.00
ATOM   1120  CD  LYS A 132     -21.717  -2.212 140.448  1.00  0.00
ATOM   1121  CE  LYS A 132     -20.703  -2.425 139.320  1.00  0.00
ATOM   1122  NZ  LYS A 132     -20.261  -3.834 139.272  1.00  0.00
ATOM   1126  C   LYS A 132     -24.550   1.359 142.717  1.00  0.00
ATOM   1127  O   LYS A 132     -24.170   1.400 143.890  1.00  0.00
ATOM   1128  N   THR A 133     -25.836   1.579 142.339  1.00  0.00
ATOM   1130  CA  THR A 133     -26.814   1.923 143.343  1.00  0.00
ATOM   1131  CB  THR A 133     -28.085   2.504 142.826  1.00  0.00
ATOM   1132  CG2 THR A 133     -28.818   3.045 144.076  1.00  0.00
ATOM   1133  OG1 THR A 133     -27.809   3.633 142.005  1.00  0.00
ATOM   1135  C   THR A 133     -27.102   0.770 144.279  1.00  0.00
ATOM   1136  O   THR A 133     -27.380  -0.357 143.864  1.00  0.00
ATOM   1137  N   SER A 134     -27.013   1.096 145.588  1.00  0.00
ATOM   1139  CA  SER A 134     -27.204   0.187 146.675  1.00  0.00
ATOM   1140  CB  SER A 134     -26.492   0.706 147.940  1.00  0.00
ATOM   1141  OG  SER A 134     -25.088   0.756 147.728  1.00  0.00
ATOM   1143  C   SER A 134     -28.615  -0.160 147.075  1.00  0.00
ATOM   1144  O   SER A 134     -28.920  -1.349 147.191  1.00  0.00
ATOM   1145  N   GLU A 135     -29.503   0.849 147.280  1.00  0.00
ATOM   1147  CA  GLU A 135     -30.861   0.607 147.730  1.00  0.00
ATOM   1148  CB  GLU A 135     -31.125   1.224 149.120  1.00  0.00
ATOM   1149  CG  GLU A 135     -30.291   0.595 150.244  1.00  0.00
ATOM   1150  CD  GLU A 135     -30.463   1.395 151.527  1.00  0.00
ATOM   1151  OE1 GLU A 135     -30.966   0.810 152.521  1.00  0.00
ATOM   1152  OE2 GLU A 135     -30.048   2.584 151.553  1.00  0.00
ATOM   1153  C   GLU A 135     -31.882   1.175 146.795  1.00  0.00
ATOM   1154  O   GLU A 135     -31.760   2.330 146.373  1.00  0.00
ATOM   1155  N   VAL A 136     -32.913   0.344 146.472  1.00  0.00
ATOM   1157  CA  VAL A 136     -33.981   0.713 145.569  1.00  0.00
ATOM   1158  CB  VAL A 136     -34.781  -0.501 145.052  1.00  0.00
ATOM   1159  CG1 VAL A 136     -35.931  -0.055 144.122  1.00  0.00
ATOM   1160  CG2 VAL A 136     -33.892  -1.619 144.494  1.00  0.00
ATOM   1161  C   VAL A 136     -34.970   1.544 146.352  1.00  0.00
ATOM   1162  O   VAL A 136     -35.177   2.726 146.074  1.00  0.00
ATOM   1163  N   VAL A 137     -35.568   0.917 147.392  1.00  0.00
ATOM   1165  CA  VAL A 137     -36.551   1.536 148.235  1.00  0.00
ATOM   1166  CB  VAL A 137     -37.946   0.906 148.155  1.00  0.00
ATOM   1167  CG1 VAL A 137     -38.929   1.617 149.111  1.00  0.00
ATOM   1168  CG2 VAL A 137     -38.467   0.956 146.707  1.00  0.00
ATOM   1169  C   VAL A 137     -36.014   1.349 149.619  1.00  0.00
ATOM   1170  O   VAL A 137     -35.550   0.264 149.983  1.00  0.00
ATOM   1171  N   ALA A 138     -36.043   2.447 150.400  1.00  0.00
ATOM   1173  CA  ALA A 138     -35.598   2.447 151.762  1.00  0.00
ATOM   1174  CB  ALA A 138     -35.391   3.858 152.344  1.00  0.00
ATOM   1175  C   ALA A 138     -36.613   1.740 152.610  1.00  0.00
ATOM   1176  O   ALA A 138     -37.822   1.865 152.391  1.00  0.00
ATOM   1177  N   THR A 139     -36.116   0.931 153.571  1.00  0.00
ATOM   1179  CA  THR A 139     -36.941   0.194 154.498  1.00  0.00
ATOM   1180  CB  THR A 139     -36.188  -0.858 155.280  1.00  0.00
ATOM   1181  CG2 THR A 139     -35.667  -1.930 154.305  1.00  0.00
ATOM   1182  OG1 THR A 139     -35.104  -0.285 156.002  1.00  0.00
ATOM   1184  C   THR A 139     -37.572   1.164 155.464  1.00  0.00
ATOM   1185  O   THR A 139     -36.948   2.158 155.845  1.00  0.00
ATOM   1186  N   LYS A 140     -38.844   0.902 155.849  1.00  0.00
ATOM   1188  CA  LYS A 140     -39.548   1.762 156.770  1.00  0.00
ATOM   1189  CB  LYS A 140     -41.077   1.666 156.653  1.00  0.00
ATOM   1190  CG  LYS A 140     -41.590   2.264 155.342  1.00  0.00
ATOM   1191  CD  LYS A 140     -43.108   2.250 155.190  1.00  0.00
ATOM   1192  CE  LYS A 140     -43.578   2.862 153.870  1.00  0.00
ATOM   1193  NZ  LYS A 140     -45.052   2.898 153.822  1.00  0.00
ATOM   1197  C   LYS A 140     -39.140   1.494 158.191  1.00  0.00
ATOM   1198  O   LYS A 140     -39.256   2.380 159.037  1.00  0.00
ATOM   1199  N   GLY A 141     -38.653   0.266 158.483  1.00  0.00
ATOM   1201  CA  GLY A 141     -38.200  -0.086 159.798  1.00  0.00
ATOM   1202  C   GLY A 141     -36.711  -0.177 159.701  1.00  0.00
ATOM   1203  O   GLY A 141     -36.190  -0.848 158.805  1.00  0.00
ATOM   1204  N   THR A 142     -35.996   0.506 160.624  1.00  0.00
ATOM   1206  CA  THR A 142     -34.557   0.492 160.634  1.00  0.00
ATOM   1207  CB  THR A 142     -33.904   1.829 160.324  1.00  0.00
ATOM   1208  CG2 THR A 142     -34.152   2.207 158.851  1.00  0.00
ATOM   1209  OG1 THR A 142     -34.369   2.848 161.202  1.00  0.00
ATOM   1211  C   THR A 142     -34.058   0.003 161.955  1.00  0.00
ATOM   1212  O   THR A 142     -34.610   0.331 163.007  1.00  0.00
ATOM   1213  N   THR A 143     -33.003  -0.835 161.905  1.00  0.00
ATOM   1215  CA  THR A 143     -32.402  -1.375 163.089  1.00  0.00
ATOM   1216  CB  THR A 143     -32.144  -2.859 162.975  1.00  0.00
ATOM   1217  CG2 THR A 143     -31.536  -3.395 164.283  1.00  0.00
ATOM   1218  OG1 THR A 143     -33.376  -3.529 162.746  1.00  0.00
ATOM   1220  C   THR A 143     -31.116  -0.618 163.284  1.00  0.00
ATOM   1221  O   THR A 143     -30.254  -0.605 162.400  1.00  0.00
ATOM   1222  N   ILE A 144     -30.985   0.055 164.450  1.00  0.00
ATOM   1224  CA  ILE A 144     -29.796   0.799 164.769  1.00  0.00
ATOM   1225  CB  ILE A 144     -30.013   2.308 164.922  1.00  0.00
ATOM   1226  CG2 ILE A 144     -28.674   2.974 165.324  1.00  0.00
ATOM   1227  CG1 ILE A 144     -30.588   2.926 163.625  1.00  0.00
ATOM   1228  CD1 ILE A 144     -31.012   4.393 163.741  1.00  0.00
ATOM   1229  C   ILE A 144     -29.355   0.203 166.078  1.00  0.00
ATOM   1230  O   ILE A 144     -30.016   0.373 167.104  1.00  0.00
ATOM   1231  N   ASN A 145     -28.222  -0.541 166.035  1.00  0.00
ATOM   1233  CA  ASN A 145     -27.590  -1.212 167.152  1.00  0.00
ATOM   1234  CB  ASN A 145     -26.801  -0.245 168.081  1.00  0.00
ATOM   1235  CG  ASN A 145     -25.594   0.360 167.355  1.00  0.00
ATOM   1236  OD1 ASN A 145     -24.985  -0.213 166.451  1.00  0.00
ATOM   1237  ND2 ASN A 145     -25.223   1.596 167.779  1.00  0.00
ATOM   1240  C   ASN A 145     -28.512  -2.111 167.946  1.00  0.00
ATOM   1241  O   ASN A 145     -28.438  -2.192 169.175  1.00  0.00
ATOM   1242  N   GLY A 146     -29.416  -2.816 167.231  1.00  0.00
ATOM   1244  CA  GLY A 146     -30.356  -3.734 167.819  1.00  0.00
ATOM   1245  C   GLY A 146     -31.645  -3.102 168.265  1.00  0.00
ATOM   1246  O   GLY A 146     -32.541  -3.830 168.695  1.00  0.00
ATOM   1247  N   GLN A 147     -31.777  -1.755 168.182  1.00  0.00
ATOM   1249  CA  GLN A 147     -32.988  -1.088 168.579  1.00  0.00
ATOM   1250  CB  GLN A 147     -32.739   0.198 169.404  1.00  0.00
ATOM   1251  CG  GLN A 147     -34.005   0.899 169.935  1.00  0.00
ATOM   1252  CD  GLN A 147     -33.657   2.110 170.808  1.00  0.00
ATOM   1253  OE1 GLN A 147     -32.512   2.411 171.147  1.00  0.00
ATOM   1254  NE2 GLN A 147     -34.718   2.872 171.184  1.00  0.00
ATOM   1257  C   GLN A 147     -33.753  -0.751 167.330  1.00  0.00
ATOM   1258  O   GLN A 147     -33.198  -0.229 166.360  1.00  0.00
ATOM   1259  N   TYR A 148     -35.060  -1.086 167.341  1.00  0.00
ATOM   1261  CA  TYR A 148     -35.964  -0.849 166.252  1.00  0.00
ATOM   1262  CB  TYR A 148     -37.185  -1.805 166.324  1.00  0.00
ATOM   1263  CG  TYR A 148     -38.158  -1.624 165.200  1.00  0.00
ATOM   1264  CD1 TYR A 148     -37.865  -2.096 163.915  1.00  0.00
ATOM   1265  CE1 TYR A 148     -38.781  -1.926 162.875  1.00  0.00
ATOM   1266  CZ  TYR A 148     -40.001  -1.286 163.111  1.00  0.00
ATOM   1267  OH  TYR A 148     -40.929  -1.111 162.062  1.00  0.00
ATOM   1269  CE2 TYR A 148     -40.305  -0.818 164.390  1.00  0.00
ATOM   1270  CD2 TYR A 148     -39.388  -0.991 165.427  1.00  0.00
ATOM   1271  C   TYR A 148     -36.432   0.584 166.275  1.00  0.00
ATOM   1272  O   TYR A 148     -36.852   1.104 167.311  1.00  0.00
ATOM   1273  N   TYR A 149     -36.350   1.242 165.103  1.00  0.00
ATOM   1275  CA  TYR A 149     -36.787   2.596 164.909  1.00  0.00
ATOM   1276  CB  TYR A 149     -35.684   3.654 164.659  1.00  0.00
ATOM   1277  CG  TYR A 149     -34.855   3.937 165.865  1.00  0.00
ATOM   1278  CD1 TYR A 149     -33.682   3.238 166.169  1.00  0.00
ATOM   1279  CE1 TYR A 149     -32.942   3.565 167.311  1.00  0.00
ATOM   1280  CZ  TYR A 149     -33.371   4.600 168.150  1.00  0.00
ATOM   1281  OH  TYR A 149     -32.640   4.944 169.307  1.00  0.00
ATOM   1283  CE2 TYR A 149     -34.535   5.303 167.846  1.00  0.00
ATOM   1284  CD2 TYR A 149     -35.268   4.973 166.708  1.00  0.00
ATOM   1285  C   TYR A 149     -37.681   2.683 163.716  1.00  0.00
ATOM   1286  O   TYR A 149     -37.478   1.993 162.714  1.00  0.00
ATOM   1287  N   ASP A 150     -38.735   3.525 163.841  1.00  0.00
ATOM   1289  CA  ASP A 150     -39.660   3.771 162.768  1.00  0.00
ATOM   1290  CB  ASP A 150     -41.055   4.238 163.252  1.00  0.00
ATOM   1291  CG  ASP A 150     -42.088   4.379 162.123  1.00  0.00
ATOM   1292  OD1 ASP A 150     -41.785   4.158 160.920  1.00  0.00
ATOM   1293  OD2 ASP A 150     -43.243   4.728 162.481  1.00  0.00
ATOM   1294  C   ASP A 150     -38.968   4.893 162.036  1.00  0.00
ATOM   1295  O   ASP A 150     -38.699   5.954 162.608  1.00  0.00
ATOM   1296  N   PHE A 151     -38.640   4.643 160.757  1.00  0.00
ATOM   1298  CA  PHE A 151     -37.944   5.577 159.920  1.00  0.00
ATOM   1299  CB  PHE A 151     -36.889   4.814 159.078  1.00  0.00
ATOM   1300  CG  PHE A 151     -36.050   5.643 158.162  1.00  0.00
ATOM   1301  CD1 PHE A 151     -35.020   6.440 158.678  1.00  0.00
ATOM   1302  CE1 PHE A 151     -34.218   7.199 157.824  1.00  0.00
ATOM   1303  CZ  PHE A 151     -34.427   7.149 156.445  1.00  0.00
ATOM   1304  CE2 PHE A 151     -35.434   6.335 155.920  1.00  0.00
ATOM   1305  CD2 PHE A 151     -36.237   5.578 156.776  1.00  0.00
ATOM   1306  C   PHE A 151     -38.922   6.349 159.076  1.00  0.00
ATOM   1307  O   PHE A 151     -39.877   5.791 158.532  1.00  0.00
ATOM   1308  N   ALA A 152     -38.703   7.682 158.993  1.00  0.00
ATOM   1310  CA  ALA A 152     -39.536   8.563 158.217  1.00  0.00
ATOM   1311  CB  ALA A 152     -39.642   9.978 158.790  1.00  0.00
ATOM   1312  C   ALA A 152     -39.023   8.692 156.811  1.00  0.00
ATOM   1313  O   ALA A 152     -37.828   8.542 156.555  1.00  0.00
ATOM   1314  N   GLY A 153     -39.950   8.979 155.870  1.00  0.00
ATOM   1316  CA  GLY A 153     -39.645   9.148 154.475  1.00  0.00
ATOM   1317  C   GLY A 153     -40.066   7.906 153.771  1.00  0.00
ATOM   1318  O   GLY A 153     -39.288   6.962 153.630  1.00  0.00
ATOM   1319  N   ASP A 154     -41.334   7.911 153.308  1.00  0.00
ATOM   1321  CA  ASP A 154     -41.938   6.805 152.613  1.00  0.00
ATOM   1322  CB  ASP A 154     -43.482   6.914 152.553  1.00  0.00
ATOM   1323  CG  ASP A 154     -44.150   6.671 153.911  1.00  0.00
ATOM   1324  OD1 ASP A 154     -43.506   6.152 154.862  1.00  0.00
ATOM   1325  OD2 ASP A 154     -45.359   7.008 154.007  1.00  0.00
ATOM   1326  C   ASP A 154     -41.464   6.698 151.196  1.00  0.00
ATOM   1327  O   ASP A 154     -41.248   5.587 150.706  1.00  0.00
ATOM   1328  N   ALA A 155     -41.269   7.855 150.520  1.00  0.00
ATOM   1330  CA  ALA A 155     -40.856   7.878 149.145  1.00  0.00
ATOM   1331  CB  ALA A 155     -41.409   9.093 148.370  1.00  0.00
ATOM   1332  C   ALA A 155     -39.364   7.889 148.991  1.00  0.00
ATOM   1333  O   ALA A 155     -38.709   8.773 149.544  1.00  0.00
ATOM   1334  N   PRO A 156     -38.781   6.897 148.321  1.00  0.00
ATOM   1335  CA  PRO A 156     -37.361   6.837 148.066  1.00  0.00
ATOM   1336  CB  PRO A 156     -37.085   5.388 147.672  1.00  0.00
ATOM   1337  CG  PRO A 156     -38.406   4.915 147.036  1.00  0.00
ATOM   1338  CD  PRO A 156     -39.483   5.738 147.763  1.00  0.00
ATOM   1339  C   PRO A 156     -36.980   7.798 146.962  1.00  0.00
ATOM   1340  O   PRO A 156     -37.777   7.988 146.040  1.00  0.00
ATOM   1341  N   SER A 157     -35.775   8.414 147.014  1.00  0.00
ATOM   1343  CA  SER A 157     -34.960   8.303 145.832  1.00  0.00
ATOM   1344  CB  SER A 157     -34.113   9.537 145.495  1.00  0.00
ATOM   1345  OG  SER A 157     -34.974  10.613 145.165  1.00  0.00
ATOM   1347  C   SER A 157     -34.047   7.134 145.993  1.00  0.00
ATOM   1348  O   SER A 157     -33.601   6.556 145.004  1.00  0.00
ATOM   1349  N   GLY A 158     -33.807   6.727 147.259  1.00  0.00
ATOM   1351  CA  GLY A 158     -32.955   5.611 147.509  1.00  0.00
ATOM   1352  C   GLY A 158     -31.574   6.118 147.694  1.00  0.00
ATOM   1353  O   GLY A 158     -31.355   7.185 148.274  1.00  0.00
ATOM   1354  N   THR A 159     -30.598   5.305 147.254  1.00  0.00
ATOM   1356  CA  THR A 159     -29.236   5.687 147.440  1.00  0.00
ATOM   1357  CB  THR A 159     -28.362   4.462 147.651  1.00  0.00
ATOM   1358  CG2 THR A 159     -26.966   4.887 148.146  1.00  0.00
ATOM   1359  OG1 THR A 159     -28.895   3.692 148.722  1.00  0.00
ATOM   1361  C   THR A 159     -28.703   6.615 146.364  1.00  0.00
ATOM   1362  O   THR A 159     -29.007   6.516 145.164  1.00  0.00
ATOM   1363  N   VAL A 160     -27.935   7.621 146.852  1.00  0.00
ATOM   1365  CA  VAL A 160     -27.235   8.548 146.001  1.00  0.00
ATOM   1366  CB  VAL A 160     -27.265  10.008 146.397  1.00  0.00
ATOM   1367  CG1 VAL A 160     -26.474  10.824 145.351  1.00  0.00
ATOM   1368  CG2 VAL A 160     -28.734  10.467 146.437  1.00  0.00
ATOM   1369  C   VAL A 160     -25.885   7.926 146.215  1.00  0.00
ATOM   1370  O   VAL A 160     -25.132   8.263 147.133  1.00  0.00
ATOM   1371  N   SER A 161     -25.636   6.901 145.379  1.00  0.00
ATOM   1373  CA  SER A 161     -24.439   6.123 145.425  1.00  0.00
ATOM   1374  CB  SER A 161     -24.578   4.714 144.826  1.00  0.00
ATOM   1375  OG  SER A 161     -25.450   3.916 145.610  1.00  0.00
ATOM   1377  C   SER A 161     -23.326   6.790 144.722  1.00  0.00
ATOM   1378  O   SER A 161     -23.515   7.402 143.675  1.00  0.00
ATOM   1379  N   VAL A 162     -22.136   6.725 145.335  1.00  0.00
ATOM   1381  CA  VAL A 162     -20.944   7.266 144.750  1.00  0.00
ATOM   1382  CB  VAL A 162     -20.288   8.350 145.581  1.00  0.00
ATOM   1383  CG1 VAL A 162     -21.246   9.552 145.706  1.00  0.00
ATOM   1384  CG2 VAL A 162     -19.865   7.765 146.942  1.00  0.00
ATOM   1385  C   VAL A 162     -19.975   6.138 144.464  1.00  0.00
ATOM   1386  O   VAL A 162     -18.958   6.354 143.800  1.00  0.00
ATOM   1387  N   GLY A 163     -20.304   4.895 144.915  1.00  0.00
ATOM   1389  CA  GLY A 163     -19.431   3.774 144.722  1.00  0.00
ATOM   1390  C   GLY A 163     -20.094   2.438 144.810  1.00  0.00
ATOM   1391  O   GLY A 163     -21.308   2.297 144.664  1.00  0.00
ATOM   1392  N   ASP A 164     -19.222   1.422 144.969  1.00  0.00
ATOM   1394  CA  ASP A 164     -19.529   0.020 145.074  1.00  0.00
ATOM   1395  CB  ASP A 164     -18.383  -0.862 144.528  1.00  0.00
ATOM   1396  CG  ASP A 164     -18.151  -0.644 143.040  1.00  0.00
ATOM   1397  OD1 ASP A 164     -19.122  -0.748 142.248  1.00  0.00
ATOM   1398  OD2 ASP A 164     -16.982  -0.346 142.680  1.00  0.00
ATOM   1399  C   ASP A 164     -19.701  -0.434 146.493  1.00  0.00
ATOM   1400  O   ASP A 164     -19.182   0.176 147.428  1.00  0.00
ATOM   1401  N   LYS A 165     -20.467  -1.536 146.671  1.00  0.00
ATOM   1403  CA  LYS A 165     -20.712  -2.154 147.953  1.00  0.00
ATOM   1404  CB  LYS A 165     -21.830  -3.208 147.911  1.00  0.00
ATOM   1405  CG  LYS A 165     -23.219  -2.628 147.654  1.00  0.00
ATOM   1406  CD  LYS A 165     -24.308  -3.696 147.603  1.00  0.00
ATOM   1407  CE  LYS A 165     -25.690  -3.121 147.323  1.00  0.00
ATOM   1408  NZ  LYS A 165     -26.700  -4.192 147.306  1.00  0.00
ATOM   1412  C   LYS A 165     -19.444  -2.849 148.361  1.00  0.00
ATOM   1413  O   LYS A 165     -18.841  -3.582 147.572  1.00  0.00
ATOM   1414  N   GLY A 166     -19.003  -2.597 149.612  1.00  0.00
ATOM   1416  CA  GLY A 166     -17.798  -3.172 150.161  1.00  0.00
ATOM   1417  C   GLY A 166     -16.598  -2.315 149.856  1.00  0.00
ATOM   1418  O   GLY A 166     -15.527  -2.525 150.424  1.00  0.00
ATOM   1419  N   ALA A 167     -16.761  -1.328 148.951  1.00  0.00
ATOM   1421  CA  ALA A 167     -15.751  -0.393 148.554  1.00  0.00
ATOM   1422  CB  ALA A 167     -15.229  -0.672 147.125  1.00  0.00
ATOM   1423  C   ALA A 167     -16.505   0.910 148.602  1.00  0.00
ATOM   1424  O   ALA A 167     -16.461   1.711 147.663  1.00  0.00
ATOM   1425  N   GLU A 168     -17.255   1.123 149.723  1.00  0.00
ATOM   1427  CA  GLU A 168     -18.072   2.287 149.935  1.00  0.00
ATOM   1428  CB  GLU A 168     -18.883   2.204 151.239  1.00  0.00
ATOM   1429  CG  GLU A 168     -19.947   3.297 151.429  1.00  0.00
ATOM   1430  CD  GLU A 168     -20.731   3.095 152.734  1.00  0.00
ATOM   1431  OE1 GLU A 168     -20.483   2.117 153.492  1.00  0.00
ATOM   1432  OE2 GLU A 168     -21.629   3.938 152.984  1.00  0.00
ATOM   1433  C   GLU A 168     -17.142   3.452 149.965  1.00  0.00
ATOM   1434  O   GLU A 168     -16.192   3.517 150.749  1.00  0.00
ATOM   1435  N   ARG A 169     -17.421   4.371 149.028  1.00  0.00
ATOM   1437  CA  ARG A 169     -16.638   5.541 148.823  1.00  0.00
ATOM   1438  CB  ARG A 169     -16.632   5.935 147.342  1.00  0.00
ATOM   1439  CG  ARG A 169     -16.011   4.830 146.479  1.00  0.00
ATOM   1440  CD  ARG A 169     -15.982   5.107 144.983  1.00  0.00
ATOM   1441  NE  ARG A 169     -15.827   3.781 144.309  1.00  0.00
ATOM   1443  CZ  ARG A 169     -16.027   3.627 142.962  1.00  0.00
ATOM   1444  NH1 ARG A 169     -16.290   4.695 142.153  1.00  0.00
ATOM   1447  NH2 ARG A 169     -15.996   2.374 142.421  1.00  0.00
ATOM   1450  C   ARG A 169     -17.074   6.671 149.693  1.00  0.00
ATOM   1451  O   ARG A 169     -18.267   6.924 149.866  1.00  0.00
ATOM   1452  N   THR A 170     -16.068   7.347 150.287  1.00  0.00
ATOM   1454  CA  THR A 170     -16.268   8.470 151.158  1.00  0.00
ATOM   1455  CB  THR A 170     -15.016   8.806 151.941  1.00  0.00
ATOM   1456  CG2 THR A 170     -15.226  10.017 152.867  1.00  0.00
ATOM   1457  OG1 THR A 170     -14.624   7.685 152.722  1.00  0.00
ATOM   1459  C   THR A 170     -16.728   9.664 150.364  1.00  0.00
ATOM   1460  O   THR A 170     -16.118  10.018 149.349  1.00  0.00
ATOM   1461  N   ILE A 171     -17.868  10.228 150.838  1.00  0.00
ATOM   1463  CA  ILE A 171     -18.513  11.396 150.302  1.00  0.00
ATOM   1464  CB  ILE A 171     -20.034  11.304 150.311  1.00  0.00
ATOM   1465  CG2 ILE A 171     -20.662  12.632 149.833  1.00  0.00
ATOM   1466  CG1 ILE A 171     -20.505  10.109 149.479  1.00  0.00
ATOM   1467  CD1 ILE A 171     -21.990   9.781 149.613  1.00  0.00
ATOM   1468  C   ILE A 171     -18.129  12.466 151.280  1.00  0.00
ATOM   1469  O   ILE A 171     -18.502  12.404 152.458  1.00  0.00
ATOM   1470  N   THR A 172     -17.343  13.449 150.800  1.00  0.00
ATOM   1472  CA  THR A 172     -16.933  14.543 151.633  1.00  0.00
ATOM   1473  CB  THR A 172     -15.441  14.820 151.712  1.00  0.00
ATOM   1474  CG2 THR A 172     -14.729  13.646 152.400  1.00  0.00
ATOM   1475  OG1 THR A 172     -14.880  15.052 150.435  1.00  0.00
ATOM   1477  C   THR A 172     -17.694  15.821 151.405  1.00  0.00
ATOM   1478  O   THR A 172     -18.215  16.096 150.318  1.00  0.00
ATOM   1479  N   ASN A 173     -17.749  16.607 152.506  1.00  0.00
ATOM   1481  CA  ASN A 173     -18.352  17.903 152.663  1.00  0.00
ATOM   1482  CB  ASN A 173     -17.520  19.027 151.975  1.00  0.00
ATOM   1483  CG  ASN A 173     -16.148  19.137 152.640  1.00  0.00
ATOM   1484  OD1 ASN A 173     -16.026  19.348 153.847  1.00  0.00
ATOM   1485  ND2 ASN A 173     -15.070  18.956 151.833  1.00  0.00
ATOM   1488  C   ASN A 173     -19.827  18.083 152.412  1.00  0.00
ATOM   1489  O   ASN A 173     -20.238  19.039 151.749  1.00  0.00
ATOM   1490  N   VAL A 174     -20.667  17.147 152.923  1.00  0.00
ATOM   1492  CA  VAL A 174     -22.102  17.294 152.797  1.00  0.00
ATOM   1493  CB  VAL A 174     -22.863  16.307 151.904  1.00  0.00
ATOM   1494  CG1 VAL A 174     -22.336  16.414 150.462  1.00  0.00
ATOM   1495  CG2 VAL A 174     -22.814  14.878 152.421  1.00  0.00
ATOM   1496  C   VAL A 174     -22.683  17.473 154.194  1.00  0.00
ATOM   1497  O   VAL A 174     -21.995  17.259 155.191  1.00  0.00
ATOM   1498  N   ALA A 175     -23.979  17.847 154.282  1.00  0.00
ATOM   1500  CA  ALA A 175     -24.731  18.170 155.484  1.00  0.00
ATOM   1501  CB  ALA A 175     -26.169  18.572 155.154  1.00  0.00
ATOM   1502  C   ALA A 175     -24.814  17.245 156.667  1.00  0.00
ATOM   1503  O   ALA A 175     -24.448  16.075 156.594  1.00  0.00
ATOM   1504  N   ALA A 176     -25.235  17.835 157.824  1.00  0.00
ATOM   1506  CA  ALA A 176     -25.399  17.162 159.097  1.00  0.00
ATOM   1507  CB  ALA A 176     -24.354  17.600 160.134  1.00  0.00
ATOM   1508  C   ALA A 176     -26.808  17.424 159.604  1.00  0.00
ATOM   1509  O   ALA A 176     -27.711  17.605 158.783  1.00  0.00
ATOM   1510  N   GLY A 177     -27.083  17.435 160.951  1.00  0.00
ATOM   1512  CA  GLY A 177     -28.454  17.671 161.350  1.00  0.00
ATOM   1513  C   GLY A 177     -28.868  18.321 162.643  1.00  0.00
ATOM   1514  O   GLY A 177     -28.139  18.358 163.624  1.00  0.00
ATOM   1515  N   ARG A 178     -30.150  18.769 162.644  1.00  0.00
ATOM   1517  CA  ARG A 178     -30.906  19.463 163.673  1.00  0.00
ATOM   1518  CB  ARG A 178     -32.330  19.883 163.220  1.00  0.00
ATOM   1519  CG  ARG A 178     -32.488  21.006 162.203  1.00  0.00
ATOM   1520  CD  ARG A 178     -33.940  21.263 161.799  1.00  0.00
ATOM   1521  NE  ARG A 178     -34.402  20.107 160.967  1.00  0.00
ATOM   1523  CZ  ARG A 178     -35.700  19.976 160.557  1.00  0.00
ATOM   1524  NH1 ARG A 178     -36.692  20.802 161.005  1.00  0.00
ATOM   1527  NH2 ARG A 178     -35.982  18.968 159.682  1.00  0.00
ATOM   1530  C   ARG A 178     -31.228  18.739 164.941  1.00  0.00
ATOM   1531  O   ARG A 178     -31.539  19.411 165.924  1.00  0.00
ATOM   1532  N   ILE A 179     -31.134  17.384 164.979  1.00  0.00
ATOM   1534  CA  ILE A 179     -31.515  16.562 166.121  1.00  0.00
ATOM   1535  CB  ILE A 179     -30.783  16.878 167.445  1.00  0.00
ATOM   1536  CG2 ILE A 179     -31.136  15.833 168.525  1.00  0.00
ATOM   1537  CG1 ILE A 179     -29.260  16.952 167.241  1.00  0.00
ATOM   1538  CD1 ILE A 179     -28.478  17.115 168.535  1.00  0.00
ATOM   1539  C   ILE A 179     -33.039  16.690 166.244  1.00  0.00
ATOM   1540  O   ILE A 179     -33.619  16.892 167.314  1.00  0.00
ATOM   1541  N   SER A 180     -33.722  16.639 165.076  1.00  0.00
ATOM   1543  CA  SER A 180     -35.156  16.700 164.983  1.00  0.00
ATOM   1544  CB  SER A 180     -35.680  17.531 163.792  1.00  0.00
ATOM   1545  OG  SER A 180     -35.219  17.014 162.554  1.00  0.00
ATOM   1547  C   SER A 180     -35.729  15.312 164.973  1.00  0.00
ATOM   1548  O   SER A 180     -35.063  14.349 164.588  1.00  0.00
ATOM   1549  N   VAL A 181     -36.982  15.170 165.450  1.00  0.00
ATOM   1551  CA  VAL A 181     -37.636  13.889 165.495  1.00  0.00
ATOM   1552  CB  VAL A 181     -38.830  13.869 166.449  1.00  0.00
ATOM   1553  CG1 VAL A 181     -39.551  12.502 166.440  1.00  0.00
ATOM   1554  CG2 VAL A 181     -38.362  14.280 167.858  1.00  0.00
ATOM   1555  C   VAL A 181     -38.078  13.516 164.094  1.00  0.00
ATOM   1556  O   VAL A 181     -38.689  14.321 163.386  1.00  0.00
ATOM   1557  N   GLU A 182     -37.731  12.271 163.688  1.00  0.00
ATOM   1559  CA  GLU A 182     -38.083  11.654 162.433  1.00  0.00
ATOM   1560  CB  GLU A 182     -39.493  10.999 162.458  1.00  0.00
ATOM   1561  CG  GLU A 182     -39.676   9.866 163.483  1.00  0.00
ATOM   1562  CD  GLU A 182     -41.115   9.326 163.487  1.00  0.00
ATOM   1563  OE1 GLU A 182     -41.390   8.489 164.386  1.00  0.00
ATOM   1564  OE2 GLU A 182     -41.958   9.714 162.633  1.00  0.00
ATOM   1565  C   GLU A 182     -37.857  12.380 161.126  1.00  0.00
ATOM   1566  O   GLU A 182     -38.811  12.635 160.382  1.00  0.00
ATOM   1567  N   SER A 183     -36.599  12.798 160.834  1.00  0.00
ATOM   1569  CA  SER A 183     -36.322  13.431 159.561  1.00  0.00
ATOM   1570  CB  SER A 183     -35.071  14.318 159.489  1.00  0.00
ATOM   1571  OG  SER A 183     -35.237  15.458 160.322  1.00  0.00
ATOM   1573  C   SER A 183     -36.321  12.399 158.454  1.00  0.00
ATOM   1574  O   SER A 183     -36.026  11.222 158.668  1.00  0.00
ATOM   1575  N   THR A 184     -36.670  12.862 157.235  1.00  0.00
ATOM   1577  CA  THR A 184     -36.816  12.077 156.032  1.00  0.00
ATOM   1578  CB  THR A 184     -37.322  12.986 154.916  1.00  0.00
ATOM   1579  CG2 THR A 184     -37.536  12.222 153.590  1.00  0.00
ATOM   1580  OG1 THR A 184     -38.570  13.550 155.296  1.00  0.00
ATOM   1582  C   THR A 184     -35.554  11.384 155.561  1.00  0.00
ATOM   1583  O   THR A 184     -35.602  10.203 155.213  1.00  0.00
ATOM   1584  N   ASP A 185     -34.408  12.094 155.574  1.00  0.00
ATOM   1586  CA  ASP A 185     -33.144  11.588 155.095  1.00  0.00
ATOM   1587  CB  ASP A 185     -32.181  12.718 154.694  1.00  0.00
ATOM   1588  CG  ASP A 185     -32.761  13.449 153.488  1.00  0.00
ATOM   1589  OD1 ASP A 185     -33.277  12.786 152.547  1.00  0.00
ATOM   1590  OD2 ASP A 185     -32.726  14.704 153.523  1.00  0.00
ATOM   1591  C   ASP A 185     -32.432  10.570 155.934  1.00  0.00
ATOM   1592  O   ASP A 185     -32.807  10.315 157.078  1.00  0.00
ATOM   1593  N   ALA A 186     -31.373   9.960 155.341  1.00  0.00
ATOM   1595  CA  ALA A 186     -30.544   8.941 155.934  1.00  0.00
ATOM   1596  CB  ALA A 186     -29.406   8.439 155.038  1.00  0.00
ATOM   1597  C   ALA A 186     -29.892   9.323 157.224  1.00  0.00
ATOM   1598  O   ALA A 186     -29.656  10.492 157.546  1.00  0.00
ATOM   1599  N   VAL A 187     -29.648   8.263 158.016  1.00  0.00
ATOM   1601  CA  VAL A 187     -29.068   8.354 159.318  1.00  0.00
ATOM   1602  CB  VAL A 187     -30.071   7.714 160.299  1.00  0.00
ATOM   1603  CG1 VAL A 187     -29.630   7.857 161.744  1.00  0.00
ATOM   1604  CG2 VAL A 187     -31.496   8.276 160.125  1.00  0.00
ATOM   1605  C   VAL A 187     -27.786   7.541 159.097  1.00  0.00
ATOM   1606  O   VAL A 187     -27.794   6.314 159.202  1.00  0.00
ATOM   1607  N   ASN A 188     -26.657   8.217 158.727  1.00  0.00
ATOM   1609  CA  ASN A 188     -25.388   7.563 158.436  1.00  0.00
ATOM   1610  CB  ASN A 188     -24.552   8.382 157.434  1.00  0.00
ATOM   1611  CG  ASN A 188     -23.321   7.617 156.944  1.00  0.00
ATOM   1612  OD1 ASN A 188     -23.445   6.543 156.357  1.00  0.00
ATOM   1613  ND2 ASN A 188     -22.103   8.163 157.184  1.00  0.00
ATOM   1616  C   ASN A 188     -24.516   7.236 159.632  1.00  0.00
ATOM   1617  O   ASN A 188     -24.002   6.119 159.722  1.00  0.00
ATOM   1618  N   GLY A 189     -24.346   8.179 160.588  1.00  0.00
ATOM   1620  CA  GLY A 189     -23.561   7.935 161.776  1.00  0.00
ATOM   1621  C   GLY A 189     -22.136   8.346 161.835  1.00  0.00
ATOM   1622  O   GLY A 189     -21.386   7.770 162.614  1.00  0.00
ATOM   1623  N   SER A 190     -21.723   9.352 161.050  1.00  0.00
ATOM   1625  CA  SER A 190     -20.353   9.803 161.024  1.00  0.00
ATOM   1626  CB  SER A 190     -20.066  10.592 159.744  1.00  0.00
ATOM   1627  OG  SER A 190     -20.301   9.771 158.611  1.00  0.00
ATOM   1629  C   SER A 190     -19.928  10.650 162.211  1.00  0.00
ATOM   1630  O   SER A 190     -18.747  10.990 162.327  1.00  0.00
ATOM   1631  N   GLN A 191     -20.856  10.985 163.142  1.00  0.00
ATOM   1633  CA  GLN A 191     -20.528  11.830 164.264  1.00  0.00
ATOM   1634  CB  GLN A 191     -21.718  12.681 164.762  1.00  0.00
ATOM   1635  CG  GLN A 191     -22.997  12.031 165.271  1.00  0.00
ATOM   1636  CD  GLN A 191     -24.022  11.805 164.175  1.00  0.00
ATOM   1637  OE1 GLN A 191     -23.774  11.198 163.135  1.00  0.00
ATOM   1638  NE2 GLN A 191     -25.254  12.318 164.430  1.00  0.00
ATOM   1641  C   GLN A 191     -19.750  11.210 165.390  1.00  0.00
ATOM   1642  O   GLN A 191     -20.262  10.773 166.424  1.00  0.00
ATOM   1643  N   LEU A 192     -18.417  11.275 165.188  1.00  0.00
ATOM   1645  CA  LEU A 192     -17.386  10.768 166.057  1.00  0.00
ATOM   1646  CB  LEU A 192     -15.995  10.971 165.424  1.00  0.00
ATOM   1647  CG  LEU A 192     -15.722  10.110 164.171  1.00  0.00
ATOM   1648  CD1 LEU A 192     -14.416  10.536 163.485  1.00  0.00
ATOM   1649  CD2 LEU A 192     -15.757   8.605 164.485  1.00  0.00
ATOM   1650  C   LEU A 192     -17.382  11.466 167.389  1.00  0.00
ATOM   1651  O   LEU A 192     -17.285  10.802 168.426  1.00  0.00
ATOM   1652  N   ASN A 193     -17.538  12.817 167.386  1.00  0.00
ATOM   1654  CA  ASN A 193     -17.558  13.581 168.611  1.00  0.00
ATOM   1655  CB  ASN A 193     -17.537  15.119 168.462  1.00  0.00
ATOM   1656  CG  ASN A 193     -16.150  15.638 168.076  1.00  0.00
ATOM   1657  OD1 ASN A 193     -15.114  14.988 168.190  1.00  0.00
ATOM   1658  ND2 ASN A 193     -16.114  16.931 167.669  1.00  0.00
ATOM   1661  C   ASN A 193     -18.753  13.231 169.431  1.00  0.00
ATOM   1662  O   ASN A 193     -18.627  13.121 170.650  1.00  0.00
ATOM   1663  N   ALA A 194     -19.922  12.998 168.779  1.00  0.00
ATOM   1665  CA  ALA A 194     -21.131  12.639 169.476  1.00  0.00
ATOM   1666  CB  ALA A 194     -22.393  12.616 168.617  1.00  0.00
ATOM   1667  C   ALA A 194     -21.005  11.291 170.103  1.00  0.00
ATOM   1668  O   ALA A 194     -21.527  11.108 171.198  1.00  0.00
ATOM   1669  N   VAL A 195     -20.304  10.330 169.440  1.00  0.00
ATOM   1671  CA  VAL A 195     -20.102   8.990 169.966  1.00  0.00
ATOM   1672  CB  VAL A 195     -19.313   8.081 169.019  1.00  0.00
ATOM   1673  CG1 VAL A 195     -18.961   6.728 169.673  1.00  0.00
ATOM   1674  CG2 VAL A 195     -20.088   7.883 167.717  1.00  0.00
ATOM   1675  C   VAL A 195     -19.314   9.103 171.257  1.00  0.00
ATOM   1676  O   VAL A 195     -19.694   8.496 172.260  1.00  0.00
ATOM   1677  N   ASN A 196     -18.242   9.932 171.261  1.00  0.00
ATOM   1679  CA  ASN A 196     -17.399  10.116 172.419  1.00  0.00
ATOM   1680  CB  ASN A 196     -16.131  10.947 172.131  1.00  0.00
ATOM   1681  CG  ASN A 196     -15.114  10.149 171.317  1.00  0.00
ATOM   1682  OD1 ASN A 196     -15.118   8.924 171.213  1.00  0.00
ATOM   1683  ND2 ASN A 196     -14.145  10.893 170.729  1.00  0.00
ATOM   1686  C   ASN A 196     -18.107  10.794 173.553  1.00  0.00
ATOM   1687  O   ASN A 196     -17.899  10.435 174.712  1.00  0.00
ATOM   1688  N   GLN A 197     -18.969  11.786 173.239  1.00  0.00
ATOM   1690  CA  GLN A 197     -19.711  12.533 174.223  1.00  0.00
ATOM   1691  CB  GLN A 197     -20.440  13.737 173.597  1.00  0.00
ATOM   1692  CG  GLN A 197     -19.520  14.874 173.128  1.00  0.00
ATOM   1693  CD  GLN A 197     -20.294  15.893 172.285  1.00  0.00
ATOM   1694  OE1 GLN A 197     -21.491  15.799 172.014  1.00  0.00
ATOM   1695  NE2 GLN A 197     -19.552  16.927 171.810  1.00  0.00
ATOM   1698  C   GLN A 197     -20.760  11.685 174.885  1.00  0.00
ATOM   1699  O   GLN A 197     -20.904  11.729 176.107  1.00  0.00
ATOM   1700  N   ALA A 198     -21.485  10.869 174.084  1.00  0.00
ATOM   1702  CA  ALA A 198     -22.546  10.031 174.563  1.00  0.00
ATOM   1703  CB  ALA A 198     -23.362   9.423 173.412  1.00  0.00
ATOM   1704  C   ALA A 198     -22.043   8.896 175.390  1.00  0.00
ATOM   1705  O   ALA A 198     -22.531   8.691 176.504  1.00  0.00
ATOM   1706  N   ILE A 199     -21.028   8.163 174.878  1.00  0.00
ATOM   1708  CA  ILE A 199     -20.501   7.044 175.606  1.00  0.00
ATOM   1709  CB  ILE A 199     -20.257   5.848 174.702  1.00  0.00
ATOM   1710  CG2 ILE A 199     -19.774   4.686 175.594  1.00  0.00
ATOM   1711  CG1 ILE A 199     -21.560   5.432 173.979  1.00  0.00
ATOM   1712  CD1 ILE A 199     -21.365   4.419 172.849  1.00  0.00
ATOM   1713  C   ILE A 199     -19.220   7.624 176.137  1.00  0.00
ATOM   1714  O   ILE A 199     -18.203   7.679 175.443  1.00  0.00
ATOM   1715  N   GLU A 200     -19.269   8.068 177.413  1.00  0.00
ATOM   1717  CA  GLU A 200     -18.150   8.685 178.078  1.00  0.00
ATOM   1718  CB  GLU A 200     -18.538   9.345 179.413  1.00  0.00
ATOM   1719  CG  GLU A 200     -19.397  10.609 179.247  1.00  0.00
ATOM   1720  CD  GLU A 200     -19.853  11.181 180.594  1.00  0.00
ATOM   1721  OE1 GLU A 200     -19.611  10.576 181.673  1.00  0.00
ATOM   1722  OE2 GLU A 200     -20.468  12.278 180.550  1.00  0.00
ATOM   1723  C   GLU A 200     -17.031   7.722 178.333  1.00  0.00
ATOM   1724  O   GLU A 200     -15.865   8.077 178.149  1.00  0.00
ATOM   1725  N   ASN A 201     -17.367   6.476 178.742  1.00  0.00
ATOM   1727  CA  ASN A 201     -16.385   5.457 179.019  1.00  0.00
ATOM   1728  CB  ASN A 201     -16.962   4.225 179.752  1.00  0.00
ATOM   1729  CG  ASN A 201     -17.274   4.549 181.218  1.00  0.00
ATOM   1730  OD1 ASN A 201     -16.787   5.498 181.834  1.00  0.00
ATOM   1731  ND2 ASN A 201     -18.129   3.689 181.826  1.00  0.00
ATOM   1734  C   ASN A 201     -15.723   4.979 177.756  1.00  0.00
ATOM   1735  O   ASN A 201     -14.514   4.743 177.751  1.00  0.00
ATOM   1736  N   LEU A 202     -16.516   4.868 176.659  1.00  0.00
ATOM   1738  CA  LEU A 202     -16.119   4.424 175.345  1.00  0.00
ATOM   1739  CB  LEU A 202     -15.203   5.409 174.570  1.00  0.00
ATOM   1740  CG  LEU A 202     -15.382   5.343 173.038  1.00  0.00
ATOM   1741  CD1 LEU A 202     -16.678   6.035 172.590  1.00  0.00
ATOM   1742  CD2 LEU A 202     -14.142   5.874 172.306  1.00  0.00
ATOM   1743  C   LEU A 202     -15.539   3.000 175.381  1.00  0.00
ATOM   1744  O   LEU A 202     -16.365   2.075 175.593  1.00  0.00
ATOM   1745  OXT LEU A 202     -14.308   2.795 175.206  1.00  0.00
TER
ATOM      1  N   VAL B   1     -27.247   9.610  84.103  1.00  0.00
ATOM      5  CA  VAL B   1     -28.655  10.049  84.136  1.00  0.00
ATOM      6  CB  VAL B   1     -29.609   8.865  84.200  1.00  0.00
ATOM      7  CG1 VAL B   1     -31.068   9.362  84.141  1.00  0.00
ATOM      8  CG2 VAL B   1     -29.310   7.891  83.044  1.00  0.00
ATOM      9  C   VAL B   1     -28.838  10.972  85.303  1.00  0.00
ATOM     10  O   VAL B   1     -28.682  10.628  86.478  1.00  0.00
ATOM     11  N   ALA B   2     -29.220  12.206  84.903  1.00  0.00
ATOM     13  CA  ALA B   2     -29.456  13.303  85.804  1.00  0.00
ATOM     14  CB  ALA B   2     -29.751  14.625  85.073  1.00  0.00
ATOM     15  C   ALA B   2     -30.601  13.011  86.727  1.00  0.00
ATOM     16  O   ALA B   2     -30.538  13.367  87.903  1.00  0.00
ATOM     17  N   HIS B   3     -31.655  12.319  86.224  1.00  0.00
ATOM     19  CA  HIS B   3     -32.810  11.978  87.015  1.00  0.00
ATOM     20  CB  HIS B   3     -33.981  11.433  86.167  1.00  0.00
ATOM     21  CG  HIS B   3     -35.253  11.238  86.947  1.00  0.00
ATOM     22  ND1 HIS B   3     -36.002  12.277  87.455  1.00  0.00
ATOM     23  CE1 HIS B   3     -37.050  11.719  88.111  1.00  0.00
ATOM     24  NE2 HIS B   3     -37.028  10.400  88.058  1.00  0.00
ATOM     25  CD2 HIS B   3     -35.896  10.099  87.322  1.00  0.00
ATOM     26  C   HIS B   3     -32.446  10.981  88.088  1.00  0.00
ATOM     27  O   HIS B   3     -32.932  11.096  89.212  1.00  0.00
ATOM     28  N   THR B   4     -31.552  10.010  87.778  1.00  0.00
ATOM     30  CA  THR B   4     -31.130   9.002  88.724  1.00  0.00
ATOM     31  CB  THR B   4     -30.347   7.899  88.051  1.00  0.00
ATOM     32  CG2 THR B   4     -30.026   6.794  89.080  1.00  0.00
ATOM     33  OG1 THR B   4     -31.158   7.300  87.049  1.00  0.00
ATOM     35  C   THR B   4     -30.302   9.677  89.807  1.00  0.00
ATOM     36  O   THR B   4     -30.453   9.349  90.986  1.00  0.00
ATOM     37  N   ILE B   5     -29.450  10.671  89.430  1.00  0.00
ATOM     39  CA  ILE B   5     -28.623  11.404  90.371  1.00  0.00
ATOM     40  CB  ILE B   5     -27.666  12.366  89.675  1.00  0.00
ATOM     41  CG2 ILE B   5     -26.959  13.262  90.714  1.00  0.00
ATOM     42  CG1 ILE B   5     -26.618  11.577  88.871  1.00  0.00
ATOM     43  CD1 ILE B   5     -25.776  12.413  87.909  1.00  0.00
ATOM     44  C   ILE B   5     -29.543  12.177  91.305  1.00  0.00
ATOM     45  O   ILE B   5     -29.320  12.177  92.516  1.00  0.00
ATOM     46  N   ALA B   6     -30.628  12.786  90.764  1.00  0.00
ATOM     48  CA  ALA B   6     -31.588  13.555  91.520  1.00  0.00
ATOM     49  CB  ALA B   6     -32.663  14.194  90.636  1.00  0.00
ATOM     50  C   ALA B   6     -32.287  12.693  92.532  1.00  0.00
ATOM     51  O   ALA B   6     -32.516  13.145  93.653  1.00  0.00
ATOM     52  N   GLU B   7     -32.608  11.425  92.163  1.00  0.00
ATOM     54  CA  GLU B   7     -33.255  10.482  93.045  1.00  0.00
ATOM     55  CB  GLU B   7     -33.666   9.174  92.350  1.00  0.00
ATOM     56  CG  GLU B   7     -34.841   9.322  91.374  1.00  0.00
ATOM     57  CD  GLU B   7     -35.111   8.019  90.614  1.00  0.00
ATOM     58  OE1 GLU B   7     -34.335   7.029  90.717  1.00  0.00
ATOM     59  OE2 GLU B   7     -36.151   7.999  89.907  1.00  0.00
ATOM     60  C   GLU B   7     -32.330  10.125  94.174  1.00  0.00
ATOM     61  O   GLU B   7     -32.771  10.047  95.317  1.00  0.00
ATOM     62  N   HIS B   8     -31.019   9.949  93.873  1.00  0.00
ATOM     64  CA  HIS B   8     -29.978   9.628  94.824  1.00  0.00
ATOM     65  CB  HIS B   8     -28.648   9.410  94.063  1.00  0.00
ATOM     66  CG  HIS B   8     -27.401   8.985  94.789  1.00  0.00
ATOM     67  ND1 HIS B   8     -26.367   8.358  94.134  1.00  0.00
ATOM     68  CE1 HIS B   8     -25.360   8.213  95.028  1.00  0.00
ATOM     69  NE2 HIS B   8     -25.672   8.704  96.210  1.00  0.00
ATOM     70  CD2 HIS B   8     -26.954   9.188  96.060  1.00  0.00
ATOM     71  C   HIS B   8     -29.838  10.740  95.839  1.00  0.00
ATOM     72  O   HIS B   8     -29.652  10.473  97.026  1.00  0.00
ATOM     73  N   LEU B   9     -29.942  12.007  95.390  1.00  0.00
ATOM     75  CA  LEU B   9     -29.838  13.166  96.241  1.00  0.00
ATOM     76  CB  LEU B   9     -29.855  14.434  95.357  1.00  0.00
ATOM     77  CG  LEU B   9     -28.608  14.603  94.463  1.00  0.00
ATOM     78  CD1 LEU B   9     -28.754  15.693  93.395  1.00  0.00
ATOM     79  CD2 LEU B   9     -27.386  14.861  95.312  1.00  0.00
ATOM     80  C   LEU B   9     -31.042  13.226  97.158  1.00  0.00
ATOM     81  O   LEU B   9     -30.916  13.300  98.387  1.00  0.00
ATOM     82  N   GLY B  10     -32.244  13.041  96.562  1.00  0.00
ATOM     84  CA  GLY B  10     -33.491  13.109  97.269  1.00  0.00
ATOM     85  C   GLY B  10     -33.839  14.555  97.474  1.00  0.00
ATOM     86  O   GLY B  10     -33.576  15.406  96.620  1.00  0.00
ATOM     87  N   GLY B  11     -34.525  14.839  98.607  1.00  0.00
ATOM     89  CA  GLY B  11     -34.942  16.168  98.976  1.00  0.00
ATOM     90  C   GLY B  11     -36.127  16.578  98.163  1.00  0.00
ATOM     91  O   GLY B  11     -36.430  17.770  98.099  1.00  0.00
ATOM     92  N   ASP B  12     -36.806  15.580  97.536  1.00  0.00
ATOM     94  CA  ASP B  12     -37.946  15.695  96.662  1.00  0.00
ATOM     95  CB  ASP B  12     -39.220  16.233  97.369  1.00  0.00
ATOM     96  CG  ASP B  12     -39.689  15.222  98.413  1.00  0.00
ATOM     97  OD1 ASP B  12     -39.860  14.021  98.073  1.00  0.00
ATOM     98  OD2 ASP B  12     -39.867  15.641  99.585  1.00  0.00
ATOM     99  C   ASP B  12     -37.600  16.510  95.439  1.00  0.00
ATOM    100  O   ASP B  12     -38.479  17.065  94.772  1.00  0.00
ATOM    101  N   ALA B  13     -36.285  16.552  95.102  1.00  0.00
ATOM    103  CA  ALA B  13     -35.792  17.264  93.967  1.00  0.00
ATOM    104  CB  ALA B  13     -34.418  17.898  94.203  1.00  0.00
ATOM    105  C   ALA B  13     -35.658  16.262  92.876  1.00  0.00
ATOM    106  O   ALA B  13     -34.982  15.240  93.029  1.00  0.00
ATOM    107  N   HIS B  14     -36.357  16.529  91.756  1.00  0.00
ATOM    109  CA  HIS B  14     -36.321  15.669  90.610  1.00  0.00
ATOM    110  CB  HIS B  14     -37.590  14.818  90.382  1.00  0.00
ATOM    111  CG  HIS B  14     -37.852  13.853  91.503  1.00  0.00
ATOM    112  ND1 HIS B  14     -37.231  12.628  91.618  1.00  0.00
ATOM    113  CE1 HIS B  14     -37.695  12.060  92.759  1.00  0.00
ATOM    114  NE2 HIS B  14     -38.568  12.831  93.383  1.00  0.00
ATOM    115  CD2 HIS B  14     -38.666  13.959  92.589  1.00  0.00
ATOM    116  C   HIS B  14     -36.073  16.512  89.406  1.00  0.00
ATOM    117  O   HIS B  14     -36.529  17.655  89.322  1.00  0.00
ATOM    118  N   VAL B  15     -35.302  15.939  88.456  1.00  0.00
ATOM    120  CA  VAL B  15     -34.940  16.592  87.225  1.00  0.00
ATOM    121  CB  VAL B  15     -33.763  15.908  86.543  1.00  0.00
ATOM    122  CG1 VAL B  15     -33.440  16.504  85.163  1.00  0.00
ATOM    123  CG2 VAL B  15     -32.549  16.072  87.471  1.00  0.00
ATOM    124  C   VAL B  15     -36.132  16.733  86.316  1.00  0.00
ATOM    125  O   VAL B  15     -36.849  15.772  86.023  1.00  0.00
ATOM    126  N   ASN B  16     -36.353  17.992  85.885  1.00  0.00
ATOM    128  CA  ASN B  16     -37.412  18.386  84.998  1.00  0.00
ATOM    129  CB  ASN B  16     -38.001  19.787  85.343  1.00  0.00
ATOM    130  CG  ASN B  16     -37.063  20.979  85.122  1.00  0.00
ATOM    131  OD1 ASN B  16     -36.033  20.940  84.454  1.00  0.00
ATOM    132  ND2 ASN B  16     -37.427  22.111  85.779  1.00  0.00
ATOM    135  C   ASN B  16     -36.970  18.241  83.562  1.00  0.00
ATOM    136  O   ASN B  16     -35.834  17.845  83.288  1.00  0.00
ATOM    137  N   ALA B  17     -37.873  18.560  82.607  1.00  0.00
ATOM    139  CA  ALA B  17     -37.627  18.471  81.187  1.00  0.00
ATOM    140  CB  ALA B  17     -38.860  18.873  80.360  1.00  0.00
ATOM    141  C   ALA B  17     -36.483  19.346  80.743  1.00  0.00
ATOM    142  O   ALA B  17     -35.739  18.966  79.836  1.00  0.00
ATOM    143  N   ASP B  18     -36.299  20.517  81.400  1.00  0.00
ATOM    145  CA  ASP B  18     -35.248  21.452  81.077  1.00  0.00
ATOM    146  CB  ASP B  18     -35.579  22.888  81.552  1.00  0.00
ATOM    147  CG  ASP B  18     -36.688  23.529  80.705  1.00  0.00
ATOM    148  OD1 ASP B  18     -37.010  23.042  79.588  1.00  0.00
ATOM    149  OD2 ASP B  18     -37.239  24.550  81.190  1.00  0.00
ATOM    150  C   ASP B  18     -33.915  21.043  81.665  1.00  0.00
ATOM    151  O   ASP B  18     -32.888  21.638  81.332  1.00  0.00
ATOM    152  N   GLY B  19     -33.895  20.002  82.536  1.00  0.00
ATOM    154  CA  GLY B  19     -32.686  19.508  83.138  1.00  0.00
ATOM    155  C   GLY B  19     -32.386  20.058  84.500  1.00  0.00
ATOM    156  O   GLY B  19     -31.389  19.649  85.100  1.00  0.00
ATOM    157  N   SER B  20     -33.222  20.987  85.018  1.00  0.00
ATOM    159  CA  SER B  20     -33.023  21.559  86.322  1.00  0.00
ATOM    160  CB  SER B  20     -33.801  22.873  86.541  1.00  0.00
ATOM    161  OG  SER B  20     -33.608  23.369  87.860  1.00  0.00
ATOM    163  C   SER B  20     -33.434  20.543  87.357  1.00  0.00
ATOM    164  O   SER B  20     -34.383  19.781  87.168  1.00  0.00
ATOM    165  N   VAL B  21     -32.697  20.541  88.490  1.00  0.00
ATOM    167  CA  VAL B  21     -32.912  19.638  89.601  1.00  0.00
ATOM    168  CB  VAL B  21     -31.598  19.228  90.275  1.00  0.00
ATOM    169  CG1 VAL B  21     -31.805  18.035  91.231  1.00  0.00
ATOM    170  CG2 VAL B  21     -30.556  18.871  89.202  1.00  0.00
ATOM    171  C   VAL B  21     -33.875  20.304  90.585  1.00  0.00
ATOM    172  O   VAL B  21     -34.192  19.757  91.640  1.00  0.00
ATOM    173  N   ILE B  22     -34.395  21.507  90.229  1.00  0.00
ATOM    175  CA  ILE B  22     -35.324  22.354  90.945  1.00  0.00
ATOM    176  CB  ILE B  22     -36.810  21.955  90.845  1.00  0.00
ATOM    177  CG2 ILE B  22     -37.196  22.127  89.362  1.00  0.00
ATOM    178  CG1 ILE B  22     -37.174  20.559  91.414  1.00  0.00
ATOM    179  CD1 ILE B  22     -38.670  20.266  91.521  1.00  0.00
ATOM    180  C   ILE B  22     -34.849  22.771  92.321  1.00  0.00
ATOM    181  O   ILE B  22     -33.662  23.073  92.467  1.00  0.00
ATOM    182  N   GLY B  23     -35.730  22.809  93.355  1.00  0.00
ATOM    184  CA  GLY B  23     -35.346  23.247  94.668  1.00  0.00
ATOM    185  C   GLY B  23     -35.479  22.177  95.707  1.00  0.00
ATOM    186  O   GLY B  23     -36.595  21.932  96.169  1.00  0.00
ATOM    187  N   PRO B  24     -34.383  21.516  96.076  1.00  0.00
ATOM    188  CA  PRO B  24     -34.365  20.484  97.088  1.00  0.00
ATOM    189  CB  PRO B  24     -32.976  19.877  97.045  1.00  0.00
ATOM    190  CG  PRO B  24     -32.096  20.975  96.423  1.00  0.00
ATOM    191  CD  PRO B  24     -33.048  21.782  95.545  1.00  0.00
ATOM    192  C   PRO B  24     -34.657  21.030  98.453  1.00  0.00
ATOM    193  O   PRO B  24     -34.239  22.151  98.755  1.00  0.00
ATOM    194  N   GLN B  25     -35.385  20.249  99.276  1.00  0.00
ATOM    196  CA  GLN B  25     -35.598  20.641 100.633  1.00  0.00
ATOM    197  CB  GLN B  25     -37.088  20.814 100.995  1.00  0.00
ATOM    198  CG  GLN B  25     -37.800  21.958 100.262  1.00  0.00
ATOM    199  CD  GLN B  25     -39.270  22.044 100.686  1.00  0.00
ATOM    200  OE1 GLN B  25     -39.758  21.442 101.645  1.00  0.00
ATOM    201  NE2 GLN B  25     -40.033  22.860  99.915  1.00  0.00
ATOM    204  C   GLN B  25     -35.044  19.592 101.542  1.00  0.00
ATOM    205  O   GLN B  25     -35.612  18.506 101.671  1.00  0.00
ATOM    206  N   TYR B  26     -33.877  19.882 102.157  1.00  0.00
ATOM    208  CA  TYR B  26     -33.286  18.999 103.128  1.00  0.00
ATOM    209  CB  TYR B  26     -31.737  18.974 103.131  1.00  0.00
ATOM    210  CG  TYR B  26     -31.301  18.273 101.891  1.00  0.00
ATOM    211  CD1 TYR B  26     -31.061  18.948 100.689  1.00  0.00
ATOM    212  CE1 TYR B  26     -30.664  18.240  99.552  1.00  0.00
ATOM    213  CZ  TYR B  26     -30.493  16.853  99.617  1.00  0.00
ATOM    214  OH  TYR B  26     -30.093  16.109  98.491  1.00  0.00
ATOM    216  CE2 TYR B  26     -30.708  16.181 100.814  1.00  0.00
ATOM    217  CD2 TYR B  26     -31.108  16.889 101.945  1.00  0.00
ATOM    218  C   TYR B  26     -33.827  19.614 104.370  1.00  0.00
ATOM    219  O   TYR B  26     -33.337  20.650 104.824  1.00  0.00
ATOM    220  N   THR B  27     -34.885  18.988 104.922  1.00  0.00
ATOM    222  CA  THR B  27     -35.519  19.534 106.079  1.00  0.00
ATOM    223  CB  THR B  27     -37.023  19.339 106.045  1.00  0.00
ATOM    224  CG2 THR B  27     -37.674  20.039 107.260  1.00  0.00
ATOM    225  OG1 THR B  27     -37.543  19.954 104.874  1.00  0.00
ATOM    227  C   THR B  27     -34.899  18.955 107.312  1.00  0.00
ATOM    228  O   THR B  27     -35.320  17.904 107.805  1.00  0.00
ATOM    229  N   VAL B  28     -33.828  19.628 107.792  1.00  0.00
ATOM    231  CA  VAL B  28     -33.190  19.226 109.017  1.00  0.00
ATOM    232  CB  VAL B  28     -31.691  19.480 109.158  1.00  0.00
ATOM    233  CG1 VAL B  28     -30.955  18.728 108.033  1.00  0.00
ATOM    234  CG2 VAL B  28     -31.350  20.973 109.239  1.00  0.00
ATOM    235  C   VAL B  28     -34.015  19.858 110.117  1.00  0.00
ATOM    236  O   VAL B  28     -34.834  20.749 109.860  1.00  0.00
ATOM    237  N   GLN B  29     -33.822  19.408 111.375  1.00  0.00
ATOM    239  CA  GLN B  29     -34.576  19.906 112.501  1.00  0.00
ATOM    240  CB  GLN B  29     -34.244  19.173 113.808  1.00  0.00
ATOM    241  CG  GLN B  29     -34.652  17.689 113.817  1.00  0.00
ATOM    242  CD  GLN B  29     -36.159  17.499 113.667  1.00  0.00
ATOM    243  OE1 GLN B  29     -36.984  18.056 114.390  1.00  0.00
ATOM    244  NE2 GLN B  29     -36.536  16.683 112.648  1.00  0.00
ATOM    247  C   GLN B  29     -34.424  21.385 112.734  1.00  0.00
ATOM    248  O   GLN B  29     -35.377  22.022 113.187  1.00  0.00
ATOM    249  N   LYS B  30     -33.239  21.958 112.410  1.00  0.00
ATOM    251  CA  LYS B  30     -32.979  23.365 112.585  1.00  0.00
ATOM    252  CB  LYS B  30     -31.492  23.647 112.295  1.00  0.00
ATOM    253  CG  LYS B  30     -30.999  25.084 112.410  1.00  0.00
ATOM    254  CD  LYS B  30     -29.488  25.129 112.244  1.00  0.00
ATOM    255  CE  LYS B  30     -28.888  26.526 112.278  1.00  0.00
ATOM    256  NZ  LYS B  30     -27.416  26.442 112.182  1.00  0.00
ATOM    260  C   LYS B  30     -33.815  24.185 111.642  1.00  0.00
ATOM    261  O   LYS B  30     -34.558  25.057 112.094  1.00  0.00
ATOM    262  N   LYS B  31     -33.712  23.895 110.322  1.00  0.00
ATOM    264  CA  LYS B  31     -34.438  24.568 109.269  1.00  0.00
ATOM    265  CB  LYS B  31     -34.196  26.107 109.186  1.00  0.00
ATOM    266  CG  LYS B  31     -32.781  26.594 108.867  1.00  0.00
ATOM    267  CD  LYS B  31     -32.693  28.119 108.801  1.00  0.00
ATOM    268  CE  LYS B  31     -31.280  28.664 108.602  1.00  0.00
ATOM    269  NZ  LYS B  31     -31.312  30.139 108.585  1.00  0.00
ATOM    273  C   LYS B  31     -34.151  23.907 107.945  1.00  0.00
ATOM    274  O   LYS B  31     -33.273  23.047 107.844  1.00  0.00
ATOM    275  N   ARG B  32     -34.929  24.274 106.900  1.00  0.00
ATOM    277  CA  ARG B  32     -34.765  23.738 105.571  1.00  0.00
ATOM    278  CB  ARG B  32     -35.912  24.063 104.599  1.00  0.00
ATOM    279  CG  ARG B  32     -37.274  23.448 104.898  1.00  0.00
ATOM    280  CD  ARG B  32     -38.307  23.932 103.878  1.00  0.00
ATOM    281  NE  ARG B  32     -39.636  23.314 104.172  1.00  0.00
ATOM    283  CZ  ARG B  32     -40.569  23.943 104.955  1.00  0.00
ATOM    284  NH1 ARG B  32     -40.315  25.149 105.548  1.00  0.00
ATOM    287  NH2 ARG B  32     -41.788  23.358 105.139  1.00  0.00
ATOM    290  C   ARG B  32     -33.549  24.308 104.895  1.00  0.00
ATOM    291  O   ARG B  32     -33.327  25.523 104.911  1.00  0.00
ATOM    292  N   TYR B  33     -32.729  23.413 104.301  1.00  0.00
ATOM    294  CA  TYR B  33     -31.552  23.784 103.566  1.00  0.00
ATOM    295  CB  TYR B  33     -30.213  23.293 104.134  1.00  0.00
ATOM    296  CG  TYR B  33     -29.951  23.991 105.424  1.00  0.00
ATOM    297  CD1 TYR B  33     -30.213  23.372 106.648  1.00  0.00
ATOM    298  CE1 TYR B  33     -29.961  24.046 107.844  1.00  0.00
ATOM    299  CZ  TYR B  33     -29.454  25.346 107.814  1.00  0.00
ATOM    300  OH  TYR B  33     -29.201  26.027 109.017  1.00  0.00
ATOM    302  CE2 TYR B  33     -29.203  25.979 106.600  1.00  0.00
ATOM    303  CD2 TYR B  33     -29.456  25.299 105.412  1.00  0.00
ATOM    304  C   TYR B  33     -31.656  23.282 102.163  1.00  0.00
ATOM    305  O   TYR B  33     -32.142  22.179 101.912  1.00  0.00
ATOM    306  N   LYS B  34     -31.225  24.128 101.203  1.00  0.00
ATOM    308  CA  LYS B  34     -31.271  23.784  99.811  1.00  0.00
ATOM    309  CB  LYS B  34     -31.163  25.050  98.929  1.00  0.00
ATOM    310  CG  LYS B  34     -31.252  24.836  97.414  1.00  0.00
ATOM    311  CD  LYS B  34     -31.166  26.138  96.618  1.00  0.00
ATOM    312  CE  LYS B  34     -31.279  25.956  95.104  1.00  0.00
ATOM    313  NZ  LYS B  34     -31.155  27.270  94.442  1.00  0.00
ATOM    317  C   LYS B  34     -30.148  22.854  99.442  1.00  0.00
ATOM    318  O   LYS B  34     -30.395  21.766  98.921  1.00  0.00
ATOM    319  N   THR B  35     -28.887  23.244  99.746  1.00  0.00
ATOM    321  CA  THR B  35     -27.757  22.436  99.380  1.00  0.00
ATOM    322  CB  THR B  35     -26.514  23.214  98.988  1.00  0.00
ATOM    323  CG2 THR B  35     -26.925  24.246  97.925  1.00  0.00
ATOM    324  OG1 THR B  35     -25.964  23.921 100.080  1.00  0.00
ATOM    326  C   THR B  35     -27.423  21.422 100.430  1.00  0.00
ATOM    327  O   THR B  35     -27.755  21.585 101.608  1.00  0.00
ATOM    328  N   ILE B  36     -26.741  20.335  99.997  1.00  0.00
ATOM    330  CA  ILE B  36     -26.318  19.266 100.881  1.00  0.00
ATOM    331  CB  ILE B  36     -25.768  18.091 100.107  1.00  0.00
ATOM    332  CG2 ILE B  36     -25.122  17.042 101.039  1.00  0.00
ATOM    333  CG1 ILE B  36     -26.931  17.485  99.320  1.00  0.00
ATOM    334  CD1 ILE B  36     -26.498  16.470  98.286  1.00  0.00
ATOM    335  C   ILE B  36     -25.292  19.849 101.830  1.00  0.00
ATOM    336  O   ILE B  36     -25.359  19.593 103.034  1.00  0.00
ATOM    337  N   TYR B  37     -24.362  20.688 101.302  1.00  0.00
ATOM    339  CA  TYR B  37     -23.355  21.343 102.102  1.00  0.00
ATOM    340  CB  TYR B  37     -22.348  22.138 101.246  1.00  0.00
ATOM    341  CG  TYR B  37     -21.310  22.840 102.073  1.00  0.00
ATOM    342  CD1 TYR B  37     -20.300  22.115 102.717  1.00  0.00
ATOM    343  CE1 TYR B  37     -19.335  22.769 103.485  1.00  0.00
ATOM    344  CZ  TYR B  37     -19.359  24.159 103.605  1.00  0.00
ATOM    345  OH  TYR B  37     -18.383  24.822 104.380  1.00  0.00
ATOM    347  CE2 TYR B  37     -20.348  24.894 102.947  1.00  0.00
ATOM    348  CD2 TYR B  37     -21.314  24.237 102.180  1.00  0.00
ATOM    349  C   TYR B  37     -23.994  22.261 103.112  1.00  0.00
ATOM    350  O   TYR B  37     -23.518  22.304 104.245  1.00  0.00
ATOM    351  N   ASP B  38     -25.078  22.991 102.742  1.00  0.00
ATOM    353  CA  ASP B  38     -25.753  23.875 103.665  1.00  0.00
ATOM    354  CB  ASP B  38     -26.848  24.776 103.055  1.00  0.00
ATOM    355  CG  ASP B  38     -26.289  25.939 102.235  1.00  0.00
ATOM    356  OD1 ASP B  38     -25.067  26.247 102.301  1.00  0.00
ATOM    357  OD2 ASP B  38     -27.115  26.549 101.508  1.00  0.00
ATOM    358  C   ASP B  38     -26.384  23.086 104.770  1.00  0.00
ATOM    359  O   ASP B  38     -26.402  23.560 105.904  1.00  0.00
ATOM    360  N   ALA B  39     -26.900  21.864 104.471  1.00  0.00
ATOM    362  CA  ALA B  39     -27.504  21.017 105.473  1.00  0.00
ATOM    363  CB  ALA B  39     -28.180  19.772 104.874  1.00  0.00
ATOM    364  C   ALA B  39     -26.468  20.579 106.477  1.00  0.00
ATOM    365  O   ALA B  39     -26.704  20.696 107.683  1.00  0.00
ATOM    366  N   PHE B  40     -25.267  20.152 105.996  1.00  0.00
ATOM    368  CA  PHE B  40     -24.196  19.724 106.869  1.00  0.00
ATOM    369  CB  PHE B  40     -22.935  19.182 106.156  1.00  0.00
ATOM    370  CG  PHE B  40     -23.047  17.751 105.756  1.00  0.00
ATOM    371  CD1 PHE B  40     -23.178  17.394 104.412  1.00  0.00
ATOM    372  CE1 PHE B  40     -23.269  16.052 104.039  1.00  0.00
ATOM    373  CZ  PHE B  40     -23.228  15.055 105.015  1.00  0.00
ATOM    374  CE2 PHE B  40     -23.093  15.395 106.362  1.00  0.00
ATOM    375  CD2 PHE B  40     -23.001  16.740 106.727  1.00  0.00
ATOM    376  C   PHE B  40     -23.679  20.865 107.694  1.00  0.00
ATOM    377  O   PHE B  40     -23.444  20.690 108.888  1.00  0.00
ATOM    378  N   GLY B  41     -23.566  22.070 107.084  1.00  0.00
ATOM    380  CA  GLY B  41     -23.067  23.251 107.734  1.00  0.00
ATOM    381  C   GLY B  41     -24.020  23.751 108.771  1.00  0.00
ATOM    382  O   GLY B  41     -23.576  24.247 109.804  1.00  0.00
ATOM    383  N   GLY B  42     -25.347  23.602 108.536  1.00  0.00
ATOM    385  CA  GLY B  42     -26.361  24.029 109.462  1.00  0.00
ATOM    386  C   GLY B  42     -26.326  23.168 110.687  1.00  0.00
ATOM    387  O   GLY B  42     -26.483  23.679 111.800  1.00  0.00
ATOM    388  N   VAL B  43     -26.088  21.845 110.493  1.00  0.00
ATOM    390  CA  VAL B  43     -26.011  20.903 111.582  1.00  0.00
ATOM    391  CB  VAL B  43     -26.078  19.464 111.088  1.00  0.00
ATOM    392  CG1 VAL B  43     -25.828  18.463 112.224  1.00  0.00
ATOM    393  CG2 VAL B  43     -27.463  19.230 110.457  1.00  0.00
ATOM    394  C   VAL B  43     -24.744  21.197 112.372  1.00  0.00
ATOM    395  O   VAL B  43     -24.810  21.248 113.600  1.00  0.00
ATOM    396  N   ASP B  44     -23.608  21.511 111.684  1.00  0.00
ATOM    398  CA  ASP B  44     -22.329  21.821 112.300  1.00  0.00
ATOM    399  CB  ASP B  44     -21.218  22.245 111.310  1.00  0.00
ATOM    400  CG  ASP B  44     -20.586  21.148 110.471  1.00  0.00
ATOM    401  OD1 ASP B  44     -20.725  19.934 110.764  1.00  0.00
ATOM    402  OD2 ASP B  44     -19.920  21.552 109.485  1.00  0.00
ATOM    403  C   ASP B  44     -22.436  23.027 113.180  1.00  0.00
ATOM    404  O   ASP B  44     -21.900  23.027 114.287  1.00  0.00
ATOM    405  N   GLU B  45     -23.166  24.064 112.712  1.00  0.00
ATOM    407  CA  GLU B  45     -23.371  25.304 113.412  1.00  0.00
ATOM    408  CB  GLU B  45     -24.155  26.354 112.608  1.00  0.00
ATOM    409  CG  GLU B  45     -23.426  26.992 111.422  1.00  0.00
ATOM    410  CD  GLU B  45     -24.350  27.931 110.631  1.00  0.00
ATOM    411  OE1 GLU B  45     -23.815  28.537 109.667  1.00  0.00
ATOM    412  OE2 GLU B  45     -25.562  28.088 110.948  1.00  0.00
ATOM    413  C   GLU B  45     -24.152  25.139 114.674  1.00  0.00
ATOM    414  O   GLU B  45     -23.955  25.943 115.586  1.00  0.00
ATOM    415  N   ASN B  46     -24.999  24.069 114.778  1.00  0.00
ATOM    417  CA  ASN B  46     -25.871  23.829 115.906  1.00  0.00
ATOM    418  CB  ASN B  46     -25.154  23.684 117.286  1.00  0.00
ATOM    419  CG  ASN B  46     -26.142  23.258 118.366  1.00  0.00
ATOM    420  OD1 ASN B  46     -26.369  23.964 119.346  1.00  0.00
ATOM    421  ND2 ASN B  46     -26.758  22.065 118.185  1.00  0.00
ATOM    424  C   ASN B  46     -26.870  24.952 115.833  1.00  0.00
ATOM    425  O   ASN B  46     -27.719  24.909 114.943  1.00  0.00
ATOM    426  N   LEU B  47     -26.810  25.969 116.728  1.00  0.00
ATOM    428  CA  LEU B  47     -27.725  27.081 116.698  1.00  0.00
ATOM    429  CB  LEU B  47     -27.625  28.053 117.890  1.00  0.00
ATOM    430  CG  LEU B  47     -27.915  27.531 119.309  1.00  0.00
ATOM    431  CD1 LEU B  47     -27.708  28.691 120.278  1.00  0.00
ATOM    432  CD2 LEU B  47     -29.280  26.865 119.506  1.00  0.00
ATOM    433  C   LEU B  47     -27.453  27.934 115.480  1.00  0.00
ATOM    434  O   LEU B  47     -26.421  27.810 114.813  1.00  0.00
ATOM    435  N   SER B  48     -28.448  28.767 115.108  1.00  0.00
ATOM    437  CA  SER B  48     -28.346  29.667 113.990  1.00  0.00
ATOM    438  CB  SER B  48     -29.698  30.306 113.625  1.00  0.00
ATOM    439  OG  SER B  48     -30.613  29.300 113.213  1.00  0.00
ATOM    441  C   SER B  48     -27.360  30.760 114.303  1.00  0.00
ATOM    442  O   SER B  48     -27.310  31.253 115.433  1.00  0.00
ATOM    443  N   ASN B  49     -26.511  31.120 113.305  1.00  0.00
ATOM    445  CA  ASN B  49     -25.534  32.174 113.479  1.00  0.00
ATOM    446  CB  ASN B  49     -24.497  32.277 112.339  1.00  0.00
ATOM    447  CG  ASN B  49     -23.471  31.144 112.386  1.00  0.00
ATOM    448  OD1 ASN B  49     -23.207  30.479 113.389  1.00  0.00
ATOM    449  ND2 ASN B  49     -22.840  30.917 111.206  1.00  0.00
ATOM    452  C   ASN B  49     -26.270  33.483 113.550  1.00  0.00
ATOM    453  O   ASN B  49     -26.023  34.281 114.457  1.00  0.00
ATOM    454  N   ILE B  50     -27.204  33.714 112.591  1.00  0.00
ATOM    456  CA  ILE B  50     -28.023  34.898 112.567  1.00  0.00
ATOM    457  CB  ILE B  50     -28.364  35.382 111.168  1.00  0.00
ATOM    458  CG2 ILE B  50     -29.316  36.598 111.272  1.00  0.00
ATOM    459  CG1 ILE B  50     -27.075  35.720 110.391  1.00  0.00
ATOM    460  CD1 ILE B  50     -27.285  35.996 108.903  1.00  0.00
ATOM    461  C   ILE B  50     -29.258  34.382 113.254  1.00  0.00
ATOM    462  O   ILE B  50     -29.927  33.479 112.743  1.00  0.00
ATOM    463  N   ASN B  51     -29.568  34.948 114.441  1.00  0.00
ATOM    465  CA  ASN B  51     -30.707  34.512 115.198  1.00  0.00
ATOM    466  CB  ASN B  51     -30.659  34.801 116.714  1.00  0.00
ATOM    467  CG  ASN B  51     -29.660  33.868 117.409  1.00  0.00
ATOM    468  OD1 ASN B  51     -29.325  32.774 116.955  1.00  0.00
ATOM    469  ND2 ASN B  51     -29.185  34.306 118.603  1.00  0.00
ATOM    472  C   ASN B  51     -32.047  34.879 114.672  1.00  0.00
ATOM    473  O   ASN B  51     -32.317  36.016 114.278  1.00  0.00
ATOM    474  N   ASP B  52     -32.900  33.837 114.641  1.00  0.00
ATOM    476  CA  ASP B  52     -34.270  33.875 114.218  1.00  0.00
ATOM    477  CB  ASP B  52     -34.849  32.460 113.960  1.00  0.00
ATOM    478  CG  ASP B  52     -34.262  31.762 112.725  1.00  0.00
ATOM    479  OD1 ASP B  52     -33.578  32.401 111.880  1.00  0.00
ATOM    480  OD2 ASP B  52     -34.506  30.532 112.620  1.00  0.00
ATOM    481  C   ASP B  52     -35.055  34.452 115.365  1.00  0.00
ATOM    482  O   ASP B  52     -34.653  34.341 116.529  1.00  0.00
ATOM    483  N   ILE B  53     -36.193  35.110 115.049  1.00  0.00
ATOM    485  CA  ILE B  53     -37.056  35.689 116.055  1.00  0.00
ATOM    486  CB  ILE B  53     -38.104  36.655 115.532  1.00  0.00
ATOM    487  CG2 ILE B  53     -37.352  37.882 114.979  1.00  0.00
ATOM    488  CG1 ILE B  53     -39.083  36.001 114.534  1.00  0.00
ATOM    489  CD1 ILE B  53     -40.271  36.879 114.153  1.00  0.00
ATOM    490  C   ILE B  53     -37.674  34.585 116.881  1.00  0.00
ATOM    491  O   ILE B  53     -37.871  33.467 116.399  1.00  0.00
ATOM    492  N   LEU B  54     -37.939  34.883 118.174  1.00  0.00
ATOM    494  CA  LEU B  54     -38.495  33.931 119.103  1.00  0.00
ATOM    495  CB  LEU B  54     -38.534  34.477 120.554  1.00  0.00
ATOM    496  CG  LEU B  54     -38.968  33.500 121.675  1.00  0.00
ATOM    497  CD1 LEU B  54     -37.947  32.370 121.897  1.00  0.00
ATOM    498  CD2 LEU B  54     -39.298  34.255 122.969  1.00  0.00
ATOM    499  C   LEU B  54     -39.880  33.499 118.692  1.00  0.00
ATOM    500  O   LEU B  54     -40.756  34.309 118.382  1.00  0.00
ATOM    501  N   HIS B  55     -40.055  32.165 118.665  1.00  0.00
ATOM    503  CA  HIS B  55     -41.275  31.480 118.329  1.00  0.00
ATOM    504  CB  HIS B  55     -41.246  30.723 116.972  1.00  0.00
ATOM    505  CG  HIS B  55     -41.138  31.552 115.727  1.00  0.00
ATOM    506  ND1 HIS B  55     -39.953  31.906 115.122  1.00  0.00
ATOM    507  CE1 HIS B  55     -40.278  32.631 114.021  1.00  0.00
ATOM    508  NE2 HIS B  55     -41.584  32.771 113.880  1.00  0.00
ATOM    509  CD2 HIS B  55     -42.122  32.091 114.956  1.00  0.00
ATOM    510  C   HIS B  55     -41.480  30.444 119.406  1.00  0.00
ATOM    511  O   HIS B  55     -40.755  30.412 120.406  1.00  0.00
ATOM    512  N   ASP B  56     -42.509  29.576 119.231  1.00  0.00
ATOM    514  CA  ASP B  56     -42.844  28.494 120.132  1.00  0.00
ATOM    515  CB  ASP B  56     -44.101  27.707 119.694  1.00  0.00
ATOM    516  CG  ASP B  56     -45.393  28.509 119.897  1.00  0.00
ATOM    517  OD1 ASP B  56     -45.386  29.590 120.545  1.00  0.00
ATOM    518  OD2 ASP B  56     -46.435  28.028 119.383  1.00  0.00
ATOM    519  C   ASP B  56     -41.683  27.531 120.160  1.00  0.00
ATOM    520  O   ASP B  56     -40.910  27.454 119.200  1.00  0.00
ATOM    521  N   ILE B  57     -41.525  26.791 121.288  1.00  0.00
ATOM    523  CA  ILE B  57     -40.423  25.873 121.466  1.00  0.00
ATOM    524  CB  ILE B  57     -40.345  25.316 122.885  1.00  0.00
ATOM    525  CG2 ILE B  57     -39.275  24.201 123.013  1.00  0.00
ATOM    526  CG1 ILE B  57     -40.044  26.494 123.839  1.00  0.00
ATOM    527  CD1 ILE B  57     -40.153  26.157 125.324  1.00  0.00
ATOM    528  C   ILE B  57     -40.423  24.798 120.410  1.00  0.00
ATOM    529  O   ILE B  57     -41.391  24.067 120.192  1.00  0.00
ATOM    530  N   GLU B  58     -39.260  24.754 119.734  1.00  0.00
ATOM    532  CA  GLU B  58     -38.910  23.879 118.653  1.00  0.00
ATOM    533  CB  GLU B  58     -39.197  24.540 117.276  1.00  0.00
ATOM    534  CG  GLU B  58     -38.444  25.856 116.996  1.00  0.00
ATOM    535  CD  GLU B  58     -38.908  26.441 115.668  1.00  0.00
ATOM    536  OE1 GLU B  58     -40.088  26.874 115.587  1.00  0.00
ATOM    537  OE2 GLU B  58     -38.091  26.470 114.711  1.00  0.00
ATOM    538  C   GLU B  58     -37.433  23.580 118.806  1.00  0.00
ATOM    539  O   GLU B  58     -36.811  23.992 119.791  1.00  0.00
ATOM    540  N   SER B  59     -36.848  22.811 117.851  1.00  0.00
ATOM    542  CA  SER B  59     -35.445  22.478 117.890  1.00  0.00
ATOM    543  CB  SER B  59     -34.977  21.514 116.778  1.00  0.00
ATOM    544  OG  SER B  59     -33.590  21.227 116.916  1.00  0.00
ATOM    546  C   SER B  59     -34.639  23.732 117.745  1.00  0.00
ATOM    547  O   SER B  59     -34.869  24.535 116.836  1.00  0.00
ATOM    548  N   GLY B  60     -33.677  23.916 118.673  1.00  0.00
ATOM    550  CA  GLY B  60     -32.829  25.070 118.644  1.00  0.00
ATOM    551  C   GLY B  60     -31.749  24.959 117.606  1.00  0.00
ATOM    552  O   GLY B  60     -31.237  25.992 117.173  1.00  0.00
ATOM    553  N   GLY B  61     -31.407  23.727 117.153  1.00  0.00
ATOM    555  CA  GLY B  61     -30.359  23.579 116.183  1.00  0.00
ATOM    556  C   GLY B  61     -30.502  22.354 115.340  1.00  0.00
ATOM    557  O   GLY B  61     -31.599  21.831 115.151  1.00  0.00
ATOM    558  N   GLY B  62     -29.354  21.883 114.803  1.00  0.00
ATOM    560  CA  GLY B  62     -29.296  20.732 113.937  1.00  0.00
ATOM    561  C   GLY B  62     -29.576  19.422 114.603  1.00  0.00
ATOM    562  O   GLY B  62     -29.149  19.177 115.732  1.00  0.00
ATOM    563  N   ILE B  63     -30.295  18.551 113.842  1.00  0.00
ATOM    565  CA  ILE B  63     -30.742  17.200 114.148  1.00  0.00
ATOM    566  CB  ILE B  63     -29.752  16.091 113.766  1.00  0.00
ATOM    567  CG2 ILE B  63     -29.556  16.129 112.239  1.00  0.00
ATOM    568  CG1 ILE B  63     -28.414  16.200 114.495  1.00  0.00
ATOM    569  CD1 ILE B  63     -27.463  15.031 114.314  1.00  0.00
ATOM    570  C   ILE B  63     -31.348  17.106 115.537  1.00  0.00
ATOM    571  O   ILE B  63     -32.007  18.060 115.946  1.00  0.00
ATOM    572  N   LYS B  64     -31.180  15.982 116.284  1.00  0.00
ATOM    574  CA  LYS B  64     -31.722  15.883 117.618  1.00  0.00
ATOM    575  CB  LYS B  64     -32.755  14.749 117.864  1.00  0.00
ATOM    576  CG  LYS B  64     -34.113  14.956 117.188  1.00  0.00
ATOM    577  CD  LYS B  64     -35.147  13.896 117.579  1.00  0.00
ATOM    578  CE  LYS B  64     -36.577  14.191 117.111  1.00  0.00
ATOM    579  NZ  LYS B  64     -36.704  14.078 115.646  1.00  0.00
ATOM    583  C   LYS B  64     -30.673  15.897 118.698  1.00  0.00
ATOM    584  O   LYS B  64     -30.964  15.554 119.847  1.00  0.00
ATOM    585  N   TYR B  65     -29.407  16.267 118.358  1.00  0.00
ATOM    587  CA  TYR B  65     -28.357  16.310 119.348  1.00  0.00
ATOM    588  CB  TYR B  65     -26.896  16.198 118.824  1.00  0.00
ATOM    589  CG  TYR B  65     -26.296  17.378 118.133  1.00  0.00
ATOM    590  CD1 TYR B  65     -25.535  18.293 118.861  1.00  0.00
ATOM    591  CE1 TYR B  65     -24.953  19.396 118.243  1.00  0.00
ATOM    592  CZ  TYR B  65     -25.128  19.592 116.875  1.00  0.00
ATOM    593  OH  TYR B  65     -24.544  20.701 116.241  1.00  0.00
ATOM    595  CE2 TYR B  65     -25.885  18.695 116.133  1.00  0.00
ATOM    596  CD2 TYR B  65     -26.459  17.596 116.772  1.00  0.00
ATOM    597  C   TYR B  65     -28.547  17.506 120.241  1.00  0.00
ATOM    598  O   TYR B  65     -29.370  18.380 119.964  1.00  0.00
ATOM    599  N   PHE B  66     -27.793  17.541 121.363  1.00  0.00
ATOM    601  CA  PHE B  66     -27.877  18.600 122.330  1.00  0.00
ATOM    602  CB  PHE B  66     -27.047  18.367 123.618  1.00  0.00
ATOM    603  CG  PHE B  66     -25.577  18.366 123.386  1.00  0.00
ATOM    604  CD1 PHE B  66     -24.816  19.541 123.469  1.00  0.00
ATOM    605  CE1 PHE B  66     -23.443  19.514 123.243  1.00  0.00
ATOM    606  CZ  PHE B  66     -22.822  18.303 122.941  1.00  0.00
ATOM    607  CE2 PHE B  66     -23.578  17.134 122.872  1.00  0.00
ATOM    608  CD2 PHE B  66     -24.947  17.158 123.094  1.00  0.00
ATOM    609  C   PHE B  66     -27.586  19.943 121.755  1.00  0.00
ATOM    610  O   PHE B  66     -26.696  20.115 120.918  1.00  0.00
ATOM    611  N   HIS B  67     -28.403  20.917 122.185  1.00  0.00
ATOM    613  CA  HIS B  67     -28.204  22.233 121.679  1.00  0.00
ATOM    614  CB  HIS B  67     -29.484  22.922 121.173  1.00  0.00
ATOM    615  CG  HIS B  67     -30.076  22.045 120.101  1.00  0.00
ATOM    616  ND1 HIS B  67     -29.423  21.672 118.951  1.00  0.00
ATOM    617  CE1 HIS B  67     -30.248  20.824 118.289  1.00  0.00
ATOM    618  NE2 HIS B  67     -31.385  20.641 118.921  1.00  0.00
ATOM    619  CD2 HIS B  67     -31.271  21.407 120.059  1.00  0.00
ATOM    620  C   HIS B  67     -27.461  23.003 122.703  1.00  0.00
ATOM    621  O   HIS B  67     -27.909  23.143 123.843  1.00  0.00
ATOM    622  N   ALA B  68     -26.248  23.427 122.293  1.00  0.00
ATOM    624  CA  ALA B  68     -25.358  24.200 123.106  1.00  0.00
ATOM    625  CB  ALA B  68     -23.885  23.760 123.022  1.00  0.00
ATOM    626  C   ALA B  68     -25.464  25.593 122.586  1.00  0.00
ATOM    627  O   ALA B  68     -25.354  25.826 121.380  1.00  0.00
ATOM    628  N   ASN B  69     -25.684  26.554 123.504  1.00  0.00
ATOM    630  CA  ASN B  69     -25.827  27.936 123.140  1.00  0.00
ATOM    631  CB  ASN B  69     -26.325  28.782 124.320  1.00  0.00
ATOM    632  CG  ASN B  69     -26.562  30.238 123.921  1.00  0.00
ATOM    633  OD1 ASN B  69     -25.759  31.101 124.274  1.00  0.00
ATOM    634  ND2 ASN B  69     -27.691  30.523 123.221  1.00  0.00
ATOM    637  C   ASN B  69     -24.541  28.517 122.619  1.00  0.00
ATOM    638  O   ASN B  69     -24.557  29.227 121.611  1.00  0.00
ATOM    639  N   SER B  70     -23.406  28.214 123.288  1.00  0.00
ATOM    641  CA  SER B  70     -22.129  28.724 122.874  1.00  0.00
ATOM    642  CB  SER B  70     -21.033  28.556 123.941  1.00  0.00
ATOM    643  OG  SER B  70     -19.779  29.056 123.494  1.00  0.00
ATOM    645  C   SER B  70     -21.683  28.041 121.616  1.00  0.00
ATOM    646  O   SER B  70     -21.718  26.813 121.509  1.00  0.00
ATOM    647  N   ILE B  71     -21.280  28.871 120.629  1.00  0.00
ATOM    649  CA  ILE B  71     -20.786  28.393 119.370  1.00  0.00
ATOM    650  CB  ILE B  71     -21.472  29.013 118.157  1.00  0.00
ATOM    651  CG2 ILE B  71     -20.802  28.485 116.868  1.00  0.00
ATOM    652  CG1 ILE B  71     -22.989  28.705 118.176  1.00  0.00
ATOM    653  CD1 ILE B  71     -23.802  29.458 117.120  1.00  0.00
ATOM    654  C   ILE B  71     -19.335  28.791 119.451  1.00  0.00
ATOM    655  O   ILE B  71     -18.999  29.966 119.613  1.00  0.00
ATOM    656  N   GLY B  72     -18.451  27.782 119.340  1.00  0.00
ATOM    658  CA  GLY B  72     -17.028  27.974 119.419  1.00  0.00
ATOM    659  C   GLY B  72     -16.391  26.635 119.238  1.00  0.00
ATOM    660  O   GLY B  72     -16.952  25.765 118.564  1.00  0.00
ATOM    661  N   ALA B  73     -15.177  26.455 119.822  1.00  0.00
ATOM    663  CA  ALA B  73     -14.464  25.206 119.729  1.00  0.00
ATOM    664  CB  ALA B  73     -13.011  25.244 120.239  1.00  0.00
ATOM    665  C   ALA B  73     -15.229  24.180 120.504  1.00  0.00
ATOM    666  O   ALA B  73     -15.692  24.409 121.620  1.00  0.00
ATOM    667  N   ASP B  74     -15.395  23.021 119.863  1.00  0.00
ATOM    669  CA  ASP B  74     -16.128  21.899 120.361  1.00  0.00
ATOM    670  CB  ASP B  74     -16.575  21.059 119.163  1.00  0.00
ATOM    671  CG  ASP B  74     -17.797  20.191 119.355  1.00  0.00
ATOM    672  OD1 ASP B  74     -18.028  19.450 118.373  1.00  0.00
ATOM    673  OD2 ASP B  74     -18.502  20.237 120.398  1.00  0.00
ATOM    674  C   ASP B  74     -15.372  21.067 121.370  1.00  0.00
ATOM    675  O   ASP B  74     -14.202  21.311 121.670  1.00  0.00
ATOM    676  N   SER B  75     -16.100  20.082 121.943  1.00  0.00
ATOM    678  CA  SER B  75     -15.677  19.119 122.919  1.00  0.00
ATOM    679  CB  SER B  75     -16.710  18.005 123.125  1.00  0.00
ATOM    680  OG  SER B  75     -17.977  18.448 123.566  1.00  0.00
ATOM    682  C   SER B  75     -14.503  18.324 122.423  1.00  0.00
ATOM    683  O   SER B  75     -14.382  18.050 121.224  1.00  0.00
ATOM    684  N   ARG B  76     -13.594  17.969 123.358  1.00  0.00
ATOM    686  CA  ARG B  76     -12.468  17.179 122.981  1.00  0.00
ATOM    687  CB  ARG B  76     -11.219  18.020 122.669  1.00  0.00
ATOM    688  CG  ARG B  76     -10.113  17.218 121.992  1.00  0.00
ATOM    689  CD  ARG B  76      -8.946  18.080 121.523  1.00  0.00
ATOM    690  NE  ARG B  76      -8.003  17.163 120.820  1.00  0.00
ATOM    692  CZ  ARG B  76      -6.922  17.616 120.114  1.00  0.00
ATOM    693  NH1 ARG B  76      -6.652  18.950 119.985  1.00  0.00
ATOM    696  NH2 ARG B  76      -6.112  16.699 119.505  1.00  0.00
ATOM    699  C   ARG B  76     -12.244  16.157 124.061  1.00  0.00
ATOM    700  O   ARG B  76     -11.967  16.465 125.229  1.00  0.00
ATOM    701  N   ALA B  77     -12.471  14.887 123.658  1.00  0.00
ATOM    703  CA  ALA B  77     -12.304  13.748 124.512  1.00  0.00
ATOM    704  CB  ALA B  77     -13.341  12.641 124.245  1.00  0.00
ATOM    705  C   ALA B  77     -10.933  13.217 124.234  1.00  0.00
ATOM    706  O   ALA B  77     -10.648  12.731 123.135  1.00  0.00
ATOM    707  N   LEU B  78     -10.045  13.347 125.238  1.00  0.00
ATOM    709  CA  LEU B  78      -8.689  12.886 125.135  1.00  0.00
ATOM    710  CB  LEU B  78      -7.663  13.945 125.603  1.00  0.00
ATOM    711  CG  LEU B  78      -7.658  15.257 124.792  1.00  0.00
ATOM    712  CD1 LEU B  78      -6.719  16.303 125.411  1.00  0.00
ATOM    713  CD2 LEU B  78      -7.290  14.987 123.322  1.00  0.00
ATOM    714  C   LEU B  78      -8.478  11.664 125.970  1.00  0.00
ATOM    715  O   LEU B  78      -7.660  10.816 125.608  1.00  0.00
ATOM    716  N   GLY B  79      -9.238  11.533 127.085  1.00  0.00
ATOM    718  CA  GLY B  79      -9.112  10.402 127.970  1.00  0.00
ATOM    719  C   GLY B  79      -9.783   9.189 127.417  1.00  0.00
ATOM    720  O   GLY B  79     -10.740   9.293 126.646  1.00  0.00
ATOM    721  N   THR B  80      -9.316   7.994 127.858  1.00  0.00
ATOM    723  CA  THR B  80      -9.869   6.739 127.408  1.00  0.00
ATOM    724  CB  THR B  80      -9.032   5.548 127.829  1.00  0.00
ATOM    725  CG2 THR B  80      -9.623   4.238 127.268  1.00  0.00
ATOM    726  OG1 THR B  80      -7.715   5.694 127.319  1.00  0.00
ATOM    728  C   THR B  80     -11.263   6.647 127.971  1.00  0.00
ATOM    729  O   THR B  80     -11.493   6.869 129.158  1.00  0.00
ATOM    730  N   ASN B  81     -12.232   6.346 127.076  1.00  0.00
ATOM    732  CA  ASN B  81     -13.652   6.219 127.344  1.00  0.00
ATOM    733  CB  ASN B  81     -13.999   5.094 128.361  1.00  0.00
ATOM    734  CG  ASN B  81     -13.549   3.722 127.884  1.00  0.00
ATOM    735  OD1 ASN B  81     -13.886   3.248 126.801  1.00  0.00
ATOM    736  ND2 ASN B  81     -12.745   3.050 128.749  1.00  0.00
ATOM    739  C   ASN B  81     -14.255   7.504 127.883  1.00  0.00
ATOM    740  O   ASN B  81     -15.369   7.484 128.417  1.00  0.00
ATOM    741  N   SER B  82     -13.564   8.665 127.708  1.00  0.00
ATOM    743  CA  SER B  82     -14.073   9.916 128.200  1.00  0.00
ATOM    744  CB  SER B  82     -12.998  10.989 128.436  1.00  0.00
ATOM    745  OG  SER B  82     -12.409  11.435 127.221  1.00  0.00
ATOM    747  C   SER B  82     -15.153  10.458 127.319  1.00  0.00
ATOM    748  O   SER B  82     -15.135  10.245 126.104  1.00  0.00
ATOM    749  N   ILE B  83     -16.151  11.127 127.940  1.00  0.00
ATOM    751  CA  ILE B  83     -17.235  11.707 127.189  1.00  0.00
ATOM    752  CB  ILE B  83     -18.600  11.083 127.436  1.00  0.00
ATOM    753  CG2 ILE B  83     -19.695  11.828 126.639  1.00  0.00
ATOM    754  CG1 ILE B  83     -18.563   9.595 127.054  1.00  0.00
ATOM    755  CD1 ILE B  83     -19.835   8.848 127.397  1.00  0.00
ATOM    756  C   ILE B  83     -17.271  13.177 127.481  1.00  0.00
ATOM    757  O   ILE B  83     -17.469  13.601 128.622  1.00  0.00
ATOM    758  N   ALA B  84     -17.061  13.978 126.418  1.00  0.00
ATOM    760  CA  ALA B  84     -17.085  15.406 126.527  1.00  0.00
ATOM    761  CB  ALA B  84     -15.828  16.049 125.923  1.00  0.00
ATOM    762  C   ALA B  84     -18.318  15.898 125.827  1.00  0.00
ATOM    763  O   ALA B  84     -18.451  15.754 124.611  1.00  0.00
ATOM    764  N   VAL B  85     -19.240  16.493 126.613  1.00  0.00
ATOM    766  CA  VAL B  85     -20.506  17.034 126.185  1.00  0.00
ATOM    767  CB  VAL B  85     -21.679  16.527 127.039  1.00  0.00
ATOM    768  CG1 VAL B  85     -23.027  17.125 126.580  1.00  0.00
ATOM    769  CG2 VAL B  85     -21.694  14.991 127.109  1.00  0.00
ATOM    770  C   VAL B  85     -20.449  18.538 126.361  1.00  0.00
ATOM    771  O   VAL B  85     -20.323  19.051 127.478  1.00  0.00
ATOM    772  N   GLY B  86     -20.604  19.272 125.239  1.00  0.00
ATOM    774  CA  GLY B  86     -20.603  20.711 125.227  1.00  0.00
ATOM    775  C   GLY B  86     -19.342  21.302 124.696  1.00  0.00
ATOM    776  O   GLY B  86     -18.257  20.723 124.793  1.00  0.00
ATOM    777  N   SER B  87     -19.484  22.536 124.162  1.00  0.00
ATOM    779  CA  SER B  87     -18.387  23.255 123.579  1.00  0.00
ATOM    780  CB  SER B  87     -18.799  24.561 122.876  1.00  0.00
ATOM    781  OG  SER B  87     -19.649  24.262 121.778  1.00  0.00
ATOM    783  C   SER B  87     -17.344  23.532 124.612  1.00  0.00
ATOM    784  O   SER B  87     -17.630  23.820 125.775  1.00  0.00
ATOM    785  N   ASP B  88     -16.083  23.357 124.168  1.00  0.00
ATOM    787  CA  ASP B  88     -14.874  23.515 124.921  1.00  0.00
ATOM    788  CB  ASP B  88     -14.663  24.969 125.436  1.00  0.00
ATOM    789  CG  ASP B  88     -14.438  25.943 124.287  1.00  0.00
ATOM    790  OD1 ASP B  88     -13.554  25.686 123.429  1.00  0.00
ATOM    791  OD2 ASP B  88     -15.159  26.973 124.258  1.00  0.00
ATOM    792  C   ASP B  88     -14.774  22.553 126.078  1.00  0.00
ATOM    793  O   ASP B  88     -13.908  22.748 126.934  1.00  0.00
ATOM    794  N   SER B  89     -15.603  21.469 126.127  1.00  0.00
ATOM    796  CA  SER B  89     -15.489  20.525 127.210  1.00  0.00
ATOM    797  CB  SER B  89     -16.654  19.552 127.374  1.00  0.00
ATOM    798  OG  SER B  89     -17.794  20.284 127.770  1.00  0.00
ATOM    800  C   SER B  89     -14.251  19.722 127.013  1.00  0.00
ATOM    801  O   SER B  89     -13.998  19.203 125.926  1.00  0.00
ATOM    802  N   VAL B  90     -13.432  19.655 128.078  1.00  0.00
ATOM    804  CA  VAL B  90     -12.203  18.914 128.012  1.00  0.00
ATOM    805  CB  VAL B  90     -10.988  19.705 128.473  1.00  0.00
ATOM    806  CG1 VAL B  90      -9.710  18.839 128.387  1.00  0.00
ATOM    807  CG2 VAL B  90     -10.888  21.004 127.652  1.00  0.00
ATOM    808  C   VAL B  90     -12.399  17.715 128.888  1.00  0.00
ATOM    809  O   VAL B  90     -12.610  17.849 130.096  1.00  0.00
ATOM    810  N   ALA B  91     -12.335  16.516 128.276  1.00  0.00
ATOM    812  CA  ALA B  91     -12.493  15.304 129.032  1.00  0.00
ATOM    813  CB  ALA B  91     -13.669  14.445 128.544  1.00  0.00
ATOM    814  C   ALA B  91     -11.176  14.616 128.869  1.00  0.00
ATOM    815  O   ALA B  91     -10.932  13.873 127.915  1.00  0.00
ATOM    816  N   SER B  92     -10.274  14.878 129.836  1.00  0.00
ATOM    818  CA  SER B  92      -8.953  14.327 129.769  1.00  0.00
ATOM    819  CB  SER B  92      -7.872  15.364 130.142  1.00  0.00
ATOM    820  OG  SER B  92      -8.033  15.824 131.474  1.00  0.00
ATOM    822  C   SER B  92      -8.786  13.087 130.585  1.00  0.00
ATOM    823  O   SER B  92      -7.909  12.277 130.271  1.00  0.00
ATOM    824  N   GLY B  93      -9.633  12.899 131.624  1.00  0.00
ATOM    826  CA  GLY B  93      -9.527  11.723 132.455  1.00  0.00
ATOM    827  C   GLY B  93     -10.168  10.502 131.878  1.00  0.00
ATOM    828  O   GLY B  93     -11.120  10.587 131.097  1.00  0.00
ATOM    829  N   GLU B  94      -9.659   9.316 132.297  1.00  0.00
ATOM    831  CA  GLU B  94     -10.193   8.059 131.847  1.00  0.00
ATOM    832  CB  GLU B  94      -9.301   6.846 132.186  1.00  0.00
ATOM    833  CG  GLU B  94      -9.777   5.503 131.605  1.00  0.00
ATOM    834  CD  GLU B  94      -8.842   4.338 131.947  1.00  0.00
ATOM    835  OE1 GLU B  94      -7.786   4.528 132.609  1.00  0.00
ATOM    836  OE2 GLU B  94      -9.191   3.207 131.520  1.00  0.00
ATOM    837  C   GLU B  94     -11.535   7.907 132.502  1.00  0.00
ATOM    838  O   GLU B  94     -11.663   7.974 133.726  1.00  0.00
ATOM    839  N   GLY B  95     -12.568   7.744 131.650  1.00  0.00
ATOM    841  CA  GLY B  95     -13.931   7.591 132.072  1.00  0.00
ATOM    842  C   GLY B  95     -14.520   8.880 132.576  1.00  0.00
ATOM    843  O   GLY B  95     -15.590   8.847 133.189  1.00  0.00
ATOM    844  N   SER B  96     -13.840  10.036 132.348  1.00  0.00
ATOM    846  CA  SER B  96     -14.345  11.291 132.820  1.00  0.00
ATOM    847  CB  SER B  96     -13.264  12.369 133.002  1.00  0.00
ATOM    848  OG  SER B  96     -12.732  12.840 131.770  1.00  0.00
ATOM    850  C   SER B  96     -15.462  11.800 131.965  1.00  0.00
ATOM    851  O   SER B  96     -15.442  11.670 130.737  1.00  0.00
ATOM    852  N   ILE B  97     -16.493  12.355 132.634  1.00  0.00
ATOM    854  CA  ILE B  97     -17.624  12.882 131.918  1.00  0.00
ATOM    855  CB  ILE B  97     -18.949  12.279 132.337  1.00  0.00
ATOM    856  CG2 ILE B  97     -20.082  12.920 131.505  1.00  0.00
ATOM    857  CG1 ILE B  97     -18.934  10.760 132.124  1.00  0.00
ATOM    858  CD1 ILE B  97     -20.147  10.079 132.729  1.00  0.00
ATOM    859  C   ILE B  97     -17.644  14.358 132.173  1.00  0.00
ATOM    860  O   ILE B  97     -17.813  14.791 133.313  1.00  0.00
ATOM    861  N   SER B  98     -17.479  15.148 131.094  1.00  0.00
ATOM    863  CA  SER B  98     -17.496  16.580 131.211  1.00  0.00
ATOM    864  CB  SER B  98     -16.314  17.269 130.505  1.00  0.00
ATOM    865  OG  SER B  98     -15.092  16.820 131.051  1.00  0.00
ATOM    867  C   SER B  98     -18.740  17.069 130.548  1.00  0.00
ATOM    868  O   SER B  98     -18.831  17.043 129.326  1.00  0.00
ATOM    869  N   VAL B  99     -19.738  17.532 131.325  1.00  0.00
ATOM    871  CA  VAL B  99     -20.954  18.033 130.736  1.00  0.00
ATOM    872  CB  VAL B  99     -22.232  17.346 131.202  1.00  0.00
ATOM    873  CG1 VAL B  99     -23.463  17.975 130.512  1.00  0.00
ATOM    874  CG2 VAL B  99     -22.150  15.833 130.950  1.00  0.00
ATOM    875  C   VAL B  99     -21.013  19.480 131.127  1.00  0.00
ATOM    876  O   VAL B  99     -21.040  19.811 132.315  1.00  0.00
ATOM    877  N   GLY B 100     -21.037  20.366 130.112  1.00  0.00
ATOM    879  CA  GLY B 100     -21.114  21.783 130.357  1.00  0.00
ATOM    880  C   GLY B 100     -20.164  22.504 129.472  1.00  0.00
ATOM    881  O   GLY B 100     -19.089  21.995 129.159  1.00  0.00
ATOM    882  N   ASN B 101     -20.540  23.745 129.079  1.00  0.00
ATOM    884  CA  ASN B 101     -19.723  24.549 128.206  1.00  0.00
ATOM    885  CB  ASN B 101     -20.488  25.802 127.713  1.00  0.00
ATOM    886  CG  ASN B 101     -19.654  26.637 126.749  1.00  0.00
ATOM    887  OD1 ASN B 101     -19.223  26.193 125.689  1.00  0.00
ATOM    888  ND2 ASN B 101     -19.404  27.911 127.140  1.00  0.00
ATOM    891  C   ASN B 101     -18.508  24.961 128.985  1.00  0.00
ATOM    892  O   ASN B 101     -18.602  25.751 129.921  1.00  0.00
ATOM    893  N   GLY B 102     -17.330  24.466 128.550  1.00  0.00
ATOM    895  CA  GLY B 102     -16.085  24.747 129.211  1.00  0.00
ATOM    896  C   GLY B 102     -15.826  23.873 130.416  1.00  0.00
ATOM    897  O   GLY B 102     -14.924  24.192 131.195  1.00  0.00
ATOM    898  N   ALA B 103     -16.603  22.770 130.617  1.00  0.00
ATOM    900  CA  ALA B 103     -16.401  21.884 131.743  1.00  0.00
ATOM    901  CB  ALA B 103     -17.554  20.900 132.005  1.00  0.00
ATOM    902  C   ALA B 103     -15.155  21.068 131.546  1.00  0.00
ATOM    903  O   ALA B 103     -14.864  20.608 130.440  1.00  0.00
ATOM    904  N   GLN B 104     -14.378  20.894 132.636  1.00  0.00
ATOM    906  CA  GLN B 104     -13.157  20.139 132.550  1.00  0.00
ATOM    907  CB  GLN B 104     -11.901  20.994 132.840  1.00  0.00
ATOM    908  CG  GLN B 104     -10.560  20.243 132.723  1.00  0.00
ATOM    909  CD  GLN B 104      -9.371  21.148 133.056  1.00  0.00
ATOM    910  OE1 GLN B 104      -9.469  22.297 133.489  1.00  0.00
ATOM    911  NE2 GLN B 104      -8.157  20.570 132.867  1.00  0.00
ATOM    914  C   GLN B 104     -13.166  19.002 133.524  1.00  0.00
ATOM    915  O   GLN B 104     -13.334  19.220 134.722  1.00  0.00
ATOM    916  N   ALA B 105     -12.984  17.764 133.012  1.00  0.00
ATOM    918  CA  ALA B 105     -12.925  16.597 133.853  1.00  0.00
ATOM    919  CB  ALA B 105     -14.082  15.608 133.666  1.00  0.00
ATOM    920  C   ALA B 105     -11.578  15.994 133.564  1.00  0.00
ATOM    921  O   ALA B 105     -11.315  15.321 132.557  1.00  0.00
ATOM    922  N   SER B 106     -10.664  16.316 134.497  1.00  0.00
ATOM    924  CA  SER B 106      -9.291  15.928 134.439  1.00  0.00
ATOM    925  CB  SER B 106      -8.379  16.903 135.204  1.00  0.00
ATOM    926  OG  SER B 106      -8.407  18.194 134.613  1.00  0.00
ATOM    928  C   SER B 106      -9.015  14.567 134.968  1.00  0.00
ATOM    929  O   SER B 106      -8.227  13.838 134.365  1.00  0.00
ATOM    930  N   ALA B 107      -9.637  14.206 136.112  1.00  0.00
ATOM    932  CA  ALA B 107      -9.361  12.914 136.686  1.00  0.00
ATOM    933  CB  ALA B 107      -9.130  12.926 138.184  1.00  0.00
ATOM    934  C   ALA B 107     -10.216  11.737 136.340  1.00  0.00
ATOM    935  O   ALA B 107     -11.335  11.855 135.826  1.00  0.00
ATOM    936  N   HIS B 108      -9.650  10.542 136.638  1.00  0.00
ATOM    938  CA  HIS B 108     -10.253   9.264 136.410  1.00  0.00
ATOM    939  CB  HIS B 108      -9.378   8.098 136.928  1.00  0.00
ATOM    940  CG  HIS B 108      -9.804   6.726 136.481  1.00  0.00
ATOM    941  ND1 HIS B 108     -10.919   6.062 136.947  1.00  0.00
ATOM    942  CE1 HIS B 108     -10.955   4.864 136.311  1.00  0.00
ATOM    943  NE2 HIS B 108      -9.944   4.711 135.476  1.00  0.00
ATOM    944  CD2 HIS B 108      -9.220   5.885 135.590  1.00  0.00
ATOM    945  C   HIS B 108     -11.559   9.163 137.130  1.00  0.00
ATOM    946  O   HIS B 108     -11.656   9.407 138.335  1.00  0.00
ATOM    947  N   GLY B 109     -12.597   8.853 136.330  1.00  0.00
ATOM    949  CA  GLY B 109     -13.940   8.653 136.779  1.00  0.00
ATOM    950  C   GLY B 109     -14.646   9.865 137.291  1.00  0.00
ATOM    951  O   GLY B 109     -15.726   9.689 137.868  1.00  0.00
ATOM    952  N   SER B 110     -14.058  11.078 137.098  1.00  0.00
ATOM    954  CA  SER B 110     -14.648  12.295 137.582  1.00  0.00
ATOM    955  CB  SER B 110     -13.639  13.443 137.790  1.00  0.00
ATOM    956  OG  SER B 110     -13.140  13.942 136.555  1.00  0.00
ATOM    958  C   SER B 110     -15.766  12.788 136.722  1.00  0.00
ATOM    959  O   SER B 110     -15.749  12.638 135.497  1.00  0.00
ATOM    960  N   VAL B 111     -16.796  13.357 137.381  1.00  0.00
ATOM    962  CA  VAL B 111     -17.904  13.889 136.643  1.00  0.00
ATOM    963  CB  VAL B 111     -19.259  13.288 136.985  1.00  0.00
ATOM    964  CG1 VAL B 111     -20.340  13.973 136.124  1.00  0.00
ATOM    965  CG2 VAL B 111     -19.234  11.762 136.766  1.00  0.00
ATOM    966  C   VAL B 111     -17.916  15.363 136.923  1.00  0.00
ATOM    967  O   VAL B 111     -18.038  15.784 138.073  1.00  0.00
ATOM    968  N   ALA B 112     -17.780  16.168 135.852  1.00  0.00
ATOM    970  CA  ALA B 112     -17.808  17.598 135.944  1.00  0.00
ATOM    971  CB  ALA B 112     -16.645  18.285 135.199  1.00  0.00
ATOM    972  C   ALA B 112     -19.107  17.940 135.289  1.00  0.00
ATOM    973  O   ALA B 112     -19.196  18.059 134.070  1.00  0.00
ATOM    974  N   LEU B 113     -20.165  18.071 136.108  1.00  0.00
ATOM    976  CA  LEU B 113     -21.477  18.375 135.622  1.00  0.00
ATOM    977  CB  LEU B 113     -22.506  17.420 136.270  1.00  0.00
ATOM    978  CG  LEU B 113     -23.972  17.538 135.819  1.00  0.00
ATOM    979  CD1 LEU B 113     -24.178  17.170 134.344  1.00  0.00
ATOM    980  CD2 LEU B 113     -24.866  16.719 136.750  1.00  0.00
ATOM    981  C   LEU B 113     -21.743  19.805 135.996  1.00  0.00
ATOM    982  O   LEU B 113     -22.219  20.100 137.092  1.00  0.00
ATOM    983  N   GLY B 114     -21.446  20.724 135.057  1.00  0.00
ATOM    985  CA  GLY B 114     -21.639  22.134 135.265  1.00  0.00
ATOM    986  C   GLY B 114     -20.817  22.867 134.255  1.00  0.00
ATOM    987  O   GLY B 114     -19.719  22.439 133.901  1.00  0.00
ATOM    988  N   GLU B 115     -21.287  24.076 133.879  1.00  0.00
ATOM    990  CA  GLU B 115     -20.662  24.911 132.883  1.00  0.00
ATOM    991  CB  GLU B 115     -21.568  26.146 132.646  1.00  0.00
ATOM    992  CG  GLU B 115     -21.309  27.048 131.430  1.00  0.00
ATOM    993  CD  GLU B 115     -20.467  28.266 131.803  1.00  0.00
ATOM    994  OE1 GLU B 115     -20.808  28.952 132.804  1.00  0.00
ATOM    995  OE2 GLU B 115     -19.477  28.541 131.077  1.00  0.00
ATOM    996  C   GLU B 115     -19.248  25.294 133.238  1.00  0.00
ATOM    997  O   GLU B 115     -18.340  25.085 132.438  1.00  0.00
ATOM    998  N   ASN B 116     -19.004  25.765 134.474  1.00  0.00
ATOM   1000  CA  ASN B 116     -17.666  26.141 134.873  1.00  0.00
ATOM   1001  CB  ASN B 116     -17.622  27.477 135.650  1.00  0.00
ATOM   1002  CG  ASN B 116     -18.012  28.632 134.745  1.00  0.00
ATOM   1003  OD1 ASN B 116     -17.365  28.931 133.742  1.00  0.00
ATOM   1004  ND2 ASN B 116     -19.128  29.311 135.116  1.00  0.00
ATOM   1007  C   ASN B 116     -17.080  25.065 135.750  1.00  0.00
ATOM   1008  O   ASN B 116     -16.054  25.295 136.400  1.00  0.00
ATOM   1009  N   ALA B 117     -17.711  23.857 135.782  1.00  0.00
ATOM   1011  CA  ALA B 117     -17.262  22.788 136.625  1.00  0.00
ATOM   1012  CB  ALA B 117     -18.264  21.631 136.764  1.00  0.00
ATOM   1013  C   ALA B 117     -15.937  22.216 136.253  1.00  0.00
ATOM   1014  O   ALA B 117     -15.663  21.885 135.097  1.00  0.00
ATOM   1015  N   ALA B 118     -15.085  22.130 137.287  1.00  0.00
ATOM   1017  CA  ALA B 118     -13.766  21.597 137.175  1.00  0.00
ATOM   1018  CB  ALA B 118     -12.657  22.604 137.533  1.00  0.00
ATOM   1019  C   ALA B 118     -13.687  20.455 138.134  1.00  0.00
ATOM   1020  O   ALA B 118     -13.921  20.605 139.338  1.00  0.00
ATOM   1021  N   ALA B 119     -13.347  19.269 137.596  1.00  0.00
ATOM   1023  CA  ALA B 119     -13.215  18.082 138.381  1.00  0.00
ATOM   1024  CB  ALA B 119     -14.271  17.015 138.036  1.00  0.00
ATOM   1025  C   ALA B 119     -11.813  17.559 138.152  1.00  0.00
ATOM   1026  O   ALA B 119     -11.560  16.748 137.253  1.00  0.00
ATOM   1027  N   PRO B 120     -10.845  18.092 138.904  1.00  0.00
ATOM   1028  CA  PRO B 120      -9.467  17.674 138.826  1.00  0.00
ATOM   1029  CB  PRO B 120      -8.659  18.802 139.471  1.00  0.00
ATOM   1030  CG  PRO B 120      -9.630  19.456 140.469  1.00  0.00
ATOM   1031  CD  PRO B 120     -11.020  19.165 139.891  1.00  0.00
ATOM   1032  C   PRO B 120      -9.254  16.328 139.472  1.00  0.00
ATOM   1033  O   PRO B 120      -8.184  15.755 139.267  1.00  0.00
ATOM   1034  N   ASP B 121     -10.236  15.839 140.271  1.00  0.00
ATOM   1036  CA  ASP B 121      -9.981  14.934 141.357  1.00  0.00
ATOM   1037  CB  ASP B 121     -10.556  15.485 142.675  1.00  0.00
ATOM   1038  CG  ASP B 121      -9.838  16.774 143.119  1.00  0.00
ATOM   1039  OD1 ASP B 121      -8.765  17.137 142.565  1.00  0.00
ATOM   1040  OD2 ASP B 121     -10.356  17.415 144.066  1.00  0.00
ATOM   1041  C   ASP B 121     -10.600  13.596 141.052  1.00  0.00
ATOM   1042  O   ASP B 121     -11.668  13.515 140.434  1.00  0.00
ATOM   1043  N   ALA B 122      -9.919  12.502 141.479  1.00  0.00
ATOM   1045  CA  ALA B 122     -10.344  11.143 141.222  1.00  0.00
ATOM   1046  CB  ALA B 122      -9.349  10.077 141.720  1.00  0.00
ATOM   1047  C   ALA B 122     -11.682  10.840 141.809  1.00  0.00
ATOM   1048  O   ALA B 122     -11.921  11.001 143.006  1.00  0.00
ATOM   1049  N   ASN B 123     -12.581  10.401 140.895  1.00  0.00
ATOM   1051  CA  ASN B 123     -13.963  10.037 141.099  1.00  0.00
ATOM   1052  CB  ASN B 123     -14.106   8.684 141.839  1.00  0.00
ATOM   1053  CG  ASN B 123     -15.453   8.008 141.565  1.00  0.00
ATOM   1054  OD1 ASN B 123     -16.060   7.501 142.508  1.00  0.00
ATOM   1055  ND2 ASN B 123     -15.917   7.949 140.284  1.00  0.00
ATOM   1058  C   ASN B 123     -14.749  11.133 141.777  1.00  0.00
ATOM   1059  O   ASN B 123     -15.791  10.889 142.391  1.00  0.00
ATOM   1060  N   SER B 124     -14.286  12.394 141.626  1.00  0.00
ATOM   1062  CA  SER B 124     -14.943  13.499 142.247  1.00  0.00
ATOM   1063  CB  SER B 124     -14.044  14.699 142.398  1.00  0.00
ATOM   1064  OG  SER B 124     -13.739  15.318 141.153  1.00  0.00
ATOM   1066  C   SER B 124     -16.140  13.937 141.488  1.00  0.00
ATOM   1067  O   SER B 124     -16.245  13.681 140.281  1.00  0.00
ATOM   1068  N   VAL B 125     -17.080  14.590 142.209  1.00  0.00
ATOM   1070  CA  VAL B 125     -18.233  15.046 141.500  1.00  0.00
ATOM   1071  CB  VAL B 125     -19.547  14.397 141.908  1.00  0.00
ATOM   1072  CG1 VAL B 125     -20.706  14.989 141.074  1.00  0.00
ATOM   1073  CG2 VAL B 125     -19.432  12.867 141.752  1.00  0.00
ATOM   1074  C   VAL B 125     -18.303  16.530 141.680  1.00  0.00
ATOM   1075  O   VAL B 125     -18.466  17.030 142.792  1.00  0.00
ATOM   1076  N   ALA B 126     -18.117  17.252 140.558  1.00  0.00
ATOM   1078  CA  ALA B 126     -18.236  18.680 140.520  1.00  0.00
ATOM   1079  CB  ALA B 126     -17.311  19.352 139.493  1.00  0.00
ATOM   1080  C   ALA B 126     -19.666  18.746 140.068  1.00  0.00
ATOM   1081  O   ALA B 126     -20.004  18.328 138.959  1.00  0.00
ATOM   1082  N   LEU B 127     -20.547  19.247 140.946  1.00  0.00
ATOM   1084  CA  LEU B 127     -21.946  19.285 140.659  1.00  0.00
ATOM   1085  CB  LEU B 127     -22.630  18.366 141.703  1.00  0.00
ATOM   1086  CG  LEU B 127     -24.138  18.126 141.642  1.00  0.00
ATOM   1087  CD1 LEU B 127     -24.518  17.378 140.356  1.00  0.00
ATOM   1088  CD2 LEU B 127     -24.619  17.398 142.908  1.00  0.00
ATOM   1089  C   LEU B 127     -22.399  20.714 140.765  1.00  0.00
ATOM   1090  O   LEU B 127     -22.324  21.334 141.824  1.00  0.00
ATOM   1091  N   GLY B 128     -22.891  21.256 139.634  1.00  0.00
ATOM   1093  CA  GLY B 128     -23.375  22.607 139.523  1.00  0.00
ATOM   1094  C   GLY B 128     -22.329  23.463 138.873  1.00  0.00
ATOM   1095  O   GLY B 128     -21.122  23.212 138.986  1.00  0.00
ATOM   1096  N   ALA B 129     -22.795  24.531 138.174  1.00  0.00
ATOM   1098  CA  ALA B 129     -21.881  25.418 137.495  1.00  0.00
ATOM   1099  CB  ALA B 129     -22.533  26.421 136.536  1.00  0.00
ATOM   1100  C   ALA B 129     -21.063  26.186 138.482  1.00  0.00
ATOM   1101  O   ALA B 129     -21.587  26.693 139.475  1.00  0.00
ATOM   1102  N   GLY B 130     -19.742  26.246 138.213  1.00  0.00
ATOM   1104  CA  GLY B 130     -18.805  26.931 139.054  1.00  0.00
ATOM   1105  C   GLY B 130     -18.241  26.028 140.105  1.00  0.00
ATOM   1106  O   GLY B 130     -17.411  26.488 140.887  1.00  0.00
ATOM   1107  N   SER B 131     -18.669  24.739 140.165  1.00  0.00
ATOM   1109  CA  SER B 131     -18.148  23.831 141.148  1.00  0.00
ATOM   1110  CB  SER B 131     -19.029  22.585 141.286  1.00  0.00
ATOM   1111  OG  SER B 131     -18.470  21.667 142.205  1.00  0.00
ATOM   1113  C   SER B 131     -16.751  23.384 140.813  1.00  0.00
ATOM   1114  O   SER B 131     -16.460  23.028 139.673  1.00  0.00
ATOM   1115  N   LYS B 132     -15.850  23.415 141.821  1.00  0.00
ATOM   1117  CA  LYS B 132     -14.491  22.977 141.633  1.00  0.00
ATOM   1118  CB  LYS B 132     -13.438  24.104 141.690  1.00  0.00
ATOM   1119  CG  LYS B 132     -13.601  25.085 140.523  1.00  0.00
ATOM   1120  CD  LYS B 132     -12.585  26.222 140.448  1.00  0.00
ATOM   1121  CE  LYS B 132     -12.907  27.206 139.320  1.00  0.00
ATOM   1122  NZ  LYS B 132     -11.908  28.294 139.272  1.00  0.00
ATOM   1126  C   LYS B 132     -14.261  21.983 142.717  1.00  0.00
ATOM   1127  O   LYS B 132     -14.486  22.291 143.890  1.00  0.00
ATOM   1128  N   THR B 133     -13.808  20.759 142.339  1.00  0.00
ATOM   1130  CA  THR B 133     -13.617  19.740 143.343  1.00  0.00
ATOM   1131  CB  THR B 133     -13.485  18.349 142.826  1.00  0.00
ATOM   1132  CG2 THR B 133     -13.587  17.443 144.076  1.00  0.00
ATOM   1133  OG1 THR B 133     -14.601  18.023 142.005  1.00  0.00
ATOM   1135  C   THR B 133     -12.475  20.067 144.279  1.00  0.00
ATOM   1136  O   THR B 133     -11.360  20.390 143.864  1.00  0.00
ATOM   1137  N   SER B 134     -12.802  19.981 145.588  1.00  0.00
ATOM   1139  CA  SER B 134     -11.919  20.270 146.675  1.00  0.00
ATOM   1140  CB  SER B 134     -12.724  20.627 147.940  1.00  0.00
ATOM   1141  OG  SER B 134     -13.470  21.818 147.728  1.00  0.00
ATOM   1143  C   SER B 134     -10.913  19.222 147.075  1.00  0.00
ATOM   1144  O   SER B 134      -9.731  19.552 147.191  1.00  0.00
ATOM   1145  N   GLU B 135     -11.343  17.948 147.280  1.00  0.00
ATOM   1147  CA  GLU B 135     -10.454  16.893 147.730  1.00  0.00
ATOM   1148  CB  GLU B 135     -10.857  16.356 149.120  1.00  0.00
ATOM   1149  CG  GLU B 135     -10.729  17.393 150.244  1.00  0.00
ATOM   1150  CD  GLU B 135     -11.336  16.844 151.527  1.00  0.00
ATOM   1151  OE1 GLU B 135     -10.577  16.701 152.521  1.00  0.00
ATOM   1152  OE2 GLU B 135     -12.573  16.609 151.553  1.00  0.00
ATOM   1153  C   GLU B 135     -10.436  15.725 146.795  1.00  0.00
ATOM   1154  O   GLU B 135     -11.497  15.253 146.373  1.00  0.00
ATOM   1155  N   VAL B 136      -9.200  15.248 146.472  1.00  0.00
ATOM   1157  CA  VAL B 136      -8.986  14.138 145.569  1.00  0.00
ATOM   1158  CB  VAL B 136      -7.535  14.052 145.052  1.00  0.00
ATOM   1159  CG1 VAL B 136      -7.346  12.833 144.122  1.00  0.00
ATOM   1160  CG2 VAL B 136      -7.011  15.381 144.494  1.00  0.00
ATOM   1161  C   VAL B 136      -9.211  12.866 146.352  1.00  0.00
ATOM   1162  O   VAL B 136     -10.131  12.096 146.074  1.00  0.00
ATOM   1163  N   VAL B 137      -8.369  12.662 147.392  1.00  0.00
ATOM   1165  CA  VAL B 137      -8.414  11.501 148.235  1.00  0.00
ATOM   1166  CB  VAL B 137      -7.171  10.608 148.155  1.00  0.00
ATOM   1167  CG1 VAL B 137      -7.295   9.401 149.111  1.00  0.00
ATOM   1168  CG2 VAL B 137      -6.953  10.132 146.707  1.00  0.00
ATOM   1169  C   VAL B 137      -8.520  12.060 149.619  1.00  0.00
ATOM   1170  O   VAL B 137      -7.813  13.004 149.983  1.00  0.00
ATOM   1171  N   ALA B 138      -9.457  11.485 150.400  1.00  0.00
ATOM   1173  CA  ALA B 138      -9.679  11.871 151.762  1.00  0.00
ATOM   1174  CB  ALA B 138     -11.005  11.345 152.344  1.00  0.00
ATOM   1175  C   ALA B 138      -8.559  11.345 152.610  1.00  0.00
ATOM   1176  O   ALA B 138      -8.063  10.236 152.391  1.00  0.00
ATOM   1177  N   THR B 139      -8.107  12.180 153.571  1.00  0.00
ATOM   1179  CA  THR B 139      -7.056  11.834 154.498  1.00  0.00
ATOM   1180  CB  THR B 139      -6.522  13.012 155.280  1.00  0.00
ATOM   1181  CG2 THR B 139      -5.854  14.000 154.305  1.00  0.00
ATOM   1182  OG1 THR B 139      -7.560  13.665 156.002  1.00  0.00
ATOM   1184  C   THR B 139      -7.581  10.803 155.464  1.00  0.00
ATOM   1185  O   THR B 139      -8.754  10.846 155.845  1.00  0.00
ATOM   1186  N   LYS B 140      -6.718   9.832 155.849  1.00  0.00
ATOM   1188  CA  LYS B 140      -7.111   8.792 156.770  1.00  0.00
ATOM   1189  CB  LYS B 140      -6.263   7.516 156.653  1.00  0.00
ATOM   1190  CG  LYS B 140      -6.525   6.773 155.342  1.00  0.00
ATOM   1191  CD  LYS B 140      -5.754   5.465 155.190  1.00  0.00
ATOM   1192  CE  LYS B 140      -6.049   4.752 153.870  1.00  0.00
ATOM   1193  NZ  LYS B 140      -5.343   3.458 153.822  1.00  0.00
ATOM   1197  C   LYS B 140      -7.083   9.280 158.191  1.00  0.00
ATOM   1198  O   LYS B 140      -7.792   8.736 159.037  1.00  0.00
ATOM   1199  N   GLY B 141      -6.263  10.316 158.483  1.00  0.00
ATOM   1201  CA  GLY B 141      -6.185  10.884 159.798  1.00  0.00
ATOM   1202  C   GLY B 141      -6.850  12.219 159.701  1.00  0.00
ATOM   1203  O   GLY B 141      -6.530  13.006 158.805  1.00  0.00
ATOM   1204  N   THR B 142      -7.799  12.497 160.624  1.00  0.00
ATOM   1206  CA  THR B 142      -8.507  13.750 160.634  1.00  0.00
ATOM   1207  CB  THR B 142      -9.991  13.647 160.324  1.00  0.00
ATOM   1208  CG2 THR B 142     -10.194  13.243 158.851  1.00  0.00
ATOM   1209  OG1 THR B 142     -10.641  12.735 161.202  1.00  0.00
ATOM   1211  C   THR B 142      -8.333  14.426 161.955  1.00  0.00
ATOM   1212  O   THR B 142      -8.341  13.784 163.007  1.00  0.00
ATOM   1213  N   THR B 143      -8.134  15.759 161.905  1.00  0.00
ATOM   1215  CA  THR B 143      -7.967  16.550 163.089  1.00  0.00
ATOM   1216  CB  THR B 143      -6.811  17.515 162.975  1.00  0.00
ATOM   1217  CG2 THR B 143      -6.651  18.310 164.283  1.00  0.00
ATOM   1218  OG1 THR B 143      -5.615  16.783 162.746  1.00  0.00
ATOM   1220  C   THR B 143      -9.266  17.285 163.284  1.00  0.00
ATOM   1221  O   THR B 143      -9.708  18.025 162.400  1.00  0.00
ATOM   1222  N   ILE B 144      -9.914  17.062 164.450  1.00  0.00
ATOM   1224  CA  ILE B 144     -11.153  17.719 164.769  1.00  0.00
ATOM   1225  CB  ILE B 144     -12.351  16.777 164.922  1.00  0.00
ATOM   1226  CG2 ILE B 144     -13.598  17.604 165.324  1.00  0.00
ATOM   1227  CG1 ILE B 144     -12.599  15.970 163.625  1.00  0.00
ATOM   1228  CD1 ILE B 144     -13.657  14.869 163.741  1.00  0.00
ATOM   1229  C   ILE B 144     -10.857  18.399 166.078  1.00  0.00
ATOM   1230  O   ILE B 144     -10.674  17.742 167.104  1.00  0.00
ATOM   1231  N   ASN B 145     -10.779  19.753 166.035  1.00  0.00
ATOM   1233  CA  ASN B 145     -10.514  20.635 167.152  1.00  0.00
ATOM   1234  CB  ASN B 145     -11.746  20.835 168.081  1.00  0.00
ATOM   1235  CG  ASN B 145     -12.874  21.578 167.355  1.00  0.00
ATOM   1236  OD1 ASN B 145     -12.682  22.392 166.451  1.00  0.00
ATOM   1237  ND2 ASN B 145     -14.130  21.281 167.779  1.00  0.00
ATOM   1240  C   ASN B 145      -9.275  20.286 167.946  1.00  0.00
ATOM   1241  O   ASN B 145      -9.242  20.391 169.175  1.00  0.00
ATOM   1242  N   GLY B 146      -8.212  19.856 167.231  1.00  0.00
ATOM   1244  CA  GLY B 146      -6.947  19.501 167.819  1.00  0.00
ATOM   1245  C   GLY B 146      -6.850  18.069 168.265  1.00  0.00
ATOM   1246  O   GLY B 146      -5.772  17.657 168.695  1.00  0.00
ATOM   1247  N   GLN B 147      -7.951  17.281 168.182  1.00  0.00
ATOM   1249  CA  GLN B 147      -7.923  15.899 168.579  1.00  0.00
ATOM   1250  CB  GLN B 147      -9.161  15.471 169.404  1.00  0.00
ATOM   1251  CG  GLN B 147      -9.135  14.024 169.935  1.00  0.00
ATOM   1252  CD  GLN B 147     -10.358  13.720 170.808  1.00  0.00
ATOM   1253  OE1 GLN B 147     -11.191  14.561 171.147  1.00  0.00
ATOM   1254  NE2 GLN B 147     -10.487  12.420 171.184  1.00  0.00
ATOM   1257  C   GLN B 147      -7.832  15.068 167.330  1.00  0.00
ATOM   1258  O   GLN B 147      -8.562  15.287 166.360  1.00  0.00
ATOM   1259  N   TYR B 148      -6.888  14.103 167.341  1.00  0.00
ATOM   1261  CA  TYR B 148      -6.642  13.202 166.252  1.00  0.00
ATOM   1262  CB  TYR B 148      -5.203  12.622 166.324  1.00  0.00
ATOM   1263  CG  TYR B 148      -4.874  11.689 165.200  1.00  0.00
ATOM   1264  CD1 TYR B 148      -4.611  12.179 163.915  1.00  0.00
ATOM   1265  CE1 TYR B 148      -4.301  11.301 162.875  1.00  0.00
ATOM   1266  CZ  TYR B 148      -4.245   9.924 163.111  1.00  0.00
ATOM   1267  OH  TYR B 148      -3.932   9.033 162.062  1.00  0.00
ATOM   1269  CE2 TYR B 148      -4.498   9.427 164.390  1.00  0.00
ATOM   1270  CD2 TYR B 148      -4.807  10.308 165.427  1.00  0.00
ATOM   1271  C   TYR B 148      -7.649  12.080 166.275  1.00  0.00
ATOM   1272  O   TYR B 148      -7.889  11.456 167.311  1.00  0.00
ATOM   1273  N   TYR B 149      -8.260  11.822 165.103  1.00  0.00
ATOM   1275  CA  TYR B 149      -9.214  10.767 164.909  1.00  0.00
ATOM   1276  CB  TYR B 149     -10.681  11.193 164.659  1.00  0.00
ATOM   1277  CG  TYR B 149     -11.341  11.769 165.865  1.00  0.00
ATOM   1278  CD1 TYR B 149     -11.322  13.135 166.169  1.00  0.00
ATOM   1279  CE1 TYR B 149     -11.975  13.612 167.311  1.00  0.00
ATOM   1280  CZ  TYR B 149     -12.657  12.723 168.150  1.00  0.00
ATOM   1281  OH  TYR B 149     -13.321  13.184 169.307  1.00  0.00
ATOM   1283  CE2 TYR B 149     -12.684  11.363 167.846  1.00  0.00
ATOM   1284  CD2 TYR B 149     -12.032  10.894 166.708  1.00  0.00
ATOM   1285  C   TYR B 149      -8.842   9.949 163.716  1.00  0.00
ATOM   1286  O   TYR B 149      -8.346  10.470 162.714  1.00  0.00
ATOM   1287  N   ASP B 150      -9.044   8.615 163.841  1.00  0.00
ATOM   1289  CA  ASP B 150      -8.795   7.691 162.768  1.00  0.00
ATOM   1290  CB  ASP B 150      -8.502   6.249 163.252  1.00  0.00
ATOM   1291  CG  ASP B 150      -8.107   5.284 162.123  1.00  0.00
ATOM   1292  OD1 ASP B 150      -8.067   5.657 160.920  1.00  0.00
ATOM   1293  OD2 ASP B 150      -7.832   4.110 162.481  1.00  0.00
ATOM   1294  C   ASP B 150     -10.112   7.729 162.036  1.00  0.00
ATOM   1295  O   ASP B 150     -11.166   7.432 162.608  1.00  0.00
ATOM   1296  N   PHE B 151     -10.060   8.138 160.757  1.00  0.00
ATOM   1298  CA  PHE B 151     -11.217   8.274 159.920  1.00  0.00
ATOM   1299  CB  PHE B 151     -11.084   9.569 159.078  1.00  0.00
ATOM   1300  CG  PHE B 151     -12.221   9.881 158.162  1.00  0.00
ATOM   1301  CD1 PHE B 151     -13.426  10.375 158.678  1.00  0.00
ATOM   1302  CE1 PHE B 151     -14.485  10.690 157.824  1.00  0.00
ATOM   1303  CZ  PHE B 151     -14.337  10.534 156.445  1.00  0.00
ATOM   1304  CE2 PHE B 151     -13.128  10.069 155.920  1.00  0.00
ATOM   1305  CD2 PHE B 151     -12.071   9.752 156.776  1.00  0.00
ATOM   1306  C   PHE B 151     -11.396   7.041 159.076  1.00  0.00
ATOM   1307  O   PHE B 151     -10.436   6.493 158.532  1.00  0.00
ATOM   1308  N   ALA B 152     -12.660   6.564 158.993  1.00  0.00
ATOM   1310  CA  ALA B 152     -13.007   5.402 158.217  1.00  0.00
ATOM   1311  CB  ALA B 152     -14.179   4.603 158.790  1.00  0.00
ATOM   1312  C   ALA B 152     -13.375   5.782 156.811  1.00  0.00
ATOM   1313  O   ALA B 152     -13.843   6.892 156.555  1.00  0.00
ATOM   1314  N   GLY B 153     -13.160   4.836 155.870  1.00  0.00
ATOM   1316  CA  GLY B 153     -13.459   5.015 154.475  1.00  0.00
ATOM   1317  C   GLY B 153     -12.173   5.272 153.771  1.00  0.00
ATOM   1318  O   GLY B 153     -11.744   6.418 153.630  1.00  0.00
ATOM   1319  N   ASP B 154     -11.543   4.171 153.308  1.00  0.00
ATOM   1321  CA  ASP B 154     -10.283   4.201 152.613  1.00  0.00
ATOM   1322  CB  ASP B 154      -9.606   2.810 152.553  1.00  0.00
ATOM   1323  CG  ASP B 154      -9.061   2.353 153.911  1.00  0.00
ATOM   1324  OD1 ASP B 154      -8.934   3.170 154.862  1.00  0.00
ATOM   1325  OD2 ASP B 154      -8.749   1.137 154.007  1.00  0.00
ATOM   1326  C   ASP B 154     -10.428   4.665 151.196  1.00  0.00
ATOM   1327  O   ASP B 154      -9.573   5.408 150.706  1.00  0.00
ATOM   1328  N   ALA B 155     -11.527   4.256 150.520  1.00  0.00
ATOM   1330  CA  ALA B 155     -11.754   4.602 149.145  1.00  0.00
ATOM   1331  CB  ALA B 155     -12.529   3.515 148.370  1.00  0.00
ATOM   1332  C   ALA B 155     -12.509   5.888 148.991  1.00  0.00
ATOM   1333  O   ALA B 155     -13.602   6.014 149.544  1.00  0.00
ATOM   1334  N   PRO B 156     -11.941   6.889 148.321  1.00  0.00
ATOM   1335  CA  PRO B 156     -12.600   8.149 148.066  1.00  0.00
ATOM   1336  CB  PRO B 156     -11.483   9.112 147.672  1.00  0.00
ATOM   1337  CG  PRO B 156     -10.413   8.205 147.036  1.00  0.00
ATOM   1338  CD  PRO B 156     -10.587   6.861 147.763  1.00  0.00
ATOM   1339  C   PRO B 156     -13.622   7.998 146.962  1.00  0.00
ATOM   1340  O   PRO B 156     -13.388   7.213 146.040  1.00  0.00
ATOM   1341  N   SER B 157     -14.758   8.734 147.014  1.00  0.00
ATOM   1343  CA  SER B 157     -15.070   9.495 145.832  1.00  0.00
ATOM   1344  CB  SER B 157     -16.562   9.612 145.495  1.00  0.00
ATOM   1345  OG  SER B 157     -17.063   8.328 145.165  1.00  0.00
ATOM   1347  C   SER B 157     -14.514  10.870 145.993  1.00  0.00
ATOM   1348  O   SER B 157     -14.236  11.546 145.004  1.00  0.00
ATOM   1349  N   GLY B 158     -14.281  11.282 147.259  1.00  0.00
ATOM   1351  CA  GLY B 158     -13.741  12.578 147.509  1.00  0.00
ATOM   1352  C   GLY B 158     -14.870  13.520 147.694  1.00  0.00
ATOM   1353  O   GLY B 158     -15.904  13.176 148.274  1.00  0.00
ATOM   1354  N   THR B 159     -14.654  14.772 147.254  1.00  0.00
ATOM   1356  CA  THR B 159     -15.666  15.760 147.440  1.00  0.00
ATOM   1357  CB  THR B 159     -15.042  17.130 147.651  1.00  0.00
ATOM   1358  CG2 THR B 159     -16.108  18.126 148.146  1.00  0.00
ATOM   1359  OG1 THR B 159     -14.109  17.053 148.722  1.00  0.00
ATOM   1361  C   THR B 159     -16.736  15.758 146.364  1.00  0.00
ATOM   1362  O   THR B 159     -16.499  15.544 145.164  1.00  0.00
ATOM   1363  N   VAL B 160     -17.991  15.920 146.852  1.00  0.00
ATOM   1365  CA  VAL B 160     -19.144  16.063 146.001  1.00  0.00
ATOM   1366  CB  VAL B 160     -20.394  15.307 146.397  1.00  0.00
ATOM   1367  CG1 VAL B 160     -21.496  15.584 145.351  1.00  0.00
ATOM   1368  CG2 VAL B 160     -20.057  13.805 146.437  1.00  0.00
ATOM   1369  C   VAL B 160     -19.281  17.543 146.215  1.00  0.00
ATOM   1370  O   VAL B 160     -19.949  18.027 147.133  1.00  0.00
ATOM   1371  N   SER B 161     -18.517  18.271 145.379  1.00  0.00
ATOM   1373  CA  SER B 161     -18.442  19.697 145.425  1.00  0.00
ATOM   1374  CB  SER B 161     -17.152  20.281 144.826  1.00  0.00
ATOM   1375  OG  SER B 161     -16.025  19.925 145.610  1.00  0.00
ATOM   1377  C   SER B 161     -19.576  20.327 144.722  1.00  0.00
ATOM   1378  O   SER B 161     -20.012  19.857 143.675  1.00  0.00
ATOM   1379  N   VAL B 162     -20.115  21.390 145.335  1.00  0.00
ATOM   1381  CA  VAL B 162     -21.180  22.152 144.750  1.00  0.00
ATOM   1382  CB  VAL B 162     -22.446  22.178 145.581  1.00  0.00
ATOM   1383  CG1 VAL B 162     -23.008  20.747 145.706  1.00  0.00
ATOM   1384  CG2 VAL B 162     -22.151  22.837 146.942  1.00  0.00
ATOM   1385  C   VAL B 162     -20.687  23.555 144.464  1.00  0.00
ATOM   1386  O   VAL B 162     -21.383  24.328 143.800  1.00  0.00
ATOM   1387  N   GLY B 163     -19.446  23.892 144.915  1.00  0.00
ATOM   1389  CA  GLY B 163     -18.912  25.208 144.722  1.00  0.00
ATOM   1390  C   GLY B 163     -17.423  25.302 144.810  1.00  0.00
ATOM   1391  O   GLY B 163     -16.694  24.321 144.664  1.00  0.00
ATOM   1392  N   ASP B 164     -16.980  26.565 144.969  1.00  0.00
ATOM   1394  CA  ASP B 164     -15.612  27.000 145.074  1.00  0.00
ATOM   1395  CB  ASP B 164     -15.421  28.434 144.528  1.00  0.00
ATOM   1396  CG  ASP B 164     -15.726  28.526 143.040  1.00  0.00
ATOM   1397  OD1 ASP B 164     -15.150  27.737 142.248  1.00  0.00
ATOM   1398  OD2 ASP B 164     -16.568  29.389 142.680  1.00  0.00
ATOM   1399  C   ASP B 164     -15.133  27.078 146.493  1.00  0.00
ATOM   1400  O   ASP B 164     -15.920  27.223 147.428  1.00  0.00
ATOM   1401  N   LYS B 165     -13.795  26.966 146.671  1.00  0.00
ATOM   1403  CA  LYS B 165     -13.138  27.063 147.953  1.00  0.00
ATOM   1404  CB  LYS B 165     -11.666  26.622 147.911  1.00  0.00
ATOM   1405  CG  LYS B 165     -11.474  25.129 147.654  1.00  0.00
ATOM   1406  CD  LYS B 165     -10.004  24.720 147.603  1.00  0.00
ATOM   1407  CE  LYS B 165      -9.811  23.235 147.323  1.00  0.00
ATOM   1408  NZ  LYS B 165      -8.379  22.896 147.306  1.00  0.00
ATOM   1412  C   LYS B 165     -13.170  28.509 148.361  1.00  0.00
ATOM   1413  O   LYS B 165     -12.836  29.397 147.572  1.00  0.00
ATOM   1414  N   GLY B 166     -13.608  28.764 149.612  1.00  0.00
ATOM   1416  CA  GLY B 166     -13.713  30.096 150.161  1.00  0.00
ATOM   1417  C   GLY B 166     -15.055  30.706 149.856  1.00  0.00
ATOM   1418  O   GLY B 166     -15.409  31.739 150.424  1.00  0.00
ATOM   1419  N   ALA B 167     -15.828  30.072 148.951  1.00  0.00
ATOM   1421  CA  ALA B 167     -17.143  30.479 148.554  1.00  0.00
ATOM   1422  CB  ALA B 167     -17.163  31.070 147.125  1.00  0.00
ATOM   1423  C   ALA B 167     -17.895  29.174 148.602  1.00  0.00
ATOM   1424  O   ALA B 167     -18.610  28.812 147.663  1.00  0.00
ATOM   1425  N   GLU B 168     -17.704  28.418 149.723  1.00  0.00
ATOM   1427  CA  GLU B 168     -18.304  27.129 149.935  1.00  0.00
ATOM   1428  CB  GLU B 168     -17.826  26.468 151.239  1.00  0.00
ATOM   1429  CG  GLU B 168     -18.241  25.000 151.429  1.00  0.00
ATOM   1430  CD  GLU B 168     -17.674  24.422 152.734  1.00  0.00
ATOM   1431  OE1 GLU B 168     -16.951  25.126 153.492  1.00  0.00
ATOM   1432  OE2 GLU B 168     -17.955  23.223 152.984  1.00  0.00
ATOM   1433  C   GLU B 168     -19.778  27.352 149.965  1.00  0.00
ATOM   1434  O   GLU B 168     -20.309  28.142 150.749  1.00  0.00
ATOM   1435  N   ARG B 169     -20.434  26.651 149.028  1.00  0.00
ATOM   1437  CA  ARG B 169     -21.839  26.744 148.823  1.00  0.00
ATOM   1438  CB  ARG B 169     -22.183  26.552 147.342  1.00  0.00
ATOM   1439  CG  ARG B 169     -21.536  27.642 146.479  1.00  0.00
ATOM   1440  CD  ARG B 169     -21.791  27.529 144.983  1.00  0.00
ATOM   1441  NE  ARG B 169     -20.720  28.326 144.309  1.00  0.00
ATOM   1443  CZ  ARG B 169     -20.487  28.230 142.962  1.00  0.00
ATOM   1444  NH1 ARG B 169     -21.280  27.468 142.153  1.00  0.00
ATOM   1447  NH2 ARG B 169     -19.417  28.883 142.421  1.00  0.00
ATOM   1450  C   ARG B 169     -22.599  25.801 149.693  1.00  0.00
ATOM   1451  O   ARG B 169     -22.222  24.641 149.866  1.00  0.00
ATOM   1452  N   THR B 170     -23.688  26.334 150.287  1.00  0.00
ATOM   1454  CA  THR B 170     -24.560  25.600 151.158  1.00  0.00
ATOM   1455  CB  THR B 170     -25.477  26.516 151.941  1.00  0.00
ATOM   1456  CG2 THR B 170     -26.421  25.728 152.867  1.00  0.00
ATOM   1457  OG1 THR B 170     -24.702  27.416 152.722  1.00  0.00
ATOM   1459  C   THR B 170     -25.364  24.604 150.364  1.00  0.00
ATOM   1460  O   THR B 170     -25.976  24.955 149.349  1.00  0.00
ATOM   1461  N   ILE B 171     -25.283  23.335 150.838  1.00  0.00
ATOM   1463  CA  ILE B 171     -25.972  22.192 150.302  1.00  0.00
ATOM   1464  CB  ILE B 171     -25.132  20.921 150.311  1.00  0.00
ATOM   1465  CG2 ILE B 171     -25.968  19.713 149.833  1.00  0.00
ATOM   1466  CG1 ILE B 171     -23.861  21.111 149.479  1.00  0.00
ATOM   1467  CD1 ILE B 171     -22.835  19.989 149.613  1.00  0.00
ATOM   1468  C   ILE B 171     -27.090  21.990 151.280  1.00  0.00
ATOM   1469  O   ILE B 171     -26.850  21.698 152.458  1.00  0.00
ATOM   1470  N   THR B 172     -28.335  22.179 150.800  1.00  0.00
ATOM   1472  CA  THR B 172     -29.487  21.987 151.633  1.00  0.00
ATOM   1473  CB  THR B 172     -30.473  23.141 151.712  1.00  0.00
ATOM   1474  CG2 THR B 172     -29.812  24.344 152.400  1.00  0.00
ATOM   1475  OG1 THR B 172     -30.954  23.511 150.435  1.00  0.00
ATOM   1477  C   THR B 172     -30.213  20.689 151.405  1.00  0.00
ATOM   1478  O   THR B 172     -30.191  20.100 150.318  1.00  0.00
ATOM   1479  N   ASN B 173     -30.867  20.248 152.506  1.00  0.00
ATOM   1481  CA  ASN B 173     -31.687  19.078 152.663  1.00  0.00
ATOM   1482  CB  ASN B 173     -33.077  19.237 151.975  1.00  0.00
ATOM   1483  CG  ASN B 173     -33.858  20.370 152.640  1.00  0.00
ATOM   1484  OD1 ASN B 173     -34.102  20.370 153.847  1.00  0.00
ATOM   1485  ND2 ASN B 173     -34.240  21.394 151.833  1.00  0.00
ATOM   1488  C   ASN B 173     -31.106  17.711 152.412  1.00  0.00
ATOM   1489  O   ASN B 173     -31.728  16.877 151.749  1.00  0.00
ATOM   1490  N   VAL B 174     -29.875  17.451 152.923  1.00  0.00
ATOM   1492  CA  VAL B 174     -29.285  16.135 152.797  1.00  0.00
ATOM   1493  CB  VAL B 174     -28.050  15.970 151.904  1.00  0.00
ATOM   1494  CG1 VAL B 174     -28.406  16.372 150.462  1.00  0.00
ATOM   1495  CG2 VAL B 174     -26.837  16.727 152.421  1.00  0.00
ATOM   1496  C   VAL B 174     -29.150  15.542 154.194  1.00  0.00
ATOM   1497  O   VAL B 174     -29.308  16.245 155.191  1.00  0.00
ATOM   1498  N   ALA B 175     -28.825  14.233 154.282  1.00  0.00
ATOM   1500  CA  ALA B 175     -28.729  13.420 155.484  1.00  0.00
ATOM   1501  CB  ALA B 175     -28.358  11.974 155.154  1.00  0.00
ATOM   1502  C   ALA B 175     -27.887  13.811 156.667  1.00  0.00
ATOM   1503  O   ALA B 175     -27.056  14.713 156.594  1.00  0.00
ATOM   1504  N   ALA B 176     -28.187  13.151 157.824  1.00  0.00
ATOM   1506  CA  ALA B 176     -27.522  13.346 159.097  1.00  0.00
ATOM   1507  CB  ALA B 176     -28.424  14.032 160.134  1.00  0.00
ATOM   1508  C   ALA B 176     -27.045  11.995 159.604  1.00  0.00
ATOM   1509  O   ALA B 176     -26.750  11.122 158.783  1.00  0.00
ATOM   1510  N   GLY B 177     -26.917  11.751 160.951  1.00  0.00
ATOM   1512  CA  GLY B 177     -26.436  10.446 161.350  1.00  0.00
ATOM   1513  C   GLY B 177     -26.791   9.762 162.643  1.00  0.00
ATOM   1514  O   GLY B 177     -27.188  10.375 163.624  1.00  0.00
ATOM   1515  N   ARG B 178     -26.538   8.428 162.644  1.00  0.00
ATOM   1517  CA  ARG B 178     -26.761   7.426 163.673  1.00  0.00
ATOM   1518  CB  ARG B 178     -26.413   5.983 163.220  1.00  0.00
ATOM   1519  CG  ARG B 178     -27.307   5.285 162.203  1.00  0.00
ATOM   1520  CD  ARG B 178     -26.803   3.899 161.799  1.00  0.00
ATOM   1521  NE  ARG B 178     -25.571   4.077 160.967  1.00  0.00
ATOM   1523  CZ  ARG B 178     -24.809   3.018 160.557  1.00  0.00
ATOM   1524  NH1 ARG B 178     -25.028   1.746 161.005  1.00  0.00
ATOM   1527  NH2 ARG B 178     -23.795   3.278 159.682  1.00  0.00
ATOM   1530  C   ARG B 178     -25.973   7.509 164.941  1.00  0.00
ATOM   1531  O   ARG B 178     -26.400   6.904 165.924  1.00  0.00
ATOM   1532  N   ILE B 179     -24.847   8.268 164.979  1.00  0.00
ATOM   1534  CA  ILE B 179     -23.945   8.349 166.121  1.00  0.00
ATOM   1535  CB  ILE B 179     -24.584   8.825 167.445  1.00  0.00
ATOM   1536  CG2 ILE B 179     -23.503   9.042 168.525  1.00  0.00
ATOM   1537  CG1 ILE B 179     -25.410  10.107 167.241  1.00  0.00
ATOM   1538  CD1 ILE B 179     -25.942  10.703 168.535  1.00  0.00
ATOM   1539  C   ILE B 179     -23.293   6.965 166.244  1.00  0.00
ATOM   1540  O   ILE B 179     -23.178   6.362 167.314  1.00  0.00
ATOM   1541  N   SER B 180     -22.908   6.399 165.076  1.00  0.00
ATOM   1543  CA  SER B 180     -22.244   5.127 164.983  1.00  0.00
ATOM   1544  CB  SER B 180     -22.701   4.258 163.792  1.00  0.00
ATOM   1545  OG  SER B 180     -22.484   4.915 162.554  1.00  0.00
ATOM   1547  C   SER B 180     -20.755   5.325 164.973  1.00  0.00
ATOM   1548  O   SER B 180     -20.254   6.383 164.588  1.00  0.00
ATOM   1549  N   VAL B 181     -20.006   4.311 165.450  1.00  0.00
ATOM   1551  CA  VAL B 181     -18.569   4.385 165.495  1.00  0.00
ATOM   1552  CB  VAL B 181     -17.955   3.361 166.449  1.00  0.00
ATOM   1553  CG1 VAL B 181     -16.411   3.420 166.440  1.00  0.00
ATOM   1554  CG2 VAL B 181     -18.545   3.561 167.858  1.00  0.00
ATOM   1555  C   VAL B 181     -18.025   4.189 164.094  1.00  0.00
ATOM   1556  O   VAL B 181     -18.417   3.257 163.386  1.00  0.00
ATOM   1557  N   GLU B 182     -17.120   5.112 163.688  1.00  0.00
ATOM   1559  CA  GLU B 182     -16.410   5.115 162.433  1.00  0.00
ATOM   1560  CB  GLU B 182     -15.138   4.222 162.458  1.00  0.00
ATOM   1561  CG  GLU B 182     -14.065   4.630 163.483  1.00  0.00
ATOM   1562  CD  GLU B 182     -12.878   3.653 163.487  1.00  0.00
ATOM   1563  OE1 GLU B 182     -12.016   3.834 164.386  1.00  0.00
ATOM   1564  OE2 GLU B 182     -12.793   2.729 162.633  1.00  0.00
ATOM   1565  C   GLU B 182     -17.152   4.948 161.126  1.00  0.00
ATOM   1566  O   GLU B 182     -16.896   3.994 160.382  1.00  0.00
ATOM   1567  N   SER B 183     -18.143   5.828 160.834  1.00  0.00
ATOM   1569  CA  SER B 183     -18.830   5.752 159.561  1.00  0.00
ATOM   1570  CB  SER B 183     -20.223   6.392 159.489  1.00  0.00
ATOM   1571  OG  SER B 183     -21.127   5.678 160.322  1.00  0.00
ATOM   1573  C   SER B 183     -17.936   6.269 158.454  1.00  0.00
ATOM   1574  O   SER B 183     -17.065   7.113 158.668  1.00  0.00
ATOM   1575  N   THR B 184     -18.163   5.735 157.235  1.00  0.00
ATOM   1577  CA  THR B 184     -17.410   6.001 156.032  1.00  0.00
ATOM   1578  CB  THR B 184     -17.944   5.108 154.916  1.00  0.00
ATOM   1579  CG2 THR B 184     -17.176   5.305 153.590  1.00  0.00
ATOM   1580  OG1 THR B 184     -17.809   3.745 155.296  1.00  0.00
ATOM   1582  C   THR B 184     -17.441   7.440 155.561  1.00  0.00
ATOM   1583  O   THR B 184     -16.394   7.989 155.213  1.00  0.00
ATOM   1584  N   ASP B 185     -18.629   8.078 155.574  1.00  0.00
ATOM   1586  CA  ASP B 185     -18.822   9.425 155.095  1.00  0.00
ATOM   1587  CB  ASP B 185     -20.283   9.694 154.694  1.00  0.00
ATOM   1588  CG  ASP B 185     -20.626   8.827 153.488  1.00  0.00
ATOM   1589  OD1 ASP B 185     -19.793   8.711 152.547  1.00  0.00
ATOM   1590  OD2 ASP B 185     -21.730   8.229 153.523  1.00  0.00
ATOM   1591  C   ASP B 185     -18.297  10.551 155.934  1.00  0.00
ATOM   1592  O   ASP B 185     -17.889  10.354 157.078  1.00  0.00
ATOM   1593  N   ALA B 186     -18.298  11.773 155.341  1.00  0.00
ATOM   1595  CA  ALA B 186     -17.830  13.001 155.934  1.00  0.00
ATOM   1596  CB  ALA B 186     -17.964  14.237 155.038  1.00  0.00
ATOM   1597  C   ALA B 186     -18.487  13.374 157.224  1.00  0.00
ATOM   1598  O   ALA B 186     -19.617  12.994 157.546  1.00  0.00
ATOM   1599  N   VAL B 187     -17.691  14.116 158.016  1.00  0.00
ATOM   1601  CA  VAL B 187     -18.060  14.572 159.318  1.00  0.00
ATOM   1602  CB  VAL B 187     -17.004  14.024 160.299  1.00  0.00
ATOM   1603  CG1 VAL B 187     -17.348  14.334 161.744  1.00  0.00
ATOM   1604  CG2 VAL B 187     -16.778  12.509 160.125  1.00  0.00
ATOM   1605  C   VAL B 187     -17.997  16.089 159.097  1.00  0.00
ATOM   1606  O   VAL B 187     -16.930  16.696 159.202  1.00  0.00
ATOM   1607  N   ASN B 188     -19.147  16.729 158.727  1.00  0.00
ATOM   1609  CA  ASN B 188     -19.215  18.155 158.436  1.00  0.00
ATOM   1610  CB  ASN B 188     -20.342  18.469 157.434  1.00  0.00
ATOM   1611  CG  ASN B 188     -20.295  19.918 156.944  1.00  0.00
ATOM   1612  OD1 ASN B 188     -19.303  20.348 156.357  1.00  0.00
ATOM   1613  ND2 ASN B 188     -21.377  20.700 157.184  1.00  0.00
ATOM   1616  C   ASN B 188     -19.368  19.074 159.632  1.00  0.00
ATOM   1617  O   ASN B 188     -18.657  20.077 159.722  1.00  0.00
ATOM   1618  N   GLY B 189     -20.269  18.749 160.588  1.00  0.00
ATOM   1620  CA  GLY B 189     -20.450  19.551 161.776  1.00  0.00
ATOM   1621  C   GLY B 189     -21.519  20.580 161.835  1.00  0.00
ATOM   1622  O   GLY B 189     -21.395  21.517 162.614  1.00  0.00
ATOM   1623  N   SER B 190     -22.597  20.434 161.050  1.00  0.00
ATOM   1625  CA  SER B 190     -23.672  21.395 161.024  1.00  0.00
ATOM   1626  CB  SER B 190     -24.499  21.249 159.744  1.00  0.00
ATOM   1627  OG  SER B 190     -23.670  21.456 158.611  1.00  0.00
ATOM   1629  C   SER B 190     -24.618  21.340 162.211  1.00  0.00
ATOM   1630  O   SER B 190     -25.503  22.193 162.327  1.00  0.00
ATOM   1631  N   GLN B 191     -24.444  20.369 163.142  1.00  0.00
ATOM   1633  CA  GLN B 191     -25.340  20.230 164.264  1.00  0.00
ATOM   1634  CB  GLN B 191     -25.482  18.774 164.762  1.00  0.00
ATOM   1635  CG  GLN B 191     -24.280  17.992 165.271  1.00  0.00
ATOM   1636  CD  GLN B 191     -23.571  17.217 164.175  1.00  0.00
ATOM   1637  OE1 GLN B 191     -23.170  17.735 163.135  1.00  0.00
ATOM   1638  NE2 GLN B 191     -23.400  15.893 164.430  1.00  0.00
ATOM   1641  C   GLN B 191     -25.192  21.214 165.390  1.00  0.00
ATOM   1642  O   GLN B 191     -24.558  20.989 166.424  1.00  0.00
ATOM   1643  N   LEU B 192     -25.915  22.336 165.188  1.00  0.00
ATOM   1645  CA  LEU B 192     -25.991  23.482 166.057  1.00  0.00
ATOM   1646  CB  LEU B 192     -26.863  24.585 165.424  1.00  0.00
ATOM   1647  CG  LEU B 192     -26.254  25.252 164.171  1.00  0.00
ATOM   1648  CD1 LEU B 192     -27.275  26.170 163.485  1.00  0.00
ATOM   1649  CD2 LEU B 192     -24.933  25.975 164.485  1.00  0.00
ATOM   1650  C   LEU B 192     -26.598  23.137 167.389  1.00  0.00
ATOM   1651  O   LEU B 192     -26.071  23.553 168.426  1.00  0.00
ATOM   1652  N   ASN B 193     -27.690  22.326 167.386  1.00  0.00
ATOM   1654  CA  ASN B 193     -28.341  21.927 168.611  1.00  0.00
ATOM   1655  CB  ASN B 193     -29.684  21.176 168.462  1.00  0.00
ATOM   1656  CG  ASN B 193     -30.827  22.118 168.076  1.00  0.00
ATOM   1657  OD1 ASN B 193     -30.782  23.340 168.190  1.00  0.00
ATOM   1658  ND2 ASN B 193     -31.965  21.502 167.669  1.00  0.00
ATOM   1661  C   ASN B 193     -27.441  21.067 169.431  1.00  0.00
ATOM   1662  O   ASN B 193     -27.409  21.231 170.650  1.00  0.00
ATOM   1663  N   ALA B 194     -26.655  20.171 168.779  1.00  0.00
ATOM   1665  CA  ALA B 194     -25.739  19.304 169.476  1.00  0.00
ATOM   1666  CB  ALA B 194     -25.088  18.222 168.617  1.00  0.00
ATOM   1667  C   ALA B 194     -24.635  20.087 170.103  1.00  0.00
ATOM   1668  O   ALA B 194     -24.215  19.726 171.198  1.00  0.00
ATOM   1669  N   VAL B 195     -24.153  21.174 169.440  1.00  0.00
ATOM   1671  CA  VAL B 195     -23.094  22.019 169.966  1.00  0.00
ATOM   1672  CB  VAL B 195     -22.701  23.157 169.019  1.00  0.00
ATOM   1673  CG1 VAL B 195     -21.705  24.138 169.673  1.00  0.00
ATOM   1674  CG2 VAL B 195     -22.142  22.585 167.717  1.00  0.00
ATOM   1675  C   VAL B 195     -23.585  22.645 171.257  1.00  0.00
ATOM   1676  O   VAL B 195     -22.870  22.620 172.260  1.00  0.00
ATOM   1677  N   ASN B 196     -24.839  23.159 171.261  1.00  0.00
ATOM   1679  CA  ASN B 196     -25.420  23.797 172.419  1.00  0.00
ATOM   1680  CB  ASN B 196     -26.774  24.480 172.131  1.00  0.00
ATOM   1681  CG  ASN B 196     -26.591  25.759 171.317  1.00  0.00
ATOM   1682  OD1 ASN B 196     -25.528  26.368 171.213  1.00  0.00
ATOM   1683  ND2 ASN B 196     -27.720  26.227 170.729  1.00  0.00
ATOM   1686  C   ASN B 196     -25.653  22.845 173.553  1.00  0.00
ATOM   1687  O   ASN B 196     -25.446  23.205 174.712  1.00  0.00
ATOM   1688  N   GLN B 197     -26.081  21.602 173.239  1.00  0.00
ATOM   1690  CA  GLN B 197     -26.357  20.586 174.223  1.00  0.00
ATOM   1691  CB  GLN B 197     -27.036  19.353 173.597  1.00  0.00
ATOM   1692  CG  GLN B 197     -28.480  19.581 173.128  1.00  0.00
ATOM   1693  CD  GLN B 197     -28.976  18.401 172.285  1.00  0.00
ATOM   1694  OE1 GLN B 197     -28.296  17.412 172.014  1.00  0.00
ATOM   1695  NE2 GLN B 197     -30.242  18.527 171.810  1.00  0.00
ATOM   1698  C   GLN B 197     -25.098  20.102 174.885  1.00  0.00
ATOM   1699  O   GLN B 197     -25.065  19.955 176.107  1.00  0.00
ATOM   1700  N   ALA B 198     -24.029  19.882 174.084  1.00  0.00
ATOM   1702  CA  ALA B 198     -22.773  19.382 174.563  1.00  0.00
ATOM   1703  CB  ALA B 198     -21.839  18.979 173.412  1.00  0.00
ATOM   1704  C   ALA B 198     -22.042  20.385 175.390  1.00  0.00
ATOM   1705  O   ALA B 198     -21.620  20.065 176.504  1.00  0.00
ATOM   1706  N   ILE B 199     -21.914  21.631 174.878  1.00  0.00
ATOM   1708  CA  ILE B 199     -21.209  22.647 175.606  1.00  0.00
ATOM   1709  CB  ILE B 199     -20.295  23.456 174.702  1.00  0.00
ATOM   1710  CG2 ILE B 199     -19.530  24.455 175.594  1.00  0.00
ATOM   1711  CG1 ILE B 199     -19.283  22.536 173.979  1.00  0.00
ATOM   1712  CD1 ILE B 199     -18.503  23.211 172.849  1.00  0.00
ATOM   1713  C   ILE B 199     -22.352  23.466 176.137  1.00  0.00
ATOM   1714  O   ILE B 199     -22.908  24.319 175.443  1.00  0.00
ATOM   1715  N   GLU B 200     -22.712  23.202 177.413  1.00  0.00
ATOM   1717  CA  GLU B 200     -23.805  23.862 178.078  1.00  0.00
ATOM   1718  CB  GLU B 200     -24.183  23.196 179.413  1.00  0.00
ATOM   1719  CG  GLU B 200     -24.848  21.820 179.247  1.00  0.00
ATOM   1720  CD  GLU B 200     -25.116  21.139 180.594  1.00  0.00
ATOM   1721  OE1 GLU B 200     -24.713  21.651 181.673  1.00  0.00
ATOM   1722  OE2 GLU B 200     -25.758  20.058 180.550  1.00  0.00
ATOM   1723  C   GLU B 200     -23.531  25.313 178.333  1.00  0.00
ATOM   1724  O   GLU B 200     -24.421  26.145 178.149  1.00  0.00
ATOM   1725  N   ASN B 201     -22.284  25.645 178.742  1.00  0.00
ATOM   1727  CA  ASN B 201     -21.892  27.005 179.019  1.00  0.00
ATOM   1728  CB  ASN B 201     -20.537  27.121 179.752  1.00  0.00
ATOM   1729  CG  ASN B 201     -20.662  26.689 181.218  1.00  0.00
ATOM   1730  OD1 ASN B 201     -21.727  26.636 181.834  1.00  0.00
ATOM   1731  ND2 ASN B 201     -19.489  26.378 181.826  1.00  0.00
ATOM   1734  C   ASN B 201     -21.809  27.817 177.756  1.00  0.00
ATOM   1735  O   ASN B 201     -22.210  28.982 177.751  1.00  0.00
ATOM   1736  N   LEU B 202     -21.317  27.186 176.659  1.00  0.00
ATOM   1738  CA  LEU B 202     -21.131  27.752 175.345  1.00  0.00
ATOM   1739  CB  LEU B 202     -22.442  28.052 174.570  1.00  0.00
ATOM   1740  CG  LEU B 202     -22.295  27.930 173.038  1.00  0.00
ATOM   1741  CD1 LEU B 202     -22.246  26.462 172.590  1.00  0.00
ATOM   1742  CD2 LEU B 202     -23.375  28.739 172.306  1.00  0.00
ATOM   1743  C   LEU B 202     -20.188  28.966 175.381  1.00  0.00
ATOM   1744  O   LEU B 202     -18.973  28.713 175.593  1.00  0.00
ATOM   1745  OXT LEU B 202     -20.626  30.134 175.206  1.00  0.00
TER
ATOM      1  N   VAL C   1     -20.058  15.521  84.103  1.00  0.00
ATOM      5  CA  VAL C   1     -19.734  14.083  84.136  1.00  0.00
ATOM      6  CB  VAL C   1     -18.231  13.848  84.200  1.00  0.00
ATOM      7  CG1 VAL C   1     -17.932  12.336  84.141  1.00  0.00
ATOM      8  CG2 VAL C   1     -17.538  14.594  83.044  1.00  0.00
ATOM      9  C   VAL C   1     -20.442  13.463  85.303  1.00  0.00
ATOM     10  O   VAL C   1     -20.222  13.770  86.478  1.00  0.00
ATOM     11  N   ALA C   2     -21.320  12.515  84.903  1.00  0.00
ATOM     13  CA  ALA C   2     -22.152  11.762  85.804  1.00  0.00
ATOM     14  CB  ALA C   2     -23.149  10.845  85.073  1.00  0.00
ATOM     15  C   ALA C   2     -21.326  10.916  86.727  1.00  0.00
ATOM     16  O   ALA C   2     -21.666  10.793  87.903  1.00  0.00
ATOM     17  N   HIS C   3     -20.200  10.350  86.224  1.00  0.00
ATOM     19  CA  HIS C   3     -19.327   9.520  87.015  1.00  0.00
ATOM     20  CB  HIS C   3     -18.270   8.778  86.167  1.00  0.00
ATOM     21  CG  HIS C   3     -17.465   7.774  86.947  1.00  0.00
ATOM     22  ND1 HIS C   3     -17.990   6.606  87.455  1.00  0.00
ATOM     23  CE1 HIS C   3     -16.983   5.977  88.111  1.00  0.00
ATOM     24  NE2 HIS C   3     -15.852   6.656  88.058  1.00  0.00
ATOM     25  CD2 HIS C   3     -16.157   7.787  87.322  1.00  0.00
ATOM     26  C   HIS C   3     -18.646  10.334  88.088  1.00  0.00
ATOM     27  O   HIS C   3     -18.503   9.855  89.212  1.00  0.00
ATOM     28  N   THR C   4     -18.252  11.593  87.778  1.00  0.00
ATOM     30  CA  THR C   4     -17.590  12.463  88.724  1.00  0.00
ATOM     31  CB  THR C   4     -17.026  13.692  88.051  1.00  0.00
ATOM     32  CG2 THR C   4     -16.230  14.523  89.080  1.00  0.00
ATOM     33  OG1 THR C   4     -16.102  13.290  87.049  1.00  0.00
ATOM     35  C   THR C   4     -18.588  12.842  89.807  1.00  0.00
ATOM     36  O   THR C   4     -18.229  12.876  90.986  1.00  0.00
ATOM     37  N   ILE C   5     -19.876  13.082  89.430  1.00  0.00
ATOM     39  CA  ILE C   5     -20.924  13.433  90.371  1.00  0.00
ATOM     40  CB  ILE C   5     -22.235  13.781  89.675  1.00  0.00
ATOM     41  CG2 ILE C   5     -23.365  13.945  90.714  1.00  0.00
ATOM     42  CG1 ILE C   5     -22.076  15.083  88.871  1.00  0.00
ATOM     43  CD1 ILE C   5     -23.221  15.394  87.909  1.00  0.00
ATOM     44  C   ILE C   5     -21.133  12.250  91.305  1.00  0.00
ATOM     45  O   ILE C   5     -21.245  12.442  92.516  1.00  0.00
ATOM     46  N   ALA C   6     -21.118  11.006  90.764  1.00  0.00
ATOM     48  CA  ALA C   6     -21.303   9.789  91.520  1.00  0.00
ATOM     49  CB  ALA C   6     -21.320   8.539  90.636  1.00  0.00
ATOM     50  C   ALA C   6     -20.208   9.615  92.532  1.00  0.00
ATOM     51  O   ALA C   6     -20.485   9.191  93.653  1.00  0.00
ATOM     52  N   GLU C   7     -18.949   9.971  92.163  1.00  0.00
ATOM     54  CA  GLU C   7     -17.809   9.882  93.045  1.00  0.00
ATOM     55  CB  GLU C   7     -16.470  10.180  92.350  1.00  0.00
ATOM     56  CG  GLU C   7     -16.012   9.089  91.374  1.00  0.00
ATOM     57  CD  GLU C   7     -14.748   9.506  90.614  1.00  0.00
ATOM     58  OE1 GLU C   7     -14.279  10.674  90.717  1.00  0.00
ATOM     59  OE2 GLU C   7     -14.211   8.616  89.907  1.00  0.00
ATOM     60  C   GLU C   7     -17.962  10.862  94.174  1.00  0.00
ATOM     61  O   GLU C   7     -17.674  10.519  95.317  1.00  0.00
ATOM     62  N   HIS C   8     -18.465  12.085  93.873  1.00  0.00
ATOM     64  CA  HIS C   8     -18.708  13.147  94.824  1.00  0.00
ATOM     65  CB  HIS C   8     -19.184  14.408  94.063  1.00  0.00
ATOM     66  CG  HIS C   8     -19.440  15.701  94.789  1.00  0.00
ATOM     67  ND1 HIS C   8     -19.414  16.910  94.134  1.00  0.00
ATOM     68  CE1 HIS C   8     -19.792  17.854  95.028  1.00  0.00
ATOM     69  NE2 HIS C   8     -20.061  17.339  96.210  1.00  0.00
ATOM     70  CD2 HIS C   8     -19.839  15.986  96.060  1.00  0.00
ATOM     71  C   HIS C   8     -19.740  12.712  95.839  1.00  0.00
ATOM     72  O   HIS C   8     -19.603  13.007  97.026  1.00  0.00
ATOM     73  N   LEU C   9     -20.786  11.989  95.390  1.00  0.00
ATOM     75  CA  LEU C   9     -21.842  11.500  96.241  1.00  0.00
ATOM     76  CB  LEU C   9     -22.932  10.851  95.357  1.00  0.00
ATOM     77  CG  LEU C   9     -23.701  11.846  94.463  1.00  0.00
ATOM     78  CD1 LEU C   9     -24.573  11.175  93.395  1.00  0.00
ATOM     79  CD2 LEU C   9     -24.536  12.776  95.312  1.00  0.00
ATOM     80  C   LEU C   9     -21.292  10.427  97.158  1.00  0.00
ATOM     81  O   LEU C   9     -21.419  10.499  98.387  1.00  0.00
ATOM     82  N   GLY C  10     -20.531   9.479  96.562  1.00  0.00
ATOM     84  CA  GLY C  10     -19.966   8.364  97.269  1.00  0.00
ATOM     85  C   GLY C  10     -21.045   7.340  97.474  1.00  0.00
ATOM     86  O   GLY C  10     -21.913   7.142  96.620  1.00  0.00
ATOM     87  N   GLY C  11     -20.947   6.604  98.607  1.00  0.00
ATOM     89  CA  GLY C  11     -21.890   5.579  98.976  1.00  0.00
ATOM     90  C   GLY C  11     -21.653   4.347  98.163  1.00  0.00
ATOM     91  O   GLY C  11     -22.533   3.489  98.099  1.00  0.00
ATOM     92  N   ASP C  12     -20.449   4.258  97.536  1.00  0.00
ATOM     94  CA  ASP C  12     -19.978   3.213  96.662  1.00  0.00
ATOM     95  CB  ASP C  12     -19.807   1.841  97.369  1.00  0.00
ATOM     96  CG  ASP C  12     -18.697   1.940  98.413  1.00  0.00
ATOM     97  OD1 ASP C  12     -17.571   2.393  98.073  1.00  0.00
ATOM     98  OD2 ASP C  12     -18.971   1.577  99.585  1.00  0.00
ATOM     99  C   ASP C  12     -20.857   3.106  95.439  1.00  0.00
ATOM    100  O   ASP C  12     -20.898   2.067  94.772  1.00  0.00
ATOM    101  N   ALA C  13     -21.551   4.223  95.102  1.00  0.00
ATOM    103  CA  ALA C  13     -22.414   4.294  93.967  1.00  0.00
ATOM    104  CB  ALA C  13     -23.650   5.167  94.203  1.00  0.00
ATOM    105  C   ALA C  13     -21.613   4.911  92.876  1.00  0.00
ATOM    106  O   ALA C  13     -21.066   6.008  93.029  1.00  0.00
ATOM    107  N   HIS C  14     -21.495   4.173  91.756  1.00  0.00
ATOM    109  CA  HIS C  14     -20.768   4.634  90.610  1.00  0.00
ATOM    110  CB  HIS C  14     -19.397   3.960  90.382  1.00  0.00
ATOM    111  CG  HIS C  14     -18.430   4.216  91.503  1.00  0.00
ATOM    112  ND1 HIS C  14     -17.680   5.366  91.618  1.00  0.00
ATOM    113  CE1 HIS C  14     -16.956   5.248  92.759  1.00  0.00
ATOM    114  NE2 HIS C  14     -17.187   4.107  93.383  1.00  0.00
ATOM    115  CD2 HIS C  14     -18.115   3.458  92.589  1.00  0.00
ATOM    116  C   HIS C  14     -21.622   4.427  89.406  1.00  0.00
ATOM    117  O   HIS C  14     -22.384   3.461  89.322  1.00  0.00
ATOM    118  N   VAL C  15     -21.512   5.381  88.456  1.00  0.00
ATOM    120  CA  VAL C  15     -22.258   5.368  87.225  1.00  0.00
ATOM    121  CB  VAL C  15     -22.254   6.729  86.543  1.00  0.00
ATOM    122  CG1 VAL C  15     -22.932   6.711  85.163  1.00  0.00
ATOM    123  CG2 VAL C  15     -23.003   7.699  87.471  1.00  0.00
ATOM    124  C   VAL C  15     -21.784   4.265  86.316  1.00  0.00
ATOM    125  O   VAL C  15     -20.594   4.124  86.023  1.00  0.00
ATOM    126  N   ASN C  16     -22.764   3.444  85.885  1.00  0.00
ATOM    128  CA  ASN C  16     -22.576   2.330  84.998  1.00  0.00
ATOM    129  CB  ASN C  16     -23.495   1.119  85.343  1.00  0.00
ATOM    130  CG  ASN C  16     -24.996   1.336  85.122  1.00  0.00
ATOM    131  OD1 ASN C  16     -25.477   2.248  84.454  1.00  0.00
ATOM    132  ND2 ASN C  16     -25.794   0.455  85.779  1.00  0.00
ATOM    135  C   ASN C  16     -22.671   2.786  83.562  1.00  0.00
ATOM    136  O   ASN C  16     -22.896   3.967  83.288  1.00  0.00
ATOM    137  N   ALA C  17     -22.496   1.844  82.607  1.00  0.00
ATOM    139  CA  ALA C  17     -22.542   2.102  81.187  1.00  0.00
ATOM    140  CB  ALA C  17     -22.273   0.833  80.360  1.00  0.00
ATOM    141  C   ALA C  17     -23.872   2.655  80.743  1.00  0.00
ATOM    142  O   ALA C  17     -23.915   3.489  79.836  1.00  0.00
ATOM    143  N   ASP C  18     -24.978   2.229  81.400  1.00  0.00
ATOM    145  CA  ASP C  18     -26.313   2.672  81.077  1.00  0.00
ATOM    146  CB  ASP C  18     -27.391   1.667  81.552  1.00  0.00
ATOM    147  CG  ASP C  18     -27.392   0.386  80.705  1.00  0.00
ATOM    148  OD1 ASP C  18     -26.809   0.351  79.588  1.00  0.00
ATOM    149  OD2 ASP C  18     -28.001  -0.602  81.190  1.00  0.00
ATOM    150  C   ASP C  18     -26.625   4.030  81.665  1.00  0.00
ATOM    151  O   ASP C  18     -27.654   4.622  81.332  1.00  0.00
ATOM    152  N   GLY C  19     -25.734   4.568  82.536  1.00  0.00
ATOM    154  CA  GLY C  19     -25.911   5.862  83.138  1.00  0.00
ATOM    155  C   GLY C  19     -26.537   5.847  84.500  1.00  0.00
ATOM    156  O   GLY C  19     -26.681   6.915  85.100  1.00  0.00
ATOM    157  N   SER C  20     -26.923   4.658  85.018  1.00  0.00
ATOM    159  CA  SER C  20     -27.518   4.545  86.322  1.00  0.00
ATOM    160  CB  SER C  20     -28.267   3.214  86.541  1.00  0.00
ATOM    161  OG  SER C  20     -28.793   3.133  87.860  1.00  0.00
ATOM    163  C   SER C  20     -26.433   4.697  87.357  1.00  0.00
ATOM    164  O   SER C  20     -25.298   4.256  87.168  1.00  0.00
ATOM    165  N   VAL C  21     -26.800   5.336  88.490  1.00  0.00
ATOM    167  CA  VAL C  21     -25.910   5.602  89.601  1.00  0.00
ATOM    168  CB  VAL C  21     -26.212   6.944  90.275  1.00  0.00
ATOM    169  CG1 VAL C  21     -25.075   7.362  91.231  1.00  0.00
ATOM    170  CG2 VAL C  21     -26.424   8.025  89.202  1.00  0.00
ATOM    171  C   VAL C  21     -26.005   4.434  90.585  1.00  0.00
ATOM    172  O   VAL C  21     -25.373   4.433  91.640  1.00  0.00
ATOM    173  N   ILE C  22     -26.787   3.383  90.229  1.00  0.00
ATOM    175  CA  ILE C  22     -27.056   2.155  90.945  1.00  0.00
ATOM    176  CB  ILE C  22     -25.968   1.067  90.845  1.00  0.00
ATOM    177  CG2 ILE C  22     -25.923   0.647  89.362  1.00  0.00
ATOM    178  CG1 ILE C  22     -24.577   1.450  91.414  1.00  0.00
ATOM    179  CD1 ILE C  22     -23.575   0.301  91.521  1.00  0.00
ATOM    180  C   ILE C  22     -27.655   2.358  92.321  1.00  0.00
ATOM    181  O   ILE C  22     -28.509   3.234  92.467  1.00  0.00
ATOM    182  N   GLY C  23     -27.247   1.575  93.355  1.00  0.00
ATOM    184  CA  GLY C  23     -27.819   1.689  94.668  1.00  0.00
ATOM    185  C   GLY C  23     -26.825   2.109  95.707  1.00  0.00
ATOM    186  O   GLY C  23     -26.055   1.265  96.169  1.00  0.00
ATOM    187  N   PRO C  24     -26.800   3.388  96.076  1.00  0.00
ATOM    188  CA  PRO C  24     -25.916   3.920  97.088  1.00  0.00
ATOM    189  CB  PRO C  24     -26.085   5.427  97.045  1.00  0.00
ATOM    190  CG  PRO C  24     -27.476   5.640  96.423  1.00  0.00
ATOM    191  CD  PRO C  24     -27.699   4.412  95.545  1.00  0.00
ATOM    192  C   PRO C  24     -26.243   3.394  98.453  1.00  0.00
ATOM    193  O   PRO C  24     -27.423   3.196  98.755  1.00  0.00
ATOM    194  N   GLN C  25     -25.203   3.154  99.276  1.00  0.00
ATOM    196  CA  GLN C  25     -25.435   2.774 100.633  1.00  0.00
ATOM    197  CB  GLN C  25     -24.841   1.396 100.995  1.00  0.00
ATOM    198  CG  GLN C  25     -25.475   0.208 100.262  1.00  0.00
ATOM    199  CD  GLN C  25     -24.815  -1.108 100.686  1.00  0.00
ATOM    200  OE1 GLN C  25     -24.049  -1.229 101.645  1.00  0.00
ATOM    201  NE2 GLN C  25     -25.140  -2.176  99.915  1.00  0.00
ATOM    204  C   GLN C  25     -24.804   3.778 101.542  1.00  0.00
ATOM    205  O   GLN C  25     -23.580   3.829 101.671  1.00  0.00
ATOM    206  N   TYR C  26     -25.639   4.644 102.157  1.00  0.00
ATOM    208  CA  TYR C  26     -25.170   5.597 103.128  1.00  0.00
ATOM    209  CB  TYR C  26     -25.923   6.951 103.131  1.00  0.00
ATOM    210  CG  TYR C  26     -25.533   7.679 101.891  1.00  0.00
ATOM    211  CD1 TYR C  26     -26.238   7.549 100.689  1.00  0.00
ATOM    212  CE1 TYR C  26     -25.823   8.247  99.552  1.00  0.00
ATOM    213  CZ  TYR C  26     -24.707   9.089  99.617  1.00  0.00
ATOM    214  OH  TYR C  26     -24.263   9.807  98.491  1.00  0.00
ATOM    216  CE2 TYR C  26     -24.017   9.238 100.814  1.00  0.00
ATOM    217  CD2 TYR C  26     -24.431   8.538 101.945  1.00  0.00
ATOM    218  C   TYR C  26     -25.432   4.821 104.370  1.00  0.00
ATOM    219  O   TYR C  26     -26.574   4.727 104.824  1.00  0.00
ATOM    220  N   THR C  27     -24.361   4.218 104.922  1.00  0.00
ATOM    222  CA  THR C  27     -24.516   3.396 106.079  1.00  0.00
ATOM    223  CB  THR C  27     -23.596   2.190 106.045  1.00  0.00
ATOM    224  CG2 THR C  27     -23.876   1.277 107.260  1.00  0.00
ATOM    225  OG1 THR C  27     -23.868   1.433 104.874  1.00  0.00
ATOM    227  C   THR C  27     -24.325   4.222 107.312  1.00  0.00
ATOM    228  O   THR C  27     -23.204   4.383 107.805  1.00  0.00
ATOM    229  N   VAL C  28     -25.443   4.813 107.792  1.00  0.00
ATOM    231  CA  VAL C  28     -25.414   5.567 109.017  1.00  0.00
ATOM    232  CB  VAL C  28     -26.384   6.738 109.158  1.00  0.00
ATOM    233  CG1 VAL C  28     -26.100   7.751 108.033  1.00  0.00
ATOM    234  CG2 VAL C  28     -27.846   6.286 109.239  1.00  0.00
ATOM    235  C   VAL C  28     -25.549   4.536 110.117  1.00  0.00
ATOM    236  O   VAL C  28     -25.911   3.381 109.860  1.00  0.00
ATOM    237  N   GLN C  29     -25.256   4.929 111.375  1.00  0.00
ATOM    239  CA  GLN C  29     -25.310   4.026 112.501  1.00  0.00
ATOM    240  CB  GLN C  29     -24.841   4.680 113.808  1.00  0.00
ATOM    241  CG  GLN C  29     -23.352   5.069 113.817  1.00  0.00
ATOM    242  CD  GLN C  29     -22.434   3.859 113.667  1.00  0.00
ATOM    243  OE1 GLN C  29     -22.504   2.866 114.390  1.00  0.00
ATOM    244  NE2 GLN C  29     -21.539   3.941 112.648  1.00  0.00
ATOM    247  C   GLN C  29     -26.666   3.418 112.734  1.00  0.00
ATOM    248  O   GLN C  29     -26.742   2.275 113.187  1.00  0.00
ATOM    249  N   LYS C  30     -27.756   4.158 112.410  1.00  0.00
ATOM    251  CA  LYS C  30     -29.104   3.680 112.585  1.00  0.00
ATOM    252  CB  LYS C  30     -30.092   4.827 112.295  1.00  0.00
ATOM    253  CG  LYS C  30     -31.583   4.535 112.410  1.00  0.00
ATOM    254  CD  LYS C  30     -32.377   5.821 112.244  1.00  0.00
ATOM    255  CE  LYS C  30     -33.887   5.642 112.278  1.00  0.00
ATOM    256  NZ  LYS C  30     -34.550   6.959 112.182  1.00  0.00
ATOM    260  C   LYS C  30     -29.396   2.546 111.642  1.00  0.00
ATOM    261  O   LYS C  30     -29.780   1.467 112.094  1.00  0.00
ATOM    262  N   LYS C  31     -29.197   2.780 110.322  1.00  0.00
ATOM    264  CA  LYS C  31     -29.416   1.815 109.269  1.00  0.00
ATOM    265  CB  LYS C  31     -30.870   1.255 109.186  1.00  0.00
ATOM    266  CG  LYS C  31     -31.999   2.237 108.867  1.00  0.00
ATOM    267  CD  LYS C  31     -33.364   1.551 108.801  1.00  0.00
ATOM    268  CE  LYS C  31     -34.543   2.502 108.602  1.00  0.00
ATOM    269  NZ  LYS C  31     -35.804   1.737 108.585  1.00  0.00
ATOM    273  C   LYS C  31     -28.987   2.394 107.945  1.00  0.00
ATOM    274  O   LYS C  31     -28.682   3.584 107.844  1.00  0.00
ATOM    275  N   ARG C  32     -28.916   1.537 106.900  1.00  0.00
ATOM    277  CA  ARG C  32     -28.534   1.947 105.571  1.00  0.00
ATOM    278  CB  ARG C  32     -28.242   0.791 104.599  1.00  0.00
ATOM    279  CG  ARG C  32     -27.029  -0.081 104.898  1.00  0.00
ATOM    280  CD  ARG C  32     -26.931  -1.218 103.878  1.00  0.00
ATOM    281  NE  ARG C  32     -25.731  -2.060 104.172  1.00  0.00
ATOM    283  CZ  ARG C  32     -25.810  -3.182 104.955  1.00  0.00
ATOM    284  NH1 ARG C  32     -26.981  -3.565 105.548  1.00  0.00
ATOM    287  NH2 ARG C  32     -24.694  -3.946 105.139  1.00  0.00
ATOM    290  C   ARG C  32     -29.636   2.715 104.895  1.00  0.00
ATOM    291  O   ARG C  32     -30.799   2.299 104.911  1.00  0.00
ATOM    292  N   TYR C  33     -29.270   3.872 104.301  1.00  0.00
ATOM    294  CA  TYR C  33     -30.181   4.706 103.566  1.00  0.00
ATOM    295  CB  TYR C  33     -30.425   6.112 104.134  1.00  0.00
ATOM    296  CG  TYR C  33     -31.160   5.989 105.424  1.00  0.00
ATOM    297  CD1 TYR C  33     -30.493   6.072 106.648  1.00  0.00
ATOM    298  CE1 TYR C  33     -31.203   5.953 107.844  1.00  0.00
ATOM    299  CZ  TYR C  33     -32.582   5.742 107.814  1.00  0.00
ATOM    300  OH  TYR C  33     -33.299   5.620 109.017  1.00  0.00
ATOM    302  CE2 TYR C  33     -33.256   5.643 106.600  1.00  0.00
ATOM    303  CD2 TYR C  33     -32.541   5.764 105.412  1.00  0.00
ATOM    304  C   TYR C  33     -29.694   4.867 102.163  1.00  0.00
ATOM    305  O   TYR C  33     -28.495   4.998 101.912  1.00  0.00
ATOM    306  N   LYS C  34     -30.642   4.817 101.203  1.00  0.00
ATOM    308  CA  LYS C  34     -30.321   4.950  99.811  1.00  0.00
ATOM    309  CB  LYS C  34     -31.471   4.410  98.929  1.00  0.00
ATOM    310  CG  LYS C  34     -31.242   4.440  97.414  1.00  0.00
ATOM    311  CD  LYS C  34     -32.412   3.863  96.618  1.00  0.00
ATOM    312  CE  LYS C  34     -32.198   3.857  95.104  1.00  0.00
ATOM    313  NZ  LYS C  34     -33.398   3.307  94.442  1.00  0.00
ATOM    317  C   LYS C  34     -30.077   6.387  99.442  1.00  0.00
ATOM    318  O   LYS C  34     -29.011   6.717  98.921  1.00  0.00
ATOM    319  N   THR C  35     -31.045   7.284  99.746  1.00  0.00
ATOM    321  CA  THR C  35     -30.910   8.667  99.380  1.00  0.00
ATOM    322  CB  THR C  35     -32.206   9.354  98.988  1.00  0.00
ATOM    323  CG2 THR C  35     -32.894   8.482  97.925  1.00  0.00
ATOM    324  OG1 THR C  35     -33.093   9.477 100.080  1.00  0.00
ATOM    326  C   THR C  35     -30.199   9.463 100.430  1.00  0.00
ATOM    327  O   THR C  35     -30.175   9.094 101.608  1.00  0.00
ATOM    328  N   ILE C  36     -29.599  10.597  99.997  1.00  0.00
ATOM    330  CA  ILE C  36     -28.885  11.498 100.881  1.00  0.00
ATOM    331  CB  ILE C  36     -28.142  12.562 100.107  1.00  0.00
ATOM    332  CG2 ILE C  36     -27.557  13.646 101.039  1.00  0.00
ATOM    333  CG1 ILE C  36     -27.036  11.858  99.320  1.00  0.00
ATOM    334  CD1 ILE C  36     -26.374  12.740  98.286  1.00  0.00
ATOM    335  C   ILE C  36     -29.903  12.095 101.830  1.00  0.00
ATOM    336  O   ILE C  36     -29.647  12.165 103.034  1.00  0.00
ATOM    337  N   TYR C  37     -31.094  12.481 101.302  1.00  0.00
ATOM    339  CA  TYR C  37     -32.165  13.025 102.102  1.00  0.00
ATOM    340  CB  TYR C  37     -33.357  13.500 101.246  1.00  0.00
ATOM    341  CG  TYR C  37     -34.484  14.048 102.073  1.00  0.00
ATOM    342  CD1 TYR C  37     -34.361  15.285 102.717  1.00  0.00
ATOM    343  CE1 TYR C  37     -35.410  15.794 103.485  1.00  0.00
ATOM    344  CZ  TYR C  37     -36.602  15.078 103.605  1.00  0.00
ATOM    345  OH  TYR C  37     -37.664  15.592 104.380  1.00  0.00
ATOM    347  CE2 TYR C  37     -36.744  13.854 102.947  1.00  0.00
ATOM    348  CD2 TYR C  37     -35.692  13.346 102.180  1.00  0.00
ATOM    349  C   TYR C  37     -32.641  12.013 103.112  1.00  0.00
ATOM    350  O   TYR C  37     -32.916  12.404 104.245  1.00  0.00
ATOM    351  N   ASP C  38     -32.731  10.710 102.742  1.00  0.00
ATOM    353  CA  ASP C  38     -33.159   9.683 103.665  1.00  0.00
ATOM    354  CB  ASP C  38     -33.392   8.284 103.055  1.00  0.00
ATOM    355  CG  ASP C  38     -34.678   8.187 102.235  1.00  0.00
ATOM    356  OD1 ASP C  38     -35.556   9.091 102.301  1.00  0.00
ATOM    357  OD2 ASP C  38     -34.793   7.166 101.508  1.00  0.00
ATOM    358  C   ASP C  38     -32.160   9.531 104.770  1.00  0.00
ATOM    359  O   ASP C  38     -32.561   9.278 105.904  1.00  0.00
ATOM    360  N   ALA C  39     -30.844   9.695 104.471  1.00  0.00
ATOM    362  CA  ALA C  39     -29.808   9.595 105.473  1.00  0.00
ATOM    363  CB  ALA C  39     -28.392   9.632 104.874  1.00  0.00
ATOM    364  C   ALA C  39     -29.947  10.712 106.477  1.00  0.00
ATOM    365  O   ALA C  39     -29.930  10.449 107.683  1.00  0.00
ATOM    366  N   PHE C  40     -30.178  11.965 105.996  1.00  0.00
ATOM    368  CA  PHE C  40     -30.342  13.107 106.869  1.00  0.00
ATOM    369  CB  PHE C  40     -30.504  14.470 106.156  1.00  0.00
ATOM    370  CG  PHE C  40     -29.208  15.088 105.756  1.00  0.00
ATOM    371  CD1 PHE C  40     -28.833  15.153 104.412  1.00  0.00
ATOM    372  CE1 PHE C  40     -27.625  15.745 104.039  1.00  0.00
ATOM    373  CZ  PHE C  40     -26.783  16.280 105.015  1.00  0.00
ATOM    374  CE2 PHE C  40     -27.145  16.226 106.362  1.00  0.00
ATOM    375  CD2 PHE C  40     -28.356  15.634 106.727  1.00  0.00
ATOM    376  C   PHE C  40     -31.589  12.984 107.694  1.00  0.00
ATOM    377  O   PHE C  40     -31.555  13.275 108.888  1.00  0.00
ATOM    378  N   GLY C  41     -32.689  12.479 107.084  1.00  0.00
ATOM    380  CA  GLY C  41     -33.962  12.321 107.734  1.00  0.00
ATOM    381  C   GLY C  41     -33.918  11.246 108.771  1.00  0.00
ATOM    382  O   GLY C  41     -34.570  11.382 109.804  1.00  0.00
ATOM    383  N   GLY C  42     -33.125  10.171 108.536  1.00  0.00
ATOM    385  CA  GLY C  42     -32.988   9.079 109.462  1.00  0.00
ATOM    386  C   GLY C  42     -32.260   9.540 110.687  1.00  0.00
ATOM    387  O   GLY C  42     -32.623   9.148 111.800  1.00  0.00
ATOM    388  N   VAL C  43     -31.233  10.408 110.493  1.00  0.00
ATOM    390  CA  VAL C  43     -30.456  10.945 111.582  1.00  0.00
ATOM    391  CB  VAL C  43     -29.176  11.607 111.088  1.00  0.00
ATOM    392  CG1 VAL C  43     -28.434  12.324 112.224  1.00  0.00
ATOM    393  CG2 VAL C  43     -28.281  10.524 110.457  1.00  0.00
ATOM    394  C   VAL C  43     -31.343  11.895 112.372  1.00  0.00
ATOM    395  O   VAL C  43     -31.355  11.813 113.600  1.00  0.00
ATOM    396  N   ASP C  44     -32.184  12.722 111.684  1.00  0.00
ATOM    398  CA  ASP C  44     -33.092  13.675 112.300  1.00  0.00
ATOM    399  CB  ASP C  44     -34.015  14.425 111.310  1.00  0.00
ATOM    400  CG  ASP C  44     -33.381  15.521 110.471  1.00  0.00
ATOM    401  OD1 ASP C  44     -32.260  16.008 110.764  1.00  0.00
ATOM    402  OD2 ASP C  44     -34.064  15.896 109.485  1.00  0.00
ATOM    403  C   ASP C  44     -34.083  12.979 113.180  1.00  0.00
ATOM    404  O   ASP C  44     -34.351  13.444 114.287  1.00  0.00
ATOM    405  N   GLU C  45     -34.616  11.829 112.712  1.00  0.00
ATOM    407  CA  GLU C  45     -35.587  11.031 113.412  1.00  0.00
ATOM    408  CB  GLU C  45     -36.105   9.827 112.608  1.00  0.00
ATOM    409  CG  GLU C  45     -37.022  10.140 111.422  1.00  0.00
ATOM    410  CD  GLU C  45     -37.373   8.870 110.631  1.00  0.00
ATOM    411  OE1 GLU C  45     -38.165   9.030 109.667  1.00  0.00
ATOM    412  OE2 GLU C  45     -36.903   7.742 110.948  1.00  0.00
ATOM    413  C   GLU C  45     -35.054  10.437 114.674  1.00  0.00
ATOM    414  O   GLU C  45     -35.849  10.206 115.586  1.00  0.00
ATOM    415  N   ASN C  46     -33.704  10.239 114.778  1.00  0.00
ATOM    417  CA  ASN C  46     -33.060   9.604 115.906  1.00  0.00
ATOM    418  CB  ASN C  46     -33.293  10.297 117.286  1.00  0.00
ATOM    419  CG  ASN C  46     -32.430   9.654 118.366  1.00  0.00
ATOM    420  OD1 ASN C  46     -32.928   9.105 119.346  1.00  0.00
ATOM    421  ND2 ASN C  46     -31.088   9.717 118.185  1.00  0.00
ATOM    424  C   ASN C  46     -33.533   8.177 115.833  1.00  0.00
ATOM    425  O   ASN C  46     -33.071   7.463 114.943  1.00  0.00
ATOM    426  N   LEU C  47     -34.443   7.720 116.728  1.00  0.00
ATOM    428  CA  LEU C  47     -34.949   6.372 116.698  1.00  0.00
ATOM    429  CB  LEU C  47     -35.840   5.972 117.890  1.00  0.00
ATOM    430  CG  LEU C  47     -35.244   5.982 119.309  1.00  0.00
ATOM    431  CD1 LEU C  47     -36.352   5.582 120.278  1.00  0.00
ATOM    432  CD2 LEU C  47     -33.985   5.133 119.506  1.00  0.00
ATOM    433  C   LEU C  47     -35.824   6.181 115.480  1.00  0.00
ATOM    434  O   LEU C  47     -36.233   7.137 114.813  1.00  0.00
ATOM    435  N   SER C  48     -36.048   4.903 115.108  1.00  0.00
ATOM    437  CA  SER C  48     -36.878   4.541 113.990  1.00  0.00
ATOM    438  CB  SER C  48     -36.756   3.051 113.625  1.00  0.00
ATOM    439  OG  SER C  48     -35.427   2.761 113.213  1.00  0.00
ATOM    441  C   SER C  48     -38.318   4.849 114.303  1.00  0.00
ATOM    442  O   SER C  48     -38.770   4.645 115.433  1.00  0.00
ATOM    443  N   ASN C  49     -39.054   5.404 113.305  1.00  0.00
ATOM    445  CA  ASN C  49     -40.455   5.723 113.479  1.00  0.00
ATOM    446  CB  ASN C  49     -41.063   6.569 112.339  1.00  0.00
ATOM    447  CG  ASN C  49     -40.595   8.025 112.386  1.00  0.00
ATOM    448  OD1 ASN C  49     -40.151   8.586 113.389  1.00  0.00
ATOM    449  ND2 ASN C  49     -40.714   8.685 111.206  1.00  0.00
ATOM    452  C   ASN C  49     -41.221   4.431 113.550  1.00  0.00
ATOM    453  O   ASN C  49     -42.036   4.246 114.457  1.00  0.00
ATOM    454  N   ILE C  50     -40.954   3.507 112.591  1.00  0.00
ATOM    456  CA  ILE C  50     -41.570   2.205 112.567  1.00  0.00
ATOM    457  CB  ILE C  50     -41.819   1.668 111.168  1.00  0.00
ATOM    458  CG2 ILE C  50     -42.396   0.236 111.272  1.00  0.00
ATOM    459  CG1 ILE C  50     -42.756   2.616 110.391  1.00  0.00
ATOM    460  CD1 ILE C  50     -42.890   2.296 108.903  1.00  0.00
ATOM    461  C   ILE C  50     -40.506   1.394 113.254  1.00  0.00
ATOM    462  O   ILE C  50     -39.389   1.266 112.743  1.00  0.00
ATOM    463  N   ASN C  51     -40.841   0.842 114.441  1.00  0.00
ATOM    465  CA  ASN C  51     -39.894   0.074 115.198  1.00  0.00
ATOM    466  CB  ASN C  51     -40.168  -0.029 116.714  1.00  0.00
ATOM    467  CG  ASN C  51     -39.860   1.303 117.409  1.00  0.00
ATOM    468  OD1 ASN C  51     -39.079   2.140 116.955  1.00  0.00
ATOM    469  ND2 ASN C  51     -40.476   1.495 118.603  1.00  0.00
ATOM    472  C   ASN C  51     -39.542  -1.270 114.672  1.00  0.00
ATOM    473  O   ASN C  51     -40.391  -2.072 114.278  1.00  0.00
ATOM    474  N   ASP C  52     -38.213  -1.488 114.641  1.00  0.00
ATOM    476  CA  ASP C  52     -37.560  -2.693 114.218  1.00  0.00
ATOM    477  CB  ASP C  52     -36.046  -2.487 113.960  1.00  0.00
ATOM    478  CG  ASP C  52     -35.735  -1.630 112.725  1.00  0.00
ATOM    479  OD1 ASP C  52     -36.630  -1.357 111.880  1.00  0.00
ATOM    480  OD2 ASP C  52     -34.548  -1.226 112.620  1.00  0.00
ATOM    481  C   ASP C  52     -37.668  -3.661 115.365  1.00  0.00
ATOM    482  O   ASP C  52     -37.773  -3.258 116.529  1.00  0.00
ATOM    483  N   ILE C  53     -37.669  -4.976 115.049  1.00  0.00
ATOM    485  CA  ILE C  53     -37.739  -6.013 116.055  1.00  0.00
ATOM    486  CB  ILE C  53     -38.051  -7.403 115.532  1.00  0.00
ATOM    487  CG2 ILE C  53     -39.490  -7.366 114.979  1.00  0.00
ATOM    488  CG1 ILE C  53     -36.995  -7.924 114.534  1.00  0.00
ATOM    489  CD1 ILE C  53     -37.162  -9.392 114.153  1.00  0.00
ATOM    490  C   ILE C  53     -36.474  -5.996 116.881  1.00  0.00
ATOM    491  O   ILE C  53     -35.407  -5.608 116.399  1.00  0.00
ATOM    492  N   LEU C  54     -36.599  -6.375 118.174  1.00  0.00
ATOM    494  CA  LEU C  54     -35.497  -6.380 119.103  1.00  0.00
ATOM    495  CB  LEU C  54     -35.950  -6.687 120.554  1.00  0.00
ATOM    496  CG  LEU C  54     -34.887  -6.574 121.675  1.00  0.00
ATOM    497  CD1 LEU C  54     -34.419  -5.125 121.897  1.00  0.00
ATOM    498  CD2 LEU C  54     -35.376  -7.237 122.969  1.00  0.00
ATOM    499  C   LEU C  54     -34.430  -7.364 118.692  1.00  0.00
ATOM    500  O   LEU C  54     -34.693  -8.527 118.382  1.00  0.00
ATOM    501  N   HIS C  55     -33.187  -6.848 118.665  1.00  0.00
ATOM    503  CA  HIS C  55     -31.984  -7.562 118.329  1.00  0.00
ATOM    504  CB  HIS C  55     -31.343  -7.158 116.972  1.00  0.00
ATOM    505  CG  HIS C  55     -32.115  -7.479 115.727  1.00  0.00
ATOM    506  ND1 HIS C  55     -33.014  -6.630 115.122  1.00  0.00
ATOM    507  CE1 HIS C  55     -33.479  -7.274 114.021  1.00  0.00
ATOM    508  NE2 HIS C  55     -32.947  -8.475 113.880  1.00  0.00
ATOM    509  CD2 HIS C  55     -32.090  -8.601 114.956  1.00  0.00
ATOM    510  C   HIS C  55     -30.984  -7.222 119.406  1.00  0.00
ATOM    511  O   HIS C  55     -31.319  -6.578 120.406  1.00  0.00
ATOM    512  N   ASP C  56     -29.718  -7.679 119.231  1.00  0.00
ATOM    514  CA  ASP C  56     -28.614  -7.428 120.132  1.00  0.00
ATOM    515  CB  ASP C  56     -27.304  -8.123 119.694  1.00  0.00
ATOM    516  CG  ASP C  56     -27.352  -9.643 119.897  1.00  0.00
ATOM    517  OD1 ASP C  56     -28.292 -10.177 120.545  1.00  0.00
ATOM    518  OD2 ASP C  56     -26.415 -10.305 119.383  1.00  0.00
ATOM    519  C   ASP C  56     -28.360  -5.941 120.160  1.00  0.00
ATOM    520  O   ASP C  56     -28.680  -5.233 119.200  1.00  0.00
ATOM    521  N   ILE C  57     -27.798  -5.434 121.288  1.00  0.00
ATOM    523  CA  ILE C  57     -27.554  -4.021 121.466  1.00  0.00
ATOM    524  CB  ILE C  57     -27.111  -3.675 122.885  1.00  0.00
ATOM    525  CG2 ILE C  57     -26.680  -2.191 123.013  1.00  0.00
ATOM    526  CG1 ILE C  57     -28.282  -4.003 123.839  1.00  0.00
ATOM    527  CD1 ILE C  57     -27.935  -3.929 125.324  1.00  0.00
ATOM    528  C   ILE C  57     -26.623  -3.483 120.410  1.00  0.00
ATOM    529  O   ILE C  57     -25.506  -3.956 120.192  1.00  0.00
ATOM    530  N   GLU C  58     -27.167  -2.454 119.734  1.00  0.00
ATOM    532  CA  GLU C  58     -26.584  -1.713 118.653  1.00  0.00
ATOM    533  CB  GLU C  58     -27.013  -2.292 117.276  1.00  0.00
ATOM    534  CG  GLU C  58     -28.529  -2.298 116.996  1.00  0.00
ATOM    535  CD  GLU C  58     -28.804  -2.993 115.668  1.00  0.00
ATOM    536  OE1 GLU C  58     -28.589  -4.231 115.587  1.00  0.00
ATOM    537  OE2 GLU C  58     -29.237  -2.300 114.711  1.00  0.00
ATOM    538  C   GLU C  58     -27.064  -0.285 118.806  1.00  0.00
ATOM    539  O   GLU C  58     -27.731   0.048 119.791  1.00  0.00
ATOM    540  N   SER C  59     -26.690   0.606 117.851  1.00  0.00
ATOM    542  CA  SER C  59     -27.103   1.988 117.890  1.00  0.00
ATOM    543  CB  SER C  59     -26.502   2.875 116.778  1.00  0.00
ATOM    544  OG  SER C  59     -26.947   4.220 116.916  1.00  0.00
ATOM    546  C   SER C  59     -28.592   2.059 117.745  1.00  0.00
ATOM    547  O   SER C  59     -29.172   1.458 116.836  1.00  0.00
ATOM    548  N   GLY C  60     -29.232   2.800 118.673  1.00  0.00
ATOM    550  CA  GLY C  60     -30.656   2.957 118.644  1.00  0.00
ATOM    551  C   GLY C  60     -31.100   3.948 117.606  1.00  0.00
ATOM    552  O   GLY C  60     -32.250   3.875 117.173  1.00  0.00
ATOM    553  N   GLY C  61     -30.204   4.860 117.153  1.00  0.00
ATOM    555  CA  GLY C  61     -30.599   5.842 116.183  1.00  0.00
ATOM    556  C   GLY C  61     -29.467   6.331 115.340  1.00  0.00
ATOM    557  O   GLY C  61     -28.466   5.642 115.151  1.00  0.00
ATOM    558  N   GLY C  62     -29.633   7.560 114.803  1.00  0.00
ATOM    560  CA  GLY C  62     -28.666   8.186 113.937  1.00  0.00
ATOM    561  C   GLY C  62     -27.391   8.599 114.603  1.00  0.00
ATOM    562  O   GLY C  62     -27.392   9.091 115.732  1.00  0.00
ATOM    563  N   ILE C  63     -26.277   8.411 113.842  1.00  0.00
ATOM    565  CA  ILE C  63     -24.884   8.700 114.148  1.00  0.00
ATOM    566  CB  ILE C  63     -24.418  10.112 113.766  1.00  0.00
ATOM    567  CG2 ILE C  63     -24.549  10.262 112.239  1.00  0.00
ATOM    568  CG1 ILE C  63     -25.181  11.216 114.495  1.00  0.00
ATOM    569  CD1 ILE C  63     -24.645  12.624 114.314  1.00  0.00
ATOM    570  C   ILE C  63     -24.499   8.222 115.537  1.00  0.00
ATOM    571  O   ILE C  63     -24.996   7.174 115.946  1.00  0.00
ATOM    572  N   LYS C  64     -23.610   8.929 116.284  1.00  0.00
ATOM    574  CA  LYS C  64     -23.253   8.509 117.618  1.00  0.00
ATOM    575  CB  LYS C  64     -21.755   8.182 117.864  1.00  0.00
ATOM    576  CG  LYS C  64     -21.255   6.902 117.188  1.00  0.00
ATOM    577  CD  LYS C  64     -19.820   6.537 117.579  1.00  0.00
ATOM    578  CE  LYS C  64     -19.360   5.151 117.111  1.00  0.00
ATOM    579  NZ  LYS C  64     -19.198   5.097 115.646  1.00  0.00
ATOM    583  C   LYS C  64     -23.790   9.411 118.698  1.00  0.00
ATOM    584  O   LYS C  64     -23.347   9.330 119.847  1.00  0.00
ATOM    585  N   TYR C  65     -24.743  10.322 118.358  1.00  0.00
ATOM    587  CA  TYR C  65     -25.305  11.210 119.348  1.00  0.00
ATOM    588  CB  TYR C  65     -25.939  12.532 118.824  1.00  0.00
ATOM    589  CG  TYR C  65     -27.261  12.461 118.133  1.00  0.00
ATOM    590  CD1 TYR C  65     -28.434  12.663 118.861  1.00  0.00
ATOM    591  CE1 TYR C  65     -29.680  12.615 118.243  1.00  0.00
ATOM    592  CZ  TYR C  65     -29.762  12.365 116.875  1.00  0.00
ATOM    593  OH  TYR C  65     -31.014  12.317 116.241  1.00  0.00
ATOM    595  CE2 TYR C  65     -28.606  12.158 116.133  1.00  0.00
ATOM    596  CD2 TYR C  65     -27.368  12.211 116.772  1.00  0.00
ATOM    597  C   TYR C  65     -26.246  10.448 120.241  1.00  0.00
ATOM    598  O   TYR C  65     -26.591   9.298 119.964  1.00  0.00
ATOM    599  N   PHE C  66     -26.653  11.083 121.363  1.00  0.00
ATOM    601  CA  PHE C  66     -27.528  10.481 122.330  1.00  0.00
ATOM    602  CB  PHE C  66     -27.742  11.316 123.618  1.00  0.00
ATOM    603  CG  PHE C  66     -28.476  12.590 123.386  1.00  0.00
ATOM    604  CD1 PHE C  66     -29.874  12.661 123.469  1.00  0.00
ATOM    605  CE1 PHE C  66     -30.537  13.864 123.243  1.00  0.00
ATOM    606  CZ  PHE C  66     -29.799  15.007 122.941  1.00  0.00
ATOM    607  CE2 PHE C  66     -28.409  14.937 122.872  1.00  0.00
ATOM    608  CD2 PHE C  66     -27.745  13.739 123.094  1.00  0.00
ATOM    609  C   PHE C  66     -28.837  10.061 121.755  1.00  0.00
ATOM    610  O   PHE C  66     -29.431  10.746 120.918  1.00  0.00
ATOM    611  N   HIS C  67     -29.272   8.867 122.185  1.00  0.00
ATOM    613  CA  HIS C  67     -30.511   8.381 121.679  1.00  0.00
ATOM    614  CB  HIS C  67     -30.468   6.928 121.173  1.00  0.00
ATOM    615  CG  HIS C  67     -29.412   6.854 120.101  1.00  0.00
ATOM    616  ND1 HIS C  67     -29.416   7.606 118.951  1.00  0.00
ATOM    617  CE1 HIS C  67     -28.269   7.315 118.289  1.00  0.00
ATOM    618  NE2 HIS C  67     -27.542   6.422 118.921  1.00  0.00
ATOM    619  CD2 HIS C  67     -28.263   6.138 120.059  1.00  0.00
ATOM    620  C   HIS C  67     -31.550   8.640 122.703  1.00  0.00
ATOM    621  O   HIS C  67     -31.447   8.182 123.843  1.00  0.00
ATOM    622  N   ALA C  68     -32.523   9.478 122.293  1.00  0.00
ATOM    624  CA  ALA C  68     -33.638   9.862 123.106  1.00  0.00
ATOM    625  CB  ALA C  68     -33.993  11.358 123.022  1.00  0.00
ATOM    626  C   ALA C  68     -34.791   9.074 122.586  1.00  0.00
ATOM    627  O   ALA C  68     -35.048   9.053 121.380  1.00  0.00
ATOM    628  N   ASN C  69     -35.514   8.403 123.504  1.00  0.00
ATOM    630  CA  ASN C  69     -36.639   7.588 123.140  1.00  0.00
ATOM    631  CB  ASN C  69     -37.123   6.734 124.320  1.00  0.00
ATOM    632  CG  ASN C  69     -38.265   5.801 123.921  1.00  0.00
ATOM    633  OD1 ASN C  69     -39.414   6.065 124.274  1.00  0.00
ATOM    634  ND2 ASN C  69     -37.947   4.680 123.221  1.00  0.00
ATOM    637  C   ASN C  69     -37.785   8.412 122.619  1.00  0.00
ATOM    638  O   ASN C  69     -38.392   8.043 121.611  1.00  0.00
ATOM    639  N   SER C  70     -38.090   9.546 123.288  1.00  0.00
ATOM    641  CA  SER C  70     -39.170  10.397 122.874  1.00  0.00
ATOM    642  CB  SER C  70     -39.573  11.430 123.941  1.00  0.00
ATOM    643  OG  SER C  70     -40.633  12.266 123.494  1.00  0.00
ATOM    645  C   SER C  70     -38.802  11.125 121.616  1.00  0.00
ATOM    646  O   SER C  70     -37.721  11.708 121.509  1.00  0.00
ATOM    647  N   ILE C  71     -39.721  11.058 120.629  1.00  0.00
ATOM    649  CA  ILE C  71     -39.555  11.725 119.370  1.00  0.00
ATOM    650  CB  ILE C  71     -39.749  10.821 118.157  1.00  0.00
ATOM    651  CG2 ILE C  71     -39.627  11.666 116.868  1.00  0.00
ATOM    652  CG1 ILE C  71     -38.724   9.662 118.176  1.00  0.00
ATOM    653  CD1 ILE C  71     -38.969   8.581 117.120  1.00  0.00
ATOM    654  C   ILE C  71     -40.625  12.783 119.451  1.00  0.00
ATOM    655  O   ILE C  71     -41.811  12.487 119.613  1.00  0.00
ATOM    656  N   GLY C  72     -40.194  14.053 119.340  1.00  0.00
ATOM    658  CA  GLY C  72     -41.071  15.189 119.419  1.00  0.00
ATOM    659  C   GLY C  72     -40.230  16.410 119.238  1.00  0.00
ATOM    660  O   GLY C  72     -39.196  16.360 118.564  1.00  0.00
ATOM    661  N   ALA C  73     -40.681  17.552 119.822  1.00  0.00
ATOM    663  CA  ALA C  73     -39.956  18.794 119.729  1.00  0.00
ATOM    664  CB  ALA C  73     -40.715  20.033 120.239  1.00  0.00
ATOM    665  C   ALA C  73     -38.685  18.644 120.504  1.00  0.00
ATOM    666  O   ALA C  73     -38.652  18.129 121.620  1.00  0.00
ATOM    667  N   ASP C  74     -37.598  19.080 119.863  1.00  0.00
ATOM    669  CA  ASP C  74     -36.260  19.006 120.361  1.00  0.00
ATOM    670  CB  ASP C  74     -35.309  19.039 119.163  1.00  0.00
ATOM    671  CG  ASP C  74     -33.946  18.415 119.355  1.00  0.00
ATOM    672  OD1 ASP C  74     -33.189  18.585 118.373  1.00  0.00
ATOM    673  OD2 ASP C  74     -33.633  17.781 120.398  1.00  0.00
ATOM    674  C   ASP C  74     -35.918  20.077 121.370  1.00  0.00
ATOM    675  O   ASP C  74     -36.714  20.968 121.670  1.00  0.00
ATOM    676  N   SER C  75     -34.700  19.940 121.943  1.00  0.00
ATOM    678  CA  SER C  75     -34.078  20.787 122.919  1.00  0.00
ATOM    679  CB  SER C  75     -32.597  20.449 123.125  1.00  0.00
ATOM    680  OG  SER C  75     -32.346  19.130 123.566  1.00  0.00
ATOM    682  C   SER C  75     -33.977  22.201 122.423  1.00  0.00
ATOM    683  O   SER C  75     -33.800  22.443 121.224  1.00  0.00
ATOM    684  N   ARG C  76     -34.123  23.166 123.358  1.00  0.00
ATOM    686  CA  ARG C  76     -34.003  24.536 122.981  1.00  0.00
ATOM    687  CB  ARG C  76     -35.355  25.197 122.669  1.00  0.00
ATOM    688  CG  ARG C  76     -35.214  26.556 121.992  1.00  0.00
ATOM    689  CD  ARG C  76     -36.544  27.136 121.523  1.00  0.00
ATOM    690  NE  ARG C  76     -36.221  28.411 120.820  1.00  0.00
ATOM    692  CZ  ARG C  76     -37.154  29.121 120.114  1.00  0.00
ATOM    693  NH1 ARG C  76     -38.444  28.687 119.985  1.00  0.00
ATOM    696  NH2 ARG C  76     -36.764  30.280 119.505  1.00  0.00
ATOM    699  C   ARG C  76     -33.229  25.241 124.061  1.00  0.00
ATOM    700  O   ARG C  76     -33.634  25.327 125.229  1.00  0.00
ATOM    701  N   ALA C  77     -32.016  25.679 123.658  1.00  0.00
ATOM    703  CA  ALA C  77     -31.113  26.393 124.512  1.00  0.00
ATOM    704  CB  ALA C  77     -29.636  26.049 124.245  1.00  0.00
ATOM    705  C   ALA C  77     -31.339  27.846 124.234  1.00  0.00
ATOM    706  O   ALA C  77     -31.060  28.336 123.135  1.00  0.00
ATOM    707  N   LEU C  78     -31.895  28.550 125.238  1.00  0.00
ATOM    709  CA  LEU C  78     -32.174  29.955 125.135  1.00  0.00
ATOM    710  CB  LEU C  78     -33.604  30.314 125.603  1.00  0.00
ATOM    711  CG  LEU C  78     -34.743  29.663 124.792  1.00  0.00
ATOM    712  CD1 LEU C  78     -36.118  29.953 125.411  1.00  0.00
ATOM    713  CD2 LEU C  78     -34.693  30.116 123.322  1.00  0.00
ATOM    714  C   LEU C  78     -31.221  30.749 125.970  1.00  0.00
ATOM    715  O   LEU C  78     -30.896  31.881 125.608  1.00  0.00
ATOM    716  N   GLY C  79     -30.728  30.156 127.085  1.00  0.00
ATOM    718  CA  GLY C  79     -29.811  30.831 127.970  1.00  0.00
ATOM    719  C   GLY C  79     -28.425  30.857 127.417  1.00  0.00
ATOM    720  O   GLY C  79     -28.037  29.975 126.646  1.00  0.00
ATOM    721  N   THR C  80     -27.624  31.858 127.858  1.00  0.00
ATOM    723  CA  THR C  80     -26.261  32.007 127.408  1.00  0.00
ATOM    724  CB  THR C  80     -25.648  33.327 127.829  1.00  0.00
ATOM    725  CG2 THR C  80     -24.218  33.470 127.268  1.00  0.00
ATOM    726  OG1 THR C  80     -26.433  34.395 127.319  1.00  0.00
ATOM    728  C   THR C  80     -25.483  30.845 127.971  1.00  0.00
ATOM    729  O   THR C  80     -25.561  30.535 129.158  1.00  0.00
ATOM    730  N   ASN C  81     -24.739  30.157 127.076  1.00  0.00
ATOM    732  CA  ASN C  81     -23.919  28.991 127.344  1.00  0.00
ATOM    733  CB  ASN C  81     -22.770  29.252 128.361  1.00  0.00
ATOM    734  CG  ASN C  81     -21.808  30.328 127.884  1.00  0.00
ATOM    735  OD1 ASN C  81     -21.228  30.273 126.801  1.00  0.00
ATOM    736  ND2 ASN C  81     -21.628  31.361 128.749  1.00  0.00
ATOM    739  C   ASN C  81     -24.730  27.826 127.883  1.00  0.00
ATOM    740  O   ASN C  81     -24.156  26.871 128.417  1.00  0.00
ATOM    741  N   SER C  82     -26.081  27.844 127.708  1.00  0.00
ATOM    743  CA  SER C  82     -26.909  26.777 128.200  1.00  0.00
ATOM    744  CB  SER C  82     -28.377  27.172 128.436  1.00  0.00
ATOM    745  OG  SER C  82     -29.058  27.459 127.221  1.00  0.00
ATOM    747  C   SER C  82     -26.839  25.571 127.319  1.00  0.00
ATOM    748  O   SER C  82     -26.664  25.693 126.104  1.00  0.00
ATOM    749  N   ILE C  83     -26.919  24.372 127.940  1.00  0.00
ATOM    751  CA  ILE C  83     -26.880  23.144 127.189  1.00  0.00
ATOM    752  CB  ILE C  83     -25.657  22.273 127.436  1.00  0.00
ATOM    753  CG2 ILE C  83     -25.755  20.953 126.639  1.00  0.00
ATOM    754  CG1 ILE C  83     -24.387  23.050 127.054  1.00  0.00
ATOM    755  CD1 ILE C  83     -23.104  22.321 127.397  1.00  0.00
ATOM    756  C   ILE C  83     -28.135  22.377 127.481  1.00  0.00
ATOM    757  O   ILE C  83     -28.403  21.994 128.622  1.00  0.00
ATOM    758  N   ALA C  84     -28.934  22.159 126.418  1.00  0.00
ATOM    760  CA  ALA C  84     -30.158  21.424 126.527  1.00  0.00
ATOM    761  CB  ALA C  84     -31.344  22.191 125.923  1.00  0.00
ATOM    762  C   ALA C  84     -29.968  20.110 125.827  1.00  0.00
ATOM    763  O   ALA C  84     -29.777  20.067 124.611  1.00  0.00
ATOM    764  N   VAL C  85     -30.022  19.014 126.613  1.00  0.00
ATOM    766  CA  VAL C  85     -29.858  17.647 126.185  1.00  0.00
ATOM    767  CB  VAL C  85     -28.832  16.885 127.039  1.00  0.00
ATOM    768  CG1 VAL C  85     -28.676  15.418 126.580  1.00  0.00
ATOM    769  CG2 VAL C  85     -27.495  17.640 127.109  1.00  0.00
ATOM    770  C   VAL C  85     -31.189  16.945 126.361  1.00  0.00
ATOM    771  O   VAL C  85     -31.696  16.797 127.478  1.00  0.00
ATOM    772  N   GLY C  86     -31.747  16.443 125.239  1.00  0.00
ATOM    774  CA  GLY C  86     -32.994  15.725 125.227  1.00  0.00
ATOM    775  C   GLY C  86     -34.136  16.521 124.696  1.00  0.00
ATOM    776  O   GLY C  86     -34.177  17.750 124.793  1.00  0.00
ATOM    777  N   SER C  87     -35.134  15.782 124.162  1.00  0.00
ATOM    779  CA  SER C  87     -36.305  16.372 123.579  1.00  0.00
ATOM    780  CB  SER C  87     -37.230  15.362 122.876  1.00  0.00
ATOM    781  OG  SER C  87     -36.545  14.775 121.778  1.00  0.00
ATOM    783  C   SER C  87     -37.066  17.137 124.612  1.00  0.00
ATOM    784  O   SER C  87     -37.173  16.745 125.775  1.00  0.00
ATOM    785  N   ASP C  88     -37.545  18.316 124.168  1.00  0.00
ATOM    787  CA  ASP C  88     -38.286  19.284 124.921  1.00  0.00
ATOM    788  CB  ASP C  88     -39.651  18.740 125.436  1.00  0.00
ATOM    789  CG  ASP C  88     -40.607  18.448 124.287  1.00  0.00
ATOM    790  OD1 ASP C  88     -40.827  19.342 123.429  1.00  0.00
ATOM    791  OD2 ASP C  88     -41.139  17.309 124.258  1.00  0.00
ATOM    792  C   ASP C  88     -37.503  19.852 126.078  1.00  0.00
ATOM    793  O   ASP C  88     -38.105  20.505 126.934  1.00  0.00
ATOM    794  N   SER C  89     -36.150  19.676 126.127  1.00  0.00
ATOM    796  CA  SER C  89     -35.390  20.247 127.210  1.00  0.00
ATOM    797  CB  SER C  89     -33.964  19.724 127.374  1.00  0.00
ATOM    798  OG  SER C  89     -34.028  18.371 127.770  1.00  0.00
ATOM    800  C   SER C  89     -35.313  21.720 127.013  1.00  0.00
ATOM    801  O   SER C  89     -34.990  22.199 125.926  1.00  0.00
ATOM    802  N   VAL C  90     -35.665  22.463 128.078  1.00  0.00
ATOM    804  CA  VAL C  90     -35.638  23.898 128.012  1.00  0.00
ATOM    805  CB  VAL C  90     -36.930  24.555 128.473  1.00  0.00
ATOM    806  CG1 VAL C  90     -36.819  26.094 128.387  1.00  0.00
ATOM    807  CG2 VAL C  90     -38.105  23.992 127.652  1.00  0.00
ATOM    808  C   VAL C  90     -34.501  24.328 128.888  1.00  0.00
ATOM    809  O   VAL C  90     -34.512  24.078 130.096  1.00  0.00
ATOM    810  N   ALA C  91     -33.495  24.983 128.276  1.00  0.00
ATOM    812  CA  ALA C  91     -32.366  25.452 129.032  1.00  0.00
ATOM    813  CB  ALA C  91     -31.034  24.863 128.544  1.00  0.00
ATOM    814  C   ALA C  91     -32.429  26.936 128.869  1.00  0.00
ATOM    815  O   ALA C  91     -31.907  27.519 127.915  1.00  0.00
ATOM    816  N   SER C  92     -33.107  27.587 129.836  1.00  0.00
ATOM    818  CA  SER C  92     -33.290  29.006 129.769  1.00  0.00
ATOM    819  CB  SER C  92     -34.729  29.424 130.142  1.00  0.00
ATOM    820  OG  SER C  92     -35.046  29.054 131.474  1.00  0.00
ATOM    822  C   SER C  92     -32.300  29.771 130.585  1.00  0.00
ATOM    823  O   SER C  92     -32.037  30.935 130.271  1.00  0.00
ATOM    824  N   GLY C  93     -31.713  29.131 131.624  1.00  0.00
ATOM    826  CA  GLY C  93     -30.748  29.811 132.455  1.00  0.00
ATOM    827  C   GLY C  93     -29.370  29.866 131.878  1.00  0.00
ATOM    828  O   GLY C  93     -28.967  28.999 131.097  1.00  0.00
ATOM    829  N   GLU C  94     -28.597  30.900 132.297  1.00  0.00
ATOM    831  CA  GLU C  94     -27.242  31.066 131.847  1.00  0.00
ATOM    832  CB  GLU C  94     -26.637  32.445 132.186  1.00  0.00
ATOM    833  CG  GLU C  94     -25.236  32.704 131.605  1.00  0.00
ATOM    834  CD  GLU C  94     -24.695  34.097 131.947  1.00  0.00
ATOM    835  OE1 GLU C  94     -25.387  34.916 132.609  1.00  0.00
ATOM    836  OE2 GLU C  94     -23.541  34.360 131.520  1.00  0.00
ATOM    837  C   GLU C  94     -26.439  29.980 132.502  1.00  0.00
ATOM    838  O   GLU C  94     -26.432  29.836 133.726  1.00  0.00
ATOM    839  N   GLY C  95     -25.781  29.167 131.650  1.00  0.00
ATOM    841  CA  GLY C  95     -24.967  28.063 132.072  1.00  0.00
ATOM    842  C   GLY C  95     -25.789  26.908 132.576  1.00  0.00
ATOM    843  O   GLY C  95     -25.226  25.998 133.189  1.00  0.00
ATOM    844  N   SER C  96     -27.130  26.919 132.348  1.00  0.00
ATOM    846  CA  SER C  96     -27.965  25.855 132.820  1.00  0.00
ATOM    847  CB  SER C  96     -29.439  26.252 133.002  1.00  0.00
ATOM    848  OG  SER C  96     -30.113  26.477 131.770  1.00  0.00
ATOM    850  C   SER C  96     -27.846  24.632 131.965  1.00  0.00
ATOM    851  O   SER C  96     -27.745  24.715 130.737  1.00  0.00
ATOM    852  N   ILE C  97     -27.812  23.462 132.634  1.00  0.00
ATOM    854  CA  ILE C  97     -27.703  22.219 131.918  1.00  0.00
ATOM    855  CB  ILE C  97     -26.518  21.373 132.337  1.00  0.00
ATOM    856  CG2 ILE C  97     -26.507  20.072 131.505  1.00  0.00
ATOM    857  CG1 ILE C  97     -25.210  22.146 132.124  1.00  0.00
ATOM    858  CD1 ILE C  97     -24.014  21.436 132.729  1.00  0.00
ATOM    859  C   ILE C  97     -28.971  21.464 132.173  1.00  0.00
ATOM    860  O   ILE C  97     -29.262  21.101 133.313  1.00  0.00
ATOM    861  N   SER C  98     -29.738  21.212 131.094  1.00  0.00
ATOM    863  CA  SER C  98     -30.970  20.481 131.211  1.00  0.00
ATOM    864  CB  SER C  98     -32.157  21.160 130.505  1.00  0.00
ATOM    865  OG  SER C  98     -32.379  22.444 131.051  1.00  0.00
ATOM    867  C   SER C  98     -30.771  19.159 130.548  1.00  0.00
ATOM    868  O   SER C  98     -30.703  19.093 129.326  1.00  0.00
ATOM    869  N   VAL C  99     -30.673  18.063 131.325  1.00  0.00
ATOM    871  CA  VAL C  99     -30.499  16.760 130.736  1.00  0.00
ATOM    872  CB  VAL C  99     -29.264  15.996 131.202  1.00  0.00
ATOM    873  CG1 VAL C  99     -29.194  14.616 130.512  1.00  0.00
ATOM    874  CG2 VAL C  99     -27.996  16.824 130.950  1.00  0.00
ATOM    875  C   VAL C  99     -31.723  15.985 131.127  1.00  0.00
ATOM    876  O   VAL C  99     -31.996  15.797 132.315  1.00  0.00
ATOM    877  N   GLY C 100     -32.478  15.522 130.112  1.00  0.00
ATOM    879  CA  GLY C 100     -33.666  14.746 130.357  1.00  0.00
ATOM    880  C   GLY C 100     -34.766  15.209 129.472  1.00  0.00
ATOM    881  O   GLY C 100     -34.863  16.394 129.159  1.00  0.00
ATOM    882  N   ASN C 101     -35.653  14.263 129.079  1.00  0.00
ATOM    884  CA  ASN C 101     -36.758  14.568 128.206  1.00  0.00
ATOM    885  CB  ASN C 101     -37.460  13.279 127.713  1.00  0.00
ATOM    886  CG  ASN C 101     -38.600  13.584 126.749  1.00  0.00
ATOM    887  OD1 ASN C 101     -38.431  14.179 125.689  1.00  0.00
ATOM    888  ND2 ASN C 101     -39.829  13.163 127.140  1.00  0.00
ATOM    891  C   ASN C 101     -37.722  15.414 128.985  1.00  0.00
ATOM    892  O   ASN C 101     -38.359  14.938 129.921  1.00  0.00
ATOM    893  N   GLY C 102     -37.882  16.682 128.550  1.00  0.00
ATOM    895  CA  GLY C 102     -38.748  17.620 129.211  1.00  0.00
ATOM    896  C   GLY C 102     -38.120  18.282 130.416  1.00  0.00
ATOM    897  O   GLY C 102     -38.847  18.902 131.195  1.00  0.00
ATOM    898  N   ALA C 103     -36.776  18.159 130.617  1.00  0.00
ATOM    900  CA  ALA C 103     -36.110  18.777 131.743  1.00  0.00
ATOM    901  CB  ALA C 103     -34.682  18.271 132.005  1.00  0.00
ATOM    902  C   ALA C 103     -36.026  20.264 131.546  1.00  0.00
ATOM    903  O   ALA C 103     -35.774  20.746 130.440  1.00  0.00
ATOM    904  N   GLN C 104     -36.264  21.024 132.636  1.00  0.00
ATOM    906  CA  GLN C 104     -36.221  22.460 132.550  1.00  0.00
ATOM    907  CB  GLN C 104     -37.590  23.120 132.840  1.00  0.00
ATOM    908  CG  GLN C 104     -37.610  24.656 132.723  1.00  0.00
ATOM    909  CD  GLN C 104     -38.988  25.233 133.056  1.00  0.00
ATOM    910  OE1 GLN C 104     -39.934  24.574 133.489  1.00  0.00
ATOM    911  NE2 GLN C 104     -39.095  26.574 132.867  1.00  0.00
ATOM    914  C   GLN C 104     -35.232  23.020 133.524  1.00  0.00
ATOM    915  O   GLN C 104     -35.337  22.765 134.722  1.00  0.00
ATOM    916  N   ALA C 105     -34.250  23.796 133.012  1.00  0.00
ATOM    918  CA  ALA C 105     -33.270  24.431 133.853  1.00  0.00
ATOM    919  CB  ALA C 105     -31.835  23.924 133.666  1.00  0.00
ATOM    920  C   ALA C 105     -33.421  25.899 133.564  1.00  0.00
ATOM    921  O   ALA C 105     -32.969  26.463 132.557  1.00  0.00
ATOM    922  N   SER C 106     -34.157  26.530 134.497  1.00  0.00
ATOM    924  CA  SER C 106     -34.507  27.913 134.439  1.00  0.00
ATOM    925  CB  SER C 106     -35.808  28.215 135.204  1.00  0.00
ATOM    926  OG  SER C 106     -36.912  27.545 134.613  1.00  0.00
ATOM    928  C   SER C 106     -33.467  28.832 134.968  1.00  0.00
ATOM    929  O   SER C 106     -33.229  29.879 134.365  1.00  0.00
ATOM    930  N   ALA C 107     -32.843  28.474 136.112  1.00  0.00
ATOM    932  CA  ALA C 107     -31.862  29.359 136.686  1.00  0.00
ATOM    933  CB  ALA C 107     -31.988  29.553 138.184  1.00  0.00
ATOM    934  C   ALA C 107     -30.415  29.207 136.340  1.00  0.00
ATOM    935  O   ALA C 107     -29.958  28.179 135.826  1.00  0.00
ATOM    936  N   HIS C 108     -29.664  30.295 136.638  1.00  0.00
ATOM    938  CA  HIS C 108     -28.255  30.412 136.410  1.00  0.00
ATOM    939  CB  HIS C 108     -27.683  31.752 136.928  1.00  0.00
ATOM    940  CG  HIS C 108     -26.282  32.070 136.481  1.00  0.00
ATOM    941  ND1 HIS C 108     -25.149  31.436 136.947  1.00  0.00
ATOM    942  CE1 HIS C 108     -24.094  32.004 136.311  1.00  0.00
ATOM    943  NE2 HIS C 108     -24.467  32.956 135.476  1.00  0.00
ATOM    944  CD2 HIS C 108     -25.845  32.996 135.590  1.00  0.00
ATOM    945  C   HIS C 108     -27.515  29.331 137.130  1.00  0.00
ATOM    946  O   HIS C 108     -27.678  29.125 138.335  1.00  0.00
ATOM    947  N   GLY C 109     -26.727  28.588 136.330  1.00  0.00
ATOM    949  CA  GLY C 109     -25.883  27.524 136.779  1.00  0.00
ATOM    950  C   GLY C 109     -26.579  26.307 137.291  1.00  0.00
ATOM    951  O   GLY C 109     -25.887  25.460 137.868  1.00  0.00
ATOM    952  N   SER C 110     -27.924  26.210 137.098  1.00  0.00
ATOM    954  CA  SER C 110     -28.683  25.090 137.582  1.00  0.00
ATOM    955  CB  SER C 110     -30.181  25.390 137.790  1.00  0.00
ATOM    956  OG  SER C 110     -30.863  25.572 136.555  1.00  0.00
ATOM    958  C   SER C 110     -28.551  23.875 136.722  1.00  0.00
ATOM    959  O   SER C 110     -28.429  23.965 135.497  1.00  0.00
ATOM    960  N   VAL C 111     -28.528  22.699 137.381  1.00  0.00
ATOM    962  CA  VAL C 111     -28.435  21.473 136.643  1.00  0.00
ATOM    963  CB  VAL C 111     -27.237  20.600 136.985  1.00  0.00
ATOM    964  CG1 VAL C 111     -27.290  19.322 136.124  1.00  0.00
ATOM    965  CG2 VAL C 111     -25.928  21.385 136.766  1.00  0.00
ATOM    966  C   VAL C 111     -29.706  20.726 136.923  1.00  0.00
ATOM    967  O   VAL C 111     -30.009  20.410 138.073  1.00  0.00
ATOM    968  N   ALA C 112     -30.471  20.441 135.852  1.00  0.00
ATOM    970  CA  ALA C 112     -31.695  19.702 135.944  1.00  0.00
ATOM    971  CB  ALA C 112     -32.872  20.366 135.199  1.00  0.00
ATOM    972  C   ALA C 112     -31.342  18.406 135.289  1.00  0.00
ATOM    973  O   ALA C 112     -31.400  18.269 134.070  1.00  0.00
ATOM    974  N   LEU C 113     -30.926  17.425 136.108  1.00  0.00
ATOM    976  CA  LEU C 113     -30.534  16.136 135.622  1.00  0.00
ATOM    977  CB  LEU C 113     -29.192  15.722 136.270  1.00  0.00
ATOM    978  CG  LEU C 113     -28.561  14.394 135.819  1.00  0.00
ATOM    979  CD1 LEU C 113     -28.139  14.399 134.344  1.00  0.00
ATOM    980  CD2 LEU C 113     -27.405  14.029 136.750  1.00  0.00
ATOM    981  C   LEU C 113     -31.639  15.191 135.996  1.00  0.00
ATOM    982  O   LEU C 113     -31.657  14.631 137.092  1.00  0.00
ATOM    983  N   GLY C 114     -32.583  14.988 135.057  1.00  0.00
ATOM    985  CA  GLY C 114     -33.708  14.116 135.265  1.00  0.00
ATOM    986  C   GLY C 114     -34.753  14.461 134.255  1.00  0.00
ATOM    987  O   GLY C 114     -34.932  15.626 133.901  1.00  0.00
ATOM    988  N   GLU C 115     -35.566  13.450 133.879  1.00  0.00
ATOM    990  CA  GLU C 115     -36.602  13.574 132.883  1.00  0.00
ATOM    991  CB  GLU C 115     -37.218  12.172 132.646  1.00  0.00
ATOM    992  CG  GLU C 115     -38.129  11.945 131.430  1.00  0.00
ATOM    993  CD  GLU C 115     -39.605  12.065 131.803  1.00  0.00
ATOM    994  OE1 GLU C 115     -40.028  11.427 132.804  1.00  0.00
ATOM    995  OE2 GLU C 115     -40.338  12.785 131.077  1.00  0.00
ATOM    996  C   GLU C 115     -37.640  14.607 133.238  1.00  0.00
ATOM    997  O   GLU C 115     -37.913  15.498 132.438  1.00  0.00
ATOM    998  N   ASN C 116     -38.170  14.583 134.474  1.00  0.00
ATOM   1000  CA  ASN C 116     -39.165  15.553 134.873  1.00  0.00
ATOM   1001  CB  ASN C 116     -40.344  14.924 135.650  1.00  0.00
ATOM   1002  CG  ASN C 116     -41.149  14.008 134.745  1.00  0.00
ATOM   1003  OD1 ASN C 116     -41.732  14.419 133.742  1.00  0.00
ATOM   1004  ND2 ASN C 116     -41.179  12.702 135.116  1.00  0.00
ATOM   1007  C   ASN C 116     -38.526  16.599 135.750  1.00  0.00
ATOM   1008  O   ASN C 116     -39.238  17.372 136.400  1.00  0.00
ATOM   1009  N   ALA C 117     -37.164  16.656 135.782  1.00  0.00
ATOM   1011  CA  ALA C 117     -36.463  17.580 136.625  1.00  0.00
ATOM   1012  CB  ALA C 117     -34.960  17.291 136.764  1.00  0.00
ATOM   1013  C   ALA C 117     -36.630  19.013 136.253  1.00  0.00
ATOM   1014  O   ALA C 117     -36.481  19.416 135.097  1.00  0.00
ATOM   1015  N   ALA C 118     -36.982  19.794 137.287  1.00  0.00
ATOM   1017  CA  ALA C 118     -37.180  21.203 137.175  1.00  0.00
ATOM   1018  CB  ALA C 118     -38.606  21.660 137.533  1.00  0.00
ATOM   1019  C   ALA C 118     -36.230  21.842 138.134  1.00  0.00
ATOM   1020  O   ALA C 118     -36.243  21.565 139.338  1.00  0.00
ATOM   1021  N   ALA C 119     -35.373  22.730 137.596  1.00  0.00
ATOM   1023  CA  ALA C 119     -34.411  23.438 138.381  1.00  0.00
ATOM   1024  CB  ALA C 119     -32.959  23.057 138.036  1.00  0.00
ATOM   1025  C   ALA C 119     -34.659  24.913 138.152  1.00  0.00
ATOM   1026  O   ALA C 119     -34.083  25.538 137.253  1.00  0.00
ATOM   1027  N   PRO C 120     -35.605  25.485 138.904  1.00  0.00
ATOM   1028  CA  PRO C 120     -35.931  26.887 138.826  1.00  0.00
ATOM   1029  CB  PRO C 120     -37.313  27.023 139.471  1.00  0.00
ATOM   1030  CG  PRO C 120     -37.393  25.856 140.469  1.00  0.00
ATOM   1031  CD  PRO C 120     -36.446  24.797 139.891  1.00  0.00
ATOM   1032  C   PRO C 120     -34.872  27.745 139.472  1.00  0.00
ATOM   1033  O   PRO C 120     -34.911  28.958 139.267  1.00  0.00
ATOM   1034  N   ASP C 121     -33.958  27.139 140.271  1.00  0.00
ATOM   1036  CA  ASP C 121     -33.302  27.812 141.357  1.00  0.00
ATOM   1037  CB  ASP C 121     -33.491  27.039 142.675  1.00  0.00
ATOM   1038  CG  ASP C 121     -34.967  27.016 143.119  1.00  0.00
ATOM   1039  OD1 ASP C 121     -35.817  27.764 142.565  1.00  0.00
ATOM   1040  OD2 ASP C 121     -35.263  26.247 144.066  1.00  0.00
ATOM   1041  C   ASP C 121     -31.833  27.945 141.052  1.00  0.00
ATOM   1042  O   ASP C 121     -31.229  27.061 140.434  1.00  0.00
ATOM   1043  N   ALA C 122     -31.226  29.083 141.479  1.00  0.00
ATOM   1045  CA  ALA C 122     -29.837  29.393 141.222  1.00  0.00
ATOM   1046  CB  ALA C 122     -29.411  30.788 141.720  1.00  0.00
ATOM   1047  C   ALA C 122     -28.906  28.386 141.809  1.00  0.00
ATOM   1048  O   ALA C 122     -28.926  28.099 143.006  1.00  0.00
ATOM   1049  N   ASN C 123     -28.076  27.827 140.895  1.00  0.00
ATOM   1051  CA  ASN C 123     -27.070  26.812 141.099  1.00  0.00
ATOM   1052  CB  ASN C 123     -25.826  27.365 141.839  1.00  0.00
ATOM   1053  CG  ASN C 123     -24.567  26.536 141.565  1.00  0.00
ATOM   1054  OD1 ASN C 123     -23.825  26.264 142.508  1.00  0.00
ATOM   1055  ND2 ASN C 123     -24.285  26.164 140.284  1.00  0.00
ATOM   1058  C   ASN C 123     -27.626  25.584 141.777  1.00  0.00
ATOM   1059  O   ASN C 123     -26.894  24.803 142.391  1.00  0.00
ATOM   1060  N   SER C 124     -28.950  25.354 141.626  1.00  0.00
ATOM   1062  CA  SER C 124     -29.577  24.232 142.247  1.00  0.00
ATOM   1063  CB  SER C 124     -31.067  24.411 142.398  1.00  0.00
ATOM   1064  OG  SER C 124     -31.755  24.366 141.153  1.00  0.00
ATOM   1066  C   SER C 124     -29.359  22.977 141.488  1.00  0.00
ATOM   1067  O   SER C 124     -29.085  23.014 140.281  1.00  0.00
ATOM   1068  N   VAL C 125     -29.454  21.836 142.209  1.00  0.00
ATOM   1070  CA  VAL C 125     -29.273  20.610 141.500  1.00  0.00
ATOM   1071  CB  VAL C 125     -28.053  19.796 141.908  1.00  0.00
ATOM   1072  CG1 VAL C 125     -27.987  18.497 141.074  1.00  0.00
ATOM   1073  CG2 VAL C 125     -26.786  20.661 141.752  1.00  0.00
ATOM   1074  C   VAL C 125     -30.523  19.807 141.680  1.00  0.00
ATOM   1075  O   VAL C 125     -30.875  19.416 142.792  1.00  0.00
ATOM   1076  N   ALA C 126     -31.241  19.607 140.558  1.00  0.00
ATOM   1078  CA  ALA C 126     -32.418  18.790 140.520  1.00  0.00
ATOM   1079  CB  ALA C 126     -33.463  19.255 139.493  1.00  0.00
ATOM   1080  C   ALA C 126     -31.760  17.519 140.068  1.00  0.00
ATOM   1081  O   ALA C 126     -31.230  17.435 138.959  1.00  0.00
ATOM   1082  N   LEU C 127     -31.754  16.505 140.946  1.00  0.00
ATOM   1084  CA  LEU C 127     -31.087  15.275 140.659  1.00  0.00
ATOM   1085  CB  LEU C 127     -29.949  15.142 141.703  1.00  0.00
ATOM   1086  CG  LEU C 127     -28.988  13.956 141.642  1.00  0.00
ATOM   1087  CD1 LEU C 127     -28.150  14.001 140.356  1.00  0.00
ATOM   1088  CD2 LEU C 127     -28.116  13.903 142.908  1.00  0.00
ATOM   1089  C   LEU C 127     -32.098  14.168 140.765  1.00  0.00
ATOM   1090  O   LEU C 127     -32.673  13.923 141.824  1.00  0.00
ATOM   1091  N   GLY C 128     -32.322  13.471 139.634  1.00  0.00
ATOM   1093  CA  GLY C 128     -33.250  12.376 139.523  1.00  0.00
ATOM   1094  C   GLY C 128     -34.514  12.854 138.873  1.00  0.00
ATOM   1095  O   GLY C 128     -34.900  14.025 138.986  1.00  0.00
ATOM   1096  N   ALA C 129     -35.205  11.916 138.174  1.00  0.00
ATOM   1098  CA  ALA C 129     -36.431  12.265 137.495  1.00  0.00
ATOM   1099  CB  ALA C 129     -36.973  11.198 136.536  1.00  0.00
ATOM   1100  C   ALA C 129     -37.505  12.589 138.482  1.00  0.00
ATOM   1101  O   ALA C 129     -37.682  11.882 139.475  1.00  0.00
ATOM   1102  N   GLY C 130     -38.218  13.703 138.213  1.00  0.00
ATOM   1104  CA  GLY C 130     -39.279  14.172 139.054  1.00  0.00
ATOM   1105  C   GLY C 130     -38.779  15.112 140.105  1.00  0.00
ATOM   1106  O   GLY C 130     -39.593  15.601 140.887  1.00  0.00
ATOM   1107  N   SER C 131     -37.449  15.386 140.165  1.00  0.00
ATOM   1109  CA  SER C 131     -36.923  16.291 141.148  1.00  0.00
ATOM   1110  CB  SER C 131     -35.404  16.151 141.286  1.00  0.00
ATOM   1111  OG  SER C 131     -34.888  17.094 142.205  1.00  0.00
ATOM   1113  C   SER C 131     -37.235  17.724 140.813  1.00  0.00
ATOM   1114  O   SER C 131     -37.072  18.154 139.673  1.00  0.00
ATOM   1115  N   LYS C 132     -37.712  18.489 141.821  1.00  0.00
ATOM   1117  CA  LYS C 132     -38.012  19.885 141.633  1.00  0.00
ATOM   1118  CB  LYS C 132     -39.514  20.233 141.690  1.00  0.00
ATOM   1119  CG  LYS C 132     -40.283  19.602 140.523  1.00  0.00
ATOM   1120  CD  LYS C 132     -41.775  19.913 140.448  1.00  0.00
ATOM   1121  CE  LYS C 132     -42.466  19.142 139.320  1.00  0.00
ATOM   1122  NZ  LYS C 132     -43.908  19.464 139.272  1.00  0.00
ATOM   1126  C   LYS C 132     -37.266  20.581 142.717  1.00  0.00
ATOM   1127  O   LYS C 132     -37.420  20.232 143.890  1.00  0.00
ATOM   1128  N   THR C 133     -36.432  21.585 142.339  1.00  0.00
ATOM   1130  CA  THR C 133     -35.645  22.260 143.343  1.00  0.00
ATOM   1131  CB  THR C 133     -34.507  23.070 142.826  1.00  0.00
ATOM   1132  CG2 THR C 133     -33.672  23.435 144.076  1.00  0.00
ATOM   1133  OG1 THR C 133     -33.667  22.267 142.005  1.00  0.00
ATOM   1135  C   THR C 133     -36.500  23.086 144.279  1.00  0.00
ATOM   1136  O   THR C 133     -37.337  23.890 143.864  1.00  0.00
ATOM   1137  N   SER C 134     -36.262  22.846 145.588  1.00  0.00
ATOM   1139  CA  SER C 134     -36.954  23.466 146.675  1.00  0.00
ATOM   1140  CB  SER C 134     -36.860  22.590 147.940  1.00  0.00
ATOM   1141  OG  SER C 134     -37.519  21.349 147.728  1.00  0.00
ATOM   1143  C   SER C 134     -36.549  24.861 147.075  1.00  0.00
ATOM   1144  O   SER C 134     -37.426  25.720 147.191  1.00  0.00
ATOM   1145  N   GLU C 135     -35.231  25.126 147.280  1.00  0.00
ATOM   1147  CA  GLU C 135     -34.762  26.423 147.730  1.00  0.00
ATOM   1148  CB  GLU C 135     -34.095  26.343 149.120  1.00  0.00
ATOM   1149  CG  GLU C 135     -35.057  25.935 150.244  1.00  0.00
ATOM   1150  CD  GLU C 135     -34.278  25.684 151.527  1.00  0.00
ATOM   1151  OE1 GLU C 135     -34.533  26.412 152.521  1.00  0.00
ATOM   1152  OE2 GLU C 135     -33.456  24.730 151.553  1.00  0.00
ATOM   1153  C   GLU C 135     -33.759  27.023 146.795  1.00  0.00
ATOM   1154  O   GLU C 135     -32.820  26.340 146.373  1.00  0.00
ATOM   1155  N   VAL C 136     -33.963  28.332 146.472  1.00  0.00
ATOM   1157  CA  VAL C 136     -33.110  29.072 145.569  1.00  0.00
ATOM   1158  CB  VAL C 136     -33.761  30.372 145.052  1.00  0.00
ATOM   1159  CG1 VAL C 136     -32.800  31.145 144.122  1.00  0.00
ATOM   1160  CG2 VAL C 136     -35.174  30.161 144.494  1.00  0.00
ATOM   1161  C   VAL C 136     -31.896  29.513 146.352  1.00  0.00
ATOM   1162  O   VAL C 136     -30.769  29.101 146.074  1.00  0.00
ATOM   1163  N   VAL C 137     -32.140  30.344 147.392  1.00  0.00
ATOM   1165  CA  VAL C 137     -31.112  30.886 148.235  1.00  0.00
ATOM   1166  CB  VAL C 137     -30.960  32.409 148.155  1.00  0.00
ATOM   1167  CG1 VAL C 137     -29.853  32.905 149.111  1.00  0.00
ATOM   1168  CG2 VAL C 137     -30.656  32.835 146.707  1.00  0.00
ATOM   1169  C   VAL C 137     -31.543  30.515 149.619  1.00  0.00
ATOM   1170  O   VAL C 137     -32.714  30.655 149.983  1.00  0.00
ATOM   1171  N   ALA C 138     -30.577  29.991 150.400  1.00  0.00
ATOM   1173  CA  ALA C 138     -30.800  29.605 151.762  1.00  0.00
ATOM   1174  CB  ALA C 138     -29.681  28.721 152.344  1.00  0.00
ATOM   1175  C   ALA C 138     -30.904  30.838 152.610  1.00  0.00
ATOM   1176  O   ALA C 138     -30.192  31.822 152.391  1.00  0.00
ATOM   1177  N   THR C 139     -31.854  30.812 153.571  1.00  0.00
ATOM   1179  CA  THR C 139     -32.079  31.895 154.498  1.00  0.00
ATOM   1180  CB  THR C 139     -33.367  31.769 155.280  1.00  0.00
ATOM   1181  CG2 THR C 139     -34.556  31.854 154.305  1.00  0.00
ATOM   1182  OG1 THR C 139     -33.413  30.543 156.002  1.00  0.00
ATOM   1184  C   THR C 139     -30.924  31.956 155.464  1.00  0.00
ATOM   1185  O   THR C 139     -30.375  30.919 155.845  1.00  0.00
ATOM   1186  N   LYS C 140     -30.515  33.189 155.849  1.00  0.00
ATOM   1188  CA  LYS C 140     -29.418  33.369 156.770  1.00  0.00
ATOM   1189  CB  LYS C 140     -28.737  34.741 156.653  1.00  0.00
ATOM   1190  CG  LYS C 140     -27.962  34.886 155.342  1.00  0.00
ATOM   1191  CD  LYS C 140     -27.215  36.208 155.190  1.00  0.00
ATOM   1192  CE  LYS C 140     -26.450  36.309 153.870  1.00  0.00
ATOM   1193  NZ  LYS C 140     -25.682  37.567 153.822  1.00  0.00
ATOM   1197  C   LYS C 140     -29.854  33.149 158.191  1.00  0.00
ATOM   1198  O   LYS C 140     -29.029  32.807 159.037  1.00  0.00
ATOM   1199  N   GLY C 141     -31.161  33.342 158.483  1.00  0.00
ATOM   1201  CA  GLY C 141     -31.692  33.125 159.798  1.00  0.00
ATOM   1202  C   GLY C 141     -32.516  31.881 159.701  1.00  0.00
ATOM   1203  O   GLY C 141     -33.357  31.765 158.805  1.00  0.00
ATOM   1204  N   THR C 142     -32.282  30.920 160.624  1.00  0.00
ATOM   1206  CA  THR C 142     -33.013  29.681 160.634  1.00  0.00
ATOM   1207  CB  THR C 142     -32.182  28.447 160.324  1.00  0.00
ATOM   1208  CG2 THR C 142     -31.731  28.473 158.851  1.00  0.00
ATOM   1209  OG1 THR C 142     -31.067  28.340 161.202  1.00  0.00
ATOM   1211  C   THR C 142     -33.686  29.494 161.955  1.00  0.00
ATOM   1212  O   THR C 142     -33.126  29.808 163.007  1.00  0.00
ATOM   1213  N   THR C 143     -34.939  28.999 161.905  1.00  0.00
ATOM   1215  CA  THR C 143     -35.708  28.748 163.089  1.00  0.00
ATOM   1216  CB  THR C 143     -37.122  29.267 162.975  1.00  0.00
ATOM   1217  CG2 THR C 143     -37.890  29.009 164.283  1.00  0.00
ATOM   1218  OG1 THR C 143     -37.086  30.669 162.746  1.00  0.00
ATOM   1220  C   THR C 143     -35.695  27.256 163.284  1.00  0.00
ATOM   1221  O   THR C 143     -36.115  26.503 162.400  1.00  0.00
ATOM   1222  N   ILE C 144     -35.178  26.806 164.450  1.00  0.00
ATOM   1224  CA  ILE C 144     -35.128  25.405 164.769  1.00  0.00
ATOM   1225  CB  ILE C 144     -33.713  24.838 164.922  1.00  0.00
ATOM   1226  CG2 ILE C 144     -33.805  23.345 165.324  1.00  0.00
ATOM   1227  CG1 ILE C 144     -32.890  25.027 163.625  1.00  0.00
ATOM   1228  CD1 ILE C 144     -31.407  24.661 163.741  1.00  0.00
ATOM   1229  C   ILE C 144     -35.865  25.321 166.078  1.00  0.00
ATOM   1230  O   ILE C 144     -35.387  25.808 167.104  1.00  0.00
ATOM   1231  N   ASN C 145     -37.075  24.712 166.035  1.00  0.00
ATOM   1233  CA  ASN C 145     -37.972  24.500 167.152  1.00  0.00
ATOM   1234  CB  ASN C 145     -37.530  23.333 168.081  1.00  0.00
ATOM   1235  CG  ASN C 145     -37.609  21.985 167.355  1.00  0.00
ATOM   1236  OD1 ASN C 145     -38.410  21.744 166.451  1.00  0.00
ATOM   1237  ND2 ASN C 145     -36.724  21.046 167.779  1.00  0.00
ATOM   1240  C   ASN C 145     -38.290  25.748 167.946  1.00  0.00
ATOM   1241  O   ASN C 145     -38.397  25.724 169.175  1.00  0.00
ATOM   1242  N   GLY C 146     -38.449  26.883 167.231  1.00  0.00
ATOM   1244  CA  GLY C 146     -38.774  28.156 167.819  1.00  0.00
ATOM   1245  C   GLY C 146     -37.582  28.956 168.265  1.00  0.00
ATOM   1246  O   GLY C 146     -37.764  30.096 168.695  1.00  0.00
ATOM   1247  N   GLN C 147     -36.349  28.397 168.182  1.00  0.00
ATOM   1249  CA  GLN C 147     -35.166  29.112 168.579  1.00  0.00
ATOM   1250  CB  GLN C 147     -34.177  28.254 169.404  1.00  0.00
ATOM   1251  CG  GLN C 147     -32.937  29.000 169.935  1.00  0.00
ATOM   1252  CD  GLN C 147     -32.062  28.093 170.808  1.00  0.00
ATOM   1253  OE1 GLN C 147     -32.374  26.951 171.147  1.00  0.00
ATOM   1254  NE2 GLN C 147     -30.872  28.631 171.184  1.00  0.00
ATOM   1257  C   GLN C 147     -34.492  29.606 167.330  1.00  0.00
ATOM   1258  O   GLN C 147     -34.317  28.865 166.360  1.00  0.00
ATOM   1259  N   TYR C 148     -34.128  30.906 167.341  1.00  0.00
ATOM   1261  CA  TYR C 148     -33.471  31.570 166.252  1.00  0.00
ATOM   1262  CB  TYR C 148     -33.689  33.106 166.324  1.00  0.00
ATOM   1263  CG  TYR C 148     -33.045  33.858 165.200  1.00  0.00
ATOM   1264  CD1 TYR C 148     -33.601  33.840 163.915  1.00  0.00
ATOM   1265  CE1 TYR C 148     -32.995  34.548 162.875  1.00  0.00
ATOM   1266  CZ  TYR C 148     -31.831  35.285 163.111  1.00  0.00
ATOM   1267  OH  TYR C 148     -31.216  36.001 162.062  1.00  0.00
ATOM   1269  CE2 TYR C 148     -31.274  35.314 164.390  1.00  0.00
ATOM   1270  CD2 TYR C 148     -31.882  34.607 165.427  1.00  0.00
ATOM   1271  C   TYR C 148     -31.996  31.259 166.275  1.00  0.00
ATOM   1272  O   TYR C 148     -31.336  31.363 167.311  1.00  0.00
ATOM   1273  N   TYR C 149     -31.467  30.859 165.103  1.00  0.00
ATOM   1275  CA  TYR C 149     -30.076  30.561 164.909  1.00  0.00
ATOM   1276  CB  TYR C 149     -29.711  29.076 164.659  1.00  0.00
ATOM   1277  CG  TYR C 149     -29.881  28.217 165.865  1.00  0.00
ATOM   1278  CD1 TYR C 149     -31.073  27.550 166.169  1.00  0.00
ATOM   1279  CE1 TYR C 149     -31.159  26.746 167.311  1.00  0.00
ATOM   1280  CZ  TYR C 149     -30.049  26.600 168.150  1.00  0.00
ATOM   1281  OH  TYR C 149     -30.116  25.795 169.307  1.00  0.00
ATOM   1283  CE2 TYR C 149     -28.858  27.257 167.846  1.00  0.00
ATOM   1284  CD2 TYR C 149     -28.777  28.057 166.708  1.00  0.00
ATOM   1285  C   TYR C 149     -29.554  31.291 163.716  1.00  0.00
ATOM   1286  O   TYR C 149     -30.253  31.460 162.714  1.00  0.00
ATOM   1287  N   ASP C 150     -28.298  31.783 163.841  1.00  0.00
ATOM   1289  CA  ASP C 150     -27.622  32.461 162.768  1.00  0.00
ATOM   1290  CB  ASP C 150     -26.520  33.436 163.252  1.00  0.00
ATOM   1291  CG  ASP C 150     -25.882  34.260 162.123  1.00  0.00
ATOM   1292  OD1 ASP C 150     -26.224  34.108 160.920  1.00  0.00
ATOM   1293  OD2 ASP C 150     -25.002  35.086 162.481  1.00  0.00
ATOM   1294  C   ASP C 150     -26.996  31.301 162.036  1.00  0.00
ATOM   1295  O   ASP C 150     -26.212  30.537 162.608  1.00  0.00
ATOM   1296  N   PHE C 151     -27.377  31.142 160.757  1.00  0.00
ATOM   1298  CA  PHE C 151     -26.916  30.072 159.920  1.00  0.00
ATOM   1299  CB  PHE C 151     -28.104  29.540 159.078  1.00  0.00
ATOM   1300  CG  PHE C 151     -27.806  28.399 158.162  1.00  0.00
ATOM   1301  CD1 PHE C 151     -27.631  27.108 158.678  1.00  0.00
ATOM   1302  CE1 PHE C 151     -27.374  26.034 157.824  1.00  0.00
ATOM   1303  CZ  PHE C 151     -27.313  26.240 156.445  1.00  0.00
ATOM   1304  CE2 PHE C 151     -27.515  27.519 155.920  1.00  0.00
ATOM   1305  CD2 PHE C 151     -27.769  28.593 156.776  1.00  0.00
ATOM   1306  C   PHE C 151     -25.758  30.533 159.076  1.00  0.00
ATOM   1307  O   PHE C 151     -25.764  31.639 158.532  1.00  0.00
ATOM   1308  N   ALA C 152     -24.714  29.677 158.993  1.00  0.00
ATOM   1310  CA  ALA C 152     -23.534  29.958 158.217  1.00  0.00
ATOM   1311  CB  ALA C 152     -22.256  29.342 158.790  1.00  0.00
ATOM   1312  C   ALA C 152     -23.679  29.449 156.811  1.00  0.00
ATOM   1313  O   ALA C 152     -24.406  28.489 156.555  1.00  0.00
ATOM   1314  N   GLY C 153     -22.967  30.108 155.870  1.00  0.00
ATOM   1316  CA  GLY C 153     -22.973  29.760 154.475  1.00  0.00
ATOM   1317  C   GLY C 153     -23.838  30.745 153.771  1.00  0.00
ATOM   1318  O   GLY C 153     -25.045  30.543 153.630  1.00  0.00
ATOM   1319  N   ASP C 154     -23.200  31.841 153.308  1.00  0.00
ATOM   1321  CA  ASP C 154     -23.856  32.917 152.613  1.00  0.00
ATOM   1322  CB  ASP C 154     -22.989  34.200 152.553  1.00  0.00
ATOM   1323  CG  ASP C 154     -22.866  34.900 153.911  1.00  0.00
ATOM   1324  OD1 ASP C 154     -23.637  34.601 154.862  1.00  0.00
ATOM   1325  OD2 ASP C 154     -21.969  35.778 154.007  1.00  0.00
ATOM   1326  C   ASP C 154     -24.185  32.560 151.196  1.00  0.00
ATOM   1327  O   ASP C 154     -25.255  32.928 150.706  1.00  0.00
ATOM   1328  N   ALA C 155     -23.281  31.813 150.520  1.00  0.00
ATOM   1330  CA  ALA C 155     -23.467  31.443 149.145  1.00  0.00
ATOM   1331  CB  ALA C 155     -22.139  31.315 148.370  1.00  0.00
ATOM   1332  C   ALA C 155     -24.204  30.146 148.991  1.00  0.00
ATOM   1333  O   ALA C 155     -23.766  29.136 149.544  1.00  0.00
ATOM   1334  N   PRO C 156     -25.354  30.137 148.321  1.00  0.00
ATOM   1335  CA  PRO C 156     -26.116  28.937 148.066  1.00  0.00
ATOM   1336  CB  PRO C 156     -27.509  29.423 147.672  1.00  0.00
ATOM   1337  CG  PRO C 156     -27.258  30.803 147.036  1.00  0.00
ATOM   1338  CD  PRO C 156     -26.007  31.324 147.763  1.00  0.00
ATOM   1339  C   PRO C 156     -25.475  28.127 146.962  1.00  0.00
ATOM   1340  O   PRO C 156     -24.912  28.722 146.040  1.00  0.00
ATOM   1341  N   SER C 157     -25.544  26.775 147.014  1.00  0.00
ATOM   1343  CA  SER C 157     -26.047  26.125 145.832  1.00  0.00
ATOM   1344  CB  SER C 157     -25.402  24.774 145.495  1.00  0.00
ATOM   1345  OG  SER C 157     -24.040  24.982 145.165  1.00  0.00
ATOM   1347  C   SER C 157     -27.516  25.919 145.993  1.00  0.00
ATOM   1348  O   SER C 157     -28.240  25.821 145.004  1.00  0.00
ATOM   1349  N   GLY C 158     -27.989  25.914 147.259  1.00  0.00
ATOM   1351  CA  GLY C 158     -29.381  25.734 147.509  1.00  0.00
ATOM   1352  C   GLY C 158     -29.633  24.285 147.694  1.00  0.00
ATOM   1353  O   GLY C 158     -28.818  23.562 148.274  1.00  0.00
ATOM   1354  N   THR C 159     -30.825  23.846 147.254  1.00  0.00
ATOM   1356  CA  THR C 159     -31.175  22.476 147.440  1.00  0.00
ATOM   1357  CB  THR C 159     -32.673  22.331 147.651  1.00  0.00
ATOM   1358  CG2 THR C 159     -33.003  20.910 148.146  1.00  0.00
ATOM   1359  OG1 THR C 159     -33.073  23.178 148.722  1.00  0.00
ATOM   1361  C   THR C 159     -30.638  21.550 146.364  1.00  0.00
ATOM   1362  O   THR C 159     -30.571  21.863 145.164  1.00  0.00
ATOM   1363  N   VAL C 160     -30.150  20.382 146.852  1.00  0.00
ATOM   1365  CA  VAL C 160     -29.698  19.312 146.001  1.00  0.00
ATOM   1366  CB  VAL C 160     -28.418  18.608 146.397  1.00  0.00
ATOM   1367  CG1 VAL C 160     -28.107  17.515 145.351  1.00  0.00
ATOM   1368  CG2 VAL C 160     -27.286  19.651 146.437  1.00  0.00
ATOM   1369  C   VAL C 160     -30.911  18.454 146.215  1.00  0.00
ATOM   1370  O   VAL C 160     -30.996  17.633 147.133  1.00  0.00
ATOM   1371  N   SER C 161     -31.923  18.751 145.379  1.00  0.00
ATOM   1373  CA  SER C 161     -33.196  18.103 145.425  1.00  0.00
ATOM   1374  CB  SER C 161     -34.346  18.928 144.826  1.00  0.00
ATOM   1375  OG  SER C 161     -34.602  20.082 145.610  1.00  0.00
ATOM   1377  C   SER C 161     -33.175  16.806 144.722  1.00  0.00
ATOM   1378  O   SER C 161     -32.550  16.664 143.675  1.00  0.00
ATOM   1379  N   VAL C 162     -33.826  15.808 145.335  1.00  0.00
ATOM   1381  CA  VAL C 162     -33.953  14.505 144.750  1.00  0.00
ATOM   1382  CB  VAL C 162     -33.343  13.395 145.581  1.00  0.00
ATOM   1383  CG1 VAL C 162     -31.823  13.624 145.706  1.00  0.00
ATOM   1384  CG2 VAL C 162     -34.061  13.321 146.942  1.00  0.00
ATOM   1385  C   VAL C 162     -35.415  14.230 144.464  1.00  0.00
ATOM   1386  O   VAL C 162     -35.736  13.241 143.800  1.00  0.00
ATOM   1387  N   GLY C 163     -36.327  15.136 144.915  1.00  0.00
ATOM   1389  CA  GLY C 163     -37.734  14.941 144.722  1.00  0.00
ATOM   1390  C   GLY C 163     -38.560  16.183 144.810  1.00  0.00
ATOM   1391  O   GLY C 163     -38.075  17.305 144.664  1.00  0.00
ATOM   1392  N   ASP C 164     -39.875  15.936 144.969  1.00  0.00
ATOM   1394  CA  ASP C 164     -40.936  16.903 145.074  1.00  0.00
ATOM   1395  CB  ASP C 164     -42.273  16.351 144.528  1.00  0.00
ATOM   1396  CG  ASP C 164     -42.200  16.041 143.040  1.00  0.00
ATOM   1397  OD1 ASP C 164     -41.805  16.934 142.248  1.00  0.00
ATOM   1398  OD2 ASP C 164     -42.527  14.880 142.680  1.00  0.00
ATOM   1399  C   ASP C 164     -41.243  17.279 146.493  1.00  0.00
ATOM   1400  O   ASP C 164     -40.974  16.524 147.428  1.00  0.00
ATOM   1401  N   LYS C 165     -41.815  18.493 146.671  1.00  0.00
ATOM   1403  CA  LYS C 165     -42.227  19.014 147.953  1.00  0.00
ATOM   1404  CB  LYS C 165     -42.581  20.509 147.911  1.00  0.00
ATOM   1405  CG  LYS C 165     -41.384  21.422 147.654  1.00  0.00
ATOM   1406  CD  LYS C 165     -41.765  22.899 147.603  1.00  0.00
ATOM   1407  CE  LYS C 165     -40.576  23.809 147.323  1.00  0.00
ATOM   1408  NZ  LYS C 165     -40.998  25.219 147.306  1.00  0.00
ATOM   1412  C   LYS C 165     -43.463  18.264 148.361  1.00  0.00
ATOM   1413  O   LYS C 165     -44.399  18.108 147.572  1.00  0.00
ATOM   1414  N   GLY C 166     -43.465  17.756 149.612  1.00  0.00
ATOM   1416  CA  GLY C 166     -44.566  17.000 150.161  1.00  0.00
ATOM   1417  C   GLY C 166     -44.424  15.532 149.856  1.00  0.00
ATOM   1418  O   GLY C 166     -45.141  14.709 150.424  1.00  0.00
ATOM   1419  N   ALA C 167     -43.487  15.179 148.951  1.00  0.00
ATOM   1421  CA  ALA C 167     -43.183  13.837 148.554  1.00  0.00
ATOM   1422  CB  ALA C 167     -43.685  13.525 147.125  1.00  0.00
ATOM   1423  C   ALA C 167     -41.677  13.839 148.602  1.00  0.00
ATOM   1424  O   ALA C 167     -41.006  13.400 147.663  1.00  0.00
ATOM   1425  N   GLU C 168     -41.118  14.382 149.723  1.00  0.00
ATOM   1427  CA  GLU C 168     -39.701  14.507 149.935  1.00  0.00
ATOM   1428  CB  GLU C 168     -39.368  15.251 151.239  1.00  0.00
ATOM   1429  CG  GLU C 168     -37.889  15.626 151.429  1.00  0.00
ATOM   1430  CD  GLU C 168     -37.672  16.406 152.734  1.00  0.00
ATOM   1431  OE1 GLU C 168     -38.643  16.680 153.492  1.00  0.00
ATOM   1432  OE2 GLU C 168     -36.493  16.762 152.984  1.00  0.00
ATOM   1433  C   GLU C 168     -39.157  13.119 149.965  1.00  0.00
ATOM   1434  O   GLU C 168     -39.576  12.264 150.749  1.00  0.00
ATOM   1435  N   ARG C 169     -38.222  12.902 149.028  1.00  0.00
ATOM   1437  CA  ARG C 169     -37.600  11.638 148.823  1.00  0.00
ATOM   1438  CB  ARG C 169     -37.262  11.436 147.342  1.00  0.00
ATOM   1439  CG  ARG C 169     -38.529  11.451 146.479  1.00  0.00
ATOM   1440  CD  ARG C 169     -38.304  11.287 144.983  1.00  0.00
ATOM   1441  NE  ARG C 169     -39.530  11.816 144.309  1.00  0.00
ATOM   1443  CZ  ARG C 169     -39.563  12.066 142.962  1.00  0.00
ATOM   1444  NH1 ARG C 169     -38.507  11.760 142.153  1.00  0.00
ATOM   1447  NH2 ARG C 169     -40.664  12.666 142.421  1.00  0.00
ATOM   1450  C   ARG C 169     -36.404  11.451 149.693  1.00  0.00
ATOM   1451  O   ARG C 169     -35.588  12.358 149.866  1.00  0.00
ATOM   1452  N   THR C 170     -36.321  10.242 150.287  1.00  0.00
ATOM   1454  CA  THR C 170     -35.249   9.854 151.158  1.00  0.00
ATOM   1455  CB  THR C 170     -35.584   8.601 151.941  1.00  0.00
ATOM   1456  CG2 THR C 170     -34.430   8.178 152.867  1.00  0.00
ATOM   1457  OG1 THR C 170     -36.750   8.822 152.722  1.00  0.00
ATOM   1459  C   THR C 170     -33.985   9.655 150.364  1.00  0.00
ATOM   1460  O   THR C 170     -33.983   8.950 149.349  1.00  0.00
ATOM   1461  N   ILE C 171     -32.926  10.360 150.838  1.00  0.00
ATOM   1463  CA  ILE C 171     -31.592  10.335 150.302  1.00  0.00
ATOM   1464  CB  ILE C 171     -30.911  11.698 150.311  1.00  0.00
ATOM   1465  CG2 ILE C 171     -29.447  11.578 149.833  1.00  0.00
ATOM   1466  CG1 ILE C 171     -31.711  12.703 149.479  1.00  0.00
ATOM   1467  CD1 ILE C 171     -31.252  14.153 149.613  1.00  0.00
ATOM   1468  C   ILE C 171     -30.858   9.467 151.280  1.00  0.00
ATOM   1469  O   ILE C 171     -30.725   9.821 152.458  1.00  0.00
ATOM   1470  N   THR C 172     -30.399   8.295 150.800  1.00  0.00
ATOM   1472  CA  THR C 172     -29.657   7.393 151.633  1.00  0.00
ATOM   1473  CB  THR C 172     -30.163   5.962 151.712  1.00  0.00
ATOM   1474  CG2 THR C 172     -31.536   5.933 152.400  1.00  0.00
ATOM   1475  OG1 THR C 172     -30.242   5.360 150.435  1.00  0.00
ATOM   1477  C   THR C 172     -28.169   7.413 151.405  1.00  0.00
ATOM   1478  O   THR C 172     -27.671   7.727 150.318  1.00  0.00
ATOM   1479  N   ASN C 173     -27.461   7.068 152.506  1.00  0.00
ATOM   1481  CA  ASN C 173     -26.037   6.942 152.663  1.00  0.00
ATOM   1482  CB  ASN C 173     -25.480   5.659 151.975  1.00  0.00
ATOM   1483  CG  ASN C 173     -26.071   4.416 152.640  1.00  0.00
ATOM   1484  OD1 ASN C 173     -25.949   4.205 153.847  1.00  0.00
ATOM   1485  ND2 ASN C 173     -26.767   3.573 151.833  1.00  0.00
ATOM   1488  C   ASN C 173     -25.144   8.129 152.412  1.00  0.00
ATOM   1489  O   ASN C 173     -24.111   8.007 151.749  1.00  0.00
ATOM   1490  N   VAL C 174     -25.535   9.325 152.923  1.00  0.00
ATOM   1492  CA  VAL C 174     -24.690  10.494 152.797  1.00  0.00
ATOM   1493  CB  VAL C 174     -25.164  11.646 151.904  1.00  0.00
ATOM   1494  CG1 VAL C 174     -25.335  11.137 150.462  1.00  0.00
ATOM   1495  CG2 VAL C 174     -26.426  12.319 152.421  1.00  0.00
ATOM   1496  C   VAL C 174     -24.244  10.908 154.194  1.00  0.00
ATOM   1497  O   VAL C 174     -24.774  10.419 155.191  1.00  0.00
ATOM   1498  N   ALA C 175     -23.272  11.843 154.282  1.00  0.00
ATOM   1500  CA  ALA C 175     -22.617  12.333 155.484  1.00  0.00
ATOM   1501  CB  ALA C 175     -21.550  13.377 155.154  1.00  0.00
ATOM   1502  C   ALA C 175     -23.376  12.867 156.667  1.00  0.00
ATOM   1503  O   ALA C 175     -24.573  13.135 156.594  1.00  0.00
ATOM   1504  N   ALA C 176     -22.655  12.937 157.824  1.00  0.00
ATOM   1506  CA  ALA C 176     -23.156  13.415 159.097  1.00  0.00
ATOM   1507  CB  ALA C 176     -23.299  12.291 160.134  1.00  0.00
ATOM   1508  C   ALA C 176     -22.224  14.504 159.604  1.00  0.00
ATOM   1509  O   ALA C 176     -21.616  15.196 158.783  1.00  0.00
ATOM   1510  N   GLY C 177     -22.077  14.737 160.951  1.00  0.00
ATOM   1512  CA  GLY C 177     -21.187  15.806 161.350  1.00  0.00
ATOM   1513  C   GLY C 177     -20.417  15.840 162.643  1.00  0.00
ATOM   1514  O   GLY C 177     -20.750  15.190 163.624  1.00  0.00
ATOM   1515  N   ARG C 178     -19.388  16.726 162.644  1.00  0.00
ATOM   1517  CA  ARG C 178     -18.409  17.034 163.673  1.00  0.00
ATOM   1518  CB  ARG C 178     -17.334  18.057 163.220  1.00  0.00
ATOM   1519  CG  ARG C 178     -16.282  17.632 162.203  1.00  0.00
ATOM   1520  CD  ARG C 178     -15.334  18.761 161.799  1.00  0.00
ATOM   1521  NE  ARG C 178     -16.104  19.740 160.967  1.00  0.00
ATOM   1523  CZ  ARG C 178     -15.568  20.929 160.557  1.00  0.00
ATOM   1524  NH1 ARG C 178     -14.357  21.375 161.005  1.00  0.00
ATOM   1527  NH2 ARG C 178     -16.300  21.677 159.682  1.00  0.00
ATOM   1530  C   ARG C 178     -18.875  17.675 164.941  1.00  0.00
ATOM   1531  O   ARG C 178     -18.138  17.608 165.924  1.00  0.00
ATOM   1532  N   ILE C 179     -20.096  18.271 164.979  1.00  0.00
ATOM   1534  CA  ILE C 179     -20.617  19.012 166.121  1.00  0.00
ATOM   1535  CB  ILE C 179     -20.710  18.220 167.445  1.00  0.00
ATOM   1536  CG2 ILE C 179     -21.438  19.048 168.525  1.00  0.00
ATOM   1537  CG1 ILE C 179     -21.407  16.864 167.241  1.00  0.00
ATOM   1538  CD1 ILE C 179     -21.657  16.105 168.535  1.00  0.00
ATOM   1539  C   ILE C 179     -19.744  20.268 166.244  1.00  0.00
ATOM   1540  O   ILE C 179     -19.279  20.669 167.314  1.00  0.00
ATOM   1541  N   SER C 180     -19.447  20.885 165.076  1.00  0.00
ATOM   1543  CA  SER C 180     -18.677  22.096 164.983  1.00  0.00
ATOM   1544  CB  SER C 180     -17.696  22.134 163.792  1.00  0.00
ATOM   1545  OG  SER C 180     -18.374  21.994 162.554  1.00  0.00
ATOM   1547  C   SER C 180     -19.593  23.286 164.973  1.00  0.00
ATOM   1548  O   SER C 180     -20.760  23.191 164.588  1.00  0.00
ATOM   1549  N   VAL C 181     -19.089  24.442 165.450  1.00  0.00
ATOM   1551  CA  VAL C 181     -19.872  25.649 165.495  1.00  0.00
ATOM   1552  CB  VAL C 181     -19.292  26.693 166.449  1.00  0.00
ATOM   1553  CG1 VAL C 181     -20.115  28.001 166.440  1.00  0.00
ATOM   1554  CG2 VAL C 181     -19.170  26.082 167.858  1.00  0.00
ATOM   1555  C   VAL C 181     -19.974  26.219 164.094  1.00  0.00
ATOM   1556  O   VAL C 181     -18.971  26.345 163.386  1.00  0.00
ATOM   1557  N   GLU C 182     -21.225  26.541 163.688  1.00  0.00
ATOM   1559  CA  GLU C 182     -21.584  27.154 162.433  1.00  0.00
ATOM   1560  CB  GLU C 182     -21.446  28.702 162.458  1.00  0.00
ATOM   1561  CG  GLU C 182     -22.336  29.427 163.483  1.00  0.00
ATOM   1562  CD  GLU C 182     -22.084  30.944 163.487  1.00  0.00
ATOM   1563  OE1 GLU C 182     -22.671  31.600 164.386  1.00  0.00
ATOM   1564  OE2 GLU C 182     -21.326  31.480 162.633  1.00  0.00
ATOM   1565  C   GLU C 182     -21.068  26.595 161.126  1.00  0.00
ATOM   1566  O   GLU C 182     -20.370  27.294 160.382  1.00  0.00
ATOM   1567  N   SER C 183     -21.335  25.297 160.834  1.00  0.00
ATOM   1569  CA  SER C 183     -20.925  24.740 159.561  1.00  0.00
ATOM   1570  CB  SER C 183     -20.783  23.213 159.489  1.00  0.00
ATOM   1571  OG  SER C 183     -19.712  22.787 160.322  1.00  0.00
ATOM   1573  C   SER C 183     -21.820  25.255 158.454  1.00  0.00
ATOM   1574  O   SER C 183     -22.986  25.588 158.668  1.00  0.00
ATOM   1575  N   THR C 184     -21.244  25.326 157.235  1.00  0.00
ATOM   1577  CA  THR C 184     -21.851  25.845 156.032  1.00  0.00
ATOM   1578  CB  THR C 184     -20.811  25.829 154.916  1.00  0.00
ATOM   1579  CG2 THR C 184     -21.365  26.396 153.590  1.00  0.00
ATOM   1580  OG1 THR C 184     -19.698  26.628 155.296  1.00  0.00
ATOM   1582  C   THR C 184     -23.082  25.099 155.561  1.00  0.00
ATOM   1583  O   THR C 184     -24.081  25.731 155.213  1.00  0.00
ATOM   1584  N   ASP C 185     -23.040  23.751 155.574  1.00  0.00
ATOM   1586  CA  ASP C 185     -24.110  22.910 155.095  1.00  0.00
ATOM   1587  CB  ASP C 185     -23.613  21.511 154.694  1.00  0.00
ATOM   1588  CG  ASP C 185     -22.690  21.647 153.488  1.00  0.00
ATOM   1589  OD1 ASP C 185     -23.006  22.426 152.547  1.00  0.00
ATOM   1590  OD2 ASP C 185     -21.621  20.990 153.523  1.00  0.00
ATOM   1591  C   ASP C 185     -25.348  22.802 155.934  1.00  0.00
ATOM   1592  O   ASP C 185     -25.381  23.254 157.078  1.00  0.00
ATOM   1593  N   ALA C 186     -26.406  22.190 155.341  1.00  0.00
ATOM   1595  CA  ALA C 186     -27.703  21.981 155.934  1.00  0.00
ATOM   1596  CB  ALA C 186     -28.706  21.247 155.038  1.00  0.00
ATOM   1597  C   ALA C 186     -27.698  21.226 157.224  1.00  0.00
ATOM   1598  O   ALA C 186     -26.804  20.437 157.546  1.00  0.00
ATOM   1599  N   VAL C 187     -28.738  21.544 158.016  1.00  0.00
ATOM   1601  CA  VAL C 187     -28.949  20.997 159.318  1.00  0.00
ATOM   1602  CB  VAL C 187     -29.002  22.185 160.299  1.00  0.00
ATOM   1603  CG1 VAL C 187     -29.099  21.732 161.744  1.00  0.00
ATOM   1604  CG2 VAL C 187     -27.803  23.138 160.125  1.00  0.00
ATOM   1605  C   VAL C 187     -30.294  20.293 159.097  1.00  0.00
ATOM   1606  O   VAL C 187     -31.353  20.913 159.202  1.00  0.00
ATOM   1607  N   ASN C 188     -30.273  18.977 158.727  1.00  0.00
ATOM   1609  CA  ASN C 188     -31.474  18.205 158.436  1.00  0.00
ATOM   1610  CB  ASN C 188     -31.183  17.072 157.434  1.00  0.00
ATOM   1611  CG  ASN C 188     -32.461  16.388 156.944  1.00  0.00
ATOM   1612  OD1 ASN C 188     -33.329  17.032 156.357  1.00  0.00
ATOM   1613  ND2 ASN C 188     -32.597  15.060 157.184  1.00  0.00
ATOM   1616  C   ASN C 188     -32.193  17.614 159.632  1.00  0.00
ATOM   1617  O   ASN C 188     -33.418  17.727 159.722  1.00  0.00
ATOM   1618  N   GLY C 189     -31.462  16.995 160.588  1.00  0.00
ATOM   1620  CA  GLY C 189     -32.065  16.437 161.776  1.00  0.00
ATOM   1621  C   GLY C 189     -32.422  14.997 161.835  1.00  0.00
ATOM   1622  O   GLY C 189     -33.296  14.636 162.614  1.00  0.00
ATOM   1623  N   SER C 190     -31.757  14.137 161.050  1.00  0.00
ATOM   1625  CA  SER C 190     -32.052  12.725 161.024  1.00  0.00
ATOM   1626  CB  SER C 190     -31.512  12.082 159.744  1.00  0.00
ATOM   1627  OG  SER C 190     -32.105  12.696 158.611  1.00  0.00
ATOM   1629  C   SER C 190     -31.531  11.933 162.211  1.00  0.00
ATOM   1630  O   SER C 190     -31.827  10.740 162.327  1.00  0.00
ATOM   1631  N   GLN C 191     -30.777  12.569 163.142  1.00  0.00
ATOM   1633  CA  GLN C 191     -30.209  11.863 164.264  1.00  0.00
ATOM   1634  CB  GLN C 191     -28.877  12.468 164.762  1.00  0.00
ATOM   1635  CG  GLN C 191     -28.800  13.901 165.271  1.00  0.00
ATOM   1636  CD  GLN C 191     -28.483  14.901 164.175  1.00  0.00
ATOM   1637  OE1 GLN C 191     -29.133  14.990 163.135  1.00  0.00
ATOM   1638  NE2 GLN C 191     -27.423  15.712 164.430  1.00  0.00
ATOM   1641  C   GLN C 191     -31.135  11.499 165.390  1.00  0.00
ATOM   1642  O   GLN C 191     -31.257  12.161 166.424  1.00  0.00
ATOM   1643  N   LEU C 192     -31.745  10.312 165.188  1.00  0.00
ATOM   1645  CA  LEU C 192     -32.700   9.673 166.057  1.00  0.00
ATOM   1646  CB  LEU C 192     -33.219   8.367 165.424  1.00  0.00
ATOM   1647  CG  LEU C 192     -34.101   8.561 164.171  1.00  0.00
ATOM   1648  CD1 LEU C 192     -34.385   7.217 163.485  1.00  0.00
ATOM   1649  CD2 LEU C 192     -35.387   9.343 164.485  1.00  0.00
ATOM   1650  C   LEU C 192     -32.097   9.320 167.389  1.00  0.00
ATOM   1651  O   LEU C 192     -32.721   9.568 168.426  1.00  0.00
ATOM   1652  N   ASN C 193     -30.849   8.780 167.386  1.00  0.00
ATOM   1654  CA  ASN C 193     -30.177   8.415 168.611  1.00  0.00
ATOM   1655  CB  ASN C 193     -28.856   7.628 168.462  1.00  0.00
ATOM   1656  CG  ASN C 193     -29.100   6.167 168.076  1.00  0.00
ATOM   1657  OD1 ASN C 193     -30.181   5.595 168.190  1.00  0.00
ATOM   1658  ND2 ASN C 193     -27.998   5.490 167.669  1.00  0.00
ATOM   1661  C   ASN C 193     -29.883   9.625 169.431  1.00  0.00
ATOM   1662  O   ASN C 193     -30.041   9.571 170.650  1.00  0.00
ATOM   1663  N   ALA C 194     -29.500  10.754 168.779  1.00  0.00
ATOM   1665  CA  ALA C 194     -29.207  11.981 169.476  1.00  0.00
ATOM   1666  CB  ALA C 194     -28.596  13.085 168.617  1.00  0.00
ATOM   1667  C   ALA C 194     -30.437  12.545 170.103  1.00  0.00
ATOM   1668  O   ALA C 194     -30.335  13.089 171.198  1.00  0.00
ATOM   1669  N   VAL C 195     -31.620  12.419 169.440  1.00  0.00
ATOM   1671  CA  VAL C 195     -32.881  12.914 169.966  1.00  0.00
ATOM   1672  CB  VAL C 195     -34.063  12.685 169.019  1.00  0.00
ATOM   1673  CG1 VAL C 195     -35.411  13.057 169.673  1.00  0.00
ATOM   1674  CG2 VAL C 195     -33.847  13.455 167.717  1.00  0.00
ATOM   1675  C   VAL C 195     -33.177  12.175 171.257  1.00  0.00
ATOM   1676  O   VAL C 195     -33.513  12.808 172.260  1.00  0.00
ATOM   1677  N   ASN C 196     -32.996  10.832 171.261  1.00  0.00
ATOM   1679  CA  ASN C 196     -33.258  10.010 172.419  1.00  0.00
ATOM   1680  CB  ASN C 196     -33.172   8.496 172.131  1.00  0.00
ATOM   1681  CG  ASN C 196     -34.372   8.015 171.317  1.00  0.00
ATOM   1682  OD1 ASN C 196     -35.430   8.631 171.213  1.00  0.00
ATOM   1683  ND2 ASN C 196     -34.212   6.803 170.729  1.00  0.00
ATOM   1686  C   ASN C 196     -32.316  10.284 173.553  1.00  0.00
ATOM   1687  O   ASN C 196     -32.731  10.284 174.712  1.00  0.00
ATOM   1688  N   GLN C 197     -31.026  10.535 173.239  1.00  0.00
ATOM   1690  CA  GLN C 197     -30.008  10.804 174.223  1.00  0.00
ATOM   1691  CB  GLN C 197     -28.601  10.833 173.597  1.00  0.00
ATOM   1692  CG  GLN C 197     -28.077   9.468 173.128  1.00  0.00
ATOM   1693  CD  GLN C 197     -26.807   9.629 172.285  1.00  0.00
ATOM   1694  OE1 GLN C 197     -26.290  10.712 172.014  1.00  0.00
ATOM   1695  NE2 GLN C 197     -26.283   8.469 171.810  1.00  0.00
ATOM   1698  C   GLN C 197     -30.218  12.136 174.885  1.00  0.00
ATOM   1699  O   GLN C 197     -30.108  12.239 176.107  1.00  0.00
ATOM   1700  N   ALA C 198     -30.563  13.172 174.084  1.00  0.00
ATOM   1702  CA  ALA C 198     -30.758  14.510 174.563  1.00  0.00
ATOM   1703  CB  ALA C 198     -30.876  15.521 173.412  1.00  0.00
ATOM   1704  C   ALA C 198     -31.992  14.642 175.390  1.00  0.00
ATOM   1705  O   ALA C 198     -31.926  15.167 176.504  1.00  0.00
ATOM   1706  N   ILE C 199     -33.135  14.129 174.878  1.00  0.00
ATOM   1708  CA  ILE C 199     -34.367  14.232 175.606  1.00  0.00
ATOM   1709  CB  ILE C 199     -35.525  14.619 174.702  1.00  0.00
ATOM   1710  CG2 ILE C 199     -36.773  14.782 175.594  1.00  0.00
ATOM   1711  CG1 ILE C 199     -35.234  15.956 173.979  1.00  0.00
ATOM   1712  CD1 ILE C 199     -36.208  16.293 172.849  1.00  0.00
ATOM   1713  C   ILE C 199     -34.505  12.833 176.137  1.00  0.00
ATOM   1714  O   ILE C 199     -34.966  11.925 175.443  1.00  0.00
ATOM   1715  N   GLU C 200     -34.096  12.653 177.413  1.00  0.00
ATOM   1717  CA  GLU C 200     -34.121  11.376 178.078  1.00  0.00
ATOM   1718  CB  GLU C 200     -33.356  11.382 179.413  1.00  0.00
ATOM   1719  CG  GLU C 200     -31.832  11.494 179.247  1.00  0.00
ATOM   1720  CD  GLU C 200     -31.108  11.603 180.594  1.00  0.00
ATOM   1721  OE1 GLU C 200     -31.753  11.696 181.673  1.00  0.00
ATOM   1722  OE2 GLU C 200     -29.851  11.587 180.550  1.00  0.00
ATOM   1723  C   GLU C 200     -35.515  10.888 178.333  1.00  0.00
ATOM   1724  O   GLU C 200     -35.790   9.701 178.149  1.00  0.00
ATOM   1725  N   ASN C 201     -36.426  11.802 178.742  1.00  0.00
ATOM   1727  CA  ASN C 201     -37.799  11.461 179.019  1.00  0.00
ATOM   1728  CB  ASN C 201     -38.578  12.577 179.752  1.00  0.00
ATOM   1729  CG  ASN C 201     -38.141  12.685 181.218  1.00  0.00
ATOM   1730  OD1 ASN C 201     -37.563  11.789 181.834  1.00  0.00
ATOM   1731  ND2 ASN C 201     -38.459  13.856 181.826  1.00  0.00
ATOM   1734  C   ASN C 201     -38.544  11.127 177.756  1.00  0.00
ATOM   1735  O   ASN C 201     -39.353  10.198 177.751  1.00  0.00
ATOM   1736  N   LEU C 202     -38.244  11.869 176.659  1.00  0.00
ATOM   1738  CA  LEU C 202     -38.827  11.748 175.345  1.00  0.00
ATOM   1739  CB  LEU C 202     -38.432  10.462 174.570  1.00  0.00
ATOM   1740  CG  LEU C 202     -38.400  10.650 173.038  1.00  0.00
ATOM   1741  CD1 LEU C 202     -37.152  11.426 172.590  1.00  0.00
ATOM   1742  CD2 LEU C 202     -38.560   9.310 172.306  1.00  0.00
ATOM   1743  C   LEU C 202     -40.350  11.957 175.381  1.00  0.00
ATOM   1744  O   LEU C 202     -40.738  13.135 175.593  1.00  0.00
ATOM   1745  OXT LEU C 202     -41.143  10.994 175.206  1.00  0.00
TER
END
