# Supplementary material for: Non-adaptive Evolution of Trimeric Autotransporters in Brucellaceae
Source: Front Microbiol. 2020 Nov 12;11:560667. doi: 10.3389/fmicb.2020.560667 (PMC7688925; doi:10.3389/fmicb.2020.560667)
Supplement: Supplementary file 2 [file Data_Sheet_1.ZIP › Head-HIM-Neck-CC.pdb]

REMARK   4 REMEDIATOR VALIDATED PDB VERSION 2.3 COMPLIANT
HELIX    1   1 TYR A  188  LEU A  196  1                                   9
HELIX    2   2 TYR B  188  LEU B  196  1                                   9
HELIX    3   3 TYR C  188  LEU C  196  1                                   9
SHEET    1   1 1 LEU A  47  LEU A  49  0
SHEET    2   2 1 LEU A  60  LEU A  62  0
SHEET    3   3 1 MET A  71  ILE A  73  0
SHEET    4   4 1 LEU A  88  GLY A  91  0
SHEET    5   5 1 ILE A 105  GLY A 108  0
SHEET    6   6 1 ILE A 119  LEU A 121  0
SHEET    7   7 1 VAL A 154  SER A 156  0
SHEET    8   8 1 SER A 165  THR A 167  0
SHEET    9   9 1 LEU B  47  LEU B  49  0
SHEET   10  10 1 LEU B  60  LEU B  62  0
SHEET   11  11 1 MET B  71  ILE B  73  0
SHEET   12  12 1 LEU B  88  GLY B  91  0
SHEET   13  13 1 ILE B 105  GLY B 108  0
SHEET   14  14 1 ILE B 119  LEU B 121  0
SHEET   15  15 1 VAL B 154  SER B 156  0
SHEET   16  16 1 SER B 165  THR B 167  0
SHEET   17  17 1 LEU C  47  LEU C  49  0
SHEET   18  18 1 LEU C  60  LEU C  62  0
SHEET   19  19 1 MET C  71  ILE C  73  0
SHEET   20  20 1 LEU C  88  GLY C  91  0
SHEET   21  21 1 ILE C 105  GLY C 108  0
SHEET   22  22 1 ILE C 119  LEU C 121  0
SHEET   23  23 1 VAL C 154  SER C 156  0
SHEET   24  24 1 SER C 165  THR C 167  0
ATOM      1  N   LEU A  19      16.784  24.184  -2.130  1.00  0.00           N
ATOM      2  CA  LEU A  19      16.954  23.013  -1.263  1.00  0.00           C
ATOM      3  CB  LEU A  19      17.288  23.479   0.179  1.00  0.00           C
ATOM      4  CG  LEU A  19      17.691  22.361   1.165  1.00  0.00           C
ATOM      5  CD1 LEU A  19      19.188  22.021   1.071  1.00  0.00           C
ATOM      6  CD2 LEU A  19      17.240  22.692   2.596  1.00  0.00           C
ATOM      7  C   LEU A  19      15.689  22.215  -1.325  1.00  0.00           C
ATOM      8  O   LEU A  19      15.644  21.243  -2.073  1.00  0.00           O
ATOM      9  N   LYS A  20      14.631  22.608  -0.581  1.00  0.00           N
ATOM     10  CA  LYS A  20      13.357  21.939  -0.519  1.00  0.00           C
ATOM     11  CB  LYS A  20      12.450  22.529   0.569  1.00  0.00           C
ATOM     12  CG  LYS A  20      12.915  22.359   2.013  1.00  0.00           C
ATOM     13  CD  LYS A  20      11.940  23.050   2.961  1.00  0.00           C
ATOM     14  CE  LYS A  20      12.347  23.061   4.430  1.00  0.00           C
ATOM     15  NZ  LYS A  20      11.306  23.777   5.190  1.00  0.00           N
ATOM     16  C   LYS A  20      12.547  22.074  -1.782  1.00  0.00           C
ATOM     17  O   LYS A  20      12.540  23.123  -2.431  1.00  0.00           O
ATOM     18  N   CYS A  21      11.865  20.970  -2.151  1.00  0.00           N
ATOM     19  CA  CYS A  21      10.970  20.888  -3.283  1.00  0.00           C
ATOM     20  CB  CYS A  21      11.601  20.555  -4.669  1.00  0.00           C
ATOM     21  SG  CYS A  21      12.322  18.902  -4.893  1.00  0.00           S
ATOM     22  C   CYS A  21       9.965  19.819  -2.892  1.00  0.00           C
ATOM     23  O   CYS A  21       9.882  19.444  -1.716  1.00  0.00           O
ATOM     24  N   LEU A  22       9.144  19.318  -3.853  1.00  0.00           N
ATOM     25  CA  LEU A  22       8.168  18.291  -3.569  1.00  0.00           C
ATOM     26  CB  LEU A  22       7.169  18.015  -4.708  1.00  0.00           C
ATOM     27  CG  LEU A  22       6.143  19.153  -4.908  1.00  0.00           C
ATOM     28  CD1 LEU A  22       5.290  18.923  -6.161  1.00  0.00           C
ATOM     29  CD2 LEU A  22       5.271  19.362  -3.655  1.00  0.00           C
ATOM     30  C   LEU A  22       8.803  17.004  -3.135  1.00  0.00           C
ATOM     31  O   LEU A  22       8.245  16.332  -2.274  1.00  0.00           O
ATOM     32  N   SER A  23       9.949  16.612  -3.732  1.00  0.00           N
ATOM     33  CA  SER A  23      10.645  15.415  -3.318  1.00  0.00           C
ATOM     34  CB  SER A  23      11.421  14.790  -4.448  1.00  0.00           C
ATOM     35  OG  SER A  23      10.495  14.457  -5.466  1.00  0.00           O
ATOM     36  C   SER A  23      11.587  15.734  -2.190  1.00  0.00           C
ATOM     37  O   SER A  23      11.837  14.901  -1.318  1.00  0.00           O
ATOM     38  N   LYS A  24      12.114  16.981  -2.243  1.00  0.00           N
ATOM     39  CA  LYS A  24      13.009  17.677  -1.365  1.00  0.00           C
ATOM     40  CB  LYS A  24      13.322  17.102   0.023  1.00  0.00           C
ATOM     41  CG  LYS A  24      13.803  18.115   1.065  1.00  0.00           C
ATOM     42  CD  LYS A  24      15.309  18.061   1.264  1.00  0.00           C
ATOM     43  CE  LYS A  24      15.873  19.037   2.284  1.00  0.00           C
ATOM     44  NZ  LYS A  24      17.333  18.836   2.329  1.00  0.00           N
ATOM     45  C   LYS A  24      14.200  18.131  -2.125  1.00  0.00           C
ATOM     46  O   LYS A  24      14.062  19.161  -2.778  1.00  0.00           O
ATOM     47  N   ASP A  25      15.367  17.438  -2.102  1.00  0.00           N
ATOM     48  CA  ASP A  25      16.464  17.994  -2.850  1.00  0.00           C
ATOM     49  CB  ASP A  25      17.883  17.670  -2.336  1.00  0.00           C
ATOM     50  CG  ASP A  25      18.214  18.485  -1.067  1.00  0.00           C
ATOM     51  OD1 ASP A  25      17.471  19.424  -0.683  1.00  0.00           O
ATOM     52  OD2 ASP A  25      19.280  18.211  -0.462  1.00  0.00           O
ATOM     53  C   ASP A  25      16.379  17.844  -4.331  1.00  0.00           C
ATOM     54  O   ASP A  25      16.676  18.811  -5.038  1.00  0.00           O
ATOM     55  N   ARG A  26      15.959  16.660  -4.841  1.00  0.00           N
ATOM     56  CA  ARG A  26      15.883  16.475  -6.267  1.00  0.00           C
ATOM     57  CB  ARG A  26      17.064  15.672  -6.858  1.00  0.00           C
ATOM     58  CG  ARG A  26      18.462  16.254  -6.631  1.00  0.00           C
ATOM     59  CD  ARG A  26      18.806  17.537  -7.387  1.00  0.00           C
ATOM     60  NE  ARG A  26      20.238  17.824  -7.074  1.00  0.00           N
ATOM     61  CZ  ARG A  26      20.612  18.545  -5.969  1.00  0.00           C
ATOM     62  NH1 ARG A  26      19.699  19.108  -5.119  1.00  0.00           N
ATOM     63  NH2 ARG A  26      21.942  18.691  -5.702  1.00  0.00           N
ATOM     64  C   ARG A  26      14.667  15.695  -6.675  1.00  0.00           C
ATOM     65  O   ARG A  26      14.197  14.797  -5.969  1.00  0.00           O
ATOM     66  N   ASP A  27      14.198  16.030  -7.904  1.00  0.00           N
ATOM     67  CA  ASP A  27      13.073  15.468  -8.614  1.00  0.00           C
ATOM     68  CB  ASP A  27      13.212  13.947  -8.878  1.00  0.00           C
ATOM     69  CG  ASP A  27      14.431  13.689  -9.765  1.00  0.00           C
ATOM     70  OD1 ASP A  27      14.543  14.324 -10.847  1.00  0.00           O
ATOM     71  OD2 ASP A  27      15.293  12.869  -9.352  1.00  0.00           O
ATOM     72  C   ASP A  27      11.730  15.839  -8.047  1.00  0.00           C
ATOM     73  O   ASP A  27      11.645  16.577  -7.063  1.00  0.00           O
ATOM     74  N   THR A  28      10.636  15.383  -8.711  1.00  0.00           N
ATOM     75  CA  THR A  28       9.298  15.691  -8.279  1.00  0.00           C
ATOM     76  CB  THR A  28       8.620  16.685  -9.204  1.00  0.00           C
ATOM     77  CG2 THR A  28       7.204  17.034  -8.704  1.00  0.00           C
ATOM     78  OG1 THR A  28       9.390  17.878  -9.254  1.00  0.00           O
ATOM     79  C   THR A  28       8.488  14.428  -8.193  1.00  0.00           C
ATOM     80  O   THR A  28       8.267  13.742  -9.195  1.00  0.00           O
ATOM     81  N   GLN A  29       8.040  14.115  -6.956  1.00  0.00           N
ATOM     82  CA  GLN A  29       7.231  12.960  -6.686  1.00  0.00           C
ATOM     83  CB  GLN A  29       8.078  11.817  -6.107  1.00  0.00           C
ATOM     84  CG  GLN A  29       8.619  11.963  -4.686  1.00  0.00           C
ATOM     85  CD  GLN A  29       7.996  10.921  -3.791  1.00  0.00           C
ATOM     86  OE1 GLN A  29       8.660   9.973  -3.389  1.00  0.00           O
ATOM     87  NE2 GLN A  29       6.701  11.071  -3.450  1.00  0.00           N
ATOM     88  C   GLN A  29       6.085  13.360  -5.791  1.00  0.00           C
ATOM     89  O   GLN A  29       6.222  14.218  -4.918  1.00  0.00           O
ATOM     90  N   THR A  30       4.909  12.733  -6.024  1.00  0.00           N
ATOM     91  CA  THR A  30       3.685  12.985  -5.299  1.00  0.00           C
ATOM     92  CB  THR A  30       2.484  12.438  -6.055  1.00  0.00           C
ATOM     93  CG2 THR A  30       1.156  12.768  -5.337  1.00  0.00           C
ATOM     94  OG1 THR A  30       2.437  13.029  -7.347  1.00  0.00           O
ATOM     95  C   THR A  30       3.711  12.438  -3.886  1.00  0.00           C
ATOM     96  O   THR A  30       4.083  11.287  -3.642  1.00  0.00           O
ATOM     97  N   ASP A  31       3.288  13.301  -2.931  1.00  0.00           N
ATOM     98  CA  ASP A  31       3.183  13.050  -1.513  1.00  0.00           C
ATOM     99  CB  ASP A  31       2.303  11.838  -1.086  1.00  0.00           C
ATOM    100  CG  ASP A  31       0.802  12.087  -1.242  1.00  0.00           C
ATOM    101  OD1 ASP A  31       0.360  13.251  -1.437  1.00  0.00           O
ATOM    102  OD2 ASP A  31       0.060  11.076  -1.140  1.00  0.00           O
ATOM    103  C   ASP A  31       4.457  12.982  -0.733  1.00  0.00           C
ATOM    104  O   ASP A  31       4.653  13.847   0.123  1.00  0.00           O
ATOM    105  N   ARG A  32       5.340  11.973  -0.984  1.00  0.00           N
ATOM    106  CA  ARG A  32       6.554  11.882  -0.202  1.00  0.00           C
ATOM    107  CB  ARG A  32       7.304  10.535  -0.116  1.00  0.00           C
ATOM    108  CG  ARG A  32       6.570   9.426   0.647  1.00  0.00           C
ATOM    109  CD  ARG A  32       7.401   8.153   0.767  1.00  0.00           C
ATOM    110  NE  ARG A  32       6.512   7.010   1.118  1.00  0.00           N
ATOM    111  CZ  ARG A  32       6.924   5.703   1.038  1.00  0.00           C
ATOM    112  NH1 ARG A  32       8.201   5.372   0.683  1.00  0.00           N
ATOM    113  NH2 ARG A  32       6.019   4.701   1.249  1.00  0.00           N
ATOM    114  C   ARG A  32       7.540  12.956  -0.484  1.00  0.00           C
ATOM    115  O   ARG A  32       7.795  13.330  -1.630  1.00  0.00           O
ATOM    116  N   VAL A  33       8.053  13.510   0.632  1.00  0.00           N
ATOM    117  CA  VAL A  33       9.021  14.568   0.614  1.00  0.00           C
ATOM    118  CB  VAL A  33       8.485  15.909   1.126  1.00  0.00           C
ATOM    119  CG1 VAL A  33       9.578  16.973   0.952  1.00  0.00           C
ATOM    120  CG2 VAL A  33       7.096  16.287   0.573  1.00  0.00           C
ATOM    121  C   VAL A  33       9.957  14.097   1.707  1.00  0.00           C
ATOM    122  O   VAL A  33       9.496  13.884   2.838  1.00  0.00           O
ATOM    123  N   LEU A  34      11.265  13.881   1.404  1.00  0.00           N
ATOM    124  CA  LEU A  34      12.109  13.476   2.500  1.00  0.00           C
ATOM    125  CB  LEU A  34      12.629  12.029   2.535  1.00  0.00           C
ATOM    126  CG  LEU A  34      13.311  11.754   3.899  1.00  0.00           C
ATOM    127  CD1 LEU A  34      12.287  11.678   5.050  1.00  0.00           C
ATOM    128  CD2 LEU A  34      14.300  10.619   3.848  1.00  0.00           C
ATOM    129  C   LEU A  34      13.275  14.416   2.596  1.00  0.00           C
ATOM    130  O   LEU A  34      13.970  14.682   1.622  1.00  0.00           O
ATOM    131  N   PHE A  35      13.552  14.823   3.854  1.00  0.00           N
ATOM    132  CA  PHE A  35      14.540  15.757   4.315  1.00  0.00           C
ATOM    133  CB  PHE A  35      14.349  15.935   5.837  1.00  0.00           C
ATOM    134  CG  PHE A  35      14.895  17.241   6.302  1.00  0.00           C
ATOM    135  CD1 PHE A  35      16.014  17.317   7.132  1.00  0.00           C
ATOM    136  CE1 PHE A  35      16.493  18.562   7.544  1.00  0.00           C
ATOM    137  CZ  PHE A  35      15.866  19.733   7.124  1.00  0.00           C
ATOM    138  CE2 PHE A  35      14.753  19.670   6.288  1.00  0.00           C
ATOM    139  CD2 PHE A  35      14.275  18.425   5.882  1.00  0.00           C
ATOM    140  C   PHE A  35      15.979  15.447   3.949  1.00  0.00           C
ATOM    141  O   PHE A  35      16.806  16.365   3.959  1.00  0.00           O
ATOM    142  N   TYR A  36      16.302  14.174   3.602  1.00  0.00           N
ATOM    143  CA  TYR A  36      17.623  13.732   3.207  1.00  0.00           C
ATOM    144  CB  TYR A  36      17.600  12.222   2.778  1.00  0.00           C
ATOM    145  CG  TYR A  36      18.888  11.782   2.156  1.00  0.00           C
ATOM    146  CD1 TYR A  36      20.080  11.678   2.867  1.00  0.00           C
ATOM    147  CE1 TYR A  36      21.253  11.301   2.213  1.00  0.00           C
ATOM    148  CZ  TYR A  36      21.239  11.002   0.853  1.00  0.00           C
ATOM    149  OH  TYR A  36      22.438  10.645   0.204  1.00  0.00           O
ATOM    150  CE2 TYR A  36      20.043  11.053   0.140  1.00  0.00           C
ATOM    151  CD2 TYR A  36      18.877  11.432   0.802  1.00  0.00           C
ATOM    152  C   TYR A  36      18.253  14.611   2.143  1.00  0.00           C
ATOM    153  O   TYR A  36      17.621  14.988   1.154  1.00  0.00           O
ATOM    154  N   GLY A  37      19.537  14.982   2.396  1.00  0.00           N
ATOM    155  CA  GLY A  37      20.310  15.809   1.503  1.00  0.00           C
ATOM    156  C   GLY A  37      20.604  15.000   0.283  1.00  0.00           C
ATOM    157  O   GLY A  37      21.148  13.907   0.387  1.00  0.00           O
ATOM    158  N   ASN A  38      20.354  15.587  -0.906  1.00  0.00           N
ATOM    159  CA  ASN A  38      20.495  14.991  -2.212  1.00  0.00           C
ATOM    160  CB  ASN A  38      21.944  14.556  -2.578  1.00  0.00           C
ATOM    161  CG  ASN A  38      22.821  15.795  -2.707  1.00  0.00           C
ATOM    162  OD1 ASN A  38      22.546  16.726  -3.464  1.00  0.00           O
ATOM    163  ND2 ASN A  38      23.919  15.819  -1.909  1.00  0.00           N
ATOM    164  C   ASN A  38      19.510  13.861  -2.414  1.00  0.00           C
ATOM    165  O   ASN A  38      19.796  12.892  -3.120  1.00  0.00           O
ATOM    166  N   SER A  39      18.296  13.985  -1.803  1.00  0.00           N
ATOM    167  CA  SER A  39      17.256  12.998  -1.944  1.00  0.00           C
ATOM    168  CB  SER A  39      16.101  13.154  -0.916  1.00  0.00           C
ATOM    169  OG  SER A  39      15.513  14.452  -0.954  1.00  0.00           O
ATOM    170  C   SER A  39      16.687  13.084  -3.320  1.00  0.00           C
ATOM    171  O   SER A  39      16.092  14.100  -3.683  1.00  0.00           O
ATOM    172  N   LYS A  40      16.881  12.008  -4.119  1.00  0.00           N
ATOM    173  CA  LYS A  40      16.363  12.009  -5.455  1.00  0.00           C
ATOM    174  CB  LYS A  40      17.404  11.494  -6.466  1.00  0.00           C
ATOM    175  CG  LYS A  40      18.630  12.411  -6.487  1.00  0.00           C
ATOM    176  CD  LYS A  40      19.746  12.015  -7.436  1.00  0.00           C
ATOM    177  CE  LYS A  40      20.927  12.984  -7.445  1.00  0.00           C
ATOM    178  NZ  LYS A  40      21.932  12.532  -8.429  1.00  0.00           N
ATOM    179  C   LYS A  40      15.169  11.121  -5.385  1.00  0.00           C
ATOM    180  O   LYS A  40      15.294   9.903  -5.243  1.00  0.00           O
ATOM    181  N   GLU A  41      13.966  11.724  -5.463  1.00  0.00           N
ATOM    182  CA  GLU A  41      12.774  10.927  -5.375  1.00  0.00           C
ATOM    183  CB  GLU A  41      11.915  11.317  -4.153  1.00  0.00           C
ATOM    184  CG  GLU A  41      12.596  11.022  -2.818  1.00  0.00           C
ATOM    185  CD  GLU A  41      11.791  11.303  -1.555  1.00  0.00           C
ATOM    186  OE1 GLU A  41      10.679  11.892  -1.605  1.00  0.00           O
ATOM    187  OE2 GLU A  41      12.306  10.874  -0.487  1.00  0.00           O
ATOM    188  C   GLU A  41      12.055  11.149  -6.664  1.00  0.00           C
ATOM    189  O   GLU A  41      11.446  12.196  -6.885  1.00  0.00           O
ATOM    190  N   GLN A  42      12.150  10.162  -7.577  1.00  0.00           N
ATOM    191  CA  GLN A  42      11.529  10.276  -8.868  1.00  0.00           C
ATOM    192  CB  GLN A  42      12.328   9.521  -9.946  1.00  0.00           C
ATOM    193  CG  GLN A  42      13.733  10.094 -10.154  1.00  0.00           C
ATOM    194  CD  GLN A  42      14.548   9.304 -11.173  1.00  0.00           C
ATOM    195  OE1 GLN A  42      14.134   8.321 -11.788  1.00  0.00           O
ATOM    196  NE2 GLN A  42      15.816   9.760 -11.341  1.00  0.00           N
ATOM    197  C   GLN A  42      10.168   9.668  -8.813  1.00  0.00           C
ATOM    198  O   GLN A  42       9.197  10.288  -9.251  1.00  0.00           O
ATOM    199  N   GLY A  43      10.082   8.446  -8.231  1.00  0.00           N
ATOM    200  CA  GLY A  43       8.831   7.742  -8.133  1.00  0.00           C
ATOM    201  C   GLY A  43       8.005   8.244  -7.000  1.00  0.00           C
ATOM    202  O   GLY A  43       8.542   8.657  -5.975  1.00  0.00           O
ATOM    203  N   SER A  44       6.664   8.179  -7.168  1.00  0.00           N
ATOM    204  CA  SER A  44       5.713   8.606  -6.176  1.00  0.00           C
ATOM    205  CB  SER A  44       4.290   8.802  -6.740  1.00  0.00           C
ATOM    206  OG  SER A  44       3.741   7.574  -7.199  1.00  0.00           O
ATOM    207  C   SER A  44       5.693   7.636  -5.032  1.00  0.00           C
ATOM    208  O   SER A  44       5.857   6.431  -5.227  1.00  0.00           O
ATOM    209  N   ILE A  45       5.472   8.172  -3.807  1.00  0.00           N
ATOM    210  CA  ILE A  45       5.446   7.458  -2.546  1.00  0.00           C
ATOM    211  CB  ILE A  45       4.153   6.760  -2.127  1.00  0.00           C
ATOM    212  CG2 ILE A  45       3.153   7.911  -1.917  1.00  0.00           C
ATOM    213  CG1 ILE A  45       3.622   5.657  -3.071  1.00  0.00           C
ATOM    214  CD1 ILE A  45       2.476   4.837  -2.474  1.00  0.00           C
ATOM    215  C   ILE A  45       6.697   6.636  -2.355  1.00  0.00           C
ATOM    216  O   ILE A  45       6.677   5.425  -2.114  1.00  0.00           O
ATOM    217  N   SER A  46       7.840   7.339  -2.494  1.00  0.00           N
ATOM    218  CA  SER A  46       9.144   6.764  -2.373  1.00  0.00           C
ATOM    219  CB  SER A  46       9.876   6.862  -3.687  1.00  0.00           C
ATOM    220  OG  SER A  46       9.212   6.026  -4.615  1.00  0.00           O
ATOM    221  C   SER A  46       9.977   7.443  -1.338  1.00  0.00           C
ATOM    222  O   SER A  46       9.993   8.669  -1.242  1.00  0.00           O
ATOM    223  N   LEU A  47      10.635   6.627  -0.485  1.00  0.00           N
ATOM    224  CA  LEU A  47      11.478   7.158   0.553  1.00  0.00           C
ATOM    225  CB  LEU A  47      11.364   6.388   1.887  1.00  0.00           C
ATOM    226  CG  LEU A  47      12.260   6.940   3.014  1.00  0.00           C
ATOM    227  CD1 LEU A  47      11.772   8.323   3.428  1.00  0.00           C
ATOM    228  CD2 LEU A  47      12.451   5.968   4.181  1.00  0.00           C
ATOM    229  C   LEU A  47      12.909   7.055   0.116  1.00  0.00           C
ATOM    230  O   LEU A  47      13.396   5.944  -0.104  1.00  0.00           O
ATOM    231  N   THR A  48      13.597   8.212  -0.020  1.00  0.00           N
ATOM    232  CA  THR A  48      14.985   8.214  -0.394  1.00  0.00           C
ATOM    233  CB  THR A  48      15.315   9.165  -1.521  1.00  0.00           C
ATOM    234  CG2 THR A  48      16.818   9.241  -1.827  1.00  0.00           C
ATOM    235  OG1 THR A  48      14.621   8.752  -2.683  1.00  0.00           O
ATOM    236  C   THR A  48      15.891   8.488   0.761  1.00  0.00           C
ATOM    237  O   THR A  48      15.875   9.568   1.351  1.00  0.00           O
ATOM    238  N   LEU A  49      16.714   7.474   1.081  1.00  0.00           N
ATOM    239  CA  LEU A  49      17.713   7.529   2.111  1.00  0.00           C
ATOM    240  CB  LEU A  49      17.321   6.850   3.418  1.00  0.00           C
ATOM    241  CG  LEU A  49      16.299   7.593   4.249  1.00  0.00           C
ATOM    242  CD1 LEU A  49      15.748   6.688   5.334  1.00  0.00           C
ATOM    243  CD2 LEU A  49      17.006   8.798   4.897  1.00  0.00           C
ATOM    244  C   LEU A  49      18.962   6.858   1.682  1.00  0.00           C
ATOM    245  O   LEU A  49      18.935   5.887   0.931  1.00  0.00           O
ATOM    246  N   GLY A  50      20.108   7.354   2.192  1.00  0.00           N
ATOM    247  CA  GLY A  50      21.374   6.761   1.861  1.00  0.00           C
ATOM    248  C   GLY A  50      22.051   7.553   0.816  1.00  0.00           C
ATOM    249  O   GLY A  50      21.388   8.118  -0.058  1.00  0.00           O
ATOM    250  N   GLY A  51      23.406   7.502   0.857  1.00  0.00           N
ATOM    251  CA  GLY A  51      24.260   8.245  -0.025  1.00  0.00           C
ATOM    252  C   GLY A  51      23.980   7.964  -1.453  1.00  0.00           C
ATOM    253  O   GLY A  51      24.044   6.826  -1.920  1.00  0.00           O
ATOM    254  N   GLU A  52      23.671   9.082  -2.148  1.00  0.00           N
ATOM    255  CA  GLU A  52      23.341   9.183  -3.544  1.00  0.00           C
ATOM    256  CB  GLU A  52      24.566   9.047  -4.484  1.00  0.00           C
ATOM    257  CG  GLU A  52      25.636  10.135  -4.294  1.00  0.00           C
ATOM    258  CD  GLU A  52      26.799   9.977  -5.282  1.00  0.00           C
ATOM    259  OE1 GLU A  52      26.835   9.016  -6.097  1.00  0.00           O
ATOM    260  OE2 GLU A  52      27.697  10.856  -5.223  1.00  0.00           O
ATOM    261  C   GLU A  52      22.223   8.267  -3.972  1.00  0.00           C
ATOM    262  O   GLU A  52      22.202   7.793  -5.113  1.00  0.00           O
ATOM    263  N   LEU A  53      21.261   7.989  -3.056  1.00  0.00           N
ATOM    264  CA  LEU A  53      20.157   7.153  -3.421  1.00  0.00           C
ATOM    265  CB  LEU A  53      19.480   6.423  -2.241  1.00  0.00           C
ATOM    266  CG  LEU A  53      18.531   5.292  -2.681  1.00  0.00           C
ATOM    267  CD1 LEU A  53      18.697   4.002  -1.904  1.00  0.00           C
ATOM    268  CD2 LEU A  53      17.095   5.750  -2.580  1.00  0.00           C
ATOM    269  C   LEU A  53      19.165   7.880  -4.298  1.00  0.00           C
ATOM    270  O   LEU A  53      18.877   9.071  -4.130  1.00  0.00           O
ATOM    271  N   PHE A  54      18.675   7.121  -5.301  1.00  0.00           N
ATOM    272  CA  PHE A  54      17.704   7.544  -6.272  1.00  0.00           C
ATOM    273  CB  PHE A  54      18.086   7.201  -7.739  1.00  0.00           C
ATOM    274  CG  PHE A  54      19.330   7.810  -8.278  1.00  0.00           C
ATOM    275  CD1 PHE A  54      20.574   7.232  -7.992  1.00  0.00           C
ATOM    276  CE1 PHE A  54      21.748   7.781  -8.512  1.00  0.00           C
ATOM    277  CZ  PHE A  54      21.680   8.894  -9.352  1.00  0.00           C
ATOM    278  CE2 PHE A  54      20.440   9.446  -9.680  1.00  0.00           C
ATOM    279  CD2 PHE A  54      19.267   8.896  -9.154  1.00  0.00           C
ATOM    280  C   PHE A  54      16.554   6.587  -6.103  1.00  0.00           C
ATOM    281  O   PHE A  54      16.792   5.372  -6.141  1.00  0.00           O
ATOM    282  N   VAL A  55      15.306   7.072  -5.841  1.00  0.00           N
ATOM    283  CA  VAL A  55      14.240   6.096  -5.813  1.00  0.00           C
ATOM    284  CB  VAL A  55      13.201   6.089  -4.719  1.00  0.00           C
ATOM    285  CG1 VAL A  55      12.304   4.874  -4.995  1.00  0.00           C
ATOM    286  CG2 VAL A  55      13.808   5.894  -3.346  1.00  0.00           C
ATOM    287  C   VAL A  55      13.586   6.401  -7.139  1.00  0.00           C
ATOM    288  O   VAL A  55      12.817   7.355  -7.298  1.00  0.00           O
ATOM    289  N   ASN A  56      13.910   5.534  -8.117  1.00  0.00           N
ATOM    290  CA  ASN A  56      13.464   5.632  -9.480  1.00  0.00           C
ATOM    291  CB  ASN A  56      14.220   4.635 -10.386  1.00  0.00           C
ATOM    292  CG  ASN A  56      15.670   5.085 -10.610  1.00  0.00           C
ATOM    293  OD1 ASN A  56      16.052   6.254 -10.539  1.00  0.00           O
ATOM    294  ND2 ASN A  56      16.549   4.077 -10.847  1.00  0.00           N
ATOM    295  C   ASN A  56      11.995   5.394  -9.642  1.00  0.00           C
ATOM    296  O   ASN A  56      11.330   6.161 -10.339  1.00  0.00           O
ATOM    297  N   ASN A  57      11.453   4.347  -8.979  1.00  0.00           N
ATOM    298  CA  ASN A  57      10.048   4.033  -9.069  1.00  0.00           C
ATOM    299  CB  ASN A  57       9.747   2.691  -9.751  1.00  0.00           C
ATOM    300  CG  ASN A  57      10.082   2.857 -11.236  1.00  0.00           C
ATOM    301  OD1 ASN A  57       9.375   3.541 -11.976  1.00  0.00           O
ATOM    302  ND2 ASN A  57      11.219   2.265 -11.683  1.00  0.00           N
ATOM    303  C   ASN A  57       9.403   4.181  -7.728  1.00  0.00           C
ATOM    304  O   ASN A  57      10.017   4.763  -6.840  1.00  0.00           O
ATOM    305  N   GLY A  58       8.137   3.738  -7.543  1.00  0.00           N
ATOM    306  CA  GLY A  58       7.493   3.933  -6.272  1.00  0.00           C
ATOM    307  C   GLY A  58       7.568   2.828  -5.277  1.00  0.00           C
ATOM    308  O   GLY A  58       6.955   1.784  -5.506  1.00  0.00           O
ATOM    309  N   ASN A  59       8.311   3.070  -4.154  1.00  0.00           N
ATOM    310  CA  ASN A  59       8.446   2.150  -3.038  1.00  0.00           C
ATOM    311  CB  ASN A  59       8.649   0.638  -3.385  1.00  0.00           C
ATOM    312  CG  ASN A  59       8.321  -0.283  -2.195  1.00  0.00           C
ATOM    313  OD1 ASN A  59       7.637   0.058  -1.228  1.00  0.00           O
ATOM    314  ND2 ASN A  59       8.774  -1.557  -2.309  1.00  0.00           N
ATOM    315  C   ASN A  59       9.424   2.640  -1.974  1.00  0.00           C
ATOM    316  O   ASN A  59       9.186   3.691  -1.374  1.00  0.00           O
ATOM    317  N   LEU A  60      10.551   1.921  -1.702  1.00  0.00           N
ATOM    318  CA  LEU A  60      11.464   2.308  -0.650  1.00  0.00           C
ATOM    319  CB  LEU A  60      11.233   1.401   0.596  1.00  0.00           C
ATOM    320  CG  LEU A  60      12.167   1.563   1.819  1.00  0.00           C
ATOM    321  CD1 LEU A  60      11.985   2.902   2.516  1.00  0.00           C
ATOM    322  CD2 LEU A  60      12.034   0.396   2.796  1.00  0.00           C
ATOM    323  C   LEU A  60      12.898   2.125  -1.041  1.00  0.00           C
ATOM    324  O   LEU A  60      13.291   1.055  -1.508  1.00  0.00           O
ATOM    325  N   GLY A  61      13.726   3.164  -0.807  1.00  0.00           N
ATOM    326  CA  GLY A  61      15.113   3.052  -1.115  1.00  0.00           C
ATOM    327  C   GLY A  61      15.912   3.553   0.042  1.00  0.00           C
ATOM    328  O   GLY A  61      15.928   4.749   0.333  1.00  0.00           O
ATOM    329  N   LEU A  62      16.608   2.622   0.715  1.00  0.00           N
ATOM    330  CA  LEU A  62      17.471   2.913   1.820  1.00  0.00           C
ATOM    331  CB  LEU A  62      16.978   2.204   3.108  1.00  0.00           C
ATOM    332  CG  LEU A  62      17.818   2.319   4.397  1.00  0.00           C
ATOM    333  CD1 LEU A  62      17.896   3.736   4.941  1.00  0.00           C
ATOM    334  CD2 LEU A  62      17.295   1.361   5.464  1.00  0.00           C
ATOM    335  C   LEU A  62      18.788   2.321   1.386  1.00  0.00           C
ATOM    336  O   LEU A  62      18.861   1.125   1.102  1.00  0.00           O
ATOM    337  N   GLY A  63      19.855   3.151   1.310  1.00  0.00           N
ATOM    338  CA  GLY A  63      21.154   2.661   0.912  1.00  0.00           C
ATOM    339  C   GLY A  63      21.680   3.390  -0.283  1.00  0.00           C
ATOM    340  O   GLY A  63      22.078   4.546  -0.155  1.00  0.00           O
ATOM    341  N   GLY A  64      21.708   2.737  -1.470  1.00  0.00           N
ATOM    342  CA  GLY A  64      22.210   3.404  -2.650  1.00  0.00           C
ATOM    343  C   GLY A  64      21.698   2.783  -3.911  1.00  0.00           C
ATOM    344  O   GLY A  64      22.105   1.680  -4.260  1.00  0.00           O
ATOM    345  N   GLY A  65      20.772   3.498  -4.598  1.00  0.00           N
ATOM    346  CA  GLY A  65      20.145   3.127  -5.853  1.00  0.00           C
ATOM    347  C   GLY A  65      18.964   2.228  -5.641  1.00  0.00           C
ATOM    348  O   GLY A  65      18.897   1.557  -4.624  1.00  0.00           O
ATOM    349  N   THR A  66      17.979   2.209  -6.568  1.00  0.00           N
ATOM    350  CA  THR A  66      16.823   1.329  -6.495  1.00  0.00           C
ATOM    351  CB  THR A  66      15.953   1.450  -5.239  1.00  0.00           C
ATOM    352  CG2 THR A  66      15.244   2.791  -5.165  1.00  0.00           C
ATOM    353  OG1 THR A  66      14.994   0.410  -5.190  1.00  0.00           O
ATOM    354  C   THR A  66      16.039   1.457  -7.783  1.00  0.00           C
ATOM    355  O   THR A  66      16.379   2.284  -8.634  1.00  0.00           O
ATOM    356  N   ASP A  67      15.014   0.589  -7.986  1.00  0.00           N
ATOM    357  CA  ASP A  67      14.199   0.669  -9.174  1.00  0.00           C
ATOM    358  CB  ASP A  67      14.830   0.139 -10.489  1.00  0.00           C
ATOM    359  CG  ASP A  67      15.178  -1.324 -10.479  1.00  0.00           C
ATOM    360  OD1 ASP A  67      14.997  -2.039  -9.458  1.00  0.00           O
ATOM    361  OD2 ASP A  67      15.627  -1.746 -11.575  1.00  0.00           O
ATOM    362  C   ASP A  67      12.752   0.270  -8.965  1.00  0.00           C
ATOM    363  O   ASP A  67      12.230   0.471  -7.865  1.00  0.00           O
ATOM    364  N   THR A  68      12.082  -0.312 -10.007  1.00  0.00           N
ATOM    365  CA  THR A  68      10.676  -0.650 -10.009  1.00  0.00           C
ATOM    366  CB  THR A  68      10.267  -1.333 -11.304  1.00  0.00           C
ATOM    367  CG2 THR A  68       8.729  -1.484 -11.365  1.00  0.00           C
ATOM    368  OG1 THR A  68      10.656  -0.527 -12.408  1.00  0.00           O
ATOM    369  C   THR A  68      10.239  -1.482  -8.847  1.00  0.00           C
ATOM    370  O   THR A  68      10.639  -2.633  -8.668  1.00  0.00           O
ATOM    371  N   LYS A  69       9.373  -0.807  -8.044  1.00  0.00           N
ATOM    372  CA  LYS A  69       8.722  -1.247  -6.838  1.00  0.00           C
ATOM    373  CB  LYS A  69       7.464  -2.108  -7.095  1.00  0.00           C
ATOM    374  CG  LYS A  69       6.363  -1.394  -7.876  1.00  0.00           C
ATOM    375  CD  LYS A  69       5.089  -2.226  -8.022  1.00  0.00           C
ATOM    376  CE  LYS A  69       4.023  -1.561  -8.894  1.00  0.00           C
ATOM    377  NZ  LYS A  69       2.855  -2.455  -9.032  1.00  0.00           N
ATOM    378  C   LYS A  69       9.655  -1.921  -5.867  1.00  0.00           C
ATOM    379  O   LYS A  69       9.239  -2.786  -5.092  1.00  0.00           O
ATOM    380  N   ALA A  70      10.940  -1.490  -5.859  1.00  0.00           N
ATOM    381  CA  ALA A  70      11.909  -2.093  -4.996  1.00  0.00           C
ATOM    382  CB  ALA A  70      13.341  -2.109  -5.563  1.00  0.00           C
ATOM    383  C   ALA A  70      11.905  -1.573  -3.602  1.00  0.00           C
ATOM    384  O   ALA A  70      11.697  -0.380  -3.355  1.00  0.00           O
ATOM    385  N   MET A  71      12.077  -2.521  -2.656  1.00  0.00           N
ATOM    386  CA  MET A  71      12.135  -2.220  -1.259  1.00  0.00           C
ATOM    387  CB  MET A  71      11.194  -3.097  -0.417  1.00  0.00           C
ATOM    388  CG  MET A  71      11.158  -2.788   1.078  1.00  0.00           C
ATOM    389  SD  MET A  71      10.037  -3.868   2.001  1.00  0.00           S
ATOM    390  CE  MET A  71       8.549  -3.132   1.275  1.00  0.00           C
ATOM    391  C   MET A  71      13.549  -2.607  -0.911  1.00  0.00           C
ATOM    392  O   MET A  71      13.920  -3.779  -0.976  1.00  0.00           O
ATOM    393  N   ARG A  72      14.430  -1.599  -0.892  1.00  0.00           N
ATOM    394  CA  ARG A  72      15.819  -1.772  -0.593  1.00  0.00           C
ATOM    395  CB  ARG A  72      16.657  -0.858  -1.476  1.00  0.00           C
ATOM    396  CG  ARG A  72      18.151  -1.080  -1.402  1.00  0.00           C
ATOM    397  CD  ARG A  72      18.806   0.021  -2.188  1.00  0.00           C
ATOM    398  NE  ARG A  72      20.180  -0.323  -2.636  1.00  0.00           N
ATOM    399  CZ  ARG A  72      20.346  -0.887  -3.871  1.00  0.00           C
ATOM    400  NH1 ARG A  72      19.322  -1.333  -4.664  1.00  0.00           N
ATOM    401  NH2 ARG A  72      21.584  -0.889  -4.417  1.00  0.00           N
ATOM    402  C   ARG A  72      16.073  -1.276   0.794  1.00  0.00           C
ATOM    403  O   ARG A  72      15.817  -0.107   1.083  1.00  0.00           O
ATOM    404  N   ILE A  73      16.610  -2.148   1.667  1.00  0.00           N
ATOM    405  CA  ILE A  73      16.927  -1.778   3.019  1.00  0.00           C
ATOM    406  CB  ILE A  73      16.050  -2.504   4.052  1.00  0.00           C
ATOM    407  CG2 ILE A  73      16.474  -2.137   5.487  1.00  0.00           C
ATOM    408  CG1 ILE A  73      14.555  -2.177   3.829  1.00  0.00           C
ATOM    409  CD1 ILE A  73      13.561  -2.982   4.672  1.00  0.00           C
ATOM    410  C   ILE A  73      18.387  -2.119   3.202  1.00  0.00           C
ATOM    411  O   ILE A  73      18.783  -3.278   3.078  1.00  0.00           O
ATOM    412  N   GLY A  74      19.211  -1.097   3.530  1.00  0.00           N
ATOM    413  CA  GLY A  74      20.626  -1.251   3.766  1.00  0.00           C
ATOM    414  C   GLY A  74      21.481  -1.069   2.556  1.00  0.00           C
ATOM    415  O   GLY A  74      21.017  -0.685   1.478  1.00  0.00           O
ATOM    416  N   SER A  75      22.794  -1.363   2.724  1.00  0.00           N
ATOM    417  CA  SER A  75      23.744  -1.228   1.657  1.00  0.00           C
ATOM    418  CB  SER A  75      25.174  -0.924   2.148  1.00  0.00           C
ATOM    419  OG  SER A  75      25.197   0.292   2.882  1.00  0.00           O
ATOM    420  C   SER A  75      23.690  -2.498   0.865  1.00  0.00           C
ATOM    421  O   SER A  75      24.524  -3.401   0.980  1.00  0.00           O
ATOM    422  N   MET A  76      22.624  -2.558   0.045  1.00  0.00           N
ATOM    423  CA  MET A  76      22.298  -3.637  -0.841  1.00  0.00           C
ATOM    424  CB  MET A  76      20.879  -3.410  -1.386  1.00  0.00           C
ATOM    425  CG  MET A  76      20.249  -4.428  -2.332  1.00  0.00           C
ATOM    426  SD  MET A  76      18.570  -3.948  -2.854  1.00  0.00           S
ATOM    427  CE  MET A  76      18.427  -4.858  -4.418  1.00  0.00           C
ATOM    428  C   MET A  76      23.311  -3.617  -1.947  1.00  0.00           C
ATOM    429  O   MET A  76      23.989  -4.620  -2.169  1.00  0.00           O
ATOM    430  N   ALA A  77      23.541  -2.415  -2.521  1.00  0.00           N
ATOM    431  CA  ALA A  77      24.501  -2.200  -3.566  1.00  0.00           C
ATOM    432  CB  ALA A  77      24.080  -2.734  -4.957  1.00  0.00           C
ATOM    433  C   ALA A  77      24.740  -0.722  -3.663  1.00  0.00           C
ATOM    434  O   ALA A  77      23.983   0.081  -3.111  1.00  0.00           O
ATOM    435  N   THR A  78      25.833  -0.352  -4.358  1.00  0.00           N
ATOM    436  CA  THR A  78      26.232   1.012  -4.589  1.00  0.00           C
ATOM    437  CB  THR A  78      27.724   1.207  -4.400  1.00  0.00           C
ATOM    438  CG2 THR A  78      28.096   0.912  -2.934  1.00  0.00           C
ATOM    439  OG1 THR A  78      28.462   0.367  -5.280  1.00  0.00           O
ATOM    440  C   THR A  78      25.838   1.446  -5.987  1.00  0.00           C
ATOM    441  O   THR A  78      26.090   2.589  -6.377  1.00  0.00           O
ATOM    442  N   LEU A  79      25.216   0.531  -6.770  1.00  0.00           N
ATOM    443  CA  LEU A  79      24.793   0.774  -8.123  1.00  0.00           C
ATOM    444  CB  LEU A  79      25.115  -0.460  -9.012  1.00  0.00           C
ATOM    445  CG  LEU A  79      26.609  -0.848  -9.119  1.00  0.00           C
ATOM    446  CD1 LEU A  79      26.781  -2.149  -9.917  1.00  0.00           C
ATOM    447  CD2 LEU A  79      27.474   0.299  -9.670  1.00  0.00           C
ATOM    448  C   LEU A  79      23.304   1.052  -8.035  1.00  0.00           C
ATOM    449  O   LEU A  79      22.912   1.940  -7.278  1.00  0.00           O
ATOM    450  N   THR A  80      22.438   0.359  -8.823  1.00  0.00           N
ATOM    451  CA  THR A  80      21.014   0.556  -8.756  1.00  0.00           C
ATOM    452  CB  THR A  80      20.404   1.018 -10.078  1.00  0.00           C
ATOM    453  CG2 THR A  80      20.921   2.426 -10.431  1.00  0.00           C
ATOM    454  OG1 THR A  80      20.677   0.093 -11.125  1.00  0.00           O
ATOM    455  C   THR A  80      20.452  -0.737  -8.204  1.00  0.00           C
ATOM    456  O   THR A  80      20.856  -1.160  -7.115  1.00  0.00           O
ATOM    457  N   GLY A  81      19.509  -1.398  -8.911  1.00  0.00           N
ATOM    458  CA  GLY A  81      18.957  -2.642  -8.461  1.00  0.00           C
ATOM    459  C   GLY A  81      18.265  -3.288  -9.630  1.00  0.00           C
ATOM    460  O   GLY A  81      18.020  -2.618 -10.636  1.00  0.00           O
ATOM    461  N   PRO A  82      17.971  -4.581  -9.556  1.00  0.00           N
ATOM    462  CA  PRO A  82      17.291  -5.300 -10.609  1.00  0.00           C
ATOM    463  CB  PRO A  82      17.595  -6.778 -10.371  1.00  0.00           C
ATOM    464  CG  PRO A  82      17.938  -6.871  -8.875  1.00  0.00           C
ATOM    465  CD  PRO A  82      18.399  -5.462  -8.474  1.00  0.00           C
ATOM    466  C   PRO A  82      15.823  -4.971 -10.653  1.00  0.00           C
ATOM    467  O   PRO A  82      15.182  -4.950  -9.600  1.00  0.00           O
ATOM    468  N   SER A  83      15.292  -4.719 -11.870  1.00  0.00           N
ATOM    469  CA  SER A  83      13.901  -4.419 -12.088  1.00  0.00           C
ATOM    470  CB  SER A  83      13.621  -3.813 -13.482  1.00  0.00           C
ATOM    471  OG  SER A  83      12.239  -3.530 -13.661  1.00  0.00           O
ATOM    472  C   SER A  83      13.062  -5.643 -11.884  1.00  0.00           C
ATOM    473  O   SER A  83      13.423  -6.739 -12.320  1.00  0.00           O
ATOM    474  N   GLY A  84      11.908  -5.447 -11.220  1.00  0.00           N
ATOM    475  CA  GLY A  84      10.986  -6.508 -10.938  1.00  0.00           C
ATOM    476  C   GLY A  84       9.704  -5.880 -10.503  1.00  0.00           C
ATOM    477  O   GLY A  84       9.330  -4.798 -10.961  1.00  0.00           O
ATOM    478  N   LEU A  85       8.974  -6.608  -9.636  1.00  0.00           N
ATOM    479  CA  LEU A  85       7.730  -6.166  -9.079  1.00  0.00           C
ATOM    480  CB  LEU A  85       6.618  -7.243  -9.187  1.00  0.00           C
ATOM    481  CG  LEU A  85       6.212  -7.639 -10.621  1.00  0.00           C
ATOM    482  CD1 LEU A  85       5.209  -8.802 -10.592  1.00  0.00           C
ATOM    483  CD2 LEU A  85       5.693  -6.436 -11.428  1.00  0.00           C
ATOM    484  C   LEU A  85       8.096  -5.839  -7.649  1.00  0.00           C
ATOM    485  O   LEU A  85       9.030  -5.062  -7.434  1.00  0.00           O
ATOM    486  N   ARG A  86       7.409  -6.417  -6.627  1.00  0.00           N
ATOM    487  CA  ARG A  86       7.737  -6.116  -5.260  1.00  0.00           C
ATOM    488  CB  ARG A  86       6.525  -6.149  -4.304  1.00  0.00           C
ATOM    489  CG  ARG A  86       5.481  -5.104  -4.696  1.00  0.00           C
ATOM    490  CD  ARG A  86       4.284  -4.980  -3.760  1.00  0.00           C
ATOM    491  NE  ARG A  86       3.409  -3.927  -4.359  1.00  0.00           N
ATOM    492  CZ  ARG A  86       2.230  -3.536  -3.785  1.00  0.00           C
ATOM    493  NH1 ARG A  86       1.768  -4.103  -2.631  1.00  0.00           N
ATOM    494  NH2 ARG A  86       1.507  -2.541  -4.376  1.00  0.00           N
ATOM    495  C   ARG A  86       8.854  -6.989  -4.777  1.00  0.00           C
ATOM    496  O   ARG A  86       8.656  -7.997  -4.096  1.00  0.00           O
ATOM    497  N   SER A  87      10.076  -6.607  -5.205  1.00  0.00           N
ATOM    498  CA  SER A  87      11.292  -7.280  -4.846  1.00  0.00           C
ATOM    499  CB  SER A  87      12.370  -7.145  -5.937  1.00  0.00           C
ATOM    500  OG  SER A  87      13.582  -7.766  -5.546  1.00  0.00           O
ATOM    501  C   SER A  87      11.740  -6.655  -3.553  1.00  0.00           C
ATOM    502  O   SER A  87      11.827  -5.425  -3.444  1.00  0.00           O
ATOM    503  N   LEU A  88      12.016  -7.517  -2.547  1.00  0.00           N
ATOM    504  CA  LEU A  88      12.417  -7.039  -1.248  1.00  0.00           C
ATOM    505  CB  LEU A  88      11.614  -7.666  -0.076  1.00  0.00           C
ATOM    506  CG  LEU A  88      10.063  -7.618  -0.155  1.00  0.00           C
ATOM    507  CD1 LEU A  88       9.434  -8.266   1.084  1.00  0.00           C
ATOM    508  CD2 LEU A  88       9.469  -6.247  -0.479  1.00  0.00           C
ATOM    509  C   LEU A  88      13.845  -7.436  -1.005  1.00  0.00           C
ATOM    510  O   LEU A  88      14.199  -8.599  -1.174  1.00  0.00           O
ATOM    511  N   ALA A  89      14.719  -6.490  -0.612  1.00  0.00           N
ATOM    512  CA  ALA A  89      16.087  -6.837  -0.332  1.00  0.00           C
ATOM    513  CB  ALA A  89      17.066  -6.523  -1.465  1.00  0.00           C
ATOM    514  C   ALA A  89      16.508  -6.141   0.918  1.00  0.00           C
ATOM    515  O   ALA A  89      16.718  -4.929   0.933  1.00  0.00           O
ATOM    516  N   ILE A  90      16.626  -6.931   2.004  1.00  0.00           N
ATOM    517  CA  ILE A  90      17.005  -6.458   3.305  1.00  0.00           C
ATOM    518  CB  ILE A  90      16.089  -7.007   4.401  1.00  0.00           C
ATOM    519  CG2 ILE A  90      16.564  -6.500   5.783  1.00  0.00           C
ATOM    520  CG1 ILE A  90      14.623  -6.594   4.144  1.00  0.00           C
ATOM    521  CD1 ILE A  90      13.593  -7.284   5.042  1.00  0.00           C
ATOM    522  C   ILE A  90      18.412  -6.958   3.531  1.00  0.00           C
ATOM    523  O   ILE A  90      18.686  -8.159   3.446  1.00  0.00           O
ATOM    524  N   GLY A  91      19.332  -6.020   3.837  1.00  0.00           N
ATOM    525  CA  GLY A  91      20.699  -6.364   4.090  1.00  0.00           C
ATOM    526  C   GLY A  91      21.557  -5.914   2.960  1.00  0.00           C
ATOM    527  O   GLY A  91      21.629  -4.723   2.652  1.00  0.00           O
ATOM    528  N   ALA A  92      22.272  -6.886   2.362  1.00  0.00           N
ATOM    529  CA  ALA A  92      23.168  -6.638   1.273  1.00  0.00           C
ATOM    530  CB  ALA A  92      24.648  -6.650   1.702  1.00  0.00           C
ATOM    531  C   ALA A  92      23.027  -7.680   0.208  1.00  0.00           C
ATOM    532  O   ALA A  92      22.557  -8.799   0.447  1.00  0.00           O
ATOM    533  N   GLY A  93      23.454  -7.306  -1.018  1.00  0.00           N
ATOM    534  CA  GLY A  93      23.407  -8.202  -2.130  1.00  0.00           C
ATOM    535  C   GLY A  93      24.781  -8.406  -2.682  1.00  0.00           C
ATOM    536  O   GLY A  93      25.782  -7.928  -2.142  1.00  0.00           O
ATOM    537  N   GLU A  94      24.826  -9.176  -3.785  1.00  0.00           N
ATOM    538  CA  GLU A  94      26.023  -9.498  -4.500  1.00  0.00           C
ATOM    539  CB  GLU A  94      25.969 -10.857  -5.229  1.00  0.00           C
ATOM    540  CG  GLU A  94      26.358 -12.039  -4.327  1.00  0.00           C
ATOM    541  CD  GLU A  94      27.860 -12.042  -3.990  1.00  0.00           C
ATOM    542  OE1 GLU A  94      28.674 -11.334  -4.647  1.00  0.00           O
ATOM    543  OE2 GLU A  94      28.214 -12.786  -3.039  1.00  0.00           O
ATOM    544  C   GLU A  94      26.439  -8.426  -5.457  1.00  0.00           C
ATOM    545  O   GLU A  94      25.693  -7.489  -5.746  1.00  0.00           O
ATOM    546  N   ILE A  95      27.691  -8.558  -5.946  1.00  0.00           N
ATOM    547  CA  ILE A  95      28.311  -7.656  -6.881  1.00  0.00           C
ATOM    548  CB  ILE A  95      29.812  -7.919  -7.018  1.00  0.00           C
ATOM    549  CG2 ILE A  95      30.072  -9.311  -7.636  1.00  0.00           C
ATOM    550  CG1 ILE A  95      30.549  -6.762  -7.731  1.00  0.00           C
ATOM    551  CD1 ILE A  95      30.547  -5.435  -6.965  1.00  0.00           C
ATOM    552  C   ILE A  95      27.594  -7.655  -8.219  1.00  0.00           C
ATOM    553  O   ILE A  95      27.599  -6.636  -8.913  1.00  0.00           O
ATOM    554  N   ALA A  96      26.942  -8.784  -8.600  1.00  0.00           N
ATOM    555  CA  ALA A  96      26.230  -8.884  -9.850  1.00  0.00           C
ATOM    556  CB  ALA A  96      26.198 -10.333 -10.380  1.00  0.00           C
ATOM    557  C   ALA A  96      24.828  -8.345  -9.679  1.00  0.00           C
ATOM    558  O   ALA A  96      23.828  -9.053  -9.830  1.00  0.00           O
ATOM    559  N   THR A  97      24.760  -7.029  -9.347  1.00  0.00           N
ATOM    560  CA  THR A  97      23.579  -6.230  -9.121  1.00  0.00           C
ATOM    561  CB  THR A  97      22.935  -5.671 -10.385  1.00  0.00           C
ATOM    562  CG2 THR A  97      23.902  -4.689 -11.068  1.00  0.00           C
ATOM    563  OG1 THR A  97      22.539  -6.702 -11.280  1.00  0.00           O
ATOM    564  C   THR A  97      22.585  -6.877  -8.193  1.00  0.00           C
ATOM    565  O   THR A  97      21.378  -6.856  -8.440  1.00  0.00           O
ATOM    566  N   VAL A  98      23.097  -7.482  -7.085  1.00  0.00           N
ATOM    567  CA  VAL A  98      22.350  -8.164  -6.042  1.00  0.00           C
ATOM    568  CB  VAL A  98      21.256  -7.326  -5.389  1.00  0.00           C
ATOM    569  CG1 VAL A  98      20.492  -8.103  -4.291  1.00  0.00           C
ATOM    570  CG2 VAL A  98      21.946  -6.056  -4.861  1.00  0.00           C
ATOM    571  C   VAL A  98      21.844  -9.497  -6.504  1.00  0.00           C
ATOM    572  O   VAL A  98      22.249 -10.515  -5.944  1.00  0.00           O
ATOM    573  N   ALA A  99      20.999  -9.478  -7.563  1.00  0.00           N
ATOM    574  CA  ALA A  99      20.342 -10.574  -8.217  1.00  0.00           C
ATOM    575  CB  ALA A  99      21.180 -11.855  -8.470  1.00  0.00           C
ATOM    576  C   ALA A  99      19.094 -10.912  -7.478  1.00  0.00           C
ATOM    577  O   ALA A  99      19.110 -11.550  -6.423  1.00  0.00           O
ATOM    578  N   SER A 100      17.974 -10.379  -8.007  1.00  0.00           N
ATOM    579  CA  SER A 100      16.682 -10.630  -7.454  1.00  0.00           C
ATOM    580  CB  SER A 100      16.215  -9.630  -6.366  1.00  0.00           C
ATOM    581  OG  SER A 100      16.063  -8.313  -6.869  1.00  0.00           O
ATOM    582  C   SER A 100      15.680 -10.765  -8.560  1.00  0.00           C
ATOM    583  O   SER A 100      15.831 -10.198  -9.645  1.00  0.00           O
ATOM    584  N   GLY A 101      14.646 -11.582  -8.278  1.00  0.00           N
ATOM    585  CA  GLY A 101      13.552 -11.870  -9.174  1.00  0.00           C
ATOM    586  C   GLY A 101      12.515 -10.781  -9.142  1.00  0.00           C
ATOM    587  O   GLY A 101      12.805  -9.627  -8.814  1.00  0.00           O
ATOM    588  N   ASP A 102      11.277 -11.132  -9.568  1.00  0.00           N
ATOM    589  CA  ASP A 102      10.195 -10.186  -9.603  1.00  0.00           C
ATOM    590  CB  ASP A 102       9.026 -10.638 -10.507  1.00  0.00           C
ATOM    591  CG  ASP A 102       9.478 -10.696 -11.962  1.00  0.00           C
ATOM    592  OD1 ASP A 102      10.009  -9.679 -12.482  1.00  0.00           O
ATOM    593  OD2 ASP A 102       9.311 -11.783 -12.573  1.00  0.00           O
ATOM    594  C   ASP A 102       9.637  -9.924  -8.241  1.00  0.00           C
ATOM    595  O   ASP A 102       9.558  -8.772  -7.820  1.00  0.00           O
ATOM    596  N   ASP A 103       9.274 -10.997  -7.515  1.00  0.00           N
ATOM    597  CA  ASP A 103       8.709 -10.914  -6.196  1.00  0.00           C
ATOM    598  CB  ASP A 103       7.208 -11.309  -6.207  1.00  0.00           C
ATOM    599  CG  ASP A 103       6.945 -12.716  -6.746  1.00  0.00           C
ATOM    600  OD1 ASP A 103       7.885 -13.431  -7.181  1.00  0.00           O
ATOM    601  OD2 ASP A 103       5.740 -13.062  -6.800  1.00  0.00           O
ATOM    602  C   ASP A 103       9.547 -11.648  -5.184  1.00  0.00           C
ATOM    603  O   ASP A 103       9.055 -12.146  -4.170  1.00  0.00           O
ATOM    604  N   ALA A 104      10.858 -11.752  -5.488  1.00  0.00           N
ATOM    605  CA  ALA A 104      11.831 -12.398  -4.659  1.00  0.00           C
ATOM    606  CB  ALA A 104      13.120 -12.720  -5.408  1.00  0.00           C
ATOM    607  C   ALA A 104      12.163 -11.582  -3.443  1.00  0.00           C
ATOM    608  O   ALA A 104      12.157 -10.348  -3.468  1.00  0.00           O
ATOM    609  N   ILE A 105      12.426 -12.296  -2.327  1.00  0.00           N
ATOM    610  CA  ILE A 105      12.743 -11.664  -1.073  1.00  0.00           C
ATOM    611  CB  ILE A 105      11.748 -12.030   0.012  1.00  0.00           C
ATOM    612  CG2 ILE A 105      12.144 -11.363   1.351  1.00  0.00           C
ATOM    613  CG1 ILE A 105      10.332 -11.620  -0.415  1.00  0.00           C
ATOM    614  CD1 ILE A 105       9.254 -12.187   0.490  1.00  0.00           C
ATOM    615  C   ILE A 105      14.103 -12.151  -0.649  1.00  0.00           C
ATOM    616  O   ILE A 105      14.340 -13.350  -0.548  1.00  0.00           O
ATOM    617  N   ALA A 106      15.035 -11.218  -0.411  1.00  0.00           N
ATOM    618  CA  ALA A 106      16.356 -11.546   0.039  1.00  0.00           C
ATOM    619  CB  ALA A 106      17.465 -10.993  -0.874  1.00  0.00           C
ATOM    620  C   ALA A 106      16.513 -10.926   1.392  1.00  0.00           C
ATOM    621  O   ALA A 106      16.306  -9.726   1.546  1.00  0.00           O
ATOM    622  N   ILE A 107      16.810 -11.741   2.423  1.00  0.00           N
ATOM    623  CA  ILE A 107      17.021 -11.233   3.753  1.00  0.00           C
ATOM    624  CB  ILE A 107      15.992 -11.701   4.775  1.00  0.00           C
ATOM    625  CG2 ILE A 107      16.359 -11.090   6.149  1.00  0.00           C
ATOM    626  CG1 ILE A 107      14.566 -11.292   4.354  1.00  0.00           C
ATOM    627  CD1 ILE A 107      13.457 -11.882   5.222  1.00  0.00           C
ATOM    628  C   ILE A 107      18.371 -11.796   4.106  1.00  0.00           C
ATOM    629  O   ILE A 107      18.505 -12.998   4.347  1.00  0.00           O
ATOM    630  N   GLY A 108      19.401 -10.927   4.144  1.00  0.00           N
ATOM    631  CA  GLY A 108      20.722 -11.382   4.482  1.00  0.00           C
ATOM    632  C   GLY A 108      21.795 -10.533   3.904  1.00  0.00           C
ATOM    633  O   GLY A 108      21.542  -9.563   3.194  1.00  0.00           O
ATOM    634  N   THR A 109      23.051 -10.878   4.251  1.00  0.00           N
ATOM    635  CA  THR A 109      24.192 -10.168   3.750  1.00  0.00           C
ATOM    636  CB  THR A 109      25.278  -9.998   4.789  1.00  0.00           C
ATOM    637  CG2 THR A 109      26.465  -9.210   4.198  1.00  0.00           C
ATOM    638  OG1 THR A 109      24.759  -9.266   5.893  1.00  0.00           O
ATOM    639  C   THR A 109      24.639 -11.002   2.579  1.00  0.00           C
ATOM    640  O   THR A 109      24.845 -12.210   2.708  1.00  0.00           O
ATOM    641  N   ALA A 110      24.793 -10.339   1.408  1.00  0.00           N
ATOM    642  CA  ALA A 110      25.177 -10.905   0.133  1.00  0.00           C
ATOM    643  CB  ALA A 110      26.653 -11.369   0.091  1.00  0.00           C
ATOM    644  C   ALA A 110      24.233 -12.002  -0.314  1.00  0.00           C
ATOM    645  O   ALA A 110      24.638 -12.983  -0.941  1.00  0.00           O
ATOM    646  N   ALA A 111      22.925 -11.819  -0.009  1.00  0.00           N
ATOM    647  CA  ALA A 111      21.896 -12.773  -0.354  1.00  0.00           C
ATOM    648  CB  ALA A 111      20.666 -12.716   0.573  1.00  0.00           C
ATOM    649  C   ALA A 111      21.441 -12.578  -1.775  1.00  0.00           C
ATOM    650  O   ALA A 111      21.190 -11.449  -2.199  1.00  0.00           O
ATOM    651  N   GLN A 112      21.358 -13.695  -2.535  1.00  0.00           N
ATOM    652  CA  GLN A 112      20.944 -13.725  -3.918  1.00  0.00           C
ATOM    653  CB  GLN A 112      21.885 -14.578  -4.780  1.00  0.00           C
ATOM    654  CG  GLN A 112      23.314 -14.053  -4.862  1.00  0.00           C
ATOM    655  CD  GLN A 112      24.124 -15.077  -5.638  1.00  0.00           C
ATOM    656  OE1 GLN A 112      24.217 -15.047  -6.863  1.00  0.00           O
ATOM    657  NE2 GLN A 112      24.707 -16.046  -4.883  1.00  0.00           N
ATOM    658  C   GLN A 112      19.611 -14.415  -3.974  1.00  0.00           C
ATOM    659  O   GLN A 112      19.479 -15.546  -3.502  1.00  0.00           O
ATOM    660  N   ALA A 113      18.605 -13.766  -4.600  1.00  0.00           N
ATOM    661  CA  ALA A 113      17.279 -14.318  -4.702  1.00  0.00           C
ATOM    662  CB  ALA A 113      16.276 -13.588  -3.782  1.00  0.00           C
ATOM    663  C   ALA A 113      16.887 -14.221  -6.148  1.00  0.00           C
ATOM    664  O   ALA A 113      15.941 -13.525  -6.526  1.00  0.00           O
ATOM    665  N   ALA A 114      17.631 -14.975  -6.988  1.00  0.00           N
ATOM    666  CA  ALA A 114      17.473 -14.999  -8.417  1.00  0.00           C
ATOM    667  CB  ALA A 114      18.584 -15.817  -9.097  1.00  0.00           C
ATOM    668  C   ALA A 114      16.159 -15.540  -8.892  1.00  0.00           C
ATOM    669  O   ALA A 114      15.567 -14.976  -9.813  1.00  0.00           O
ATOM    670  N   HIS A 115      15.669 -16.632  -8.265  1.00  0.00           N
ATOM    671  CA  HIS A 115      14.426 -17.253  -8.649  1.00  0.00           C
ATOM    672  CB  HIS A 115      14.264 -18.667  -8.071  1.00  0.00           C
ATOM    673  CG  HIS A 115      15.269 -19.594  -8.677  1.00  0.00           C
ATOM    674  ND1 HIS A 115      16.518 -19.823  -8.142  1.00  0.00           N
ATOM    675  CE1 HIS A 115      17.153 -20.674  -8.986  1.00  0.00           C
ATOM    676  NE2 HIS A 115      16.401 -21.007 -10.018  1.00  0.00           N
ATOM    677  CD2 HIS A 115      15.214 -20.326  -9.821  1.00  0.00           C
ATOM    678  C   HIS A 115      13.233 -16.418  -8.283  1.00  0.00           C
ATOM    679  O   HIS A 115      13.192 -15.771  -7.234  1.00  0.00           O
ATOM    680  N   VAL A 116      12.226 -16.394  -9.185  1.00  0.00           N
ATOM    681  CA  VAL A 116      11.006 -15.649  -8.970  1.00  0.00           C
ATOM    682  CB  VAL A 116      10.121 -15.600 -10.206  1.00  0.00           C
ATOM    683  CG1 VAL A 116       8.780 -14.893  -9.927  1.00  0.00           C
ATOM    684  CG2 VAL A 116      10.906 -14.887 -11.324  1.00  0.00           C
ATOM    685  C   VAL A 116      10.309 -16.286  -7.792  1.00  0.00           C
ATOM    686  O   VAL A 116      10.238 -17.510  -7.700  1.00  0.00           O
ATOM    687  N   GLY A 117       9.890 -15.450  -6.816  1.00  0.00           N
ATOM    688  CA  GLY A 117       9.198 -15.896  -5.635  1.00  0.00           C
ATOM    689  C   GLY A 117      10.082 -16.569  -4.632  1.00  0.00           C
ATOM    690  O   GLY A 117       9.570 -17.085  -3.636  1.00  0.00           O
ATOM    691  N   SER A 118      11.419 -16.590  -4.857  1.00  0.00           N
ATOM    692  CA  SER A 118      12.297 -17.236  -3.932  1.00  0.00           C
ATOM    693  CB  SER A 118      13.606 -17.727  -4.559  1.00  0.00           C
ATOM    694  OG  SER A 118      14.482 -16.655  -4.883  1.00  0.00           O
ATOM    695  C   SER A 118      12.678 -16.370  -2.782  1.00  0.00           C
ATOM    696  O   SER A 118      12.794 -15.150  -2.908  1.00  0.00           O
ATOM    697  N   ILE A 119      12.809 -17.008  -1.604  1.00  0.00           N
ATOM    698  CA  ILE A 119      13.261 -16.287  -0.459  1.00  0.00           C
ATOM    699  CB  ILE A 119      12.376 -16.275   0.765  1.00  0.00           C
ATOM    700  CG2 ILE A 119      13.047 -15.534   1.952  1.00  0.00           C
ATOM    701  CG1 ILE A 119      11.050 -15.630   0.369  1.00  0.00           C
ATOM    702  CD1 ILE A 119      10.028 -15.682   1.475  1.00  0.00           C
ATOM    703  C   ILE A 119      14.610 -16.828  -0.137  1.00  0.00           C
ATOM    704  O   ILE A 119      14.796 -18.021   0.105  1.00  0.00           O
ATOM    705  N   ALA A 120      15.587 -15.913  -0.201  1.00  0.00           N
ATOM    706  CA  ALA A 120      16.949 -16.191   0.129  1.00  0.00           C
ATOM    707  CB  ALA A 120      17.967 -15.381  -0.680  1.00  0.00           C
ATOM    708  C   ALA A 120      16.993 -15.712   1.540  1.00  0.00           C
ATOM    709  O   ALA A 120      16.755 -14.535   1.814  1.00  0.00           O
ATOM    710  N   LEU A 121      17.253 -16.628   2.482  1.00  0.00           N
ATOM    711  CA  LEU A 121      17.289 -16.245   3.852  1.00  0.00           C
ATOM    712  CB  LEU A 121      16.141 -16.973   4.595  1.00  0.00           C
ATOM    713  CG  LEU A 121      15.918 -16.709   6.092  1.00  0.00           C
ATOM    714  CD1 LEU A 121      15.504 -15.254   6.366  1.00  0.00           C
ATOM    715  CD2 LEU A 121      14.901 -17.710   6.655  1.00  0.00           C
ATOM    716  C   LEU A 121      18.650 -16.680   4.300  1.00  0.00           C
ATOM    717  O   LEU A 121      18.955 -17.872   4.297  1.00  0.00           O
ATOM    718  N   GLY A 122      19.506 -15.711   4.685  1.00  0.00           N
ATOM    719  CA  GLY A 122      20.828 -16.026   5.154  1.00  0.00           C
ATOM    720  C   GLY A 122      21.975 -15.456   4.391  1.00  0.00           C
ATOM    721  O   GLY A 122      21.874 -15.024   3.237  1.00  0.00           O
ATOM    722  N   LEU A 123      23.134 -15.520   5.088  1.00  0.00           N
ATOM    723  CA  LEU A 123      24.410 -15.049   4.633  1.00  0.00           C
ATOM    724  CB  LEU A 123      25.508 -15.278   5.699  1.00  0.00           C
ATOM    725  CG  LEU A 123      26.929 -14.773   5.361  1.00  0.00           C
ATOM    726  CD1 LEU A 123      27.016 -13.244   5.267  1.00  0.00           C
ATOM    727  CD2 LEU A 123      27.969 -15.415   6.289  1.00  0.00           C
ATOM    728  C   LEU A 123      24.804 -15.830   3.425  1.00  0.00           C
ATOM    729  O   LEU A 123      24.870 -17.062   3.444  1.00  0.00           O
ATOM    730  N   GLN A 124      25.062 -15.067   2.341  1.00  0.00           N
ATOM    731  CA  GLN A 124      25.462 -15.528   1.042  1.00  0.00           C
ATOM    732  CB  GLN A 124      26.930 -16.013   1.022  1.00  0.00           C
ATOM    733  CG  GLN A 124      27.953 -14.914   1.317  1.00  0.00           C
ATOM    734  CD  GLN A 124      29.336 -15.543   1.274  1.00  0.00           C
ATOM    735  OE1 GLN A 124      29.921 -15.746   0.211  1.00  0.00           O
ATOM    736  NE2 GLN A 124      29.883 -15.869   2.474  1.00  0.00           N
ATOM    737  C   GLN A 124      24.531 -16.579   0.496  1.00  0.00           C
ATOM    738  O   GLN A 124      24.960 -17.422  -0.296  1.00  0.00           O
ATOM    739  N   SER A 125      23.221 -16.532   0.880  1.00  0.00           N
ATOM    740  CA  SER A 125      22.260 -17.503   0.418  1.00  0.00           C
ATOM    741  CB  SER A 125      20.863 -17.352   1.050  1.00  0.00           C
ATOM    742  OG  SER A 125      19.975 -18.329   0.529  1.00  0.00           O
ATOM    743  C   SER A 125      22.145 -17.413  -1.073  1.00  0.00           C
ATOM    744  O   SER A 125      22.159 -16.323  -1.646  1.00  0.00           O
ATOM    745  N   THR A 126      22.106 -18.597  -1.717  1.00  0.00           N
ATOM    746  CA  THR A 126      22.020 -18.654  -3.146  1.00  0.00           C
ATOM    747  CB  THR A 126      23.239 -19.309  -3.760  1.00  0.00           C
ATOM    748  CG2 THR A 126      23.129 -19.309  -5.300  1.00  0.00           C
ATOM    749  OG1 THR A 126      24.399 -18.571  -3.395  1.00  0.00           O
ATOM    750  C   THR A 126      20.781 -19.430  -3.464  1.00  0.00           C
ATOM    751  O   THR A 126      20.560 -20.521  -2.927  1.00  0.00           O
ATOM    752  N   THR A 127      19.924 -18.854  -4.339  1.00  0.00           N
ATOM    753  CA  THR A 127      18.715 -19.531  -4.710  1.00  0.00           C
ATOM    754  CB  THR A 127      17.591 -18.655  -5.153  1.00  0.00           C
ATOM    755  CG2 THR A 127      17.184 -17.855  -3.905  1.00  0.00           C
ATOM    756  OG1 THR A 127      17.961 -17.808  -6.234  1.00  0.00           O
ATOM    757  C   THR A 127      18.983 -20.651  -5.657  1.00  0.00           C
ATOM    758  O   THR A 127      19.671 -20.507  -6.671  1.00  0.00           O
ATOM    759  N   GLU A 128      18.437 -21.815  -5.270  1.00  0.00           N
ATOM    760  CA  GLU A 128      18.568 -23.046  -5.984  1.00  0.00           C
ATOM    761  CB  GLU A 128      19.374 -24.040  -5.117  1.00  0.00           C
ATOM    762  CG  GLU A 128      19.657 -25.435  -5.682  1.00  0.00           C
ATOM    763  CD  GLU A 128      20.624 -26.135  -4.728  1.00  0.00           C
ATOM    764  OE1 GLU A 128      20.315 -26.266  -3.513  1.00  0.00           O
ATOM    765  OE2 GLU A 128      21.698 -26.575  -5.215  1.00  0.00           O
ATOM    766  C   GLU A 128      17.176 -23.548  -6.188  1.00  0.00           C
ATOM    767  O   GLU A 128      16.384 -23.577  -5.243  1.00  0.00           O
ATOM    768  N   LEU A 129      16.835 -23.914  -7.443  1.00  0.00           N
ATOM    769  CA  LEU A 129      15.527 -24.437  -7.717  1.00  0.00           C
ATOM    770  CB  LEU A 129      14.861 -23.891  -9.004  1.00  0.00           C
ATOM    771  CG  LEU A 129      13.452 -24.440  -9.342  1.00  0.00           C
ATOM    772  CD1 LEU A 129      12.409 -24.091  -8.269  1.00  0.00           C
ATOM    773  CD2 LEU A 129      13.004 -23.976 -10.734  1.00  0.00           C
ATOM    774  C   LEU A 129      15.717 -25.924  -7.837  1.00  0.00           C
ATOM    775  O   LEU A 129      16.397 -26.375  -8.764  1.00  0.00           O
ATOM    776  N   PRO A 130      15.175 -26.706  -6.906  1.00  0.00           N
ATOM    777  CA  PRO A 130      15.271 -28.139  -6.917  1.00  0.00           C
ATOM    778  CB  PRO A 130      14.798 -28.614  -5.547  1.00  0.00           C
ATOM    779  CG  PRO A 130      13.873 -27.501  -5.060  1.00  0.00           C
ATOM    780  CD  PRO A 130      14.447 -26.251  -5.733  1.00  0.00           C
ATOM    781  C   PRO A 130      14.468 -28.754  -8.024  1.00  0.00           C
ATOM    782  O   PRO A 130      13.481 -28.160  -8.467  1.00  0.00           O
ATOM    783  N   SER A 131      14.890 -29.955  -8.474  1.00  0.00           N
ATOM    784  CA  SER A 131      13.994 -30.851  -9.152  1.00  0.00           C
ATOM    785  CB  SER A 131      14.698 -32.092  -9.742  1.00  0.00           C
ATOM    786  OG  SER A 131      13.767 -32.960 -10.377  1.00  0.00           O
ATOM    787  C   SER A 131      12.994 -31.303  -8.124  1.00  0.00           C
ATOM    788  O   SER A 131      13.355 -31.707  -7.017  1.00  0.00           O
ATOM    789  N   LEU A 132      11.701 -31.205  -8.493  1.00  0.00           N
ATOM    790  CA  LEU A 132      10.619 -31.580  -7.627  1.00  0.00           C
ATOM    791  CB  LEU A 132       9.311 -30.861  -8.045  1.00  0.00           C
ATOM    792  CG  LEU A 132       9.377 -29.309  -8.101  1.00  0.00           C
ATOM    793  CD1 LEU A 132       8.076 -28.728  -8.663  1.00  0.00           C
ATOM    794  CD2 LEU A 132       9.750 -28.649  -6.766  1.00  0.00           C
ATOM    795  C   LEU A 132      10.469 -33.055  -7.875  1.00  0.00           C
ATOM    796  O   LEU A 132      10.012 -33.456  -8.951  1.00  0.00           O
ATOM    797  N   VAL A 133      10.866 -33.902  -6.892  1.00  0.00           N
ATOM    798  CA  VAL A 133      10.752 -35.325  -7.097  1.00  0.00           C
ATOM    799  CB  VAL A 133      11.857 -36.111  -6.409  1.00  0.00           C
ATOM    800  CG1 VAL A 133      11.673 -37.622  -6.615  1.00  0.00           C
ATOM    801  CG2 VAL A 133      13.213 -35.636  -6.966  1.00  0.00           C
ATOM    802  C   VAL A 133       9.376 -35.722  -6.637  1.00  0.00           C
ATOM    803  O   VAL A 133       9.082 -35.743  -5.439  1.00  0.00           O
ATOM    804  N   LYS A 134       8.500 -36.028  -7.624  1.00  0.00           N
ATOM    805  CA  LYS A 134       7.149 -36.422  -7.338  1.00  0.00           C
ATOM    806  CB  LYS A 134       6.207 -36.216  -8.548  1.00  0.00           C
ATOM    807  CG  LYS A 134       4.742 -36.588  -8.288  1.00  0.00           C
ATOM    808  CD  LYS A 134       3.820 -36.347  -9.480  1.00  0.00           C
ATOM    809  CE  LYS A 134       2.364 -36.720  -9.205  1.00  0.00           C
ATOM    810  NZ  LYS A 134       1.540 -36.435 -10.395  1.00  0.00           N
ATOM    811  C   LYS A 134       7.129 -37.868  -6.960  1.00  0.00           C
ATOM    812  O   LYS A 134       6.681 -38.217  -5.867  1.00  0.00           O
ATOM    813  N   ASP A 135       7.659 -38.723  -7.865  1.00  0.00           N
ATOM    814  CA  ASP A 135       7.704 -40.133  -7.639  1.00  0.00           C
ATOM    815  CB  ASP A 135       7.375 -40.950  -8.918  1.00  0.00           C
ATOM    816  CG  ASP A 135       7.208 -42.451  -8.657  1.00  0.00           C
ATOM    817  OD1 ASP A 135       8.007 -43.072  -7.909  1.00  0.00           O
ATOM    818  OD2 ASP A 135       6.229 -43.004  -9.223  1.00  0.00           O
ATOM    819  C   ASP A 135       9.114 -40.359  -7.214  1.00  0.00           C
ATOM    820  O   ASP A 135      10.052 -40.143  -7.987  1.00  0.00           O
ATOM    821  N   VAL A 136       9.277 -40.778  -5.943  1.00  0.00           N
ATOM    822  CA  VAL A 136      10.574 -41.055  -5.391  1.00  0.00           C
ATOM    823  CB  VAL A 136      10.576 -41.051  -3.872  1.00  0.00           C
ATOM    824  CG1 VAL A 136      11.975 -41.410  -3.346  1.00  0.00           C
ATOM    825  CG2 VAL A 136      10.083 -39.684  -3.357  1.00  0.00           C
ATOM    826  C   VAL A 136      10.878 -42.432  -5.912  1.00  0.00           C
ATOM    827  O   VAL A 136      10.060 -43.331  -5.732  1.00  0.00           O
ATOM    828  N   THR A 137      12.024 -42.609  -6.612  1.00  0.00           N
ATOM    829  CA  THR A 137      12.395 -43.901  -7.138  1.00  0.00           C
ATOM    830  CB  THR A 137      11.962 -44.137  -8.583  1.00  0.00           C
ATOM    831  CG2 THR A 137      12.324 -45.576  -9.015  1.00  0.00           C
ATOM    832  OG1 THR A 137      10.559 -43.977  -8.729  1.00  0.00           O
ATOM    833  C   THR A 137      13.891 -43.992  -7.081  1.00  0.00           C
ATOM    834  O   THR A 137      14.574 -43.328  -7.868  1.00  0.00           O
ATOM    835  N   ILE A 138      14.438 -44.758  -6.099  1.00  0.00           N
ATOM    836  CA  ILE A 138      15.872 -44.912  -6.042  1.00  0.00           C
ATOM    837  CB  ILE A 138      16.519 -44.318  -4.788  1.00  0.00           C
ATOM    838  CG2 ILE A 138      18.042 -44.595  -4.788  1.00  0.00           C
ATOM    839  CG1 ILE A 138      16.224 -42.802  -4.690  1.00  0.00           C
ATOM    840  CD1 ILE A 138      16.653 -42.146  -3.379  1.00  0.00           C
ATOM    841  C   ILE A 138      16.206 -46.380  -6.239  1.00  0.00           C
ATOM    842  O   ILE A 138      16.703 -46.744  -7.305  1.00  0.00           O
ATOM    843  N   ASN A 139      15.902 -47.257  -5.244  1.00  0.00           N
ATOM    844  CA  ASN A 139      16.181 -48.677  -5.325  1.00  0.00           C
ATOM    845  CB  ASN A 139      17.541 -49.054  -4.658  1.00  0.00           C
ATOM    846  CG  ASN A 139      17.899 -50.545  -4.772  1.00  0.00           C
ATOM    847  OD1 ASN A 139      17.389 -51.318  -5.584  1.00  0.00           O
ATOM    848  ND2 ASN A 139      18.826 -50.978  -3.876  1.00  0.00           N
ATOM    849  C   ASN A 139      15.050 -49.362  -4.606  1.00  0.00           C
ATOM    850  O   ASN A 139      15.138 -49.650  -3.409  1.00  0.00           O
ATOM    851  N   GLY A 140      13.936 -49.616  -5.336  1.00  0.00           N
ATOM    852  CA  GLY A 140      12.758 -50.240  -4.775  1.00  0.00           C
ATOM    853  C   GLY A 140      12.060 -49.258  -3.863  1.00  0.00           C
ATOM    854  O   GLY A 140      11.284 -49.644  -2.992  1.00  0.00           O
ATOM    855  N   ILE A 141      12.335 -47.950  -4.061  1.00  0.00           N
ATOM    856  CA  ILE A 141      11.812 -46.874  -3.268  1.00  0.00           C
ATOM    857  CB  ILE A 141      12.968 -45.917  -2.932  1.00  0.00           C
ATOM    858  CG2 ILE A 141      12.543 -44.737  -2.035  1.00  0.00           C
ATOM    859  CG1 ILE A 141      14.024 -46.698  -2.136  1.00  0.00           C
ATOM    860  CD1 ILE A 141      15.341 -45.964  -1.919  1.00  0.00           C
ATOM    861  C   ILE A 141      10.700 -46.215  -4.073  1.00  0.00           C
ATOM    862  O   ILE A 141      10.200 -45.158  -3.688  1.00  0.00           O
ATOM    863  N   LYS A 142      10.241 -46.842  -5.195  1.00  0.00           N
ATOM    864  CA  LYS A 142       9.226 -46.254  -6.032  1.00  0.00           C
ATOM    865  CB  LYS A 142       9.022 -47.020  -7.357  1.00  0.00           C
ATOM    866  CG  LYS A 142       8.050 -46.355  -8.335  1.00  0.00           C
ATOM    867  CD  LYS A 142       7.986 -47.022  -9.704  1.00  0.00           C
ATOM    868  CE  LYS A 142       6.939 -46.395 -10.623  1.00  0.00           C
ATOM    869  NZ  LYS A 142       7.014 -47.015 -11.959  1.00  0.00           N
ATOM    870  C   LYS A 142       7.911 -46.103  -5.323  1.00  0.00           C
ATOM    871  O   LYS A 142       7.249 -47.072  -4.946  1.00  0.00           O
ATOM    872  N   LEU A 143       7.550 -44.818  -5.137  1.00  0.00           N
ATOM    873  CA  LEU A 143       6.331 -44.409  -4.495  1.00  0.00           C
ATOM    874  CB  LEU A 143       6.430 -44.431  -2.944  1.00  0.00           C
ATOM    875  CG  LEU A 143       5.166 -44.036  -2.143  1.00  0.00           C
ATOM    876  CD1 LEU A 143       4.041 -45.075  -2.286  1.00  0.00           C
ATOM    877  CD2 LEU A 143       5.510 -43.709  -0.683  1.00  0.00           C
ATOM    878  C   LEU A 143       6.110 -42.981  -4.898  1.00  0.00           C
ATOM    879  O   LEU A 143       7.006 -42.146  -4.743  1.00  0.00           O
ATOM    880  N   SER A 144       4.912 -42.670  -5.450  1.00  0.00           N
ATOM    881  CA  SER A 144       4.605 -41.311  -5.819  1.00  0.00           C
ATOM    882  CB  SER A 144       3.491 -41.176  -6.878  1.00  0.00           C
ATOM    883  OG  SER A 144       3.200 -39.809  -7.136  1.00  0.00           O
ATOM    884  C   SER A 144       4.180 -40.696  -4.517  1.00  0.00           C
ATOM    885  O   SER A 144       3.210 -41.151  -3.900  1.00  0.00           O
ATOM    886  N   ALA A 145       4.929 -39.662  -4.070  1.00  0.00           N
ATOM    887  CA  ALA A 145       4.632 -39.033  -2.820  1.00  0.00           C
ATOM    888  CB  ALA A 145       5.931 -38.783  -2.024  1.00  0.00           C
ATOM    889  C   ALA A 145       3.893 -37.746  -3.000  1.00  0.00           C
ATOM    890  O   ALA A 145       2.693 -37.690  -2.726  1.00  0.00           O
ATOM    891  N   PHE A 146       4.588 -36.695  -3.491  1.00  0.00           N
ATOM    892  CA  PHE A 146       4.001 -35.400  -3.720  1.00  0.00           C
ATOM    893  CB  PHE A 146       3.576 -34.603  -2.439  1.00  0.00           C
ATOM    894  CG  PHE A 146       4.683 -34.290  -1.472  1.00  0.00           C
ATOM    895  CD1 PHE A 146       5.408 -33.095  -1.572  1.00  0.00           C
ATOM    896  CE1 PHE A 146       6.430 -32.796  -0.673  1.00  0.00           C
ATOM    897  CZ  PHE A 146       6.733 -33.697   0.342  1.00  0.00           C
ATOM    898  CE2 PHE A 146       6.018 -34.891   0.462  1.00  0.00           C
ATOM    899  CD2 PHE A 146       4.995 -35.181  -0.442  1.00  0.00           C
ATOM    900  C   PHE A 146       4.965 -34.582  -4.519  1.00  0.00           C
ATOM    901  O   PHE A 146       6.168 -34.847  -4.530  1.00  0.00           O
ATOM    902  N   ALA A 147       4.431 -33.555  -5.202  1.00  0.00           N
ATOM    903  CA  ALA A 147       5.230 -32.664  -5.989  1.00  0.00           C
ATOM    904  CB  ALA A 147       5.047 -32.824  -7.508  1.00  0.00           C
ATOM    905  C   ALA A 147       4.803 -31.272  -5.669  1.00  0.00           C
ATOM    906  O   ALA A 147       3.702 -31.042  -5.154  1.00  0.00           O
ATOM    907  N   GLY A 148       5.718 -30.305  -5.919  1.00  0.00           N
ATOM    908  CA  GLY A 148       5.416 -28.910  -5.725  1.00  0.00           C
ATOM    909  C   GLY A 148       4.552 -28.578  -6.912  1.00  0.00           C
ATOM    910  O   GLY A 148       4.886 -28.952  -8.040  1.00  0.00           O
ATOM    911  N   SER A 149       3.428 -27.862  -6.687  1.00  0.00           N
ATOM    912  CA  SER A 149       2.541 -27.539  -7.774  1.00  0.00           C
ATOM    913  CB  SER A 149       1.141 -27.124  -7.279  1.00  0.00           C
ATOM    914  OG  SER A 149       0.265 -26.822  -8.357  1.00  0.00           O
ATOM    915  C   SER A 149       3.122 -26.475  -8.661  1.00  0.00           C
ATOM    916  O   SER A 149       3.102 -26.635  -9.884  1.00  0.00           O
ATOM    917  N   ASN A 150       3.681 -25.391  -8.069  1.00  0.00           N
ATOM    918  CA  ASN A 150       4.252 -24.341  -8.870  1.00  0.00           C
ATOM    919  CB  ASN A 150       3.570 -22.955  -8.747  1.00  0.00           C
ATOM    920  CG  ASN A 150       2.165 -22.979  -9.354  1.00  0.00           C
ATOM    921  OD1 ASN A 150       1.868 -23.665 -10.333  1.00  0.00           O
ATOM    922  ND2 ASN A 150       1.253 -22.164  -8.770  1.00  0.00           N
ATOM    923  C   ASN A 150       5.731 -24.157  -8.686  1.00  0.00           C
ATOM    924  O   ASN A 150       6.193 -23.985  -7.557  1.00  0.00           O
ATOM    925  N   PRO A 151       6.500 -24.235  -9.776  1.00  0.00           N
ATOM    926  CA  PRO A 151       7.935 -24.033  -9.786  1.00  0.00           C
ATOM    927  CB  PRO A 151       8.423 -24.591 -11.123  1.00  0.00           C
ATOM    928  CG  PRO A 151       7.209 -24.461 -12.056  1.00  0.00           C
ATOM    929  CD  PRO A 151       6.004 -24.589 -11.111  1.00  0.00           C
ATOM    930  C   PRO A 151       8.276 -22.574  -9.585  1.00  0.00           C
ATOM    931  O   PRO A 151       7.388 -21.726  -9.709  1.00  0.00           O
ATOM    932  N   ALA A 152       9.562 -22.273  -9.271  1.00  0.00           N
ATOM    933  CA  ALA A 152      10.021 -20.977  -8.823  1.00  0.00           C
ATOM    934  CB  ALA A 152       9.916 -19.860  -9.893  1.00  0.00           C
ATOM    935  C   ALA A 152       9.358 -20.612  -7.520  1.00  0.00           C
ATOM    936  O   ALA A 152       8.684 -19.590  -7.375  1.00  0.00           O
ATOM    937  N   SER A 153       9.490 -21.541  -6.552  1.00  0.00           N
ATOM    938  CA  SER A 153       8.944 -21.404  -5.236  1.00  0.00           C
ATOM    939  CB  SER A 153       7.574 -22.123  -5.149  1.00  0.00           C
ATOM    940  OG  SER A 153       6.896 -21.849  -3.934  1.00  0.00           O
ATOM    941  C   SER A 153       9.952 -22.053  -4.321  1.00  0.00           C
ATOM    942  O   SER A 153       9.822 -23.228  -3.946  1.00  0.00           O
ATOM    943  N   VAL A 154      11.024 -21.304  -3.941  1.00  0.00           N
ATOM    944  CA  VAL A 154      12.035 -21.866  -3.067  1.00  0.00           C
ATOM    945  CB  VAL A 154      13.334 -22.310  -3.721  1.00  0.00           C
ATOM    946  CG1 VAL A 154      13.002 -23.443  -4.672  1.00  0.00           C
ATOM    947  CG2 VAL A 154      14.083 -21.166  -4.414  1.00  0.00           C
ATOM    948  C   VAL A 154      12.390 -21.027  -1.876  1.00  0.00           C
ATOM    949  O   VAL A 154      12.182 -19.815  -1.837  1.00  0.00           O
ATOM    950  N   LEU A 155      12.871 -21.716  -0.828  1.00  0.00           N
ATOM    951  CA  LEU A 155      13.322 -21.123   0.394  1.00  0.00           C
ATOM    952  CB  LEU A 155      12.534 -21.531   1.674  1.00  0.00           C
ATOM    953  CG  LEU A 155      13.068 -20.935   3.007  1.00  0.00           C
ATOM    954  CD1 LEU A 155      13.059 -19.401   3.038  1.00  0.00           C
ATOM    955  CD2 LEU A 155      12.341 -21.535   4.216  1.00  0.00           C
ATOM    956  C   LEU A 155      14.727 -21.603   0.516  1.00  0.00           C
ATOM    957  O   LEU A 155      14.973 -22.724   0.956  1.00  0.00           O
ATOM    958  N   SER A 156      15.681 -20.766   0.066  1.00  0.00           N
ATOM    959  CA  SER A 156      17.060 -21.137   0.179  1.00  0.00           C
ATOM    960  CB  SER A 156      18.012 -20.691  -0.942  1.00  0.00           C
ATOM    961  OG  SER A 156      17.767 -21.370  -2.166  1.00  0.00           O
ATOM    962  C   SER A 156      17.557 -20.588   1.455  1.00  0.00           C
ATOM    963  O   SER A 156      17.622 -19.370   1.637  1.00  0.00           O
ATOM    964  N   ILE A 157      17.915 -21.498   2.378  1.00  0.00           N
ATOM    965  CA  ILE A 157      18.419 -21.037   3.635  1.00  0.00           C
ATOM    966  CB  ILE A 157      17.919 -21.813   4.829  1.00  0.00           C
ATOM    967  CG2 ILE A 157      16.395 -21.600   4.922  1.00  0.00           C
ATOM    968  CG1 ILE A 157      18.370 -23.274   4.807  1.00  0.00           C
ATOM    969  CD1 ILE A 157      18.052 -23.992   6.099  1.00  0.00           C
ATOM    970  C   ILE A 157      19.919 -20.934   3.616  1.00  0.00           C
ATOM    971  O   ILE A 157      20.497 -20.358   4.535  1.00  0.00           O
ATOM    972  N   GLY A 158      20.583 -21.431   2.549  1.00  0.00           N
ATOM    973  CA  GLY A 158      22.009 -21.359   2.494  1.00  0.00           C
ATOM    974  C   GLY A 158      22.512 -21.404   1.097  1.00  0.00           C
ATOM    975  O   GLY A 158      21.882 -20.951   0.139  1.00  0.00           O
ATOM    976  N   ASN A 159      23.752 -21.899   1.000  1.00  0.00           N
ATOM    977  CA  ASN A 159      24.482 -22.059  -0.225  1.00  0.00           C
ATOM    978  CB  ASN A 159      25.315 -20.794  -0.574  1.00  0.00           C
ATOM    979  CG  ASN A 159      26.346 -20.435   0.503  1.00  0.00           C
ATOM    980  OD1 ASN A 159      27.352 -21.089   0.763  1.00  0.00           O
ATOM    981  ND2 ASN A 159      26.011 -19.376   1.273  1.00  0.00           N
ATOM    982  C   ASN A 159      25.368 -23.257  -0.027  1.00  0.00           C
ATOM    983  O   ASN A 159      25.368 -23.869   1.047  1.00  0.00           O
ATOM    984  N   ASP A 160      26.104 -23.666  -1.089  1.00  0.00           N
ATOM    985  CA  ASP A 160      27.029 -24.770  -0.984  1.00  0.00           C
ATOM    986  CB  ASP A 160      27.636 -25.213  -2.336  1.00  0.00           C
ATOM    987  CG  ASP A 160      28.528 -26.436  -2.134  1.00  0.00           C
ATOM    988  OD1 ASP A 160      29.774 -26.276  -2.214  1.00  0.00           O
ATOM    989  OD2 ASP A 160      27.982 -27.544  -1.894  1.00  0.00           O
ATOM    990  C   ASP A 160      28.123 -24.241  -0.087  1.00  0.00           C
ATOM    991  O   ASP A 160      28.637 -23.147  -0.329  1.00  0.00           O
ATOM    992  N   THR A 161      28.501 -25.046   0.937  1.00  0.00           N
ATOM    993  CA  THR A 161      29.471 -24.775   1.981  1.00  0.00           C
ATOM    994  CB  THR A 161      30.717 -23.998   1.557  1.00  0.00           C
ATOM    995  CG2 THR A 161      31.686 -23.811   2.735  1.00  0.00           C
ATOM    996  OG1 THR A 161      31.390 -24.724   0.536  1.00  0.00           O
ATOM    997  C   THR A 161      28.726 -24.127   3.135  1.00  0.00           C
ATOM    998  O   THR A 161      28.721 -24.707   4.225  1.00  0.00           O
ATOM    999  N   LEU A 162      28.042 -22.959   2.949  1.00  0.00           N
ATOM   1000  CA  LEU A 162      27.293 -22.360   4.041  1.00  0.00           C
ATOM   1001  CB  LEU A 162      27.162 -20.817   4.030  1.00  0.00           C
ATOM   1002  CG  LEU A 162      28.459 -19.996   4.124  1.00  0.00           C
ATOM   1003  CD1 LEU A 162      28.156 -18.497   4.018  1.00  0.00           C
ATOM   1004  CD2 LEU A 162      29.192 -20.274   5.442  1.00  0.00           C
ATOM   1005  C   LEU A 162      25.917 -22.974   4.055  1.00  0.00           C
ATOM   1006  O   LEU A 162      24.903 -22.369   3.704  1.00  0.00           O
ATOM   1007  N   LYS A 163      25.906 -24.261   4.440  1.00  0.00           N
ATOM   1008  CA  LYS A 163      24.764 -25.121   4.565  1.00  0.00           C
ATOM   1009  CB  LYS A 163      25.353 -26.529   4.447  1.00  0.00           C
ATOM   1010  CG  LYS A 163      24.491 -27.744   4.189  1.00  0.00           C
ATOM   1011  CD  LYS A 163      25.463 -28.903   3.980  1.00  0.00           C
ATOM   1012  CE  LYS A 163      24.877 -30.253   3.606  1.00  0.00           C
ATOM   1013  NZ  LYS A 163      26.002 -31.190   3.388  1.00  0.00           N
ATOM   1014  C   LYS A 163      24.234 -24.724   5.925  1.00  0.00           C
ATOM   1015  O   LYS A 163      25.017 -24.609   6.877  1.00  0.00           O
ATOM   1016  N   ARG A 164      22.902 -24.483   6.049  1.00  0.00           N
ATOM   1017  CA  ARG A 164      22.408 -24.000   7.315  1.00  0.00           C
ATOM   1018  CB  ARG A 164      22.013 -22.516   7.113  1.00  0.00           C
ATOM   1019  CG  ARG A 164      21.616 -21.724   8.341  1.00  0.00           C
ATOM   1020  CD  ARG A 164      21.708 -20.203   8.143  1.00  0.00           C
ATOM   1021  NE  ARG A 164      20.665 -19.719   7.213  1.00  0.00           N
ATOM   1022  CZ  ARG A 164      19.466 -19.275   7.686  1.00  0.00           C
ATOM   1023  NH1 ARG A 164      19.256 -19.098   9.024  1.00  0.00           N
ATOM   1024  NH2 ARG A 164      18.474 -18.964   6.805  1.00  0.00           N
ATOM   1025  C   ARG A 164      21.427 -24.914   7.986  1.00  0.00           C
ATOM   1026  O   ARG A 164      20.509 -25.424   7.352  1.00  0.00           O
ATOM   1027  N   SER A 165      21.646 -25.193   9.295  1.00  0.00           N
ATOM   1028  CA  SER A 165      20.787 -26.119  10.010  1.00  0.00           C
ATOM   1029  CB  SER A 165      21.543 -26.875  11.109  1.00  0.00           C
ATOM   1030  OG  SER A 165      22.542 -27.678  10.499  1.00  0.00           O
ATOM   1031  C   SER A 165      19.534 -25.536  10.596  1.00  0.00           C
ATOM   1032  O   SER A 165      19.599 -24.545  11.320  1.00  0.00           O
ATOM   1033  N   ILE A 166      18.353 -26.138  10.292  1.00  0.00           N
ATOM   1034  CA  ILE A 166      17.102 -25.641  10.831  1.00  0.00           C
ATOM   1035  CB  ILE A 166      15.863 -25.918   9.997  1.00  0.00           C
ATOM   1036  CG2 ILE A 166      14.646 -25.261  10.695  1.00  0.00           C
ATOM   1037  CG1 ILE A 166      15.982 -25.318   8.594  1.00  0.00           C
ATOM   1038  CD1 ILE A 166      14.881 -25.766   7.632  1.00  0.00           C
ATOM   1039  C   ILE A 166      16.918 -26.308  12.176  1.00  0.00           C
ATOM   1040  O   ILE A 166      16.914 -27.534  12.285  1.00  0.00           O
ATOM   1041  N   THR A 167      16.716 -25.479  13.217  1.00  0.00           N
ATOM   1042  CA  THR A 167      16.533 -25.904  14.576  1.00  0.00           C
ATOM   1043  CB  THR A 167      17.611 -25.371  15.511  1.00  0.00           C
ATOM   1044  CG2 THR A 167      19.005 -25.852  15.064  1.00  0.00           C
ATOM   1045  OG1 THR A 167      17.596 -23.954  15.514  1.00  0.00           O
ATOM   1046  C   THR A 167      15.178 -25.484  15.113  1.00  0.00           C
ATOM   1047  O   THR A 167      14.581 -24.492  14.680  1.00  0.00           O
ATOM   1048  N   ASN A 168      14.715 -26.258  16.128  1.00  0.00           N
ATOM   1049  CA  ASN A 168      13.479 -26.125  16.866  1.00  0.00           C
ATOM   1050  CB  ASN A 168      13.474 -24.938  17.864  1.00  0.00           C
ATOM   1051  CG  ASN A 168      14.569 -25.164  18.908  1.00  0.00           C
ATOM   1052  OD1 ASN A 168      14.614 -26.185  19.595  1.00  0.00           O
ATOM   1053  ND2 ASN A 168      15.500 -24.180  19.019  1.00  0.00           N
ATOM   1054  C   ASN A 168      12.187 -26.225  16.095  1.00  0.00           C
ATOM   1055  O   ASN A 168      11.273 -25.403  16.224  1.00  0.00           O
ATOM   1056  N   VAL A 169      12.131 -27.276  15.243  1.00  0.00           N
ATOM   1057  CA  VAL A 169      10.991 -27.618  14.432  1.00  0.00           C
ATOM   1058  CB  VAL A 169      11.352 -28.413  13.190  1.00  0.00           C
ATOM   1059  CG1 VAL A 169      10.102 -28.820  12.380  1.00  0.00           C
ATOM   1060  CG2 VAL A 169      12.326 -27.569  12.361  1.00  0.00           C
ATOM   1061  C   VAL A 169      10.070 -28.425  15.320  1.00  0.00           C
ATOM   1062  O   VAL A 169      10.483 -29.378  15.987  1.00  0.00           O
ATOM   1063  N   GLY A 170       8.789 -28.010  15.337  1.00  0.00           N
ATOM   1064  CA  GLY A 170       7.725 -28.612  16.102  1.00  0.00           C
ATOM   1065  C   GLY A 170       7.083 -29.745  15.380  1.00  0.00           C
ATOM   1066  O   GLY A 170       7.377 -29.999  14.211  1.00  0.00           O
ATOM   1067  N   ALA A 171       6.175 -30.458  16.090  1.00  0.00           N
ATOM   1068  CA  ALA A 171       5.466 -31.575  15.525  1.00  0.00           C
ATOM   1069  CB  ALA A 171       4.695 -32.415  16.550  1.00  0.00           C
ATOM   1070  C   ALA A 171       4.474 -31.100  14.513  1.00  0.00           C
ATOM   1071  O   ALA A 171       3.686 -30.188  14.765  1.00  0.00           O
ATOM   1072  N   GLY A 172       4.520 -31.719  13.323  1.00  0.00           N
ATOM   1073  CA  GLY A 172       3.617 -31.371  12.269  1.00  0.00           C
ATOM   1074  C   GLY A 172       2.590 -32.448  12.170  1.00  0.00           C
ATOM   1075  O   GLY A 172       2.394 -33.251  13.090  1.00  0.00           O
ATOM   1076  N   ARG A 173       1.869 -32.415  11.032  1.00  0.00           N
ATOM   1077  CA  ARG A 173       0.860 -33.375  10.697  1.00  0.00           C
ATOM   1078  CB  ARG A 173      -0.136 -32.879   9.635  1.00  0.00           C
ATOM   1079  CG  ARG A 173      -1.014 -31.713  10.077  1.00  0.00           C
ATOM   1080  CD  ARG A 173      -1.814 -31.087   8.935  1.00  0.00           C
ATOM   1081  NE  ARG A 173      -0.841 -30.297   8.118  1.00  0.00           N
ATOM   1082  CZ  ARG A 173      -1.171 -29.754   6.904  1.00  0.00           C
ATOM   1083  NH1 ARG A 173      -2.425 -29.861   6.371  1.00  0.00           N
ATOM   1084  NH2 ARG A 173      -0.219 -29.064   6.215  1.00  0.00           N
ATOM   1085  C   ARG A 173       1.615 -34.490  10.048  1.00  0.00           C
ATOM   1086  O   ARG A 173       2.416 -34.263   9.138  1.00  0.00           O
ATOM   1087  N   VAL A 174       1.397 -35.722  10.535  1.00  0.00           N
ATOM   1088  CA  VAL A 174       2.045 -36.872   9.974  1.00  0.00           C
ATOM   1089  CB  VAL A 174       2.616 -37.801  11.036  1.00  0.00           C
ATOM   1090  CG1 VAL A 174       3.255 -39.041  10.389  1.00  0.00           C
ATOM   1091  CG2 VAL A 174       3.643 -37.021  11.881  1.00  0.00           C
ATOM   1092  C   VAL A 174       0.967 -37.559   9.187  1.00  0.00           C
ATOM   1093  O   VAL A 174       0.027 -38.109   9.764  1.00  0.00           O
ATOM   1094  N   SER A 175       1.076 -37.506   7.843  1.00  0.00           N
ATOM   1095  CA  SER A 175       0.125 -38.136   6.965  1.00  0.00           C
ATOM   1096  CB  SER A 175      -1.224 -37.378   6.828  1.00  0.00           C
ATOM   1097  OG  SER A 175      -1.070 -36.115   6.196  1.00  0.00           O
ATOM   1098  C   SER A 175       0.747 -38.299   5.613  1.00  0.00           C
ATOM   1099  O   SER A 175       1.714 -37.619   5.275  1.00  0.00           O
ATOM   1100  N   LYS A 176       0.164 -39.191   4.786  1.00  0.00           N
ATOM   1101  CA  LYS A 176       0.643 -39.463   3.453  1.00  0.00           C
ATOM   1102  CB  LYS A 176      -0.047 -40.684   2.824  1.00  0.00           C
ATOM   1103  CG  LYS A 176       0.390 -41.985   3.502  1.00  0.00           C
ATOM   1104  CD  LYS A 176      -0.260 -43.246   2.940  1.00  0.00           C
ATOM   1105  CE  LYS A 176       0.192 -44.525   3.647  1.00  0.00           C
ATOM   1106  NZ  LYS A 176      -0.524 -45.682   3.077  1.00  0.00           N
ATOM   1107  C   LYS A 176       0.506 -38.266   2.548  1.00  0.00           C
ATOM   1108  O   LYS A 176       1.262 -38.121   1.587  1.00  0.00           O
ATOM   1109  N   ASP A 177      -0.478 -37.391   2.840  1.00  0.00           N
ATOM   1110  CA  ASP A 177      -0.738 -36.195   2.084  1.00  0.00           C
ATOM   1111  CB  ASP A 177      -2.261 -35.961   1.860  1.00  0.00           C
ATOM   1112  CG  ASP A 177      -3.040 -35.758   3.166  1.00  0.00           C
ATOM   1113  OD1 ASP A 177      -2.953 -36.623   4.077  1.00  0.00           O
ATOM   1114  OD2 ASP A 177      -3.724 -34.708   3.275  1.00  0.00           O
ATOM   1115  C   ASP A 177      -0.143 -34.953   2.712  1.00  0.00           C
ATOM   1116  O   ASP A 177      -0.295 -33.865   2.150  1.00  0.00           O
ATOM   1117  N   SER A 178       0.566 -35.076   3.865  1.00  0.00           N
ATOM   1118  CA  SER A 178       1.098 -33.922   4.543  1.00  0.00           C
ATOM   1119  CB  SER A 178       1.586 -34.194   5.974  1.00  0.00           C
ATOM   1120  OG  SER A 178       2.045 -33.002   6.598  1.00  0.00           O
ATOM   1121  C   SER A 178       2.132 -33.139   3.796  1.00  0.00           C
ATOM   1122  O   SER A 178       3.036 -33.667   3.146  1.00  0.00           O
ATOM   1123  N   THR A 179       1.922 -31.811   3.873  1.00  0.00           N
ATOM   1124  CA  THR A 179       2.748 -30.801   3.277  1.00  0.00           C
ATOM   1125  CB  THR A 179       1.946 -29.637   2.718  1.00  0.00           C
ATOM   1126  CG2 THR A 179       1.016 -30.137   1.599  1.00  0.00           C
ATOM   1127  OG1 THR A 179       1.184 -28.988   3.731  1.00  0.00           O
ATOM   1128  C   THR A 179       3.717 -30.260   4.298  1.00  0.00           C
ATOM   1129  O   THR A 179       4.633 -29.521   3.944  1.00  0.00           O
ATOM   1130  N   ASP A 180       3.541 -30.619   5.591  1.00  0.00           N
ATOM   1131  CA  ASP A 180       4.378 -30.159   6.671  1.00  0.00           C
ATOM   1132  CB  ASP A 180       3.826 -30.541   8.055  1.00  0.00           C
ATOM   1133  CG  ASP A 180       2.567 -29.721   8.342  1.00  0.00           C
ATOM   1134  OD1 ASP A 180       2.252 -28.748   7.609  1.00  0.00           O
ATOM   1135  OD2 ASP A 180       1.859 -30.091   9.307  1.00  0.00           O
ATOM   1136  C   ASP A 180       5.759 -30.706   6.538  1.00  0.00           C
ATOM   1137  O   ASP A 180       5.946 -31.780   5.974  1.00  0.00           O
ATOM   1138  N   ALA A 181       6.756 -29.971   7.082  1.00  0.00           N
ATOM   1139  CA  ALA A 181       8.157 -30.322   7.032  1.00  0.00           C
ATOM   1140  CB  ALA A 181       9.074 -29.327   7.756  1.00  0.00           C
ATOM   1141  C   ALA A 181       8.411 -31.643   7.671  1.00  0.00           C
ATOM   1142  O   ALA A 181       9.195 -32.428   7.140  1.00  0.00           O
ATOM   1143  N   VAL A 182       7.683 -31.940   8.777  1.00  0.00           N
ATOM   1144  CA  VAL A 182       7.811 -33.174   9.508  1.00  0.00           C
ATOM   1145  CB  VAL A 182       6.999 -33.161  10.794  1.00  0.00           C
ATOM   1146  CG1 VAL A 182       6.962 -34.539  11.492  1.00  0.00           C
ATOM   1147  CG2 VAL A 182       7.625 -32.091  11.708  1.00  0.00           C
ATOM   1148  C   VAL A 182       7.424 -34.316   8.599  1.00  0.00           C
ATOM   1149  O   VAL A 182       8.153 -35.304   8.558  1.00  0.00           O
ATOM   1150  N   ASN A 183       6.340 -34.188   7.795  1.00  0.00           N
ATOM   1151  CA  ASN A 183       5.984 -35.275   6.925  1.00  0.00           C
ATOM   1152  CB  ASN A 183       4.561 -35.838   7.121  1.00  0.00           C
ATOM   1153  CG  ASN A 183       4.473 -37.252   6.519  1.00  0.00           C
ATOM   1154  OD1 ASN A 183       4.527 -37.535   5.324  1.00  0.00           O
ATOM   1155  ND2 ASN A 183       4.352 -38.238   7.439  1.00  0.00           N
ATOM   1156  C   ASN A 183       6.278 -34.892   5.492  1.00  0.00           C
ATOM   1157  O   ASN A 183       5.528 -35.213   4.568  1.00  0.00           O
ATOM   1158  N   GLY A 184       7.333 -34.066   5.278  1.00  0.00           N
ATOM   1159  CA  GLY A 184       7.727 -33.721   3.938  1.00  0.00           C
ATOM   1160  C   GLY A 184       8.626 -34.831   3.455  1.00  0.00           C
ATOM   1161  O   GLY A 184       8.764 -35.066   2.256  1.00  0.00           O
ATOM   1162  N   SER A 185       9.269 -35.534   4.412  1.00  0.00           N
ATOM   1163  CA  SER A 185      10.178 -36.600   4.156  1.00  0.00           C
ATOM   1164  CB  SER A 185      11.510 -36.234   4.805  1.00  0.00           C
ATOM   1165  OG  SER A 185      11.339 -36.053   6.200  1.00  0.00           O
ATOM   1166  C   SER A 185       9.757 -37.947   4.671  1.00  0.00           C
ATOM   1167  O   SER A 185      10.323 -38.957   4.243  1.00  0.00           O
ATOM   1168  N   GLN A 186       8.685 -38.007   5.500  1.00  0.00           N
ATOM   1169  CA  GLN A 186       8.238 -39.232   6.125  1.00  0.00           C
ATOM   1170  CB  GLN A 186       7.492 -38.973   7.439  1.00  0.00           C
ATOM   1171  CG  GLN A 186       8.332 -38.447   8.586  1.00  0.00           C
ATOM   1172  CD  GLN A 186       7.440 -38.166   9.800  1.00  0.00           C
ATOM   1173  OE1 GLN A 186       6.234 -37.928   9.731  1.00  0.00           O
ATOM   1174  NE2 GLN A 186       8.075 -38.242  10.998  1.00  0.00           N
ATOM   1175  C   GLN A 186       7.391 -40.140   5.270  1.00  0.00           C
ATOM   1176  O   GLN A 186       6.338 -40.639   5.676  1.00  0.00           O
ATOM   1177  N   LEU A 187       7.835 -40.307   4.013  1.00  0.00           N
ATOM   1178  CA  LEU A 187       7.254 -41.161   3.021  1.00  0.00           C
ATOM   1179  CB  LEU A 187       6.542 -40.374   1.898  1.00  0.00           C
ATOM   1180  CG  LEU A 187       5.334 -39.558   2.420  1.00  0.00           C
ATOM   1181  CD1 LEU A 187       4.777 -38.589   1.377  1.00  0.00           C
ATOM   1182  CD2 LEU A 187       4.235 -40.492   2.957  1.00  0.00           C
ATOM   1183  C   LEU A 187       8.339 -42.033   2.439  1.00  0.00           C
ATOM   1184  O   LEU A 187       8.054 -43.020   1.761  1.00  0.00           O
ATOM   1185  N   TYR A 188       9.624 -41.699   2.725  1.00  0.00           N
ATOM   1186  CA  TYR A 188      10.774 -42.403   2.224  1.00  0.00           C
ATOM   1187  CB  TYR A 188      12.034 -41.601   2.554  1.00  0.00           C
ATOM   1188  CG  TYR A 188      13.236 -42.107   1.844  1.00  0.00           C
ATOM   1189  CD1 TYR A 188      13.413 -41.785   0.493  1.00  0.00           C
ATOM   1190  CE1 TYR A 188      14.538 -42.230  -0.199  1.00  0.00           C
ATOM   1191  CZ  TYR A 188      15.496 -42.994   0.465  1.00  0.00           C
ATOM   1192  OH  TYR A 188      16.636 -43.450  -0.228  1.00  0.00           O
ATOM   1193  CE2 TYR A 188      15.325 -43.302   1.814  1.00  0.00           C
ATOM   1194  CD2 TYR A 188      14.205 -42.858   2.508  1.00  0.00           C
ATOM   1195  C   TYR A 188      10.867 -43.770   2.848  1.00  0.00           C
ATOM   1196  O   TYR A 188      11.169 -44.747   2.162  1.00  0.00           O
ATOM   1197  N   ALA A 189      10.581 -43.855   4.167  1.00  0.00           N
ATOM   1198  CA  ALA A 189      10.616 -45.080   4.916  1.00  0.00           C
ATOM   1199  CB  ALA A 189      10.413 -44.826   6.415  1.00  0.00           C
ATOM   1200  C   ALA A 189       9.552 -46.015   4.420  1.00  0.00           C
ATOM   1201  O   ALA A 189       9.813 -47.206   4.307  1.00  0.00           O
ATOM   1202  N   VAL A 190       8.363 -45.477   4.057  1.00  0.00           N
ATOM   1203  CA  VAL A 190       7.216 -46.207   3.549  1.00  0.00           C
ATOM   1204  CB  VAL A 190       6.052 -45.249   3.263  1.00  0.00           C
ATOM   1205  CG1 VAL A 190       4.871 -45.915   2.535  1.00  0.00           C
ATOM   1206  CG2 VAL A 190       5.596 -44.588   4.562  1.00  0.00           C
ATOM   1207  C   VAL A 190       7.607 -46.835   2.235  1.00  0.00           C
ATOM   1208  O   VAL A 190       7.386 -48.027   2.017  1.00  0.00           O
ATOM   1209  N   ALA A 191       8.264 -46.034   1.370  1.00  0.00           N
ATOM   1210  CA  ALA A 191       8.680 -46.432   0.063  1.00  0.00           C
ATOM   1211  CB  ALA A 191       9.263 -45.229  -0.675  1.00  0.00           C
ATOM   1212  C   ALA A 191       9.688 -47.537   0.074  1.00  0.00           C
ATOM   1213  O   ALA A 191       9.549 -48.474  -0.712  1.00  0.00           O
ATOM   1214  N   GLU A 192      10.701 -47.463   0.969  1.00  0.00           N
ATOM   1215  CA  GLU A 192      11.714 -48.485   1.038  1.00  0.00           C
ATOM   1216  CB  GLU A 192      12.940 -48.074   1.852  1.00  0.00           C
ATOM   1217  CG  GLU A 192      13.753 -46.932   1.270  1.00  0.00           C
ATOM   1218  CD  GLU A 192      15.036 -46.743   2.056  1.00  0.00           C
ATOM   1219  OE1 GLU A 192      14.981 -46.630   3.305  1.00  0.00           O
ATOM   1220  OE2 GLU A 192      16.107 -46.689   1.400  1.00  0.00           O
ATOM   1221  C   GLU A 192      11.196 -49.738   1.687  1.00  0.00           C
ATOM   1222  O   GLU A 192      11.415 -50.843   1.193  1.00  0.00           O
ATOM   1223  N   GLN A 193      10.447 -49.574   2.797  1.00  0.00           N
ATOM   1224  CA  GLN A 193       9.877 -50.645   3.571  1.00  0.00           C
ATOM   1225  CB  GLN A 193       9.359 -50.221   4.942  1.00  0.00           C
ATOM   1226  CG  GLN A 193      10.528 -49.902   5.865  1.00  0.00           C
ATOM   1227  CD  GLN A 193      10.010 -49.410   7.190  1.00  0.00           C
ATOM   1228  OE1 GLN A 193       9.344 -50.126   7.933  1.00  0.00           O
ATOM   1229  NE2 GLN A 193      10.356 -48.136   7.510  1.00  0.00           N
ATOM   1230  C   GLN A 193       8.826 -51.408   2.848  1.00  0.00           C
ATOM   1231  O   GLN A 193       8.558 -52.551   3.213  1.00  0.00           O
ATOM   1232  N   ALA A 194       8.216 -50.800   1.804  1.00  0.00           N
ATOM   1233  CA  ALA A 194       7.209 -51.423   0.986  1.00  0.00           C
ATOM   1234  CB  ALA A 194       6.776 -50.522  -0.177  1.00  0.00           C
ATOM   1235  C   ALA A 194       7.770 -52.675   0.362  1.00  0.00           C
ATOM   1236  O   ALA A 194       7.035 -53.646   0.197  1.00  0.00           O
ATOM   1237  N   THR A 195       9.078 -52.678  -0.006  1.00  0.00           N
ATOM   1238  CA  THR A 195       9.722 -53.830  -0.584  1.00  0.00           C
ATOM   1239  CB  THR A 195      10.945 -53.528  -1.412  1.00  0.00           C
ATOM   1240  CG2 THR A 195      10.514 -52.705  -2.635  1.00  0.00           C
ATOM   1241  OG1 THR A 195      11.945 -52.855  -0.661  1.00  0.00           O
ATOM   1242  C   THR A 195      10.064 -54.873   0.454  1.00  0.00           C
ATOM   1243  O   THR A 195      10.056 -56.063   0.140  1.00  0.00           O
ATOM   1244  N   LEU A 196      10.346 -54.441   1.712  1.00  0.00           N
ATOM   1245  CA  LEU A 196      10.707 -55.304   2.819  1.00  0.00           C
ATOM   1246  CB  LEU A 196      11.410 -54.577   3.989  1.00  0.00           C
ATOM   1247  CG  LEU A 196      12.795 -53.956   3.731  1.00  0.00           C
ATOM   1248  CD1 LEU A 196      13.249 -53.203   4.985  1.00  0.00           C
ATOM   1249  CD2 LEU A 196      13.847 -54.991   3.303  1.00  0.00           C
ATOM   1250  C   LEU A 196       9.530 -56.010   3.439  1.00  0.00           C
ATOM   1251  O   LEU A 196       9.717 -56.871   4.304  1.00  0.00           O
ATOM   1252  N   GLY A 197       8.293 -55.695   3.002  1.00  0.00           N
ATOM   1253  CA  GLY A 197       7.141 -56.349   3.540  1.00  0.00           C
ATOM   1254  C   GLY A 197       6.233 -55.491   4.349  1.00  0.00           C
ATOM   1255  O   GLY A 197       5.262 -56.031   4.882  1.00  0.00           O
ATOM   1256  N   TRP A 198       6.514 -54.166   4.492  1.00  0.00           N
ATOM   1257  CA  TRP A 198       5.612 -53.316   5.228  1.00  0.00           C
ATOM   1258  CB  TRP A 198       6.229 -52.002   5.745  1.00  0.00           C
ATOM   1259  CG  TRP A 198       5.313 -51.149   6.597  1.00  0.00           C
ATOM   1260  CD1 TRP A 198       5.004 -51.291   7.923  1.00  0.00           C
ATOM   1261  NE1 TRP A 198       4.073 -50.351   8.302  1.00  0.00           N
ATOM   1262  CE2 TRP A 198       3.781 -49.565   7.212  1.00  0.00           C
ATOM   1263  CZ2 TRP A 198       2.923 -48.486   7.065  1.00  0.00           C
ATOM   1264  CH2 TRP A 198       2.833 -47.868   5.814  1.00  0.00           C
ATOM   1265  CZ3 TRP A 198       3.594 -48.338   4.736  1.00  0.00           C
ATOM   1266  CE3 TRP A 198       4.463 -49.428   4.875  1.00  0.00           C
ATOM   1267  CD2 TRP A 198       4.546 -50.031   6.123  1.00  0.00           C
ATOM   1268  C   TRP A 198       4.470 -53.081   4.264  1.00  0.00           C
ATOM   1269  O   TRP A 198       4.663 -52.835   3.067  1.00  0.00           O
ATOM   1270  N   ASN A 199       3.240 -53.226   4.790  1.00  0.00           N
ATOM   1271  CA  ASN A 199       1.996 -53.121   4.061  1.00  0.00           C
ATOM   1272  CB  ASN A 199       0.809 -53.734   4.842  1.00  0.00           C
ATOM   1273  CG  ASN A 199       1.021 -55.236   5.012  1.00  0.00           C
ATOM   1274  OD1 ASN A 199       1.152 -56.000   4.053  1.00  0.00           O
ATOM   1275  ND2 ASN A 199       1.070 -55.677   6.295  1.00  0.00           N
ATOM   1276  C   ASN A 199       1.568 -51.744   3.640  1.00  0.00           C
ATOM   1277  O   ASN A 199       1.449 -50.836   4.462  1.00  0.00           O
ATOM   1278  N   LEU A 200       1.257 -51.618   2.325  1.00  0.00           N
ATOM   1279  CA  LEU A 200       0.815 -50.405   1.676  1.00  0.00           C
ATOM   1280  CB  LEU A 200       1.390 -50.177   0.264  1.00  0.00           C
ATOM   1281  CG  LEU A 200       2.917 -50.052   0.123  1.00  0.00           C
ATOM   1282  CD1 LEU A 200       3.307 -49.910  -1.354  1.00  0.00           C
ATOM   1283  CD2 LEU A 200       3.498 -48.925   0.984  1.00  0.00           C
ATOM   1284  C   LEU A 200      -0.658 -50.523   1.471  1.00  0.00           C
ATOM   1285  O   LEU A 200      -1.443 -50.367   2.406  1.00  0.00           O
ATOM   1286  N   THR A 201       4.272 -56.420  12.061  1.00  0.00           N
ATOM   1287  CA  THR A 201       3.826 -56.447  10.696  1.00  0.00           C
ATOM   1288  CB  THR A 201       2.620 -55.545  10.425  1.00  0.00           C
ATOM   1289  CG2 THR A 201       2.973 -54.041  10.499  1.00  0.00           C
ATOM   1290  OG1 THR A 201       2.049 -55.852   9.161  1.00  0.00           O
ATOM   1291  C   THR A 201       5.019 -56.122   9.771  1.00  0.00           C
ATOM   1292  O   THR A 201       6.006 -55.494  10.241  1.00  0.00           O
ATOM   1293  OXT THR A 201       4.962 -56.521   8.578  1.00  0.00           O
TER    1294      THR A 201
ATOM   1295  N   LEU B  19       2.363  24.189   8.305  1.00  0.00           N
ATOM   1296  CA  LEU B  19       3.029  23.018   7.725  1.00  0.00           C
ATOM   1297  CB  LEU B  19       4.112  23.483   6.716  1.00  0.00           C
ATOM   1298  CG  LEU B  19       4.764  22.364   5.874  1.00  0.00           C
ATOM   1299  CD1 LEU B  19       3.935  22.024   4.625  1.00  0.00           C
ATOM   1300  CD2 LEU B  19       6.229  22.694   5.550  1.00  0.00           C
ATOM   1301  C   LEU B  19       3.607  22.220   8.853  1.00  0.00           C
ATOM   1302  O   LEU B  19       2.981  21.248   9.266  1.00  0.00           O
ATOM   1303  N   LYS B  20       4.780  22.613   9.397  1.00  0.00           N
ATOM   1304  CA  LYS B  20       5.470  21.944  10.470  1.00  0.00           C
ATOM   1305  CB  LYS B  20       6.866  22.533  10.712  1.00  0.00           C
ATOM   1306  CG  LYS B  20       7.884  22.362   9.588  1.00  0.00           C
ATOM   1307  CD  LYS B  20       9.193  23.053   9.959  1.00  0.00           C
ATOM   1308  CE  LYS B  20      10.262  23.063   8.873  1.00  0.00           C
ATOM   1309  NZ  LYS B  20      11.441  23.779   9.395  1.00  0.00           N
ATOM   1310  C   LYS B  20       4.780  22.080  11.803  1.00  0.00           C
ATOM   1311  O   LYS B  20       4.222  23.129  12.133  1.00  0.00           O
ATOM   1312  N   CYS B  21       4.801  20.976  12.579  1.00  0.00           N
ATOM   1313  CA  CYS B  21       4.267  20.895  13.919  1.00  0.00           C
ATOM   1314  CB  CYS B  21       2.751  20.563  14.065  1.00  0.00           C
ATOM   1315  SG  CYS B  21       2.196  18.910  13.553  1.00  0.00           S
ATOM   1316  C   CYS B  21       5.108  19.826  14.595  1.00  0.00           C
ATOM   1317  O   CYS B  21       6.168  19.450  14.080  1.00  0.00           O
ATOM   1318  N   LEU B  22       4.685  19.326  15.787  1.00  0.00           N
ATOM   1319  CA  LEU B  22       5.418  18.299  16.491  1.00  0.00           C
ATOM   1320  CB  LEU B  22       4.930  18.024  17.926  1.00  0.00           C
ATOM   1321  CG  LEU B  22       5.270  19.162  18.914  1.00  0.00           C
ATOM   1322  CD1 LEU B  22       4.610  18.933  20.279  1.00  0.00           C
ATOM   1323  CD2 LEU B  22       6.791  19.370  19.043  1.00  0.00           C
ATOM   1324  C   LEU B  22       5.476  17.011  15.725  1.00  0.00           C
ATOM   1325  O   LEU B  22       6.500  16.339  15.778  1.00  0.00           O
ATOM   1326  N   SER B  23       4.386  16.619  15.030  1.00  0.00           N
ATOM   1327  CA  SER B  23       4.397  15.422  14.221  1.00  0.00           C
ATOM   1328  CB  SER B  23       3.030  14.798  14.114  1.00  0.00           C
ATOM   1329  OG  SER B  23       2.610  14.465  15.425  1.00  0.00           O
ATOM   1330  C   SER B  23       4.904  15.740  12.842  1.00  0.00           C
ATOM   1331  O   SER B  23       5.534  14.907  12.190  1.00  0.00           O
ATOM   1332  N   LYS B  24       4.595  16.987  12.411  1.00  0.00           N
ATOM   1333  CA  LYS B  24       4.909  17.682  11.197  1.00  0.00           C
ATOM   1334  CB  LYS B  24       5.955  17.106  10.232  1.00  0.00           C
ATOM   1335  CG  LYS B  24       6.618  18.119   9.295  1.00  0.00           C
ATOM   1336  CD  LYS B  24       6.038  18.064   7.891  1.00  0.00           C
ATOM   1337  CE  LYS B  24       6.640  19.039   6.892  1.00  0.00           C
ATOM   1338  NZ  LYS B  24       5.950  18.838   5.605  1.00  0.00           N
ATOM   1339  C   LYS B  24       3.656  18.137  10.544  1.00  0.00           C
ATOM   1340  O   LYS B  24       3.159  19.167  10.989  1.00  0.00           O
ATOM   1341  N   ASP B  25       3.092  17.443   9.522  1.00  0.00           N
ATOM   1342  CA  ASP B  25       1.897  18.000   8.945  1.00  0.00           C
ATOM   1343  CB  ASP B  25       1.633  17.675   7.459  1.00  0.00           C
ATOM   1344  CG  ASP B  25       2.567  18.489   6.538  1.00  0.00           C
ATOM   1345  OD1 ASP B  25       3.272  19.428   6.990  1.00  0.00           O
ATOM   1346  OD2 ASP B  25       2.559  18.215   5.313  1.00  0.00           O
ATOM   1347  C   ASP B  25       0.656  17.851   9.759  1.00  0.00           C
ATOM   1348  O   ASP B  25      -0.104  18.818   9.854  1.00  0.00           O
ATOM   1349  N   ARG B  26       0.424  16.667  10.378  1.00  0.00           N
ATOM   1350  CA  ARG B  26      -0.774  16.483  11.156  1.00  0.00           C
ATOM   1351  CB  ARG B  26      -1.876  15.680  10.429  1.00  0.00           C
ATOM   1352  CG  ARG B  26      -2.378  16.262   9.104  1.00  0.00           C
ATOM   1353  CD  ARG B  26      -3.204  17.545   9.183  1.00  0.00           C
ATOM   1354  NE  ARG B  26      -3.648  17.832   7.786  1.00  0.00           N
ATOM   1355  CZ  ARG B  26      -2.877  18.552   6.909  1.00  0.00           C
ATOM   1356  NH1 ARG B  26      -1.684  19.114   7.276  1.00  0.00           N
ATOM   1357  NH2 ARG B  26      -3.310  18.697   5.624  1.00  0.00           N
ATOM   1358  C   ARG B  26      -0.520  15.703  12.414  1.00  0.00           C
ATOM   1359  O   ARG B  26       0.326  14.805  12.469  1.00  0.00           O
ATOM   1360  N   ASP B  27      -1.351  16.039  13.434  1.00  0.00           N
ATOM   1361  CA  ASP B  27      -1.404  15.478  14.763  1.00  0.00           C
ATOM   1362  CB  ASP B  27      -1.703  13.957  14.775  1.00  0.00           C
ATOM   1363  CG  ASP B  27      -3.080  13.699  14.163  1.00  0.00           C
ATOM   1364  OD1 ASP B  27      -4.073  14.335  14.606  1.00  0.00           O
ATOM   1365  OD2 ASP B  27      -3.153  12.879  13.210  1.00  0.00           O
ATOM   1366  C   ASP B  27      -0.242  15.849  15.643  1.00  0.00           C
ATOM   1367  O   ASP B  27       0.654  16.586  15.225  1.00  0.00           O
ATOM   1368  N   THR B  28      -0.271  15.393  16.923  1.00  0.00           N
ATOM   1369  CA  THR B  28       0.772  15.701  17.866  1.00  0.00           C
ATOM   1370  CB  THR B  28       0.310  16.696  18.915  1.00  0.00           C
ATOM   1371  CG2 THR B  28       1.450  17.045  19.892  1.00  0.00           C
ATOM   1372  OG1 THR B  28      -0.118  17.889  18.272  1.00  0.00           O
ATOM   1373  C   THR B  28       1.251  14.439  18.525  1.00  0.00           C
ATOM   1374  O   THR B  28       0.493  13.753  19.218  1.00  0.00           O
ATOM   1375  N   GLN B  29       2.546  14.125  18.296  1.00  0.00           N
ATOM   1376  CA  GLN B  29       3.183  12.970  18.862  1.00  0.00           C
ATOM   1377  CB  GLN B  29       3.261  11.826  17.840  1.00  0.00           C
ATOM   1378  CG  GLN B  29       4.222  11.971  16.661  1.00  0.00           C
ATOM   1379  CD  GLN B  29       5.308  10.929  16.754  1.00  0.00           C
ATOM   1380  OE1 GLN B  29       5.324   9.981  15.979  1.00  0.00           O
ATOM   1381  NE2 GLN B  29       6.251  11.079  17.706  1.00  0.00           N
ATOM   1382  C   GLN B  29       4.531  13.370  19.408  1.00  0.00           C
ATOM   1383  O   GLN B  29       5.220  14.227  18.853  1.00  0.00           O
ATOM   1384  N   THR B  30       4.917  12.743  20.543  1.00  0.00           N
ATOM   1385  CA  THR B  30       6.156  12.995  21.241  1.00  0.00           C
ATOM   1386  CB  THR B  30       6.101  12.448  22.660  1.00  0.00           C
ATOM   1387  CG2 THR B  30       7.386  12.778  23.451  1.00  0.00           C
ATOM   1388  OG1 THR B  30       5.005  13.040  23.346  1.00  0.00           O
ATOM   1389  C   THR B  30       7.367  12.447  20.513  1.00  0.00           C
ATOM   1390  O   THR B  30       7.392  11.296  20.070  1.00  0.00           O
ATOM   1391  N   ASP B  31       8.406  13.309  20.402  1.00  0.00           N
ATOM   1392  CA  ASP B  31       9.687  13.057  19.785  1.00  0.00           C
ATOM   1393  CB  ASP B  31      10.496  11.845  20.335  1.00  0.00           C
ATOM   1394  CG  ASP B  31      11.111  12.095  21.713  1.00  0.00           C
ATOM   1395  OD1 ASP B  31      11.163  13.259  22.193  1.00  0.00           O
ATOM   1396  OD2 ASP B  31      11.569  11.084  22.305  1.00  0.00           O
ATOM   1397  C   ASP B  31       9.726  12.989  18.292  1.00  0.00           C
ATOM   1398  O   ASP B  31      10.370  13.853  17.694  1.00  0.00           O
ATOM   1399  N   ARG B  32       9.067  11.980  17.653  1.00  0.00           N
ATOM   1400  CA  ARG B  32       9.138  11.888  16.210  1.00  0.00           C
ATOM   1401  CB  ARG B  32       8.837  10.541  15.518  1.00  0.00           C
ATOM   1402  CG  ARG B  32       9.865   9.431  15.774  1.00  0.00           C
ATOM   1403  CD  ARG B  32       9.553   8.158  14.994  1.00  0.00           C
ATOM   1404  NE  ARG B  32      10.300   7.015  15.590  1.00  0.00           N
ATOM   1405  CZ  ARG B  32      10.025   5.708  15.274  1.00  0.00           C
ATOM   1406  NH1 ARG B  32       9.079   5.377  14.345  1.00  0.00           N
ATOM   1407  NH2 ARG B  32      10.659   4.706  15.953  1.00  0.00           N
ATOM   1408  C   ARG B  32       8.402  12.962  15.497  1.00  0.00           C
ATOM   1409  O   ARG B  32       7.282  13.337  15.848  1.00  0.00           O
ATOM   1410  N   VAL B  33       9.113  13.515  14.494  1.00  0.00           N
ATOM   1411  CA  VAL B  33       8.614  14.573  13.664  1.00  0.00           C
ATOM   1412  CB  VAL B  33       9.326  15.914  13.872  1.00  0.00           C
ATOM   1413  CG1 VAL B  33       8.630  16.978  13.012  1.00  0.00           C
ATOM   1414  CG2 VAL B  33       9.541  16.292  15.352  1.00  0.00           C
ATOM   1415  C   VAL B  33       9.093  14.101  12.308  1.00  0.00           C
ATOM   1416  O   VAL B  33      10.303  13.887  12.142  1.00  0.00           O
ATOM   1417  N   LEU B  34       8.177  13.885  11.326  1.00  0.00           N
ATOM   1418  CA  LEU B  34       8.705  13.479  10.048  1.00  0.00           C
ATOM   1419  CB  LEU B  34       8.475  12.032   9.580  1.00  0.00           C
ATOM   1420  CG  LEU B  34       9.316  11.756   8.308  1.00  0.00           C
ATOM   1421  CD1 LEU B  34      10.824  11.679   8.621  1.00  0.00           C
ATOM   1422  CD2 LEU B  34       8.777  10.621   7.478  1.00  0.00           C
ATOM   1423  C   LEU B  34       8.206  14.419   8.989  1.00  0.00           C
ATOM   1424  O   LEU B  34       7.015  14.685   8.873  1.00  0.00           O
ATOM   1425  N   PHE B  35       9.158  14.825   8.121  1.00  0.00           N
ATOM   1426  CA  PHE B  35       9.064  15.758   7.034  1.00  0.00           C
ATOM   1427  CB  PHE B  35      10.478  15.936   6.439  1.00  0.00           C
ATOM   1428  CG  PHE B  35      10.609  17.241   5.733  1.00  0.00           C
ATOM   1429  CD1 PHE B  35      10.769  17.316   4.349  1.00  0.00           C
ATOM   1430  CE1 PHE B  35      10.887  18.561   3.728  1.00  0.00           C
ATOM   1431  CZ  PHE B  35      10.837  19.732   4.480  1.00  0.00           C
ATOM   1432  CE2 PHE B  35      10.668  19.670   5.862  1.00  0.00           C
ATOM   1433  CD2 PHE B  35      10.555  18.426   6.479  1.00  0.00           C
ATOM   1434  C   PHE B  35       8.028  15.448   5.970  1.00  0.00           C
ATOM   1435  O   PHE B  35       7.624  16.366   5.248  1.00  0.00           O
ATOM   1436  N   TYR B  36       7.565  14.176   5.864  1.00  0.00           N
ATOM   1437  CA  TYR B  36       6.563  13.734   4.918  1.00  0.00           C
ATOM   1438  CB  TYR B  36       6.202  12.224   5.153  1.00  0.00           C
ATOM   1439  CG  TYR B  36       5.020  11.784   4.348  1.00  0.00           C
ATOM   1440  CD1 TYR B  36       5.040  11.679   2.960  1.00  0.00           C
ATOM   1441  CE1 TYR B  36       3.888  11.302   2.271  1.00  0.00           C
ATOM   1442  CZ  TYR B  36       2.716  11.004   2.962  1.00  0.00           C
ATOM   1443  OH  TYR B  36       1.555  10.647   2.248  1.00  0.00           O
ATOM   1444  CE2 TYR B  36       2.696  11.056   4.354  1.00  0.00           C
ATOM   1445  CD2 TYR B  36       3.852  11.435   5.034  1.00  0.00           C
ATOM   1446  C   TYR B  36       5.327  14.613   4.903  1.00  0.00           C
ATOM   1447  O   TYR B  36       4.786  14.991   5.944  1.00  0.00           O
ATOM   1448  N   GLY B  37       4.905  14.984   3.664  1.00  0.00           N
ATOM   1449  CA  GLY B  37       3.746  15.811   3.440  1.00  0.00           C
ATOM   1450  C   GLY B  37       2.541  15.003   3.795  1.00  0.00           C
ATOM   1451  O   GLY B  37       2.359  13.910   3.272  1.00  0.00           O
ATOM   1452  N   ASN B  38       1.637  15.591   4.605  1.00  0.00           N
ATOM   1453  CA  ASN B  38       0.435  14.995   5.136  1.00  0.00           C
ATOM   1454  CB  ASN B  38      -0.607  14.560   4.064  1.00  0.00           C
ATOM   1455  CG  ASN B  38      -1.156  15.799   3.368  1.00  0.00           C
ATOM   1456  OD1 ASN B  38      -1.674  16.731   3.984  1.00  0.00           O
ATOM   1457  ND2 ASN B  38      -1.013  15.823   2.018  1.00  0.00           N
ATOM   1458  C   ASN B  38       0.751  13.866   6.091  1.00  0.00           C
ATOM   1459  O   ASN B  38      -0.004  12.897   6.196  1.00  0.00           O
ATOM   1460  N   SER B  39       1.887  13.990   6.837  1.00  0.00           N
ATOM   1461  CA  SER B  39       2.284  13.003   7.809  1.00  0.00           C
ATOM   1462  CB  SER B  39       3.751  13.158   8.296  1.00  0.00           C
ATOM   1463  OG  SER B  39       4.013  14.457   8.824  1.00  0.00           O
ATOM   1464  C   SER B  39       1.376  13.090   8.989  1.00  0.00           C
ATOM   1465  O   SER B  39       1.359  14.106   9.685  1.00  0.00           O
ATOM   1466  N   LYS B  40       0.586  12.014   9.221  1.00  0.00           N
ATOM   1467  CA  LYS B  40      -0.312  12.016  10.337  1.00  0.00           C
ATOM   1468  CB  LYS B  40      -1.708  11.502   9.940  1.00  0.00           C
ATOM   1469  CG  LYS B  40      -2.338  12.418   8.888  1.00  0.00           C
ATOM   1470  CD  LYS B  40      -3.718  12.023   8.396  1.00  0.00           C
ATOM   1471  CE  LYS B  40      -4.316  12.992   7.377  1.00  0.00           C
ATOM   1472  NZ  LYS B  40      -5.670  12.540   6.998  1.00  0.00           N
ATOM   1473  C   LYS B  40       0.344  11.128  11.337  1.00  0.00           C
ATOM   1474  O   LYS B  40       0.404   9.910  11.158  1.00  0.00           O
ATOM   1475  N   GLU B  41       0.878  11.732  12.417  1.00  0.00           N
ATOM   1476  CA  GLU B  41       1.549  10.935  13.407  1.00  0.00           C
ATOM   1477  CB  GLU B  41       3.037  11.324  13.540  1.00  0.00           C
ATOM   1478  CG  GLU B  41       3.853  11.028  12.283  1.00  0.00           C
ATOM   1479  CD  GLU B  41       5.350  11.309  12.350  1.00  0.00           C
ATOM   1480  OE1 GLU B  41       5.862  11.898  13.338  1.00  0.00           O
ATOM   1481  OE2 GLU B  41       6.018  10.879  11.370  1.00  0.00           O
ATOM   1482  C   GLU B  41       0.792  11.158  14.673  1.00  0.00           C
ATOM   1483  O   GLU B  41       0.905  12.205  15.311  1.00  0.00           O
ATOM   1484  N   GLN B  42      -0.047  10.171  15.047  1.00  0.00           N
ATOM   1485  CA  GLN B  42      -0.855  10.286  16.230  1.00  0.00           C
ATOM   1486  CB  GLN B  42      -2.188   9.532  16.077  1.00  0.00           C
ATOM   1487  CG  GLN B  42      -3.070  10.105  14.963  1.00  0.00           C
ATOM   1488  CD  GLN B  42      -4.360   9.315  14.767  1.00  0.00           C
ATOM   1489  OE1 GLN B  42      -4.687   8.333  15.433  1.00  0.00           O
ATOM   1490  NE2 GLN B  42      -5.139   9.771  13.752  1.00  0.00           N
ATOM   1491  C   GLN B  42      -0.128   9.679  17.382  1.00  0.00           C
ATOM   1492  O   GLN B  42      -0.022  10.299  18.442  1.00  0.00           O
ATOM   1493  N   GLY B  43       0.419   8.456  17.166  1.00  0.00           N
ATOM   1494  CA  GLY B  43       1.128   7.752  18.202  1.00  0.00           C
ATOM   1495  C   GLY B  43       2.523   8.254  18.351  1.00  0.00           C
ATOM   1496  O   GLY B  43       3.143   8.666  17.374  1.00  0.00           O
ATOM   1497  N   SER B  44       3.047   8.189  19.597  1.00  0.00           N
ATOM   1498  CA  SER B  44       4.381   8.616  19.925  1.00  0.00           C
ATOM   1499  CB  SER B  44       4.604   8.812  21.439  1.00  0.00           C
ATOM   1500  OG  SER B  44       4.480   7.585  22.145  1.00  0.00           O
ATOM   1501  C   SER B  44       5.382   7.645  19.371  1.00  0.00           C
ATOM   1502  O   SER B  44       5.131   6.440  19.327  1.00  0.00           O
ATOM   1503  N   ILE B  45       6.554   8.180  18.950  1.00  0.00           N
ATOM   1504  CA  ILE B  45       7.659   7.466  18.343  1.00  0.00           C
ATOM   1505  CB  ILE B  45       8.668   6.768  19.255  1.00  0.00           C
ATOM   1506  CG2 ILE B  45       9.350   7.919  20.015  1.00  0.00           C
ATOM   1507  CG1 ILE B  45       8.115   5.665  20.187  1.00  0.00           C
ATOM   1508  CD1 ILE B  45       9.204   4.845  20.882  1.00  0.00           C
ATOM   1509  C   ILE B  45       7.199   6.643  17.165  1.00  0.00           C
ATOM   1510  O   ILE B  45       7.417   5.432  17.062  1.00  0.00           O
ATOM   1511  N   SER B  46       6.508   7.346  16.244  1.00  0.00           N
ATOM   1512  CA  SER B  46       5.961   6.771  15.054  1.00  0.00           C
ATOM   1513  CB  SER B  46       4.457   6.869  15.076  1.00  0.00           C
ATOM   1514  OG  SER B  46       3.985   6.034  16.115  1.00  0.00           O
ATOM   1515  C   SER B  46       6.442   7.449  13.815  1.00  0.00           C
ATOM   1516  O   SER B  46       6.518   8.675  13.752  1.00  0.00           O
ATOM   1517  N   LEU B  47       6.852   6.632  12.819  1.00  0.00           N
ATOM   1518  CA  LEU B  47       7.330   7.162  11.570  1.00  0.00           C
ATOM   1519  CB  LEU B  47       8.543   6.392  11.003  1.00  0.00           C
ATOM   1520  CG  LEU B  47       9.072   6.943   9.663  1.00  0.00           C
ATOM   1521  CD1 LEU B  47       9.675   8.326   9.879  1.00  0.00           C
ATOM   1522  CD2 LEU B  47       9.987   5.970   8.915  1.00  0.00           C
ATOM   1523  C   LEU B  47       6.237   7.059  10.549  1.00  0.00           C
ATOM   1524  O   LEU B  47       5.803   5.948  10.237  1.00  0.00           O
ATOM   1525  N   THR B  48       5.776   8.216  10.020  1.00  0.00           N
ATOM   1526  CA  THR B  48       4.759   8.218   9.004  1.00  0.00           C
ATOM   1527  CB  THR B  48       3.618   9.170   9.281  1.00  0.00           C
ATOM   1528  CG2 THR B  48       2.602   9.246   8.132  1.00  0.00           C
ATOM   1529  OG1 THR B  48       2.958   8.758  10.463  1.00  0.00           O
ATOM   1530  C   THR B  48       5.307   8.491   7.642  1.00  0.00           C
ATOM   1531  O   THR B  48       5.826   9.571   7.361  1.00  0.00           O
ATOM   1532  N   LEU B  49       5.173   7.477   6.770  1.00  0.00           N
ATOM   1533  CA  LEU B  49       5.566   7.531   5.390  1.00  0.00           C
ATOM   1534  CB  LEU B  49       6.894   6.851   5.077  1.00  0.00           C
ATOM   1535  CG  LEU B  49       8.124   7.594   5.547  1.00  0.00           C
ATOM   1536  CD1 LEU B  49       9.339   6.689   5.483  1.00  0.00           C
ATOM   1537  CD2 LEU B  49       8.333   8.799   4.610  1.00  0.00           C
ATOM   1538  C   LEU B  49       4.570   6.860   4.523  1.00  0.00           C
ATOM   1539  O   LEU B  49       3.932   5.890   4.922  1.00  0.00           O
ATOM   1540  N   GLY B  50       4.440   7.356   3.275  1.00  0.00           N
ATOM   1541  CA  GLY B  50       3.520   6.763   2.344  1.00  0.00           C
ATOM   1542  C   GLY B  50       2.277   7.555   2.279  1.00  0.00           C
ATOM   1543  O   GLY B  50       1.851   8.121   3.290  1.00  0.00           O
ATOM   1544  N   GLY B  51       1.636   7.504   1.085  1.00  0.00           N
ATOM   1545  CA  GLY B  51       0.445   8.247   0.785  1.00  0.00           C
ATOM   1546  C   GLY B  51      -0.652   7.967   1.741  1.00  0.00           C
ATOM   1547  O   GLY B  51      -1.089   6.830   1.919  1.00  0.00           O
ATOM   1548  N   GLU B  52      -1.099   9.086   2.355  1.00  0.00           N
ATOM   1549  CA  GLU B  52      -2.144   9.188   3.339  1.00  0.00           C
ATOM   1550  CB  GLU B  52      -3.570   9.052   2.747  1.00  0.00           C
ATOM   1551  CG  GLU B  52      -3.939  10.140   1.725  1.00  0.00           C
ATOM   1552  CD  GLU B  52      -5.376   9.982   1.211  1.00  0.00           C
ATOM   1553  OE1 GLU B  52      -6.101   9.022   1.587  1.00  0.00           O
ATOM   1554  OE2 GLU B  52      -5.773  10.861   0.403  1.00  0.00           O
ATOM   1555  C   GLU B  52      -1.956   8.272   4.521  1.00  0.00           C
ATOM   1556  O   GLU B  52      -2.935   7.799   5.110  1.00  0.00           O
ATOM   1557  N   LEU B  53      -0.682   7.994   4.897  1.00  0.00           N
ATOM   1558  CA  LEU B  53      -0.448   7.158   6.036  1.00  0.00           C
ATOM   1559  CB  LEU B  53       0.913   6.428   6.034  1.00  0.00           C
ATOM   1560  CG  LEU B  53       1.005   5.297   7.076  1.00  0.00           C
ATOM   1561  CD1 LEU B  53       1.595   4.007   6.545  1.00  0.00           C
ATOM   1562  CD2 LEU B  53       1.810   5.755   8.270  1.00  0.00           C
ATOM   1563  C   LEU B  53      -0.711   7.886   7.333  1.00  0.00           C
ATOM   1564  O   LEU B  53      -0.421   9.077   7.498  1.00  0.00           O
ATOM   1565  N   PHE B  54      -1.336   7.128   8.259  1.00  0.00           N
ATOM   1566  CA  PHE B  54      -1.692   7.552   9.585  1.00  0.00           C
ATOM   1567  CB  PHE B  54      -3.154   7.209   9.987  1.00  0.00           C
ATOM   1568  CG  PHE B  54      -4.242   7.818   9.179  1.00  0.00           C
ATOM   1569  CD1 PHE B  54      -4.616   7.240   7.958  1.00  0.00           C
ATOM   1570  CE1 PHE B  54      -5.652   7.789   7.201  1.00  0.00           C
ATOM   1571  CZ  PHE B  54      -6.346   8.903   7.679  1.00  0.00           C
ATOM   1572  CE2 PHE B  54      -6.010   9.455   8.917  1.00  0.00           C
ATOM   1573  CD2 PHE B  54      -4.969   8.905   9.670  1.00  0.00           C
ATOM   1574  C   PHE B  54      -0.971   6.595  10.498  1.00  0.00           C
ATOM   1575  O   PHE B  54      -1.124   5.380  10.311  1.00  0.00           O
ATOM   1576  N   VAL B  55      -0.121   7.080  11.448  1.00  0.00           N
ATOM   1577  CA  VAL B  55       0.435   6.104  12.358  1.00  0.00           C
ATOM   1578  CB  VAL B  55       1.902   6.096  12.711  1.00  0.00           C
ATOM   1579  CG1 VAL B  55       2.111   4.882  13.627  1.00  0.00           C
ATOM   1580  CG2 VAL B  55       2.788   5.900  11.500  1.00  0.00           C
ATOM   1581  C   VAL B  55      -0.386   6.410  13.586  1.00  0.00           C
ATOM   1582  O   VAL B  55      -0.140   7.364  14.332  1.00  0.00           O
ATOM   1583  N   ASN B  56      -1.396   5.543  13.795  1.00  0.00           N
ATOM   1584  CA  ASN B  56      -2.354   5.642  14.862  1.00  0.00           C
ATOM   1585  CB  ASN B  56      -3.517   4.646  14.660  1.00  0.00           C
ATOM   1586  CG  ASN B  56      -4.435   5.096  13.516  1.00  0.00           C
ATOM   1587  OD1 ASN B  56      -4.564   6.265  13.149  1.00  0.00           O
ATOM   1588  ND2 ASN B  56      -5.080   4.088  12.873  1.00  0.00           N
ATOM   1589  C   ASN B  56      -1.761   5.405  16.216  1.00  0.00           C
ATOM   1590  O   ASN B  56      -2.032   6.172  17.139  1.00  0.00           O
ATOM   1591  N   ASN B  57      -0.916   4.357  16.354  1.00  0.00           N
ATOM   1592  CA  ASN B  57      -0.292   4.044  17.617  1.00  0.00           C
ATOM   1593  CB  ASN B  57      -0.733   2.702  18.219  1.00  0.00           C
ATOM   1594  CG  ASN B  57      -2.187   2.869  18.670  1.00  0.00           C
ATOM   1595  OD1 ASN B  57      -2.475   3.554  19.652  1.00  0.00           O
ATOM   1596  ND2 ASN B  57      -3.142   2.277  17.909  1.00  0.00           N
ATOM   1597  C   ASN B  57       1.192   4.191  17.505  1.00  0.00           C
ATOM   1598  O   ASN B  57       1.655   4.772  16.530  1.00  0.00           O
ATOM   1599  N   GLY B  58       1.984   3.748  18.510  1.00  0.00           N
ATOM   1600  CA  GLY B  58       3.407   3.943  18.433  1.00  0.00           C
ATOM   1601  C   GLY B  58       4.231   2.837  17.871  1.00  0.00           C
ATOM   1602  O   GLY B  58       4.338   1.793  18.517  1.00  0.00           O
ATOM   1603  N   ASN B  59       4.833   3.078  16.667  1.00  0.00           N
ATOM   1604  CA  ASN B  59       5.732   2.157  15.993  1.00  0.00           C
ATOM   1605  CB  ASN B  59       5.329   0.646  15.991  1.00  0.00           C
ATOM   1606  CG  ASN B  59       6.524  -0.276  15.681  1.00  0.00           C
ATOM   1607  OD1 ASN B  59       7.703   0.064  15.791  1.00  0.00           O
ATOM   1608  ND2 ASN B  59       6.198  -1.550  15.346  1.00  0.00           N
ATOM   1609  C   ASN B  59       6.165   2.646  14.614  1.00  0.00           C
ATOM   1610  O   ASN B  59       6.804   3.697  14.520  1.00  0.00           O
ATOM   1611  N   LEU B  60       5.838   1.927  13.502  1.00  0.00           N
ATOM   1612  CA  LEU B  60       6.293   2.313  12.185  1.00  0.00           C
ATOM   1613  CB  LEU B  60       7.488   1.405  11.764  1.00  0.00           C
ATOM   1614  CG  LEU B  60       8.081   1.567  10.343  1.00  0.00           C
ATOM   1615  CD1 LEU B  60       8.776   2.905  10.152  1.00  0.00           C
ATOM   1616  CD2 LEU B  60       8.993   0.399   9.971  1.00  0.00           C
ATOM   1617  C   LEU B  60       5.238   2.130  11.138  1.00  0.00           C
ATOM   1618  O   LEU B  60       4.637   1.060  11.032  1.00  0.00           O
ATOM   1619  N   GLY B  61       5.028   3.169  10.304  1.00  0.00           N
ATOM   1620  CA  GLY B  61       4.068   3.057   9.256  1.00  0.00           C
ATOM   1621  C   GLY B  61       4.671   3.557   7.986  1.00  0.00           C
ATOM   1622  O   GLY B  61       4.916   4.753   7.826  1.00  0.00           O
ATOM   1623  N   LEU B  62       4.906   2.625   7.047  1.00  0.00           N
ATOM   1624  CA  LEU B  62       5.433   2.915   5.747  1.00  0.00           C
ATOM   1625  CB  LEU B  62       6.794   2.206   5.531  1.00  0.00           C
ATOM   1626  CG  LEU B  62       7.491   2.320   4.160  1.00  0.00           C
ATOM   1627  CD1 LEU B  62       7.924   3.736   3.820  1.00  0.00           C
ATOM   1628  CD2 LEU B  62       8.677   1.361   4.080  1.00  0.00           C
ATOM   1629  C   LEU B  62       4.398   2.323   4.824  1.00  0.00           C
ATOM   1630  O   LEU B  62       4.115   1.128   4.903  1.00  0.00           O
ATOM   1631  N   GLY B  63       3.800   3.153   3.937  1.00  0.00           N
ATOM   1632  CA  GLY B  63       2.806   2.663   3.010  1.00  0.00           C
ATOM   1633  C   GLY B  63       1.508   3.393   3.151  1.00  0.00           C
ATOM   1634  O   GLY B  63       1.421   4.549   2.742  1.00  0.00           O
ATOM   1635  N   GLY B  64       0.466   2.741   3.720  1.00  0.00           N
ATOM   1636  CA  GLY B  64      -0.807   3.408   3.875  1.00  0.00           C
ATOM   1637  C   GLY B  64      -1.644   2.788   4.948  1.00  0.00           C
ATOM   1638  O   GLY B  64      -2.150   1.685   4.771  1.00  0.00           O
ATOM   1639  N   GLY B  65      -1.776   3.504   6.093  1.00  0.00           N
ATOM   1640  CA  GLY B  65      -2.550   3.134   7.264  1.00  0.00           C
ATOM   1641  C   GLY B  65      -1.777   2.235   8.181  1.00  0.00           C
ATOM   1642  O   GLY B  65      -0.863   1.563   7.732  1.00  0.00           O
ATOM   1643  N   THR B  66      -2.088   2.217   9.498  1.00  0.00           N
ATOM   1644  CA  THR B  66      -1.448   1.337  10.463  1.00  0.00           C
ATOM   1645  CB  THR B  66       0.075   1.457  10.589  1.00  0.00           C
ATOM   1646  CG2 THR B  66       0.494   2.798  11.166  1.00  0.00           C
ATOM   1647  OG1 THR B  66       0.596   0.417  11.396  1.00  0.00           O
ATOM   1648  C   THR B  66      -2.172   1.466  11.786  1.00  0.00           C
ATOM   1649  O   THR B  66      -3.079   2.293  11.916  1.00  0.00           O
ATOM   1650  N   ASP B  67      -1.836   0.598  12.775  1.00  0.00           N
ATOM   1651  CA  ASP B  67      -2.458   0.679  14.075  1.00  0.00           C
ATOM   1652  CB  ASP B  67      -3.913   0.150  14.185  1.00  0.00           C
ATOM   1653  CG  ASP B  67      -4.079  -1.313  13.879  1.00  0.00           C
ATOM   1654  OD1 ASP B  67      -3.104  -2.029  13.527  1.00  0.00           O
ATOM   1655  OD2 ASP B  67      -5.253  -1.735  14.038  1.00  0.00           O
ATOM   1656  C   ASP B  67      -1.554   0.280  15.224  1.00  0.00           C
ATOM   1657  O   ASP B  67      -0.341   0.481  15.127  1.00  0.00           O
ATOM   1658  N   THR B  68      -2.123  -0.301  16.325  1.00  0.00           N
ATOM   1659  CA  THR B  68      -1.422  -0.639  17.544  1.00  0.00           C
ATOM   1660  CB  THR B  68      -2.340  -1.321  18.546  1.00  0.00           C
ATOM   1661  CG2 THR B  68      -1.625  -1.471  19.909  1.00  0.00           C
ATOM   1662  OG1 THR B  68      -3.491  -0.514  18.760  1.00  0.00           O
ATOM   1663  C   THR B  68      -0.198  -1.471  17.343  1.00  0.00           C
ATOM   1664  O   THR B  68      -0.243  -2.623  16.908  1.00  0.00           O
ATOM   1665  N   LYS B  69       0.931  -0.797  17.692  1.00  0.00           N
ATOM   1666  CA  LYS B  69       2.301  -1.237  17.654  1.00  0.00           C
ATOM   1667  CB  LYS B  69       2.706  -2.098  18.872  1.00  0.00           C
ATOM   1668  CG  LYS B  69       2.580  -1.383  20.216  1.00  0.00           C
ATOM   1669  CD  LYS B  69       3.089  -2.215  21.393  1.00  0.00           C
ATOM   1670  CE  LYS B  69       2.867  -1.549  22.751  1.00  0.00           C
ATOM   1671  NZ  LYS B  69       3.330  -2.443  23.833  1.00  0.00           N
ATOM   1672  C   LYS B  69       2.675  -1.912  16.361  1.00  0.00           C
ATOM   1673  O   LYS B  69       3.554  -2.778  16.334  1.00  0.00           O
ATOM   1674  N   ALA B  70       2.041  -1.481  15.243  1.00  0.00           N
ATOM   1675  CA  ALA B  70       2.304  -2.085  13.973  1.00  0.00           C
ATOM   1676  CB  ALA B  70       1.097  -2.101  13.016  1.00  0.00           C
ATOM   1677  C   ALA B  70       3.514  -1.566  13.280  1.00  0.00           C
ATOM   1678  O   ALA B  70       3.832  -0.373  13.336  1.00  0.00           O
ATOM   1679  N   MET B  71       4.247  -2.515  12.659  1.00  0.00           N
ATOM   1680  CA  MET B  71       5.428  -2.215  11.910  1.00  0.00           C
ATOM   1681  CB  MET B  71       6.627  -3.092  12.306  1.00  0.00           C
ATOM   1682  CG  MET B  71       7.941  -2.784  11.590  1.00  0.00           C
ATOM   1683  SD  MET B  71       9.300  -3.864  12.100  1.00  0.00           S
ATOM   1684  CE  MET B  71       9.414  -3.127  13.752  1.00  0.00           C
ATOM   1685  C   MET B  71       5.023  -2.602  10.512  1.00  0.00           C
ATOM   1686  O   MET B  71       4.781  -3.774  10.224  1.00  0.00           O
ATOM   1687  N   ARG B  72       4.600  -1.594   9.739  1.00  0.00           N
ATOM   1688  CA  ARG B  72       4.165  -1.768   8.386  1.00  0.00           C
ATOM   1689  CB  ARG B  72       2.982  -0.853   8.101  1.00  0.00           C
ATOM   1690  CG  ARG B  72       2.300  -1.076   6.770  1.00  0.00           C
ATOM   1691  CD  ARG B  72       1.292   0.026   6.594  1.00  0.00           C
ATOM   1692  NE  ARG B  72       0.218  -0.318   5.628  1.00  0.00           N
ATOM   1693  CZ  ARG B  72      -0.935  -0.882   6.101  1.00  0.00           C
ATOM   1694  NH1 ARG B  72      -1.111  -1.327   7.385  1.00  0.00           N
ATOM   1695  NH2 ARG B  72      -2.027  -0.883   5.302  1.00  0.00           N
ATOM   1696  C   ARG B  72       5.240  -1.273   7.473  1.00  0.00           C
ATOM   1697  O   ARG B  72       5.619  -0.104   7.550  1.00  0.00           O
ATOM   1698  N   ILE B  73       5.728  -2.145   6.572  1.00  0.00           N
ATOM   1699  CA  ILE B  73       6.741  -1.776   5.622  1.00  0.00           C
ATOM   1700  CB  ILE B  73       8.074  -2.503   5.866  1.00  0.00           C
ATOM   1701  CG2 ILE B  73       9.105  -2.137   4.782  1.00  0.00           C
ATOM   1702  CG1 ILE B  73       8.627  -2.175   7.272  1.00  0.00           C
ATOM   1703  CD1 ILE B  73       9.854  -2.981   7.713  1.00  0.00           C
ATOM   1704  C   ILE B  73       6.170  -2.118   4.266  1.00  0.00           C
ATOM   1705  O   ILE B  73       5.864  -3.277   3.985  1.00  0.00           O
ATOM   1706  N   GLY B  74       6.043  -1.096   3.388  1.00  0.00           N
ATOM   1707  CA  GLY B  74       5.541  -1.250   2.044  1.00  0.00           C
ATOM   1708  C   GLY B  74       4.065  -1.068   1.908  1.00  0.00           C
ATOM   1709  O   GLY B  74       3.363  -0.683   2.848  1.00  0.00           O
ATOM   1710  N   SER B  75       3.555  -1.362   0.687  1.00  0.00           N
ATOM   1711  CA  SER B  75       2.156  -1.227   0.396  1.00  0.00           C
ATOM   1712  CB  SER B  75       1.867  -0.923  -1.088  1.00  0.00           C
ATOM   1713  OG  SER B  75       2.492   0.292  -1.475  1.00  0.00           O
ATOM   1714  C   SER B  75       1.496  -2.496   0.840  1.00  0.00           C
ATOM   1715  O   SER B  75       1.179  -3.399   0.060  1.00  0.00           O
ATOM   1716  N   MET B  76       1.318  -2.555   2.173  1.00  0.00           N
ATOM   1717  CA  MET B  76       0.713  -3.634   2.898  1.00  0.00           C
ATOM   1718  CB  MET B  76       0.950  -3.406   4.400  1.00  0.00           C
ATOM   1719  CG  MET B  76       0.445  -4.423   5.418  1.00  0.00           C
ATOM   1720  SD  MET B  76       0.831  -3.943   7.133  1.00  0.00           S
ATOM   1721  CE  MET B  76      -0.452  -4.852   8.039  1.00  0.00           C
ATOM   1722  C   MET B  76      -0.751  -3.613   2.573  1.00  0.00           C
ATOM   1723  O   MET B  76      -1.282  -4.616   2.097  1.00  0.00           O
ATOM   1724  N   ALA B  77      -1.363  -2.411   2.660  1.00  0.00           N
ATOM   1725  CA  ALA B  77      -2.747  -2.196   2.350  1.00  0.00           C
ATOM   1726  CB  ALA B  77      -3.742  -2.729   3.410  1.00  0.00           C
ATOM   1727  C   ALA B  77      -2.950  -0.718   2.191  1.00  0.00           C
ATOM   1728  O   ALA B  77      -2.093   0.085   2.571  1.00  0.00           O
ATOM   1729  N   THR B  78      -4.098  -0.347   1.591  1.00  0.00           N
ATOM   1730  CA  THR B  78      -4.497   1.017   1.360  1.00  0.00           C
ATOM   1731  CB  THR B  78      -5.078   1.211  -0.027  1.00  0.00           C
ATOM   1732  CG2 THR B  78      -3.994   0.915  -1.081  1.00  0.00           C
ATOM   1733  OG1 THR B  78      -6.210   0.372  -0.226  1.00  0.00           O
ATOM   1734  C   THR B  78      -5.511   1.452   2.399  1.00  0.00           C
ATOM   1735  O   THR B  78      -5.974   2.595   2.375  1.00  0.00           O
ATOM   1736  N   LEU B  79      -5.879   0.537   3.330  1.00  0.00           N
ATOM   1737  CA  LEU B  79      -6.840   0.781   4.372  1.00  0.00           C
ATOM   1738  CB  LEU B  79      -7.771  -0.452   4.538  1.00  0.00           C
ATOM   1739  CG  LEU B  79      -8.610  -0.840   3.297  1.00  0.00           C
ATOM   1740  CD1 LEU B  79      -9.388  -2.141   3.547  1.00  0.00           C
ATOM   1741  CD2 LEU B  79      -9.519   0.307   2.822  1.00  0.00           C
ATOM   1742  C   LEU B  79      -6.019   1.060   5.618  1.00  0.00           C
ATOM   1743  O   LEU B  79      -5.167   1.947   5.579  1.00  0.00           O
ATOM   1744  N   THR B  80      -6.270   0.367   6.762  1.00  0.00           N
ATOM   1745  CA  THR B  80      -5.500   0.564   7.962  1.00  0.00           C
ATOM   1746  CB  THR B  80      -6.341   1.027   9.151  1.00  0.00           C
ATOM   1747  CG2 THR B  80      -6.904   2.436   8.878  1.00  0.00           C
ATOM   1748  OG1 THR B  80      -7.384   0.103   9.438  1.00  0.00           O
ATOM   1749  C   THR B  80      -4.742  -0.729   8.174  1.00  0.00           C
ATOM   1750  O   THR B  80      -4.001  -1.153   7.280  1.00  0.00           O
ATOM   1751  N   GLY B  81      -4.884  -1.389   9.344  1.00  0.00           N
ATOM   1752  CA  GLY B  81      -4.219  -2.633   9.598  1.00  0.00           C
ATOM   1753  C   GLY B  81      -4.886  -3.278  10.782  1.00  0.00           C
ATOM   1754  O   GLY B  81      -5.635  -2.608  11.496  1.00  0.00           O
ATOM   1755  N   PRO B  82      -4.676  -4.571  11.000  1.00  0.00           N
ATOM   1756  CA  PRO B  82      -5.248  -5.290  12.116  1.00  0.00           C
ATOM   1757  CB  PRO B  82      -5.195  -6.768  11.734  1.00  0.00           C
ATOM   1758  CG  PRO B  82      -4.070  -6.862  10.690  1.00  0.00           C
ATOM   1759  CD  PRO B  82      -3.952  -5.453  10.090  1.00  0.00           C
ATOM   1760  C   PRO B  82      -4.553  -4.960  13.409  1.00  0.00           C
ATOM   1761  O   PRO B  82      -3.321  -4.940  13.439  1.00  0.00           O
ATOM   1762  N   SER B  83      -5.342  -4.707  14.477  1.00  0.00           N
ATOM   1763  CA  SER B  83      -4.836  -4.407  15.791  1.00  0.00           C
ATOM   1764  CB  SER B  83      -5.903  -3.800  16.730  1.00  0.00           C
ATOM   1765  OG  SER B  83      -5.368  -3.517  18.016  1.00  0.00           O
ATOM   1766  C   SER B  83      -4.241  -5.631  16.416  1.00  0.00           C
ATOM   1767  O   SER B  83      -4.799  -6.727  16.322  1.00  0.00           O
ATOM   1768  N   GLY B  84      -3.089  -5.435  17.084  1.00  0.00           N
ATOM   1769  CA  GLY B  84      -2.385  -6.496  17.743  1.00  0.00           C
ATOM   1770  C   GLY B  84      -1.367  -5.868  18.636  1.00  0.00           C
ATOM   1771  O   GLY B  84      -1.577  -4.786  19.188  1.00  0.00           O
ATOM   1772  N   LEU B  85      -0.252  -6.597  18.835  1.00  0.00           N
ATOM   1773  CA  LEU B  85       0.852  -6.155  19.635  1.00  0.00           C
ATOM   1774  CB  LEU B  85       1.314  -7.231  20.653  1.00  0.00           C
ATOM   1775  CG  LEU B  85       0.274  -7.626  21.721  1.00  0.00           C
ATOM   1776  CD1 LEU B  85       0.800  -8.789  22.576  1.00  0.00           C
ATOM   1777  CD2 LEU B  85      -0.165  -6.423  22.573  1.00  0.00           C
ATOM   1778  C   LEU B  85       1.909  -5.829  18.603  1.00  0.00           C
ATOM   1779  O   LEU B  85       1.629  -5.052  17.686  1.00  0.00           O
ATOM   1780  N   ARG B  86       3.137  -6.407  18.688  1.00  0.00           N
ATOM   1781  CA  ARG B  86       4.157  -6.107  17.721  1.00  0.00           C
ATOM   1782  CB  ARG B  86       5.591  -6.140  18.293  1.00  0.00           C
ATOM   1783  CG  ARG B  86       5.773  -5.095  19.393  1.00  0.00           C
ATOM   1784  CD  ARG B  86       7.182  -4.971  19.962  1.00  0.00           C
ATOM   1785  NE  ARG B  86       7.101  -3.918  21.019  1.00  0.00           N
ATOM   1786  CZ  ARG B  86       8.187  -3.527  21.754  1.00  0.00           C
ATOM   1787  NH1 ARG B  86       9.417  -4.095  21.578  1.00  0.00           N
ATOM   1788  NH2 ARG B  86       8.037  -2.531  22.675  1.00  0.00           N
ATOM   1789  C   ARG B  86       4.017  -6.981  16.512  1.00  0.00           C
ATOM   1790  O   ARG B  86       4.706  -7.989  16.344  1.00  0.00           O
ATOM   1791  N   SER B  87       3.036  -6.599  15.667  1.00  0.00           N
ATOM   1792  CA  SER B  87       2.740  -7.272  14.435  1.00  0.00           C
ATOM   1793  CB  SER B  87       1.256  -7.137  14.046  1.00  0.00           C
ATOM   1794  OG  SER B  87       0.989  -7.758  12.801  1.00  0.00           O
ATOM   1795  C   SER B  87       3.636  -6.648  13.401  1.00  0.00           C
ATOM   1796  O   SER B  87       3.688  -5.418  13.270  1.00  0.00           O
ATOM   1797  N   LEU B  88       4.370  -7.511  12.660  1.00  0.00           N
ATOM   1798  CA  LEU B  88       5.295  -7.034  11.663  1.00  0.00           C
ATOM   1799  CB  LEU B  88       6.711  -7.661  11.774  1.00  0.00           C
ATOM   1800  CG  LEU B  88       7.417  -7.613  13.157  1.00  0.00           C
ATOM   1801  CD1 LEU B  88       8.805  -8.261  13.083  1.00  0.00           C
ATOM   1802  CD2 LEU B  88       7.434  -6.241  13.832  1.00  0.00           C
ATOM   1803  C   LEU B  88       4.792  -7.431  10.305  1.00  0.00           C
ATOM   1804  O   LEU B  88       4.468  -8.594  10.083  1.00  0.00           O
ATOM   1805  N   ALA B  89       4.696  -6.485   9.351  1.00  0.00           N
ATOM   1806  CA  ALA B  89       4.255  -6.833   8.026  1.00  0.00           C
ATOM   1807  CB  ALA B  89       2.785  -6.518   7.744  1.00  0.00           C
ATOM   1808  C   ALA B  89       5.128  -6.138   7.037  1.00  0.00           C
ATOM   1809  O   ALA B  89       5.037  -4.926   6.847  1.00  0.00           O
ATOM   1810  N   ILE B  90       6.010  -6.928   6.392  1.00  0.00           N
ATOM   1811  CA  ILE B  90       6.948  -6.456   5.414  1.00  0.00           C
ATOM   1812  CB  ILE B  90       8.354  -7.006   5.660  1.00  0.00           C
ATOM   1813  CG2 ILE B  90       9.315  -6.500   4.558  1.00  0.00           C
ATOM   1814  CG1 ILE B  90       8.864  -6.592   7.058  1.00  0.00           C
ATOM   1815  CD1 ILE B  90      10.156  -7.283   7.502  1.00  0.00           C
ATOM   1816  C   ILE B  90       6.440  -6.957   4.082  1.00  0.00           C
ATOM   1817  O   ILE B  90       6.229  -8.158   3.888  1.00  0.00           O
ATOM   1818  N   GLY B  91       6.246  -6.019   3.132  1.00  0.00           N
ATOM   1819  CA  GLY B  91       5.782  -6.364   1.822  1.00  0.00           C
ATOM   1820  C   GLY B  91       4.375  -5.913   1.643  1.00  0.00           C
ATOM   1821  O   GLY B  91       4.073  -4.722   1.733  1.00  0.00           O
ATOM   1822  N   ALA B  92       3.500  -6.885   1.322  1.00  0.00           N
ATOM   1823  CA  ALA B  92       2.109  -6.636   1.090  1.00  0.00           C
ATOM   1824  CB  ALA B  92       1.741  -6.649  -0.406  1.00  0.00           C
ATOM   1825  C   ALA B  92       1.256  -7.678   1.745  1.00  0.00           C
ATOM   1826  O   ALA B  92       1.697  -8.797   2.033  1.00  0.00           O
ATOM   1827  N   GLY B  93      -0.019  -7.303   1.987  1.00  0.00           N
ATOM   1828  CA  GLY B  93      -0.959  -8.198   2.584  1.00  0.00           C
ATOM   1829  C   GLY B  93      -2.124  -8.402   1.669  1.00  0.00           C
ATOM   1830  O   GLY B  93      -2.156  -7.925   0.532  1.00  0.00           O
ATOM   1831  N   GLU B  94      -3.102  -9.171   2.181  1.00  0.00           N
ATOM   1832  CA  GLU B  94      -4.320  -9.493   1.502  1.00  0.00           C
ATOM   1833  CB  GLU B  94      -4.925 -10.852   1.913  1.00  0.00           C
ATOM   1834  CG  GLU B  94      -4.339 -12.034   1.126  1.00  0.00           C
ATOM   1835  CD  GLU B  94      -4.797 -12.038  -0.343  1.00  0.00           C
ATOM   1836  OE1 GLU B  94      -5.772 -11.330  -0.720  1.00  0.00           O
ATOM   1837  OE2 GLU B  94      -4.150 -12.783  -1.124  1.00  0.00           O
ATOM   1838  C   GLU B  94      -5.356  -8.421   1.619  1.00  0.00           C
ATOM   1839  O   GLU B  94      -5.234  -7.483   2.409  1.00  0.00           O
ATOM   1840  N   ILE B  95      -6.405  -8.553   0.779  1.00  0.00           N
ATOM   1841  CA  ILE B  95      -7.525  -7.650   0.708  1.00  0.00           C
ATOM   1842  CB  ILE B  95      -8.393  -7.913  -0.524  1.00  0.00           C
ATOM   1843  CG2 ILE B  95      -9.059  -9.305  -0.440  1.00  0.00           C
ATOM   1844  CG1 ILE B  95      -9.379  -6.756  -0.807  1.00  0.00           C
ATOM   1845  CD1 ILE B  95      -8.713  -5.430  -1.188  1.00  0.00           C
ATOM   1846  C   ILE B  95      -8.326  -7.648   1.998  1.00  0.00           C
ATOM   1847  O   ILE B  95      -8.929  -6.629   2.339  1.00  0.00           O
ATOM   1848  N   ALA B  96      -8.330  -8.777   2.753  1.00  0.00           N
ATOM   1849  CA  ALA B  96      -9.058  -8.876   3.995  1.00  0.00           C
ATOM   1850  CB  ALA B  96      -9.502 -10.325   4.288  1.00  0.00           C
ATOM   1851  C   ALA B  96      -8.209  -8.337   5.123  1.00  0.00           C
ATOM   1852  O   ALA B  96      -7.841  -9.044   6.066  1.00  0.00           O
ATOM   1853  N   THR B  97      -7.887  -7.021   5.016  1.00  0.00           N
ATOM   1854  CA  THR B  97      -7.101  -6.222   5.926  1.00  0.00           C
ATOM   1855  CB  THR B  97      -7.874  -5.662   7.115  1.00  0.00           C
ATOM   1856  CG2 THR B  97      -8.948  -4.680   6.618  1.00  0.00           C
ATOM   1857  OG1 THR B  97      -8.452  -6.692   7.905  1.00  0.00           O
ATOM   1858  C   THR B  97      -5.801  -6.869   6.324  1.00  0.00           C
ATOM   1859  O   THR B  97      -5.412  -6.848   7.493  1.00  0.00           O
ATOM   1860  N   VAL B  98      -5.097  -7.475   5.327  1.00  0.00           N
ATOM   1861  CA  VAL B  98      -3.820  -8.158   5.453  1.00  0.00           C
ATOM   1862  CB  VAL B  98      -2.708  -7.320   6.074  1.00  0.00           C
ATOM   1863  CG1 VAL B  98      -1.375  -8.097   6.188  1.00  0.00           C
ATOM   1864  CG2 VAL B  98      -2.595  -6.050   5.212  1.00  0.00           C
ATOM   1865  C   VAL B  98      -3.968  -9.490   6.123  1.00  0.00           C
ATOM   1866  O   VAL B  98      -3.686 -10.509   5.493  1.00  0.00           O
ATOM   1867  N   ALA B  99      -4.464  -9.470   7.384  1.00  0.00           N
ATOM   1868  CA  ALA B  99      -4.703 -10.566   8.280  1.00  0.00           C
ATOM   1869  CB  ALA B  99      -5.341 -11.847   7.682  1.00  0.00           C
ATOM   1870  C   ALA B  99      -3.439 -10.904   8.993  1.00  0.00           C
ATOM   1871  O   ALA B  99      -2.534 -11.543   8.452  1.00  0.00           O
ATOM   1872  N   SER B 100      -3.338 -10.370  10.227  1.00  0.00           N
ATOM   1873  CA  SER B 100      -2.213 -10.622  11.070  1.00  0.00           C
ATOM   1874  CB  SER B 100      -1.037  -9.622  10.931  1.00  0.00           C
ATOM   1875  OG  SER B 100      -1.396  -8.305  11.313  1.00  0.00           O
ATOM   1876  C   SER B 100      -2.671 -10.756  12.491  1.00  0.00           C
ATOM   1877  O   SER B 100      -3.686 -10.188  12.901  1.00  0.00           O
ATOM   1878  N   GLY B 101      -1.911 -11.573  13.246  1.00  0.00           N
ATOM   1879  CA  GLY B 101      -2.141 -11.860  14.641  1.00  0.00           C
ATOM   1880  C   GLY B 101      -1.594 -10.771  15.523  1.00  0.00           C
ATOM   1881  O   GLY B 101      -1.455  -9.617  15.108  1.00  0.00           O
ATOM   1882  N   ASP B 102      -1.345 -11.121  16.809  1.00  0.00           N
ATOM   1883  CA  ASP B 102      -0.835 -10.175  17.763  1.00  0.00           C
ATOM   1884  CB  ASP B 102      -1.034 -10.626  19.227  1.00  0.00           C
ATOM   1885  CG  ASP B 102      -2.520 -10.683  19.563  1.00  0.00           C
ATOM   1886  OD1 ASP B 102      -3.236  -9.666  19.362  1.00  0.00           O
ATOM   1887  OD2 ASP B 102      -2.967 -11.770  20.013  1.00  0.00           O
ATOM   1888  C   ASP B 102       0.624  -9.914  17.566  1.00  0.00           C
ATOM   1889  O   ASP B 102       1.029  -8.762  17.423  1.00  0.00           O
ATOM   1890  N   ASP B 103       1.434 -10.987  17.518  1.00  0.00           N
ATOM   1891  CA  ASP B 103       2.859 -10.905  17.349  1.00  0.00           C
ATOM   1892  CB  ASP B 103       3.599 -11.299  18.655  1.00  0.00           C
ATOM   1893  CG  ASP B 103       3.263 -12.706  19.153  1.00  0.00           C
ATOM   1894  OD1 ASP B 103       2.416 -13.421  18.556  1.00  0.00           O
ATOM   1895  OD2 ASP B 103       3.818 -13.052  20.224  1.00  0.00           O
ATOM   1896  C   ASP B 103       3.317 -11.640  16.118  1.00  0.00           C
ATOM   1897  O   ASP B 103       4.441 -12.138  16.038  1.00  0.00           O
ATOM   1898  N   ALA B 104       2.398 -11.744  15.134  1.00  0.00           N
ATOM   1899  CA  ALA B 104       2.630 -12.390  13.877  1.00  0.00           C
ATOM   1900  CB  ALA B 104       1.337 -12.712  13.135  1.00  0.00           C
ATOM   1901  C   ALA B 104       3.518 -11.575  12.982  1.00  0.00           C
ATOM   1902  O   ALA B 104       3.500 -10.341  12.999  1.00  0.00           O
ATOM   1903  N   ILE B 105       4.353 -12.290  12.197  1.00  0.00           N
ATOM   1904  CA  ILE B 105       5.282 -11.659  11.295  1.00  0.00           C
ATOM   1905  CB  ILE B 105       6.718 -12.025  11.616  1.00  0.00           C
ATOM   1906  CG2 ILE B 105       7.681 -11.359  10.603  1.00  0.00           C
ATOM   1907  CG1 ILE B 105       7.056 -11.615  13.055  1.00  0.00           C
ATOM   1908  CD1 ILE B 105       8.378 -12.182  13.538  1.00  0.00           C
ATOM   1909  C   ILE B 105       4.969 -12.146   9.906  1.00  0.00           C
ATOM   1910  O   ILE B 105       4.938 -13.345   9.651  1.00  0.00           O
ATOM   1911  N   ALA B 106       4.710 -11.214   8.979  1.00  0.00           N
ATOM   1912  CA  ALA B 106       4.440 -11.542   7.610  1.00  0.00           C
ATOM   1913  CB  ALA B 106       3.096 -10.989   7.105  1.00  0.00           C
ATOM   1914  C   ALA B 106       5.534 -10.923   6.798  1.00  0.00           C
ATOM   1915  O   ALA B 106       5.771  -9.723   6.900  1.00  0.00           O
ATOM   1916  N   ILE B 107       6.279 -11.739   6.026  1.00  0.00           N
ATOM   1917  CA  ILE B 107       7.326 -11.232   5.179  1.00  0.00           C
ATOM   1918  CB  ILE B 107       8.725 -11.700   5.560  1.00  0.00           C
ATOM   1919  CG2 ILE B 107       9.732 -11.090   4.555  1.00  0.00           C
ATOM   1920  CG1 ILE B 107       9.073 -11.291   7.005  1.00  0.00           C
ATOM   1921  CD1 ILE B 107      10.378 -11.881   7.533  1.00  0.00           C
ATOM   1922  C   ILE B 107       6.957 -11.795   3.833  1.00  0.00           C
ATOM   1923  O   ILE B 107       7.098 -12.997   3.597  1.00  0.00           O
ATOM   1924  N   GLY B 108       6.476 -10.926   2.921  1.00  0.00           N
ATOM   1925  CA  GLY B 108       6.108 -11.382   1.608  1.00  0.00           C
ATOM   1926  C   GLY B 108       5.072 -10.533   0.967  1.00  0.00           C
ATOM   1927  O   GLY B 108       4.584  -9.562   1.540  1.00  0.00           O
ATOM   1928  N   THR B 109       4.745 -10.878  -0.294  1.00  0.00           N
ATOM   1929  CA  THR B 109       3.741 -10.168  -1.033  1.00  0.00           C
ATOM   1930  CB  THR B 109       4.099  -9.999  -2.493  1.00  0.00           C
ATOM   1931  CG2 THR B 109       2.995  -9.211  -3.226  1.00  0.00           C
ATOM   1932  OG1 THR B 109       5.315  -9.268  -2.595  1.00  0.00           O
ATOM   1933  C   THR B 109       2.503 -11.001  -0.835  1.00  0.00           C
ATOM   1934  O   THR B 109       2.512 -12.210  -1.077  1.00  0.00           O
ATOM   1935  N   ALA B 110       1.412 -10.338  -0.383  1.00  0.00           N
ATOM   1936  CA  ALA B 110       0.116 -10.903  -0.079  1.00  0.00           C
ATOM   1937  CB  ALA B 110      -0.658 -11.367  -1.336  1.00  0.00           C
ATOM   1938  C   ALA B 110       0.199 -12.000   0.963  1.00  0.00           C
ATOM   1939  O   ALA B 110      -0.546 -12.980   0.926  1.00  0.00           O
ATOM   1940  N   ALA B 111       1.117 -11.816   1.943  1.00  0.00           N
ATOM   1941  CA  ALA B 111       1.332 -12.770   3.008  1.00  0.00           C
ATOM   1942  CB  ALA B 111       2.749 -12.713   3.610  1.00  0.00           C
ATOM   1943  C   ALA B 111       0.328 -12.574   4.111  1.00  0.00           C
ATOM   1944  O   ALA B 111       0.087 -11.445   4.540  1.00  0.00           O
ATOM   1945  N   GLN B 112      -0.289 -13.691   4.564  1.00  0.00           N
ATOM   1946  CA  GLN B 112      -1.281 -13.720   5.613  1.00  0.00           C
ATOM   1947  CB  GLN B 112      -2.498 -14.572   5.229  1.00  0.00           C
ATOM   1948  CG  GLN B 112      -3.282 -14.047   4.032  1.00  0.00           C
ATOM   1949  CD  GLN B 112      -4.360 -15.071   3.718  1.00  0.00           C
ATOM   1950  OE1 GLN B 112      -5.467 -15.040   4.249  1.00  0.00           O
ATOM   1951  NE2 GLN B 112      -3.997 -16.041   2.836  1.00  0.00           N
ATOM   1952  C   GLN B 112      -0.664 -14.409   6.796  1.00  0.00           C
ATOM   1953  O   GLN B 112      -0.189 -15.541   6.675  1.00  0.00           O
ATOM   1954  N   ALA B 113      -0.703 -13.760   7.980  1.00  0.00           N
ATOM   1955  CA  ALA B 113      -0.129 -14.311   9.180  1.00  0.00           C
ATOM   1956  CB  ALA B 113       1.169 -13.582   9.589  1.00  0.00           C
ATOM   1957  C   ALA B 113      -1.186 -14.213  10.242  1.00  0.00           C
ATOM   1958  O   ALA B 113      -1.041 -13.517  11.250  1.00  0.00           O
ATOM   1959  N   ALA B 114      -2.286 -14.967  10.017  1.00  0.00           N
ATOM   1960  CA  ALA B 114      -3.445 -14.990  10.868  1.00  0.00           C
ATOM   1961  CB  ALA B 114      -4.589 -15.808  10.246  1.00  0.00           C
ATOM   1962  C   ALA B 114      -3.200 -15.531  12.244  1.00  0.00           C
ATOM   1963  O   ALA B 114      -3.702 -14.966  13.216  1.00  0.00           O
ATOM   1964  N   HIS B 115      -2.413 -16.623  12.356  1.00  0.00           N
ATOM   1965  CA  HIS B 115      -2.125 -17.243  13.625  1.00  0.00           C
ATOM   1966  CB  HIS B 115      -1.544 -18.658  13.477  1.00  0.00           C
ATOM   1967  CG  HIS B 115      -2.571 -19.584  12.909  1.00  0.00           C
ATOM   1968  ND1 HIS B 115      -2.732 -19.814  11.560  1.00  0.00           N
ATOM   1969  CE1 HIS B 115      -3.780 -20.665  11.432  1.00  0.00           C
ATOM   1970  NE2 HIS B 115      -4.299 -20.997  12.599  1.00  0.00           N
ATOM   1971  CD2 HIS B 115      -3.535 -20.316  13.529  1.00  0.00           C
ATOM   1972  C   HIS B 115      -1.211 -16.408  14.475  1.00  0.00           C
ATOM   1973  O   HIS B 115      -0.282 -15.762  13.986  1.00  0.00           O
ATOM   1974  N   VAL B 116      -1.490 -16.384  15.798  1.00  0.00           N
ATOM   1975  CA  VAL B 116      -0.694 -15.638  16.747  1.00  0.00           C
ATOM   1976  CB  VAL B 116      -1.322 -15.588  18.131  1.00  0.00           C
ATOM   1977  CG1 VAL B 116      -0.411 -14.881  19.153  1.00  0.00           C
ATOM   1978  CG2 VAL B 116      -2.683 -14.875  18.009  1.00  0.00           C
ATOM   1979  C   VAL B 116       0.675 -16.276  16.763  1.00  0.00           C
ATOM   1980  O   VAL B 116       0.789 -17.500  16.779  1.00  0.00           O
ATOM   1981  N   GLY B 117       1.730 -15.441  16.638  1.00  0.00           N
ATOM   1982  CA  GLY B 117       3.098 -15.887  16.647  1.00  0.00           C
ATOM   1983  C   GLY B 117       3.525 -16.561  15.381  1.00  0.00           C
ATOM   1984  O   GLY B 117       4.644 -17.078  15.327  1.00  0.00           O
ATOM   1985  N   SER B 118       2.663 -16.582  14.335  1.00  0.00           N
ATOM   1986  CA  SER B 118       3.025 -17.229  13.113  1.00  0.00           C
ATOM   1987  CB  SER B 118       1.828 -17.720  12.292  1.00  0.00           C
ATOM   1988  OG  SER B 118       1.110 -16.648  11.695  1.00  0.00           O
ATOM   1989  C   SER B 118       3.831 -16.364  12.208  1.00  0.00           C
ATOM   1990  O   SER B 118       3.665 -15.144  12.170  1.00  0.00           O
ATOM   1991  N   ILE B 119       4.786 -17.002  11.506  1.00  0.00           N
ATOM   1992  CA  ILE B 119       5.553 -16.282  10.542  1.00  0.00           C
ATOM   1993  CB  ILE B 119       7.055 -16.271  10.698  1.00  0.00           C
ATOM   1994  CG2 ILE B 119       7.749 -15.531   9.523  1.00  0.00           C
ATOM   1995  CG1 ILE B 119       7.375 -15.625  12.044  1.00  0.00           C
ATOM   1996  CD1 ILE B 119       8.843 -15.678  12.377  1.00  0.00           C
ATOM   1997  C   ILE B 119       5.157 -16.824   9.213  1.00  0.00           C
ATOM   1998  O   ILE B 119       5.274 -18.017   8.932  1.00  0.00           O
ATOM   1999  N   ALA B 120       4.614 -15.909   8.398  1.00  0.00           N
ATOM   2000  CA  ALA B 120       4.220 -16.187   7.054  1.00  0.00           C
ATOM   2001  CB  ALA B 120       3.011 -15.377   6.575  1.00  0.00           C
ATOM   2002  C   ALA B 120       5.420 -15.709   6.310  1.00  0.00           C
ATOM   2003  O   ALA B 120       5.777 -14.532   6.379  1.00  0.00           O
ATOM   2004  N   LEU B 121       6.106 -16.626   5.615  1.00  0.00           N
ATOM   2005  CA  LEU B 121       7.275 -16.244   4.899  1.00  0.00           C
ATOM   2006  CB  LEU B 121       8.492 -16.972   5.523  1.00  0.00           C
ATOM   2007  CG  LEU B 121       9.900 -16.709   4.968  1.00  0.00           C
ATOM   2008  CD1 LEU B 121      10.345 -15.254   5.189  1.00  0.00           C
ATOM   2009  CD2 LEU B 121      10.896 -17.710   5.569  1.00  0.00           C
ATOM   2010  C   LEU B 121       6.983 -16.679   3.497  1.00  0.00           C
ATOM   2011  O   LEU B 121       6.828 -17.871   3.235  1.00  0.00           O
ATOM   2012  N   GLY B 122       6.890 -15.711   2.562  1.00  0.00           N
ATOM   2013  CA  GLY B 122       6.635 -16.026   1.183  1.00  0.00           C
ATOM   2014  C   GLY B 122       5.402 -15.456   0.570  1.00  0.00           C
ATOM   2015  O   GLY B 122       4.453 -15.023   1.234  1.00  0.00           O
ATOM   2016  N   LEU B 123       5.427 -15.521  -0.782  1.00  0.00           N
ATOM   2017  CA  LEU B 123       4.395 -15.050  -1.660  1.00  0.00           C
ATOM   2018  CB  LEU B 123       4.770 -15.280  -3.144  1.00  0.00           C
ATOM   2019  CG  LEU B 123       3.768 -14.775  -4.206  1.00  0.00           C
ATOM   2020  CD1 LEU B 123       3.644 -13.246  -4.235  1.00  0.00           C
ATOM   2021  CD2 LEU B 123       4.052 -15.417  -5.570  1.00  0.00           C
ATOM   2022  C   LEU B 123       3.152 -15.830  -1.398  1.00  0.00           C
ATOM   2023  O   LEU B 123       3.135 -17.062  -1.464  1.00  0.00           O
ATOM   2024  N   GLN B 124       2.084 -15.066  -1.080  1.00  0.00           N
ATOM   2025  CA  GLN B 124       0.759 -15.527  -0.778  1.00  0.00           C
ATOM   2026  CB  GLN B 124       0.008 -16.012  -2.039  1.00  0.00           C
ATOM   2027  CG  GLN B 124      -0.247 -14.913  -3.073  1.00  0.00           C
ATOM   2028  CD  GLN B 124      -0.975 -15.543  -4.250  1.00  0.00           C
ATOM   2029  OE1 GLN B 124      -2.189 -15.745  -4.225  1.00  0.00           O
ATOM   2030  NE2 GLN B 124      -0.209 -15.869  -5.323  1.00  0.00           N
ATOM   2031  C   GLN B 124       0.750 -16.577   0.302  1.00  0.00           C
ATOM   2032  O   GLN B 124      -0.151 -17.420   0.327  1.00  0.00           O
ATOM   2033  N   SER B 125       1.737 -16.530   1.245  1.00  0.00           N
ATOM   2034  CA  SER B 125       1.817 -17.501   2.309  1.00  0.00           C
ATOM   2035  CB  SER B 125       3.062 -17.350   3.203  1.00  0.00           C
ATOM   2036  OG  SER B 125       3.054 -18.326   4.233  1.00  0.00           O
ATOM   2037  C   SER B 125       0.582 -17.410   3.153  1.00  0.00           C
ATOM   2038  O   SER B 125       0.080 -16.319   3.427  1.00  0.00           O
ATOM   2039  N   THR B 126       0.044 -18.593   3.509  1.00  0.00           N
ATOM   2040  CA  THR B 126      -1.151 -18.649   4.298  1.00  0.00           C
ATOM   2041  CB  THR B 126      -2.293 -19.304   3.549  1.00  0.00           C
ATOM   2042  CG2 THR B 126      -3.572 -19.303   4.413  1.00  0.00           C
ATOM   2043  OG1 THR B 126      -2.555 -18.567   2.361  1.00  0.00           O
ATOM   2044  C   THR B 126      -0.808 -19.425   5.530  1.00  0.00           C
ATOM   2045  O   THR B 126      -0.233 -20.516   5.454  1.00  0.00           O
ATOM   2046  N   THR B 127      -1.138 -18.848   6.709  1.00  0.00           N
ATOM   2047  CA  THR B 127      -0.856 -19.525   7.943  1.00  0.00           C
ATOM   2048  CB  THR B 127      -0.678 -18.648   9.137  1.00  0.00           C
ATOM   2049  CG2 THR B 127       0.607 -17.849   8.866  1.00  0.00           C
ATOM   2050  OG1 THR B 127      -1.799 -17.801   9.356  1.00  0.00           O
ATOM   2051  C   THR B 127      -1.811 -20.644   8.184  1.00  0.00           C
ATOM   2052  O   THR B 127      -3.033 -20.500   8.094  1.00  0.00           O
ATOM   2053  N   GLU B 128      -1.203 -21.808   8.464  1.00  0.00           N
ATOM   2054  CA  GLU B 128      -1.888 -23.039   8.708  1.00  0.00           C
ATOM   2055  CB  GLU B 128      -1.540 -24.034   7.577  1.00  0.00           C
ATOM   2056  CG  GLU B 128      -2.171 -25.428   7.615  1.00  0.00           C
ATOM   2057  CD  GLU B 128      -1.828 -26.129   6.301  1.00  0.00           C
ATOM   2058  OE1 GLU B 128      -0.621 -26.261   5.962  1.00  0.00           O
ATOM   2059  OE2 GLU B 128      -2.787 -26.569   5.614  1.00  0.00           O
ATOM   2060  C   GLU B 128      -1.369 -23.540  10.016  1.00  0.00           C
ATOM   2061  O   GLU B 128      -0.155 -23.570  10.230  1.00  0.00           O
ATOM   2062  N   LEU B 129      -2.286 -23.906  10.938  1.00  0.00           N
ATOM   2063  CA  LEU B 129      -1.871 -24.428  12.209  1.00  0.00           C
ATOM   2064  CB  LEU B 129      -2.653 -23.881  13.428  1.00  0.00           C
ATOM   2065  CG  LEU B 129      -2.242 -24.430  14.818  1.00  0.00           C
ATOM   2066  CD1 LEU B 129      -0.791 -24.081  15.185  1.00  0.00           C
ATOM   2067  CD2 LEU B 129      -3.224 -23.965  15.901  1.00  0.00           C
ATOM   2068  C   LEU B 129      -2.070 -25.915  12.105  1.00  0.00           C
ATOM   2069  O   LEU B 129      -3.213 -26.366  11.979  1.00  0.00           O
ATOM   2070  N   PRO B 130      -0.993 -26.698  12.110  1.00  0.00           N
ATOM   2071  CA  PRO B 130      -1.051 -28.131  12.033  1.00  0.00           C
ATOM   2072  CB  PRO B 130       0.372 -28.606  11.758  1.00  0.00           C
ATOM   2073  CG  PRO B 130       1.256 -27.493  12.316  1.00  0.00           C
ATOM   2074  CD  PRO B 130       0.387 -26.243  12.154  1.00  0.00           C
ATOM   2075  C   PRO B 130      -1.609 -28.745  13.282  1.00  0.00           C
ATOM   2076  O   PRO B 130      -1.500 -28.150  14.358  1.00  0.00           O
ATOM   2077  N   SER B 131      -2.211 -29.946  13.141  1.00  0.00           N
ATOM   2078  CA  SER B 131      -2.351 -30.841  14.257  1.00  0.00           C
ATOM   2079  CB  SER B 131      -3.214 -32.082  13.942  1.00  0.00           C
ATOM   2080  OG  SER B 131      -3.300 -32.949  15.066  1.00  0.00           O
ATOM   2081  C   SER B 131      -0.961 -31.293  14.610  1.00  0.00           C
ATOM   2082  O   SER B 131      -0.182 -31.698  13.744  1.00  0.00           O
ATOM   2083  N   LEU B 132      -0.635 -31.195  15.914  1.00  0.00           N
ATOM   2084  CA  LEU B 132       0.656 -31.570  16.419  1.00  0.00           C
ATOM   2085  CB  LEU B 132       0.947 -30.851  17.761  1.00  0.00           C
ATOM   2086  CG  LEU B 132       0.867 -29.299  17.731  1.00  0.00           C
ATOM   2087  CD1 LEU B 132       1.030 -28.717  19.138  1.00  0.00           C
ATOM   2088  CD2 LEU B 132       1.837 -28.640  16.740  1.00  0.00           C
ATOM   2089  C   LEU B 132       0.515 -33.045  16.674  1.00  0.00           C
ATOM   2090  O   LEU B 132      -0.189 -33.445  17.607  1.00  0.00           O
ATOM   2091  N   VAL B 133       1.168 -33.893  15.839  1.00  0.00           N
ATOM   2092  CA  VAL B 133       1.047 -35.316  16.041  1.00  0.00           C
ATOM   2093  CB  VAL B 133       1.091 -36.102  14.740  1.00  0.00           C
ATOM   2094  CG1 VAL B 133       1.003 -37.613  15.003  1.00  0.00           C
ATOM   2095  CG2 VAL B 133      -0.069 -35.627  13.844  1.00  0.00           C
ATOM   2096  C   VAL B 133       2.133 -35.713  17.003  1.00  0.00           C
ATOM   2097  O   VAL B 133       3.317 -35.734  16.660  1.00  0.00           O
ATOM   2098  N   LYS B 134       1.715 -36.018  18.255  1.00  0.00           N
ATOM   2099  CA  LYS B 134       2.637 -36.412  19.283  1.00  0.00           C
ATOM   2100  CB  LYS B 134       2.060 -36.205  20.704  1.00  0.00           C
ATOM   2101  CG  LYS B 134       3.017 -36.577  21.843  1.00  0.00           C
ATOM   2102  CD  LYS B 134       2.445 -36.335  23.237  1.00  0.00           C
ATOM   2103  CE  LYS B 134       3.410 -36.708  24.361  1.00  0.00           C
ATOM   2104  NZ  LYS B 134       2.791 -36.422  25.669  1.00  0.00           N
ATOM   2105  C   LYS B 134       2.974 -37.858  19.112  1.00  0.00           C
ATOM   2106  O   LYS B 134       4.145 -38.208  18.955  1.00  0.00           O
ATOM   2107  N   ASP B 135       1.925 -38.712  19.106  1.00  0.00           N
ATOM   2108  CA  ASP B 135       2.098 -40.123  18.955  1.00  0.00           C
ATOM   2109  CB  ASP B 135       1.154 -40.939  19.879  1.00  0.00           C
ATOM   2110  CG  ASP B 135       1.463 -42.440  19.894  1.00  0.00           C
ATOM   2111  OD1 ASP B 135       1.711 -43.062  18.828  1.00  0.00           O
ATOM   2112  OD2 ASP B 135       1.461 -42.992  21.025  1.00  0.00           O
ATOM   2113  C   ASP B 135       1.761 -40.349  17.521  1.00  0.00           C
ATOM   2114  O   ASP B 135       0.623 -40.133  17.094  1.00  0.00           O
ATOM   2115  N   VAL B 136       2.781 -40.769  16.745  1.00  0.00           N
ATOM   2116  CA  VAL B 136       2.611 -41.047  15.346  1.00  0.00           C
ATOM   2117  CB  VAL B 136       3.926 -41.044  14.585  1.00  0.00           C
ATOM   2118  CG1 VAL B 136       3.683 -41.403  13.111  1.00  0.00           C
ATOM   2119  CG2 VAL B 136       4.619 -39.677  14.754  1.00  0.00           C
ATOM   2120  C   VAL B 136       2.007 -42.423  15.343  1.00  0.00           C
ATOM   2121  O   VAL B 136       2.571 -43.322  15.962  1.00  0.00           O
ATOM   2122  N   THR B 137       0.828 -42.600  14.700  1.00  0.00           N
ATOM   2123  CA  THR B 137       0.187 -43.892  14.642  1.00  0.00           C
ATOM   2124  CB  THR B 137      -0.849 -44.127  15.739  1.00  0.00           C
ATOM   2125  CG2 THR B 137      -1.405 -45.566  15.642  1.00  0.00           C
ATOM   2126  OG1 THR B 137      -0.274 -43.966  17.028  1.00  0.00           O
ATOM   2127  C   THR B 137      -0.511 -43.983  13.318  1.00  0.00           C
ATOM   2128  O   THR B 137      -1.534 -43.319  13.119  1.00  0.00           O
ATOM   2129  N   ILE B 138       0.066 -44.750  12.354  1.00  0.00           N
ATOM   2130  CA  ILE B 138      -0.601 -44.904  11.083  1.00  0.00           C
ATOM   2131  CB  ILE B 138       0.162 -44.311   9.896  1.00  0.00           C
ATOM   2132  CG2 ILE B 138      -0.598 -44.588   8.577  1.00  0.00           C
ATOM   2133  CG1 ILE B 138       0.395 -42.795  10.102  1.00  0.00           C
ATOM   2134  CD1 ILE B 138       1.317 -42.140   9.075  1.00  0.00           C
ATOM   2135  C   ILE B 138      -0.939 -46.372  10.893  1.00  0.00           C
ATOM   2136  O   ILE B 138      -2.111 -46.736  10.995  1.00  0.00           O
ATOM   2137  N   ASN B 139       0.074 -47.250  10.660  1.00  0.00           N
ATOM   2138  CA  ASN B 139      -0.136 -48.670  10.459  1.00  0.00           C
ATOM   2139  CB  ASN B 139      -0.238 -49.047   8.948  1.00  0.00           C
ATOM   2140  CG  ASN B 139      -0.516 -50.538   8.696  1.00  0.00           C
ATOM   2141  OD1 ASN B 139      -0.965 -51.311   9.543  1.00  0.00           O
ATOM   2142  ND2 ASN B 139      -0.203 -50.972   7.445  1.00  0.00           N
ATOM   2143  C   ASN B 139       1.052 -49.355  11.080  1.00  0.00           C
ATOM   2144  O   ASN B 139       2.044 -49.644  10.406  1.00  0.00           O
ATOM   2145  N   GLY B 140       0.976 -49.608  12.410  1.00  0.00           N
ATOM   2146  CA  GLY B 140       2.050 -50.232  13.151  1.00  0.00           C
ATOM   2147  C   GLY B 140       3.189 -49.251  13.299  1.00  0.00           C
ATOM   2148  O   GLY B 140       4.331 -49.637  13.537  1.00  0.00           O
ATOM   2149  N   ILE B 141       2.881 -47.943  13.159  1.00  0.00           N
ATOM   2150  CA  ILE B 141       3.829 -46.867  13.216  1.00  0.00           C
ATOM   2151  CB  ILE B 141       3.543 -45.911  12.046  1.00  0.00           C
ATOM   2152  CG2 ILE B 141       4.533 -44.731  11.965  1.00  0.00           C
ATOM   2153  CG1 ILE B 141       3.705 -46.692  10.734  1.00  0.00           C
ATOM   2154  CD1 ILE B 141       3.236 -45.959   9.484  1.00  0.00           C
ATOM   2155  C   ILE B 141       3.688 -46.207  14.581  1.00  0.00           C
ATOM   2156  O   ILE B 141       4.271 -45.151  14.821  1.00  0.00           O
ATOM   2157  N   LYS B 142       2.945 -46.834  15.539  1.00  0.00           N
ATOM   2158  CA  LYS B 142       2.727 -46.245  16.836  1.00  0.00           C
ATOM   2159  CB  LYS B 142       1.681 -47.010  17.675  1.00  0.00           C
ATOM   2160  CG  LYS B 142       1.319 -46.344  19.005  1.00  0.00           C
ATOM   2161  CD  LYS B 142       0.165 -47.010  19.745  1.00  0.00           C
ATOM   2162  CE  LYS B 142      -0.108 -46.383  21.111  1.00  0.00           C
ATOM   2163  NZ  LYS B 142      -1.303 -47.002  21.714  1.00  0.00           N
ATOM   2164  C   LYS B 142       3.998 -46.094  17.621  1.00  0.00           C
ATOM   2165  O   LYS B 142       4.655 -47.063  18.007  1.00  0.00           O
ATOM   2166  N   LEU B 143       4.340 -44.809  17.840  1.00  0.00           N
ATOM   2167  CA  LEU B 143       5.505 -44.400  18.576  1.00  0.00           C
ATOM   2168  CB  LEU B 143       6.799 -44.423  17.715  1.00  0.00           C
ATOM   2169  CG  LEU B 143       8.125 -44.029  18.410  1.00  0.00           C
ATOM   2170  CD1 LEU B 143       8.563 -45.067  19.456  1.00  0.00           C
ATOM   2171  CD2 LEU B 143       9.218 -43.703  17.382  1.00  0.00           C
ATOM   2172  C   LEU B 143       5.267 -42.972  18.968  1.00  0.00           C
ATOM   2173  O   LEU B 143       4.954 -42.137  18.114  1.00  0.00           O
ATOM   2174  N   SER B 144       5.388 -42.660  20.281  1.00  0.00           N
ATOM   2175  CA  SER B 144       5.222 -41.301  20.731  1.00  0.00           C
ATOM   2176  CB  SER B 144       4.861 -41.165  22.225  1.00  0.00           C
ATOM   2177  OG  SER B 144       4.783 -39.798  22.605  1.00  0.00           O
ATOM   2178  C   SER B 144       6.562 -40.687  20.448  1.00  0.00           C
ATOM   2179  O   SER B 144       7.581 -41.142  20.980  1.00  0.00           O
ATOM   2180  N   ALA B 145       6.576 -39.653  19.575  1.00  0.00           N
ATOM   2181  CA  ALA B 145       7.807 -39.025  19.208  1.00  0.00           C
ATOM   2182  CB  ALA B 145       7.848 -38.776  17.685  1.00  0.00           C
ATOM   2183  C   ALA B 145       8.021 -37.738  19.938  1.00  0.00           C
ATOM   2184  O   ALA B 145       8.858 -37.682  20.840  1.00  0.00           O
ATOM   2185  N   PHE B 146       7.249 -36.687  19.580  1.00  0.00           N
ATOM   2186  CA  PHE B 146       7.345 -35.391  20.203  1.00  0.00           C
ATOM   2187  CB  PHE B 146       8.667 -34.595  19.930  1.00  0.00           C
ATOM   2188  CG  PHE B 146       8.952 -34.283  18.488  1.00  0.00           C
ATOM   2189  CD1 PHE B 146       8.504 -33.088  17.910  1.00  0.00           C
ATOM   2190  CE1 PHE B 146       8.772 -32.790  16.575  1.00  0.00           C
ATOM   2191  CZ  PHE B 146       9.500 -33.691  15.806  1.00  0.00           C
ATOM   2192  CE2 PHE B 146       9.960 -34.885  16.366  1.00  0.00           C
ATOM   2193  CD2 PHE B 146       9.688 -35.175  17.704  1.00  0.00           C
ATOM   2194  C   PHE B 146       6.171 -34.573  19.766  1.00  0.00           C
ATOM   2195  O   PHE B 146       5.561 -34.838  18.730  1.00  0.00           O
ATOM   2196  N   ALA B 147       5.847 -33.546  20.569  1.00  0.00           N
ATOM   2197  CA  ALA B 147       4.766 -32.654  20.270  1.00  0.00           C
ATOM   2198  CB  ALA B 147       3.542 -32.813  21.187  1.00  0.00           C
ATOM   2199  C   ALA B 147       5.257 -31.262  20.479  1.00  0.00           C
ATOM   2200  O   ALA B 147       6.254 -31.032  21.176  1.00  0.00           O
ATOM   2201  N   GLY B 148       4.584 -30.295  19.811  1.00  0.00           N
ATOM   2202  CA  GLY B 148       4.904 -28.900  19.975  1.00  0.00           C
ATOM   2203  C   GLY B 148       4.307 -28.567  21.316  1.00  0.00           C
ATOM   2204  O   GLY B 148       3.163 -28.941  21.591  1.00  0.00           O
ATOM   2205  N   SER B 149       5.064 -27.851  22.177  1.00  0.00           N
ATOM   2206  CA  SER B 149       4.565 -27.528  23.489  1.00  0.00           C
ATOM   2207  CB  SER B 149       5.694 -27.113  24.454  1.00  0.00           C
ATOM   2208  OG  SER B 149       5.198 -26.810  25.751  1.00  0.00           O
ATOM   2209  C   SER B 149       3.507 -26.463  23.428  1.00  0.00           C
ATOM   2210  O   SER B 149       2.458 -26.622  24.056  1.00  0.00           O
ATOM   2211  N   ASN B 150       3.741 -25.380  22.647  1.00  0.00           N
ATOM   2212  CA  ASN B 150       2.763 -24.329  22.552  1.00  0.00           C
ATOM   2213  CB  ASN B 150       3.211 -22.943  23.081  1.00  0.00           C
ATOM   2214  CG  ASN B 150       3.387 -22.966  24.601  1.00  0.00           C
ATOM   2215  OD1 ASN B 150       2.686 -23.652  25.348  1.00  0.00           O
ATOM   2216  ND2 ASN B 150       4.348 -22.152  25.099  1.00  0.00           N
ATOM   2217  C   ASN B 150       2.183 -24.146  21.179  1.00  0.00           C
ATOM   2218  O   ASN B 150       2.931 -23.974  20.215  1.00  0.00           O
ATOM   2219  N   PRO B 151       0.855 -24.223  21.057  1.00  0.00           N
ATOM   2220  CA  PRO B 151       0.130 -24.021  19.819  1.00  0.00           C
ATOM   2221  CB  PRO B 151      -1.273 -24.579  20.064  1.00  0.00           C
ATOM   2222  CG  PRO B 151      -1.474 -24.448  21.582  1.00  0.00           C
ATOM   2223  CD  PRO B 151      -0.054 -24.576  22.154  1.00  0.00           C
ATOM   2224  C   PRO B 151       0.134 -22.562  19.422  1.00  0.00           C
ATOM   2225  O   PRO B 151       0.471 -21.714  20.253  1.00  0.00           O
ATOM   2226  N   ALA B 152      -0.236 -22.262  18.151  1.00  0.00           N
ATOM   2227  CA  ALA B 152      -0.077 -20.966  17.529  1.00  0.00           C
ATOM   2228  CB  ALA B 152      -0.951 -19.849  18.154  1.00  0.00           C
ATOM   2229  C   ALA B 152       1.383 -20.602  17.453  1.00  0.00           C
ATOM   2230  O   ALA B 152       1.846 -19.580  17.964  1.00  0.00           O
ATOM   2231  N   SER B 153       2.156 -21.532  16.855  1.00  0.00           N
ATOM   2232  CA  SER B 153       3.568 -21.395  16.671  1.00  0.00           C
ATOM   2233  CB  SER B 153       4.328 -22.114  17.815  1.00  0.00           C
ATOM   2234  OG  SER B 153       5.719 -21.841  17.795  1.00  0.00           O
ATOM   2235  C   SER B 153       3.857 -22.045  15.341  1.00  0.00           C
ATOM   2236  O   SER B 153       4.247 -23.220  15.267  1.00  0.00           O
ATOM   2237  N   VAL B 154       3.651 -21.297  14.222  1.00  0.00           N
ATOM   2238  CA  VAL B 154       3.903 -21.859  12.910  1.00  0.00           C
ATOM   2239  CB  VAL B 154       2.688 -22.303  12.111  1.00  0.00           C
ATOM   2240  CG1 VAL B 154       2.029 -23.436  12.875  1.00  0.00           C
ATOM   2241  CG2 VAL B 154       1.714 -21.159  11.808  1.00  0.00           C
ATOM   2242  C   VAL B 154       4.758 -21.021  12.007  1.00  0.00           C
ATOM   2243  O   VAL B 154       4.896 -19.809  12.167  1.00  0.00           O
ATOM   2244  N   LEU B 155       5.425 -21.711  11.067  1.00  0.00           N
ATOM   2245  CA  LEU B 155       6.259 -21.119  10.066  1.00  0.00           C
ATOM   2246  CB  LEU B 155       7.761 -21.527  10.109  1.00  0.00           C
ATOM   2247  CG  LEU B 155       8.650 -20.932   8.980  1.00  0.00           C
ATOM   2248  CD1 LEU B 155       8.682 -19.398   8.972  1.00  0.00           C
ATOM   2249  CD2 LEU B 155      10.060 -21.533   9.007  1.00  0.00           C
ATOM   2250  C   LEU B 155       5.663 -21.599   8.788  1.00  0.00           C
ATOM   2251  O   LEU B 155       5.920 -22.720   8.355  1.00  0.00           O
ATOM   2252  N   SER B 156       4.797 -20.762   8.186  1.00  0.00           N
ATOM   2253  CA  SER B 156       4.205 -21.133   6.935  1.00  0.00           C
ATOM   2254  CB  SER B 156       2.759 -20.687   6.670  1.00  0.00           C
ATOM   2255  OG  SER B 156       1.821 -21.365   7.494  1.00  0.00           O
ATOM   2256  C   SER B 156       5.063 -20.585   5.867  1.00  0.00           C
ATOM   2257  O   SER B 156       5.189 -19.367   5.719  1.00  0.00           O
ATOM   2258  N   ILE B 157       5.683 -21.496   5.096  1.00  0.00           N
ATOM   2259  CA  ILE B 157       6.521 -21.036   4.031  1.00  0.00           C
ATOM   2260  CB  ILE B 157       7.804 -21.813   3.868  1.00  0.00           C
ATOM   2261  CG2 ILE B 157       8.646 -21.599   5.142  1.00  0.00           C
ATOM   2262  CG1 ILE B 157       7.559 -23.274   3.489  1.00  0.00           C
ATOM   2263  CD1 ILE B 157       8.837 -23.992   3.120  1.00  0.00           C
ATOM   2264  C   ILE B 157       5.755 -20.933   2.741  1.00  0.00           C
ATOM   2265  O   ILE B 157       6.263 -20.358   1.781  1.00  0.00           O
ATOM   2266  N   GLY B 158       4.499 -21.430   2.699  1.00  0.00           N
ATOM   2267  CA  GLY B 158       3.739 -21.358   1.491  1.00  0.00           C
ATOM   2268  C   GLY B 158       2.277 -21.402   1.753  1.00  0.00           C
ATOM   2269  O   GLY B 158       1.762 -20.948   2.777  1.00  0.00           O
ATOM   2270  N   ASN B 159       1.574 -21.897   0.728  1.00  0.00           N
ATOM   2271  CA  ASN B 159       0.148 -22.057   0.707  1.00  0.00           C
ATOM   2272  CB  ASN B 159      -0.570 -20.792   0.160  1.00  0.00           C
ATOM   2273  CG  ASN B 159      -0.152 -20.433  -1.272  1.00  0.00           C
ATOM   2274  OD1 ASN B 159      -0.430 -21.088  -2.273  1.00  0.00           O
ATOM   2275  ND2 ASN B 159       0.683 -19.375  -1.367  1.00  0.00           N
ATOM   2276  C   ASN B 159      -0.124 -23.255  -0.158  1.00  0.00           C
ATOM   2277  O   ASN B 159       0.806 -23.868  -0.695  1.00  0.00           O
ATOM   2278  N   ASP B 160      -1.412 -23.663  -0.265  1.00  0.00           N
ATOM   2279  CA  ASP B 160      -1.783 -24.768  -1.119  1.00  0.00           C
ATOM   2280  CB  ASP B 160      -3.258 -25.210  -0.969  1.00  0.00           C
ATOM   2281  CG  ASP B 160      -3.529 -26.433  -1.842  1.00  0.00           C
ATOM   2282  OD1 ASP B 160      -4.221 -26.273  -2.881  1.00  0.00           O
ATOM   2283  OD2 ASP B 160      -3.049 -27.541  -1.488  1.00  0.00           O
ATOM   2284  C   ASP B 160      -1.553 -24.239  -2.515  1.00  0.00           C
ATOM   2285  O   ASP B 160      -2.018 -23.145  -2.840  1.00  0.00           O
ATOM   2286  N   THR B 161      -0.855 -25.045  -3.353  1.00  0.00           N
ATOM   2287  CA  THR B 161      -0.435 -24.775  -4.715  1.00  0.00           C
ATOM   2288  CB  THR B 161      -1.424 -23.998  -5.583  1.00  0.00           C
ATOM   2289  CG2 THR B 161      -0.887 -23.812  -7.011  1.00  0.00           C
ATOM   2290  OG1 THR B 161      -2.645 -24.723  -5.656  1.00  0.00           O
ATOM   2291  C   THR B 161       0.938 -24.128  -4.647  1.00  0.00           C
ATOM   2292  O   THR B 161       1.884 -24.708  -5.186  1.00  0.00           O
ATOM   2293  N   LEU B 162       1.119 -22.959  -3.962  1.00  0.00           N
ATOM   2294  CA  LEU B 162       2.439 -22.361  -3.859  1.00  0.00           C
ATOM   2295  CB  LEU B 162       2.496 -20.818  -3.740  1.00  0.00           C
ATOM   2296  CG  LEU B 162       1.930 -19.997  -4.911  1.00  0.00           C
ATOM   2297  CD1 LEU B 162       1.990 -18.498  -4.597  1.00  0.00           C
ATOM   2298  CD2 LEU B 162       2.705 -20.276  -6.205  1.00  0.00           C
ATOM   2299  C   LEU B 162       3.138 -22.975  -2.673  1.00  0.00           C
ATOM   2300  O   LEU B 162       3.341 -22.369  -1.620  1.00  0.00           O
ATOM   2301  N   LYS B 163       3.477 -24.262  -2.855  1.00  0.00           N
ATOM   2302  CA  LYS B 163       4.155 -25.122  -1.928  1.00  0.00           C
ATOM   2303  CB  LYS B 163       3.758 -26.530  -2.379  1.00  0.00           C
ATOM   2304  CG  LYS B 163       3.964 -27.744  -1.502  1.00  0.00           C
ATOM   2305  CD  LYS B 163       3.297 -28.903  -2.240  1.00  0.00           C
ATOM   2306  CE  LYS B 163       3.265 -30.253  -1.544  1.00  0.00           C
ATOM   2307  NZ  LYS B 163       2.514 -31.190  -2.410  1.00  0.00           N
ATOM   2308  C   LYS B 163       5.598 -24.725  -2.148  1.00  0.00           C
ATOM   2309  O   LYS B 163       6.032 -24.611  -3.302  1.00  0.00           O
ATOM   2310  N   ARG B 164       6.371 -24.484  -1.057  1.00  0.00           N
ATOM   2311  CA  ARG B 164       7.715 -24.002  -1.261  1.00  0.00           C
ATOM   2312  CB  ARG B 164       7.738 -22.518  -0.819  1.00  0.00           C
ATOM   2313  CG  ARG B 164       9.000 -21.726  -1.089  1.00  0.00           C
ATOM   2314  CD  ARG B 164       8.783 -20.205  -1.070  1.00  0.00           C
ATOM   2315  NE  ARG B 164       8.499 -19.721   0.298  1.00  0.00           N
ATOM   2316  CZ  ARG B 164       9.508 -19.277   1.100  1.00  0.00           C
ATOM   2317  NH1 ARG B 164      10.772 -19.100   0.613  1.00  0.00           N
ATOM   2318  NH2 ARG B 164       9.240 -18.965   2.399  1.00  0.00           N
ATOM   2319  C   ARG B 164       8.786 -24.916  -0.746  1.00  0.00           C
ATOM   2320  O   ARG B 164       8.695 -25.426   0.366  1.00  0.00           O
ATOM   2321  N   SER B 165       9.810 -25.196  -1.590  1.00  0.00           N
ATOM   2322  CA  SER B 165      10.858 -26.122  -1.202  1.00  0.00           C
ATOM   2323  CB  SER B 165      11.432 -26.879  -2.406  1.00  0.00           C
ATOM   2324  OG  SER B 165      10.404 -27.682  -2.966  1.00  0.00           O
ATOM   2325  C   SER B 165      11.992 -25.539  -0.410  1.00  0.00           C
ATOM   2326  O   SER B 165      12.587 -24.549  -0.828  1.00  0.00           O
ATOM   2327  N   ILE B 166      12.318 -26.141   0.766  1.00  0.00           N
ATOM   2328  CA  ILE B 166      13.410 -25.644   1.580  1.00  0.00           C
ATOM   2329  CB  ILE B 166      13.307 -25.920   3.070  1.00  0.00           C
ATOM   2330  CG2 ILE B 166      14.520 -25.264   3.775  1.00  0.00           C
ATOM   2331  CG1 ILE B 166      12.032 -25.320   3.667  1.00  0.00           C
ATOM   2332  CD1 ILE B 166      11.748 -25.767   5.102  1.00  0.00           C
ATOM   2333  C   ILE B 166      14.667 -26.312   1.068  1.00  0.00           C
ATOM   2334  O   ILE B 166      14.763 -27.538   1.017  1.00  0.00           O
ATOM   2335  N   THR B 167      15.670 -25.484   0.722  1.00  0.00           N
ATOM   2336  CA  THR B 167      16.939 -25.909   0.202  1.00  0.00           C
ATOM   2337  CB  THR B 167      17.211 -25.377  -1.199  1.00  0.00           C
ATOM   2338  CG2 THR B 167      16.127 -25.858  -2.183  1.00  0.00           C
ATOM   2339  OG1 THR B 167      17.221 -23.960  -1.188  1.00  0.00           O
ATOM   2340  C   THR B 167      18.081 -25.489   1.108  1.00  0.00           C
ATOM   2341  O   THR B 167      18.005 -24.497   1.841  1.00  0.00           O
ATOM   2342  N   ASN B 168      19.191 -26.264   1.002  1.00  0.00           N
ATOM   2343  CA  ASN B 168      20.448 -26.131   1.704  1.00  0.00           C
ATOM   2344  CB  ASN B 168      21.316 -24.945   1.209  1.00  0.00           C
ATOM   2345  CG  ASN B 168      21.673 -25.172  -0.261  1.00  0.00           C
ATOM   2346  OD1 ASN B 168      22.245 -26.193  -0.642  1.00  0.00           O
ATOM   2347  ND2 ASN B 168      21.305 -24.188  -1.123  1.00  0.00           N
ATOM   2348  C   ASN B 168      20.425 -26.231   3.209  1.00  0.00           C
ATOM   2349  O   ASN B 168      20.994 -25.408   3.935  1.00  0.00           O
ATOM   2350  N   VAL B 169      19.715 -27.281   3.683  1.00  0.00           N
ATOM   2351  CA  VAL B 169      19.582 -27.622   5.076  1.00  0.00           C
ATOM   2352  CB  VAL B 169      18.325 -28.417   5.384  1.00  0.00           C
ATOM   2353  CG1 VAL B 169      18.247 -28.823   6.872  1.00  0.00           C
ATOM   2354  CG2 VAL B 169      17.121 -27.572   4.954  1.00  0.00           C
ATOM   2355  C   VAL B 169      20.811 -28.430   5.431  1.00  0.00           C
ATOM   2356  O   VAL B 169      21.182 -29.383   4.740  1.00  0.00           O
ATOM   2357  N   GLY B 170      21.465 -28.014   6.532  1.00  0.00           N
ATOM   2358  CA  GLY B 170      22.659 -28.617   7.072  1.00  0.00           C
ATOM   2359  C   GLY B 170      22.354 -29.749   7.989  1.00  0.00           C
ATOM   2360  O   GLY B 170      21.194 -30.002   8.318  1.00  0.00           O
ATOM   2361  N   ALA B 171      23.422 -30.462   8.421  1.00  0.00           N
ATOM   2362  CA  ALA B 171      23.287 -31.579   9.318  1.00  0.00           C
ATOM   2363  CB  ALA B 171      24.559 -32.419   9.475  1.00  0.00           C
ATOM   2364  C   ALA B 171      22.906 -31.103  10.683  1.00  0.00           C
ATOM   2365  O   ALA B 171      23.518 -30.191  11.239  1.00  0.00           O
ATOM   2366  N   GLY B 172      21.851 -31.721  11.238  1.00  0.00           N
ATOM   2367  CA  GLY B 172      21.390 -31.372  12.546  1.00  0.00           C
ATOM   2368  C   GLY B 172      21.816 -32.449  13.486  1.00  0.00           C
ATOM   2369  O   GLY B 172      22.711 -33.253  13.197  1.00  0.00           O
ATOM   2370  N   ARG B 173      21.191 -32.415  14.679  1.00  0.00           N
ATOM   2371  CA  ARG B 173      21.404 -33.375  15.721  1.00  0.00           C
ATOM   2372  CB  ARG B 173      20.982 -32.878  17.114  1.00  0.00           C
ATOM   2373  CG  ARG B 173      21.804 -31.712  17.653  1.00  0.00           C
ATOM   2374  CD  ARG B 173      21.214 -31.085  18.917  1.00  0.00           C
ATOM   2375  NE  ARG B 173      20.021 -30.295  18.481  1.00  0.00           N
ATOM   2376  CZ  ARG B 173      19.134 -29.751  19.373  1.00  0.00           C
ATOM   2377  NH1 ARG B 173      19.299 -29.857  20.726  1.00  0.00           N
ATOM   2378  NH2 ARG B 173      18.062 -29.061  18.892  1.00  0.00           N
ATOM   2379  C   ARG B 173      20.464 -34.490  15.392  1.00  0.00           C
ATOM   2380  O   ARG B 173      19.276 -34.262  15.152  1.00  0.00           O
ATOM   2381  N   VAL B 174      20.994 -35.722  15.338  1.00  0.00           N
ATOM   2382  CA  VAL B 174      20.184 -36.872  15.057  1.00  0.00           C
ATOM   2383  CB  VAL B 174      20.819 -37.801  14.033  1.00  0.00           C
ATOM   2384  CG1 VAL B 174      19.938 -39.041  13.803  1.00  0.00           C
ATOM   2385  CG2 VAL B 174      21.038 -37.022  12.720  1.00  0.00           C
ATOM   2386  C   VAL B 174      20.041 -37.558  16.385  1.00  0.00           C
ATOM   2387  O   VAL B 174      21.010 -38.108  16.911  1.00  0.00           O
ATOM   2388  N   SER B 175      18.822 -37.504  16.962  1.00  0.00           N
ATOM   2389  CA  SER B 175      18.536 -38.133  18.224  1.00  0.00           C
ATOM   2390  CB  SER B 175      19.091 -37.375  19.461  1.00  0.00           C
ATOM   2391  OG  SER B 175      18.468 -36.112  19.643  1.00  0.00           O
ATOM   2392  C   SER B 175      17.054 -38.296  18.361  1.00  0.00           C
ATOM   2393  O   SER B 175      16.278 -37.616  17.692  1.00  0.00           O
ATOM   2394  N   LYS B 176      16.628 -39.187  19.279  1.00  0.00           N
ATOM   2395  CA  LYS B 176      15.234 -39.458  19.530  1.00  0.00           C
ATOM   2396  CB  LYS B 176      15.033 -40.679  20.443  1.00  0.00           C
ATOM   2397  CG  LYS B 176      15.402 -41.980  19.726  1.00  0.00           C
ATOM   2398  CD  LYS B 176      15.239 -43.241  20.571  1.00  0.00           C
ATOM   2399  CE  LYS B 176      15.625 -44.520  19.827  1.00  0.00           C
ATOM   2400  NZ  LYS B 176      15.489 -45.677  20.732  1.00  0.00           N
ATOM   2401  C   LYS B 176      14.519 -38.261  20.101  1.00  0.00           C
ATOM   2402  O   LYS B 176      13.309 -38.115  19.926  1.00  0.00           O
ATOM   2403  N   ASP B 177      15.264 -37.386  20.807  1.00  0.00           N
ATOM   2404  CA  ASP B 177      14.739 -36.189  21.409  1.00  0.00           C
ATOM   2405  CB  ASP B 177      15.306 -35.955  22.840  1.00  0.00           C
ATOM   2406  CG  ASP B 177      16.827 -35.752  22.863  1.00  0.00           C
ATOM   2407  OD1 ASP B 177      17.572 -36.618  22.333  1.00  0.00           O
ATOM   2408  OD2 ASP B 177      17.263 -34.702  23.400  1.00  0.00           O
ATOM   2409  C   ASP B 177      14.987 -34.948  20.579  1.00  0.00           C
ATOM   2410  O   ASP B 177      14.576 -33.859  20.991  1.00  0.00           O
ATOM   2411  N   SER B 178      15.631 -35.071  19.389  1.00  0.00           N
ATOM   2412  CA  SER B 178      15.954 -33.918  18.589  1.00  0.00           C
ATOM   2413  CB  SER B 178      16.949 -34.191  17.452  1.00  0.00           C
ATOM   2414  OG  SER B 178      17.261 -32.999  16.742  1.00  0.00           O
ATOM   2415  C   SER B 178      14.790 -33.135  18.066  1.00  0.00           C
ATOM   2416  O   SER B 178      13.775 -33.663  17.608  1.00  0.00           O
ATOM   2417  N   THR B 179      14.963 -31.807  18.209  1.00  0.00           N
ATOM   2418  CA  THR B 179      14.034 -30.797  17.791  1.00  0.00           C
ATOM   2419  CB  THR B 179      13.951 -29.632  18.764  1.00  0.00           C
ATOM   2420  CG2 THR B 179      13.446 -30.131  20.129  1.00  0.00           C
ATOM   2421  OG1 THR B 179      15.209 -28.984  18.918  1.00  0.00           O
ATOM   2422  C   THR B 179      14.435 -30.256  16.441  1.00  0.00           C
ATOM   2423  O   THR B 179      13.671 -29.517  15.824  1.00  0.00           O
ATOM   2424  N   ASP B 180      15.643 -30.616  15.948  1.00  0.00           N
ATOM   2425  CA  ASP B 180      16.160 -30.157  14.683  1.00  0.00           C
ATOM   2426  CB  ASP B 180      17.635 -30.540  14.470  1.00  0.00           C
ATOM   2427  CG  ASP B 180      18.513 -29.720  15.417  1.00  0.00           C
ATOM   2428  OD1 ASP B 180      18.036 -28.746  16.055  1.00  0.00           O
ATOM   2429  OD2 ASP B 180      19.702 -30.090  15.548  1.00  0.00           O
ATOM   2430  C   ASP B 180      15.355 -30.704  13.553  1.00  0.00           C
ATOM   2431  O   ASP B 180      14.773 -31.778  13.673  1.00  0.00           O
ATOM   2432  N   ALA B 181      15.329 -29.970  12.417  1.00  0.00           N
ATOM   2433  CA  ALA B 181      14.585 -30.321  11.229  1.00  0.00           C
ATOM   2434  CB  ALA B 181      14.755 -29.327  10.072  1.00  0.00           C
ATOM   2435  C   ALA B 181      15.011 -31.642  10.690  1.00  0.00           C
ATOM   2436  O   ALA B 181      14.159 -32.427  10.277  1.00  0.00           O
ATOM   2437  N   VAL B 182      16.333 -31.940  10.769  1.00  0.00           N
ATOM   2438  CA  VAL B 182      16.902 -33.174  10.293  1.00  0.00           C
ATOM   2439  CB  VAL B 182      18.422 -33.162  10.354  1.00  0.00           C
ATOM   2440  CG1 VAL B 182      19.044 -34.541  10.038  1.00  0.00           C
ATOM   2441  CG2 VAL B 182      18.901 -32.093   9.355  1.00  0.00           C
ATOM   2442  C   VAL B 182      16.307 -34.316  11.083  1.00  0.00           C
ATOM   2443  O   VAL B 182      15.907 -35.304  10.472  1.00  0.00           O
ATOM   2444  N   ASN B 183      16.152 -34.187  12.424  1.00  0.00           N
ATOM   2445  CA  ASN B 183      15.576 -35.273  13.167  1.00  0.00           C
ATOM   2446  CB  ASN B 183      16.456 -35.836  14.302  1.00  0.00           C
ATOM   2447  CG  ASN B 183      15.978 -37.250  14.680  1.00  0.00           C
ATOM   2448  OD1 ASN B 183      14.916 -37.532  15.230  1.00  0.00           O
ATOM   2449  ND2 ASN B 183      16.835 -38.236  14.326  1.00  0.00           N
ATOM   2450  C   ASN B 183      14.188 -34.890  13.628  1.00  0.00           C
ATOM   2451  O   ASN B 183      13.762 -35.210  14.740  1.00  0.00           O
ATOM   2452  N   GLY B 184      13.476 -34.064  12.821  1.00  0.00           N
ATOM   2453  CA  GLY B 184      12.118 -33.718  13.149  1.00  0.00           C
ATOM   2454  C   GLY B 184      11.250 -34.828  12.612  1.00  0.00           C
ATOM   2455  O   GLY B 184      10.143 -35.062  13.091  1.00  0.00           O
ATOM   2456  N   SER B 185      11.758 -35.532  11.577  1.00  0.00           N
ATOM   2457  CA  SER B 185      11.082 -36.598  10.918  1.00  0.00           C
ATOM   2458  CB  SER B 185      10.979 -36.232   9.439  1.00  0.00           C
ATOM   2459  OG  SER B 185      12.273 -36.052   8.891  1.00  0.00           O
ATOM   2460  C   SER B 185      11.737 -37.945  11.026  1.00  0.00           C
ATOM   2461  O   SER B 185      11.083 -38.955  10.750  1.00  0.00           O
ATOM   2462  N   GLN B 186      12.991 -38.005  11.540  1.00  0.00           N
ATOM   2463  CA  GLN B 186      13.755 -39.230  11.616  1.00  0.00           C
ATOM   2464  CB  GLN B 186      15.266 -38.972  11.606  1.00  0.00           C
ATOM   2465  CG  GLN B 186      15.841 -38.447  10.305  1.00  0.00           C
ATOM   2466  CD  GLN B 186      17.338 -38.167  10.471  1.00  0.00           C
ATOM   2467  OE1 GLN B 186      17.881 -37.928  11.550  1.00  0.00           O
ATOM   2468  NE2 GLN B 186      18.059 -38.243   9.323  1.00  0.00           N
ATOM   2469  C   GLN B 186      13.437 -40.138  12.777  1.00  0.00           C
ATOM   2470  O   GLN B 186      14.315 -40.637  13.487  1.00  0.00           O
ATOM   2471  N   LEU B 187      12.126 -40.304  13.021  1.00  0.00           N
ATOM   2472  CA  LEU B 187      11.557 -41.157  14.020  1.00  0.00           C
ATOM   2473  CB  LEU B 187      10.940 -40.369  15.197  1.00  0.00           C
ATOM   2474  CG  LEU B 187      11.996 -39.554  15.983  1.00  0.00           C
ATOM   2475  CD1 LEU B 187      11.371 -38.584  16.986  1.00  0.00           C
ATOM   2476  CD2 LEU B 187      13.010 -40.488  16.667  1.00  0.00           C
ATOM   2477  C   LEU B 187      10.510 -42.029  13.371  1.00  0.00           C
ATOM   2478  O   LEU B 187      10.065 -43.016  13.957  1.00  0.00           O
ATOM   2479  N   TYR B 188      10.116 -41.696  12.115  1.00  0.00           N
ATOM   2480  CA  TYR B 188       9.108 -42.399  11.369  1.00  0.00           C
ATOM   2481  CB  TYR B 188       8.764 -41.598  10.113  1.00  0.00           C
ATOM   2482  CG  TYR B 188       7.549 -42.104   9.426  1.00  0.00           C
ATOM   2483  CD1 TYR B 188       6.290 -41.781   9.948  1.00  0.00           C
ATOM   2484  CE1 TYR B 188       5.128 -42.226   9.319  1.00  0.00           C
ATOM   2485  CZ  TYR B 188       5.225 -42.990   8.158  1.00  0.00           C
ATOM   2486  OH  TYR B 188       4.055 -43.446   7.516  1.00  0.00           O
ATOM   2487  CE2 TYR B 188       6.479 -43.299   7.632  1.00  0.00           C
ATOM   2488  CD2 TYR B 188       7.640 -42.855   8.255  1.00  0.00           C
ATOM   2489  C   TYR B 188       9.601 -43.767  10.978  1.00  0.00           C
ATOM   2490  O   TYR B 188       8.855 -44.743  11.059  1.00  0.00           O
ATOM   2491  N   ALA B 189      10.887 -43.853  10.567  1.00  0.00           N
ATOM   2492  CA  ALA B 189      11.517 -45.078  10.163  1.00  0.00           C
ATOM   2493  CB  ALA B 189      12.917 -44.825   9.590  1.00  0.00           C
ATOM   2494  C   ALA B 189      11.619 -46.013  11.333  1.00  0.00           C
ATOM   2495  O   ALA B 189      11.390 -47.204  11.164  1.00  0.00           O
ATOM   2496  N   VAL B 190      11.898 -45.474  12.544  1.00  0.00           N
ATOM   2497  CA  VAL B 190      12.031 -46.204  13.792  1.00  0.00           C
ATOM   2498  CB  VAL B 190      12.365 -45.245  14.942  1.00  0.00           C
ATOM   2499  CG1 VAL B 190      12.324 -45.910  16.329  1.00  0.00           C
ATOM   2500  CG2 VAL B 190      13.718 -44.585  14.688  1.00  0.00           C
ATOM   2501  C   VAL B 190      10.697 -46.831  14.110  1.00  0.00           C
ATOM   2502  O   VAL B 190      10.618 -48.023  14.410  1.00  0.00           O
ATOM   2503  N   ALA B 191       9.620 -46.029  13.972  1.00  0.00           N
ATOM   2504  CA  ALA B 191       8.280 -46.427  14.265  1.00  0.00           C
ATOM   2505  CB  ALA B 191       7.350 -45.223  14.128  1.00  0.00           C
ATOM   2506  C   ALA B 191       7.785 -47.532  13.387  1.00  0.00           C
ATOM   2507  O   ALA B 191       7.173 -48.468  13.900  1.00  0.00           O
ATOM   2508  N   GLU B 192       8.055 -47.459  12.062  1.00  0.00           N
ATOM   2509  CA  GLU B 192       7.608 -48.481  11.150  1.00  0.00           C
ATOM   2510  CB  GLU B 192       7.701 -48.071   9.681  1.00  0.00           C
ATOM   2511  CG  GLU B 192       6.791 -46.928   9.267  1.00  0.00           C
ATOM   2512  CD  GLU B 192       6.831 -46.740   7.763  1.00  0.00           C
ATOM   2513  OE1 GLU B 192       7.941 -46.628   7.187  1.00  0.00           O
ATOM   2514  OE2 GLU B 192       5.728 -46.686   7.163  1.00  0.00           O
ATOM   2515  C   GLU B 192       8.428 -49.734  11.276  1.00  0.00           C
ATOM   2516  O   GLU B 192       7.890 -50.839  11.333  1.00  0.00           O
ATOM   2517  N   GLN B 193       9.764 -49.571  11.370  1.00  0.00           N
ATOM   2518  CA  GLN B 193      10.719 -50.642  11.478  1.00  0.00           C
ATOM   2519  CB  GLN B 193      12.165 -50.219  11.241  1.00  0.00           C
ATOM   2520  CG  GLN B 193      12.381 -49.901   9.767  1.00  0.00           C
ATOM   2521  CD  GLN B 193      13.788 -49.409   9.554  1.00  0.00           C
ATOM   2522  OE1 GLN B 193      14.764 -50.126   9.760  1.00  0.00           O
ATOM   2523  NE2 GLN B 193      13.893 -48.136   9.094  1.00  0.00           N
ATOM   2524  C   GLN B 193      10.617 -51.404  12.750  1.00  0.00           C
ATOM   2525  O   GLN B 193      11.067 -52.548  12.800  1.00  0.00           O
ATOM   2526  N   ALA B 194      10.018 -50.796  13.799  1.00  0.00           N
ATOM   2527  CA  ALA B 194       9.812 -51.418  15.080  1.00  0.00           C
ATOM   2528  CB  ALA B 194       9.021 -50.516  16.036  1.00  0.00           C
ATOM   2529  C   ALA B 194       8.990 -52.670  14.907  1.00  0.00           C
ATOM   2530  O   ALA B 194       9.214 -53.640  15.626  1.00  0.00           O
ATOM   2531  N   THR B 195       8.018 -52.673  13.958  1.00  0.00           N
ATOM   2532  CA  THR B 195       7.195 -53.824  13.689  1.00  0.00           C
ATOM   2533  CB  THR B 195       5.867 -53.522  13.043  1.00  0.00           C
ATOM   2534  CG2 THR B 195       5.023 -52.698  14.027  1.00  0.00           C
ATOM   2535  OG1 THR B 195       6.019 -52.850  11.801  1.00  0.00           O
ATOM   2536  C   THR B 195       7.923 -54.868  12.875  1.00  0.00           C
ATOM   2537  O   THR B 195       7.655 -56.058  13.039  1.00  0.00           O
ATOM   2538  N   LEU B 196       8.872 -54.437  12.002  1.00  0.00           N
ATOM   2539  CA  LEU B 196       9.651 -55.301  11.136  1.00  0.00           C
ATOM   2540  CB  LEU B 196      10.313 -54.575   9.943  1.00  0.00           C
ATOM   2541  CG  LEU B 196       9.398 -53.954   8.871  1.00  0.00           C
ATOM   2542  CD1 LEU B 196      10.258 -53.202   7.851  1.00  0.00           C
ATOM   2543  CD2 LEU B 196       8.502 -54.989   8.174  1.00  0.00           C
ATOM   2544  C   LEU B 196      10.775 -56.007  11.847  1.00  0.00           C
ATOM   2545  O   LEU B 196      11.431 -56.869  11.253  1.00  0.00           O
ATOM   2546  N   GLY B 197      11.015 -55.691  13.136  1.00  0.00           N
ATOM   2547  CA  GLY B 197      12.056 -56.346  13.866  1.00  0.00           C
ATOM   2548  C   GLY B 197      13.211 -55.488  14.248  1.00  0.00           C
ATOM   2549  O   GLY B 197      14.157 -56.028  14.823  1.00  0.00           O
ATOM   2550  N   TRP B 198      13.195 -54.163  13.933  1.00  0.00           N
ATOM   2551  CA  TRP B 198      14.284 -53.313  14.346  1.00  0.00           C
ATOM   2552  CB  TRP B 198      14.424 -52.000  13.553  1.00  0.00           C
ATOM   2553  CG  TRP B 198      15.620 -51.147  13.920  1.00  0.00           C
ATOM   2554  CD1 TRP B 198      16.923 -51.290  13.525  1.00  0.00           C
ATOM   2555  NE1 TRP B 198      17.717 -50.350  14.142  1.00  0.00           N
ATOM   2556  CE2 TRP B 198      16.919 -49.563  14.939  1.00  0.00           C
ATOM   2557  CZ2 TRP B 198      17.220 -48.484  15.755  1.00  0.00           C
ATOM   2558  CH2 TRP B 198      16.182 -47.865  16.458  1.00  0.00           C
ATOM   2559  CZ3 TRP B 198      14.868 -48.335  16.337  1.00  0.00           C
ATOM   2560  CE3 TRP B 198      14.553 -49.425  15.516  1.00  0.00           C
ATOM   2561  CD2 TRP B 198      15.593 -50.029  14.821  1.00  0.00           C
ATOM   2562  C   TRP B 198      14.019 -53.077  15.817  1.00  0.00           C
ATOM   2563  O   TRP B 198      12.886 -52.831  16.247  1.00  0.00           O
ATOM   2564  N   ASN B 199      15.089 -53.223  16.620  1.00  0.00           N
ATOM   2565  CA  ASN B 199      15.079 -53.117  18.061  1.00  0.00           C
ATOM   2566  CB  ASN B 199      16.348 -53.730  18.700  1.00  0.00           C
ATOM   2567  CG  ASN B 199      16.389 -55.232  18.432  1.00  0.00           C
ATOM   2568  OD1 ASN B 199      15.492 -55.996  18.798  1.00  0.00           O
ATOM   2569  ND2 ASN B 199      17.476 -55.674  17.749  1.00  0.00           N
ATOM   2570  C   ASN B 199      14.929 -51.740  18.642  1.00  0.00           C
ATOM   2571  O   ASN B 199      15.701 -50.832  18.334  1.00  0.00           O
ATOM   2572  N   LEU B 200      13.945 -51.613  19.568  1.00  0.00           N
ATOM   2573  CA  LEU B 200      13.604 -50.399  20.274  1.00  0.00           C
ATOM   2574  CB  LEU B 200      12.094 -50.170  20.482  1.00  0.00           C
ATOM   2575  CG  LEU B 200      11.209 -50.046  19.229  1.00  0.00           C
ATOM   2576  CD1 LEU B 200       9.734 -49.903  19.629  1.00  0.00           C
ATOM   2577  CD2 LEU B 200      11.665 -48.919  18.295  1.00  0.00           C
ATOM   2578  C   LEU B 200      14.162 -50.517  21.653  1.00  0.00           C
ATOM   2579  O   LEU B 200      15.364 -50.361  21.866  1.00  0.00           O
ATOM   2580  N   THR B 201      20.871 -56.421  12.095  1.00  0.00           N
ATOM   2581  CA  THR B 201      19.911 -56.447  13.163  1.00  0.00           C
ATOM   2582  CB  THR B 201      20.279 -55.545  14.343  1.00  0.00           C
ATOM   2583  CG2 THR B 201      20.168 -54.041  14.000  1.00  0.00           C
ATOM   2584  OG1 THR B 201      19.469 -55.851  15.469  1.00  0.00           O
ATOM   2585  C   THR B 201      18.514 -56.122  12.592  1.00  0.00           C
ATOM   2586  O   THR B 201      18.429 -55.495  11.502  1.00  0.00           O
ATOM   2587  OXT THR B 201      17.509 -56.520  13.237  1.00  0.00           O
TER    2588      THR B 201
ATOM   2589  N   LEU C  19      18.596  24.182  15.633  1.00  0.00           N
ATOM   2590  CA  LEU C  19      17.761  23.011  15.345  1.00  0.00           C
ATOM   2591  CB  LEU C  19      16.345  23.476  14.913  1.00  0.00           C
ATOM   2592  CG  LEU C  19      15.290  22.357  14.768  1.00  0.00           C
ATOM   2593  CD1 LEU C  19      14.623  22.016  16.111  1.00  0.00           C
ATOM   2594  CD2 LEU C  19      14.277  22.689  13.662  1.00  0.00           C
ATOM   2595  C   LEU C  19      18.448  22.214  14.280  1.00  0.00           C
ATOM   2596  O   LEU C  19      19.119  21.242  14.615  1.00  0.00           O
ATOM   2597  N   LYS C  20      18.333  22.608  12.992  1.00  0.00           N
ATOM   2598  CA  LYS C  20      18.917  21.940  11.858  1.00  0.00           C
ATOM   2599  CB  LYS C  20      18.429  22.530  10.529  1.00  0.00           C
ATOM   2600  CG  LYS C  20      16.946  22.360  10.209  1.00  0.00           C
ATOM   2601  CD  LYS C  20      16.612  23.051   8.891  1.00  0.00           C
ATOM   2602  CE  LYS C  20      15.137  23.062   8.508  1.00  0.00           C
ATOM   2603  NZ  LYS C  20      14.999  23.779   7.227  1.00  0.00           N
ATOM   2604  C   LYS C  20      20.416  22.076  11.788  1.00  0.00           C
ATOM   2605  O   LYS C  20      20.981  23.125  12.108  1.00  0.00           O
ATOM   2606  N   CYS C  21      21.077  20.973  11.382  1.00  0.00           N
ATOM   2607  CA  CYS C  21      22.505  20.892  11.173  1.00  0.00           C
ATOM   2608  CB  CYS C  21      23.390  20.558  12.413  1.00  0.00           C
ATOM   2609  SG  CYS C  21      23.224  18.905  13.148  1.00  0.00           S
ATOM   2610  C   CYS C  21      22.670  19.823  10.107  1.00  0.00           C
ATOM   2611  O   CYS C  21      21.694  19.448   9.446  1.00  0.00           O
ATOM   2612  N   LEU C  22      23.914  19.323   9.876  1.00  0.00           N
ATOM   2613  CA  LEU C  22      24.157  18.297   8.888  1.00  0.00           C
ATOM   2614  CB  LEU C  22      25.643  18.022   8.593  1.00  0.00           C
ATOM   2615  CG  LEU C  22      26.329  19.161   7.806  1.00  0.00           C
ATOM   2616  CD1 LEU C  22      27.840  18.932   7.694  1.00  0.00           C
ATOM   2617  CD2 LEU C  22      25.680  19.371   6.424  1.00  0.00           C
ATOM   2618  C   LEU C  22      23.464  17.010   9.220  1.00  0.00           C
ATOM   2619  O   LEU C  22      22.998  16.338   8.306  1.00  0.00           O
ATOM   2620  N   SER C  23      23.408  16.617  10.511  1.00  0.00           N
ATOM   2621  CA  SER C  23      22.702  15.419  10.906  1.00  0.00           C
ATOM   2622  CB  SER C  23      23.292  14.793  12.142  1.00  0.00           C
ATOM   2623  OG  SER C  23      24.637  14.461  11.850  1.00  0.00           O
ATOM   2624  C   SER C  23      21.254  15.737  11.157  1.00  0.00           C
ATOM   2625  O   SER C  23      20.374  14.903  10.937  1.00  0.00           O
ATOM   2626  N   LYS C  24      21.035  16.983  11.641  1.00  0.00           N
ATOM   2627  CA  LYS C  24      19.827  17.678  11.977  1.00  0.00           C
ATOM   2628  CB  LYS C  24      18.469  17.103  11.553  1.00  0.00           C
ATOM   2629  CG  LYS C  24      17.325  18.115  11.449  1.00  0.00           C
ATOM   2630  CD  LYS C  24      16.399  18.060  12.653  1.00  0.00           C
ATOM   2631  CE  LYS C  24      15.233  19.035  12.632  1.00  0.00           C
ATOM   2632  NZ  LYS C  24      14.464  18.833  13.873  1.00  0.00           N
ATOM   2633  C   LYS C  24      19.888  18.131  13.389  1.00  0.00           C
ATOM   2634  O   LYS C  24      20.522  19.162  13.597  1.00  0.00           O
ATOM   2635  N   ASP C  25      19.285  17.437  14.387  1.00  0.00           N
ATOM   2636  CA  ASP C  25      19.383  17.992  15.711  1.00  0.00           C
ATOM   2637  CB  ASP C  25      18.229  17.667  16.683  1.00  0.00           C
ATOM   2638  CG  ASP C  25      16.964  18.481  16.335  1.00  0.00           C
ATOM   2639  OD1 ASP C  25      17.002  19.421  15.500  1.00  0.00           O
ATOM   2640  OD2 ASP C  25      15.907  18.206  16.955  1.00  0.00           O
ATOM   2641  C   ASP C  25      20.708  17.843  16.379  1.00  0.00           C
ATOM   2642  O   ASP C  25      21.171  18.810  16.990  1.00  0.00           O
ATOM   2643  N   ARG C  26      21.361  16.659  16.269  1.00  0.00           N
ATOM   2644  CA  ARG C  26      22.634  16.475  16.917  1.00  0.00           C
ATOM   2645  CB  ARG C  26      22.555  15.671  18.235  1.00  0.00           C
ATOM   2646  CG  ARG C  26      21.659  16.251  19.332  1.00  0.00           C
ATOM   2647  CD  ARG C  26      22.140  17.534  20.009  1.00  0.00           C
ATOM   2648  NE  ARG C  26      21.153  17.820  21.092  1.00  0.00           N
ATOM   2649  CZ  ARG C  26      20.008  18.540  20.864  1.00  0.00           C
ATOM   2650  NH1 ARG C  26      19.729  19.104  19.648  1.00  0.00           N
ATOM   2651  NH2 ARG C  26      19.112  18.685  21.882  1.00  0.00           N
ATOM   2652  C   ARG C  26      23.596  15.696  16.068  1.00  0.00           C
ATOM   2653  O   ARG C  26      23.220  14.798  15.307  1.00  0.00           O
ATOM   2654  N   ASP C  27      24.894  16.031  16.277  1.00  0.00           N
ATOM   2655  CA  ASP C  27      26.072  15.471  15.658  1.00  0.00           C
ATOM   2656  CB  ASP C  27      26.232  13.950  15.909  1.00  0.00           C
ATOM   2657  CG  ASP C  27      26.391  13.691  17.408  1.00  0.00           C
ATOM   2658  OD1 ASP C  27      27.271  14.326  18.047  1.00  0.00           O
ATOM   2659  OD2 ASP C  27      25.602  12.870  17.947  1.00  0.00           O
ATOM   2660  C   ASP C  27      26.253  15.843  14.211  1.00  0.00           C
ATOM   2661  O   ASP C  27      25.443  16.581  13.646  1.00  0.00           O
ATOM   2662  N   THR C  28      27.376  15.388  13.596  1.00  0.00           N
ATOM   2663  CA  THR C  28      27.671  15.697  12.222  1.00  0.00           C
ATOM   2664  CB  THR C  28      28.810  16.692  12.098  1.00  0.00           C
ATOM   2665  CG2 THR C  28      29.086  17.042  10.622  1.00  0.00           C
ATOM   2666  OG1 THR C  28      28.468  17.884  12.791  1.00  0.00           O
ATOM   2667  C   THR C  28      28.003  14.435  11.476  1.00  0.00           C
ATOM   2668  O   THR C  28      28.981  13.749  11.786  1.00  0.00           O
ATOM   2669  N   GLN C  29      27.156  14.122  10.469  1.00  0.00           N
ATOM   2670  CA  GLN C  29      27.328  12.968   9.633  1.00  0.00           C
ATOM   2671  CB  GLN C  29      26.403  11.824  10.076  1.00  0.00           C
ATOM   2672  CG  GLN C  29      24.902  11.969   9.833  1.00  0.00           C
ATOM   2673  CD  GLN C  29      24.440  10.927   8.845  1.00  0.00           C
ATOM   2674  OE1 GLN C  29      23.760   9.979   9.219  1.00  0.00           O
ATOM   2675  NE2 GLN C  29      24.792  11.079   7.554  1.00  0.00           N
ATOM   2676  C   GLN C  29      27.126  13.369   8.193  1.00  0.00           C
ATOM   2677  O   GLN C  29      26.301  14.226   7.876  1.00  0.00           O
ATOM   2678  N   THR C  30      27.916  12.743   7.291  1.00  0.00           N
ATOM   2679  CA  THR C  30      27.901  12.996   5.869  1.00  0.00           C
ATOM   2680  CB  THR C  30      29.157  12.450   5.207  1.00  0.00           C
ATOM   2681  CG2 THR C  30      29.199  12.781   3.698  1.00  0.00           C
ATOM   2682  OG1 THR C  30      30.298  13.041   5.813  1.00  0.00           O
ATOM   2683  C   THR C  30      26.665  12.448   5.184  1.00  0.00           C
ATOM   2684  O   THR C  30      26.268  11.297   5.383  1.00  0.00           O
ATOM   2685  N   ASP C  31      26.049  13.312   4.340  1.00  0.00           N
ATOM   2686  CA  ASP C  31      24.874  13.060   3.540  1.00  0.00           C
ATOM   2687  CB  ASP C  31      24.945  11.849   2.563  1.00  0.00           C
ATOM   2688  CG  ASP C  31      25.831  12.100   1.342  1.00  0.00           C
ATOM   2689  OD1 ASP C  31      26.220  13.264   1.058  1.00  0.00           O
ATOM   2690  OD2 ASP C  31      26.115  11.089   0.648  1.00  0.00           O
ATOM   2691  C   ASP C  31      23.561  12.991   4.253  1.00  0.00           C
ATOM   2692  O   ASP C  31      22.721  13.856   3.995  1.00  0.00           O
ATOM   2693  N   ARG C  32      23.337  11.981   5.142  1.00  0.00           N
ATOM   2694  CA  ARG C  32      22.053  11.889   5.802  1.00  0.00           C
ATOM   2695  CB  ARG C  32      21.604  10.541   6.407  1.00  0.00           C
ATOM   2696  CG  ARG C  32      21.311   9.433   5.389  1.00  0.00           C
ATOM   2697  CD  ARG C  32      20.793   8.159   6.048  1.00  0.00           C
ATOM   2698  NE  ARG C  32      20.934   7.017   5.102  1.00  0.00           N
ATOM   2699  CZ  ARG C  32      20.798   5.709   5.497  1.00  0.00           C
ATOM   2700  NH1 ARG C  32      20.467   5.377   6.781  1.00  0.00           N
ATOM   2701  NH2 ARG C  32      21.069   4.708   4.608  1.00  0.00           N
ATOM   2702  C   ARG C  32      21.803  12.962   6.797  1.00  0.00           C
ATOM   2703  O   ARG C  32      22.668  13.336   7.592  1.00  0.00           O
ATOM   2704  N   VAL C  33      20.580  13.515   6.684  1.00  0.00           N
ATOM   2705  CA  VAL C  33      20.110  14.573   7.531  1.00  0.00           C
ATOM   2706  CB  VAL C  33      19.934  15.914   6.812  1.00  0.00           C
ATOM   2707  CG1 VAL C  33      19.538  16.977   7.846  1.00  0.00           C
ATOM   2708  CG2 VAL C  33      21.108  16.293   5.886  1.00  0.00           C
ATOM   2709  C   VAL C  33      18.696  14.101   7.795  1.00  0.00           C
ATOM   2710  O   VAL C  33      17.948  13.888   6.830  1.00  0.00           O
ATOM   2711  N   LEU C  34      18.304  13.883   9.079  1.00  0.00           N
ATOM   2712  CA  LEU C  34      16.933  13.477   9.261  1.00  0.00           C
ATOM   2713  CB  LEU C  34      16.644  12.030   9.692  1.00  0.00           C
ATOM   2714  CG  LEU C  34      15.121  11.754   9.600  1.00  0.00           C
ATOM   2715  CD1 LEU C  34      14.637  11.679   8.138  1.00  0.00           C
ATOM   2716  CD2 LEU C  34      14.672  10.618  10.481  1.00  0.00           C
ATOM   2717  C   LEU C  34      16.266  14.416  10.223  1.00  0.00           C
ATOM   2718  O   LEU C  34      16.761  14.682  11.312  1.00  0.00           O
ATOM   2719  N   PHE C  35      15.038  14.823   9.834  1.00  0.00           N
ATOM   2720  CA  PHE C  35      14.144  15.756  10.459  1.00  0.00           C
ATOM   2721  CB  PHE C  35      12.921  15.934   9.532  1.00  0.00           C
ATOM   2722  CG  PHE C  35      12.245  17.239   9.773  1.00  0.00           C
ATOM   2723  CD1 PHE C  35      10.966  17.314  10.327  1.00  0.00           C
ATOM   2724  CE1 PHE C  35      10.369  18.558  10.536  1.00  0.00           C
ATOM   2725  CZ  PHE C  35      11.046  19.730  10.205  1.00  0.00           C
ATOM   2726  CE2 PHE C  35      12.327  19.668   9.659  1.00  0.00           C
ATOM   2727  CD2 PHE C  35      12.918  18.424   9.447  1.00  0.00           C
ATOM   2728  C   PHE C  35      13.741  15.445  11.888  1.00  0.00           C
ATOM   2729  O   PHE C  35      13.318  16.362  12.600  1.00  0.00           O
ATOM   2730  N   TYR C  36      13.881  14.171  12.340  1.00  0.00           N
ATOM   2731  CA  TYR C  36      13.562  13.728  13.681  1.00  0.00           C
ATOM   2732  CB  TYR C  36      13.946  12.218  13.875  1.00  0.00           C
ATOM   2733  CG  TYR C  36      13.840  11.777  15.301  1.00  0.00           C
ATOM   2734  CD1 TYR C  36      12.628  11.672  15.977  1.00  0.00           C
ATOM   2735  CE1 TYR C  36      12.608  11.294  17.320  1.00  0.00           C
ATOM   2736  CZ  TYR C  36      13.793  10.995  17.988  1.00  0.00           C
ATOM   2737  OH  TYR C  36      13.755  10.637  19.351  1.00  0.00           O
ATOM   2738  CE2 TYR C  36      15.008  11.048  17.309  1.00  0.00           C
ATOM   2739  CD2 TYR C  36      15.018  11.427  15.969  1.00  0.00           C
ATOM   2740  C   TYR C  36      14.167  14.607  14.760  1.00  0.00           C
ATOM   2741  O   TYR C  36      15.340  14.985  14.708  1.00  0.00           O
ATOM   2742  N   GLY C  37      13.306  14.977  15.745  1.00  0.00           N
ATOM   2743  CA  GLY C  37      13.692  15.803  16.862  1.00  0.00           C
ATOM   2744  C   GLY C  37      14.601  14.994  17.726  1.00  0.00           C
ATOM   2745  O   GLY C  37      14.240  13.900  18.145  1.00  0.00           O
ATOM   2746  N   ASN C  38      15.755  15.581  18.105  1.00  0.00           N
ATOM   2747  CA  ASN C  38      16.816  14.986  18.880  1.00  0.00           C
ATOM   2748  CB  ASN C  38      16.408  14.549  20.318  1.00  0.00           C
ATOM   2749  CG  ASN C  38      16.080  15.788  21.142  1.00  0.00           C
ATOM   2750  OD1 ASN C  38      16.873  16.719  21.284  1.00  0.00           O
ATOM   2751  ND2 ASN C  38      14.840  15.810  21.694  1.00  0.00           N
ATOM   2752  C   ASN C  38      17.485  13.857  18.128  1.00  0.00           C
ATOM   2753  O   ASN C  38      17.953  12.887  18.728  1.00  0.00           O
ATOM   2754  N   SER C  39      17.563  13.982  16.771  1.00  0.00           N
ATOM   2755  CA  SER C  39      18.206  12.995  15.940  1.00  0.00           C
ATOM   2756  CB  SER C  39      17.894  13.152  14.426  1.00  0.00           C
ATOM   2757  OG  SER C  39      18.220  14.451  13.937  1.00  0.00           O
ATOM   2758  C   SER C  39      19.682  13.082  16.136  1.00  0.00           C
ATOM   2759  O   SER C  39      20.293  14.099  15.803  1.00  0.00           O
ATOM   2760  N   LYS C  40      20.277  12.006  16.703  1.00  0.00           N
ATOM   2761  CA  LYS C  40      21.693  12.008  16.923  1.00  0.00           C
ATOM   2762  CB  LYS C  40      22.048  11.492  18.330  1.00  0.00           C
ATOM   2763  CG  LYS C  40      21.452  12.408  19.403  1.00  0.00           C
ATOM   2764  CD  LYS C  40      21.716  12.011  20.843  1.00  0.00           C
ATOM   2765  CE  LYS C  40      21.132  12.979  21.871  1.00  0.00           C
ATOM   2766  NZ  LYS C  40      21.482  12.526  23.233  1.00  0.00           N
ATOM   2767  C   LYS C  40      22.231  11.121  15.854  1.00  0.00           C
ATOM   2768  O   LYS C  40      22.046   9.903  15.890  1.00  0.00           O
ATOM   2769  N   GLU C  41      22.900  11.725  14.852  1.00  0.00           N
ATOM   2770  CA  GLU C  41      23.420  10.929  13.775  1.00  0.00           C
ATOM   2771  CB  GLU C  41      22.792  11.320  12.420  1.00  0.00           C
ATOM   2772  CG  GLU C  41      21.295  11.024  12.341  1.00  0.00           C
ATOM   2773  CD  GLU C  41      20.605  11.305  11.013  1.00  0.00           C
ATOM   2774  OE1 GLU C  41      21.204  11.896  10.075  1.00  0.00           O
ATOM   2775  OE2 GLU C  41      19.422  10.876  10.924  1.00  0.00           O
ATOM   2776  C   GLU C  41      24.896  11.152  13.797  1.00  0.00           C
ATOM   2777  O   GLU C  41      25.391  12.200  13.381  1.00  0.00           O
ATOM   2778  N   GLN C  42      25.640  10.165  14.336  1.00  0.00           N
ATOM   2779  CA  GLN C  42      27.068  10.280  14.444  1.00  0.00           C
ATOM   2780  CB  GLN C  42      27.602   9.525  15.675  1.00  0.00           C
ATOM   2781  CG  GLN C  42      27.079  10.096  16.996  1.00  0.00           C
ATOM   2782  CD  GLN C  42      27.554   9.306  18.211  1.00  0.00           C
ATOM   2783  OE1 GLN C  42      28.294   8.323  18.159  1.00  0.00           O
ATOM   2784  NE2 GLN C  42      27.065   9.761  19.393  1.00  0.00           N
ATOM   2785  C   GLN C  42      27.702   9.673  13.238  1.00  0.00           C
ATOM   2786  O   GLN C  42      28.566  10.294  12.617  1.00  0.00           O
ATOM   2787  N   GLY C  43      27.242   8.451  12.871  1.00  0.00           N
ATOM   2788  CA  GLY C  43      27.783   7.749  11.739  1.00  0.00           C
ATOM   2789  C   GLY C  43      27.215   8.251  10.457  1.00  0.00           C
ATOM   2790  O   GLY C  43      26.059   8.663  10.409  1.00  0.00           O
ATOM   2791  N   SER C  44      28.032   8.187   9.380  1.00  0.00           N
ATOM   2792  CA  SER C  44      27.648   8.615   8.060  1.00  0.00           C
ATOM   2793  CB  SER C  44      28.848   8.812   7.111  1.00  0.00           C
ATOM   2794  OG  SER C  44      29.521   7.585   6.864  1.00  0.00           O
ATOM   2795  C   SER C  44      26.668   7.645   7.470  1.00  0.00           C
ATOM   2796  O   SER C  44      26.756   6.440   7.709  1.00  0.00           O
ATOM   2797  N   ILE C  45      25.718   8.181   6.666  1.00  0.00           N
ATOM   2798  CA  ILE C  45      24.640   7.467   6.012  1.00  0.00           C
ATOM   2799  CB  ILE C  45      24.924   6.770   4.683  1.00  0.00           C
ATOM   2800  CG2 ILE C  45      25.242   7.922   3.712  1.00  0.00           C
ATOM   2801  CG1 ILE C  45      26.008   5.667   4.694  1.00  0.00           C
ATOM   2802  CD1 ILE C  45      26.065   4.848   3.403  1.00  0.00           C
ATOM   2803  C   ILE C  45      23.849   6.643   6.999  1.00  0.00           C
ATOM   2804  O   ILE C  45      23.651   5.432   6.860  1.00  0.00           O
ATOM   2805  N   SER C  46      23.397   7.345   8.059  1.00  0.00           N
ATOM   2806  CA  SER C  46      22.640   6.769   9.127  1.00  0.00           C
ATOM   2807  CB  SER C  46      23.411   6.867  10.418  1.00  0.00           C
ATOM   2808  OG  SER C  46      24.548   6.031  10.307  1.00  0.00           O
ATOM   2809  C   SER C  46      21.327   7.447   9.331  1.00  0.00           C
ATOM   2810  O   SER C  46      21.235   8.673   9.298  1.00  0.00           O
ATOM   2811  N   LEU C  47      20.259   6.630   9.473  1.00  0.00           N
ATOM   2812  CA  LEU C  47      18.939   7.160   9.684  1.00  0.00           C
ATOM   2813  CB  LEU C  47      17.841   6.390   8.917  1.00  0.00           C
ATOM   2814  CG  LEU C  47      16.417   6.941   9.130  1.00  0.00           C
ATOM   2815  CD1 LEU C  47      16.301   8.325   8.501  1.00  0.00           C
ATOM   2816  CD2 LEU C  47      15.311   5.969   8.711  1.00  0.00           C
ATOM   2817  C   LEU C  47      18.601   7.056  11.142  1.00  0.00           C
ATOM   2818  O   LEU C  47      18.549   5.945  11.673  1.00  0.00           O
ATOM   2819  N   THR C  48      18.374   8.213  11.806  1.00  0.00           N
ATOM   2820  CA  THR C  48      18.003   8.213  13.195  1.00  0.00           C
ATOM   2821  CB  THR C  48      18.813   9.164  14.045  1.00  0.00           C
ATOM   2822  CG2 THR C  48      18.326   9.239  15.500  1.00  0.00           C
ATOM   2823  OG1 THR C  48      20.167   8.752  14.026  1.00  0.00           O
ATOM   2824  C   THR C  48      16.550   8.486  13.402  1.00  0.00           C
ATOM   2825  O   THR C  48      16.046   9.566  13.094  1.00  0.00           O
ATOM   2826  N   LEU C  49      15.861   7.471  13.954  1.00  0.00           N
ATOM   2827  CA  LEU C  49      14.470   7.525  14.303  1.00  0.00           C
ATOM   2828  CB  LEU C  49      13.535   6.846  13.310  1.00  0.00           C
ATOM   2829  CG  LEU C  49      13.326   7.590  12.009  1.00  0.00           C
ATOM   2830  CD1 LEU C  49      12.663   6.685  10.989  1.00  0.00           C
ATOM   2831  CD2 LEU C  49      12.411   8.794  12.298  1.00  0.00           C
ATOM   2832  C   LEU C  49      14.217   6.853  15.599  1.00  0.00           C
ATOM   2833  O   LEU C  49      14.881   5.882  15.951  1.00  0.00           O
ATOM   2834  N   GLY C  50      13.201   7.348  16.336  1.00  0.00           N
ATOM   2835  CA  GLY C  50      12.855   6.754  17.598  1.00  0.00           C
ATOM   2836  C   GLY C  50      13.421   7.546  18.707  1.00  0.00           C
ATOM   2837  O   GLY C  50      14.509   8.111  18.571  1.00  0.00           O
ATOM   2838  N   GLY C  51      12.707   7.493  19.860  1.00  0.00           N
ATOM   2839  CA  GLY C  51      13.043   8.236  21.041  1.00  0.00           C
ATOM   2840  C   GLY C  51      14.420   7.955  21.513  1.00  0.00           C
ATOM   2841  O   GLY C  51      14.793   6.817  21.801  1.00  0.00           O
ATOM   2842  N   GLU C  52      15.175   9.074  21.594  1.00  0.00           N
ATOM   2843  CA  GLU C  52      16.549   9.175  22.007  1.00  0.00           C
ATOM   2844  CB  GLU C  52      16.750   9.038  23.538  1.00  0.00           C
ATOM   2845  CG  GLU C  52      16.050  10.125  24.370  1.00  0.00           C
ATOM   2846  CD  GLU C  52      16.323   9.966  25.871  1.00  0.00           C
ATOM   2847  OE1 GLU C  52      17.012   9.005  26.309  1.00  0.00           O
ATOM   2848  OE2 GLU C  52      15.822  10.844  26.620  1.00  0.00           O
ATOM   2849  C   GLU C  52      17.480   8.260  21.252  1.00  0.00           C
ATOM   2850  O   GLU C  52      18.478   7.787  21.805  1.00  0.00           O
ATOM   2851  N   LEU C  53      17.168   7.983  19.961  1.00  0.00           N
ATOM   2852  CA  LEU C  53      18.037   7.148  19.187  1.00  0.00           C
ATOM   2853  CB  LEU C  53      17.354   6.419  18.010  1.00  0.00           C
ATOM   2854  CG  LEU C  53      18.211   5.288  17.408  1.00  0.00           C
ATOM   2855  CD1 LEU C  53      17.456   3.998  17.162  1.00  0.00           C
ATOM   2856  CD2 LEU C  53      18.842   5.748  16.114  1.00  0.00           C
ATOM   2857  C   LEU C  53      19.292   7.876  18.767  1.00  0.00           C
ATOM   2858  O   LEU C  53      19.290   9.067  18.435  1.00  0.00           O
ATOM   2859  N   PHE C  54      20.406   7.118  18.844  1.00  0.00           N
ATOM   2860  CA  PHE C  54      21.733   7.542  18.490  1.00  0.00           C
ATOM   2861  CB  PHE C  54      22.812   7.199  19.554  1.00  0.00           C
ATOM   2862  CG  PHE C  54      22.656   7.807  20.902  1.00  0.00           C
ATOM   2863  CD1 PHE C  54      21.786   7.228  21.835  1.00  0.00           C
ATOM   2864  CE1 PHE C  54      21.648   7.776  23.112  1.00  0.00           C
ATOM   2865  CZ  PHE C  54      22.409   8.889  23.474  1.00  0.00           C
ATOM   2866  CE2 PHE C  54      23.313   9.442  22.565  1.00  0.00           C
ATOM   2867  CD2 PHE C  54      23.445   8.893  21.286  1.00  0.00           C
ATOM   2868  C   PHE C  54      22.162   6.586  17.409  1.00  0.00           C
ATOM   2869  O   PHE C  54      22.077   5.371  17.633  1.00  0.00           O
ATOM   2870  N   VAL C  55      22.559   7.072  16.198  1.00  0.00           N
ATOM   2871  CA  VAL C  55      23.069   6.097  15.260  1.00  0.00           C
ATOM   2872  CB  VAL C  55      22.642   6.091  13.813  1.00  0.00           C
ATOM   2873  CG1 VAL C  55      23.330   4.877  13.174  1.00  0.00           C
ATOM   2874  CG2 VAL C  55      21.149   5.895  13.651  1.00  0.00           C
ATOM   2875  C   VAL C  55      24.544   6.403  15.357  1.00  0.00           C
ATOM   2876  O   VAL C  55      25.066   7.358  14.772  1.00  0.00           O
ATOM   2877  N   ASN C  56      25.230   5.536  16.127  1.00  0.00           N
ATOM   2878  CA  ASN C  56      26.633   5.634  16.422  1.00  0.00           C
ATOM   2879  CB  ASN C  56      27.040   4.637  17.530  1.00  0.00           C
ATOM   2880  CG  ASN C  56      26.508   5.086  18.898  1.00  0.00           C
ATOM   2881  OD1 ASN C  56      26.254   6.254  19.194  1.00  0.00           O
ATOM   2882  ND2 ASN C  56      26.274   4.077  19.776  1.00  0.00           N
ATOM   2883  C   ASN C  56      27.508   5.398  15.231  1.00  0.00           C
ATOM   2884  O   ASN C  56      28.444   6.166  15.005  1.00  0.00           O
ATOM   2885  N   ASN C  57      27.206   4.351  14.430  1.00  0.00           N
ATOM   2886  CA  ASN C  57      27.987   4.039  13.258  1.00  0.00           C
ATOM   2887  CB  ASN C  57      28.729   2.697  13.338  1.00  0.00           C
ATOM   2888  CG  ASN C  57      29.847   2.863  14.371  1.00  0.00           C
ATOM   2889  OD1 ASN C  57      30.841   3.548  14.129  1.00  0.00           O
ATOM   2890  ND2 ASN C  57      29.666   2.270  15.579  1.00  0.00           N
ATOM   2891  C   ASN C  57      27.149   4.187  12.029  1.00  0.00           C
ATOM   2892  O   ASN C  57      26.072   4.768  12.116  1.00  0.00           O
ATOM   2893  N   GLY C  58      27.622   3.745  10.840  1.00  0.00           N
ATOM   2894  CA  GLY C  58      26.844   3.940   9.646  1.00  0.00           C
ATOM   2895  C   GLY C  58      25.945   2.835   9.213  1.00  0.00           C
ATOM   2896  O   GLY C  58      26.451   1.792   8.796  1.00  0.00           O
ATOM   2897  N   ASN C  59      24.601   3.076   9.294  1.00  0.00           N
ATOM   2898  CA  ASN C  59      23.568   2.156   8.852  1.00  0.00           C
ATOM   2899  CB  ASN C  59      23.768   0.644   9.200  1.00  0.00           C
ATOM   2900  CG  ASN C  59      22.902  -0.277   8.320  1.00  0.00           C
ATOM   2901  OD1 ASN C  59      22.407   0.064   7.245  1.00  0.00           O
ATOM   2902  ND2 ASN C  59      22.775  -1.552   8.769  1.00  0.00           N
ATOM   2903  C   ASN C  59      22.157   2.645   9.167  1.00  0.00           C
ATOM   2904  O   ASN C  59      21.756   3.696   8.661  1.00  0.00           O
ATOM   2905  N   LEU C  60      21.358   1.925  10.006  1.00  0.00           N
ATOM   2906  CA  LEU C  60      19.990   2.311  10.271  1.00  0.00           C
ATOM   2907  CB  LEU C  60      19.028   1.404   9.446  1.00  0.00           C
ATOM   2908  CG  LEU C  60      17.501   1.564   9.643  1.00  0.00           C
ATOM   2909  CD1 LEU C  60      16.988   2.903   9.138  1.00  0.00           C
ATOM   2910  CD2 LEU C  60      16.723   0.397   9.039  1.00  0.00           C
ATOM   2911  C   LEU C  60      19.611   2.126  11.708  1.00  0.00           C
ATOM   2912  O   LEU C  60      19.820   1.056  12.281  1.00  0.00           O
ATOM   2913  N   GLY C  61      18.994   3.165  12.308  1.00  0.00           N
ATOM   2914  CA  GLY C  61      18.567   3.051  13.663  1.00  0.00           C
ATOM   2915  C   GLY C  61      17.165   3.551  13.776  1.00  0.00           C
ATOM   2916  O   GLY C  61      16.904   4.747  13.645  1.00  0.00           O
ATOM   2917  N   LEU C  62      16.234   2.620  14.042  1.00  0.00           N
ATOM   2918  CA  LEU C  62      14.846   2.910  14.236  1.00  0.00           C
ATOM   2919  CB  LEU C  62      13.978   2.201  13.164  1.00  0.00           C
ATOM   2920  CG  LEU C  62      12.441   2.315  13.247  1.00  0.00           C
ATOM   2921  CD1 LEU C  62      11.930   3.732  13.043  1.00  0.00           C
ATOM   2922  CD2 LEU C  62      11.780   1.357  12.259  1.00  0.00           C
ATOM   2923  C   LEU C  62      14.563   2.316  15.593  1.00  0.00           C
ATOM   2924  O   LEU C  62      14.773   1.120  15.798  1.00  0.00           O
ATOM   2925  N   GLY C  63      14.094   3.145  16.556  1.00  0.00           N
ATOM   2926  CA  GLY C  63      13.789   2.654  17.879  1.00  0.00           C
ATOM   2927  C   GLY C  63      14.560   3.383  18.933  1.00  0.00           C
ATOM   2928  O   GLY C  63      14.250   4.539  19.214  1.00  0.00           O
ATOM   2929  N   GLY C  64      15.575   2.730  19.551  1.00  0.00           N
ATOM   2930  CA  GLY C  64      16.345   3.397  20.576  1.00  0.00           C
ATOM   2931  C   GLY C  64      17.693   2.777  20.763  1.00  0.00           C
ATOM   2932  O   GLY C  64      17.792   1.673  21.290  1.00  0.00           O
ATOM   2933  N   GLY C  65      18.751   3.493  20.306  1.00  0.00           N
ATOM   2934  CA  GLY C  65      20.151   3.123  20.391  1.00  0.00           C
ATOM   2935  C   GLY C  65      20.559   2.225  19.261  1.00  0.00           C
ATOM   2936  O   GLY C  65      19.713   1.554  18.694  1.00  0.00           O
ATOM   2937  N   THR C  66      21.855   2.207  18.872  1.00  0.00           N
ATOM   2938  CA  THR C  66      22.370   1.328  17.834  1.00  0.00           C
ATOM   2939  CB  THR C  66      21.718   1.449  16.453  1.00  0.00           C
ATOM   2940  CG2 THR C  66      22.008   2.791  15.803  1.00  0.00           C
ATOM   2941  OG1 THR C  66      22.156   0.410  15.597  1.00  0.00           O
ATOM   2942  C   THR C  66      23.878   1.457  17.800  1.00  0.00           C
ATOM   2943  O   THR C  66      24.444   2.284  18.521  1.00  0.00           O
ATOM   2944  N   ASP C  67      24.567   0.590  17.013  1.00  0.00           N
ATOM   2945  CA  ASP C  67      26.003   0.671  16.902  1.00  0.00           C
ATOM   2946  CB  ASP C  67      26.826   0.140  18.106  1.00  0.00           C
ATOM   2947  CG  ASP C  67      26.645  -1.323  18.401  1.00  0.00           C
ATOM   2948  OD1 ASP C  67      25.852  -2.038  17.733  1.00  0.00           O
ATOM   2949  OD2 ASP C  67      27.369  -1.745  19.338  1.00  0.00           O
ATOM   2950  C   ASP C  67      26.546   0.273  15.545  1.00  0.00           C
ATOM   2951  O   ASP C  67      25.855   0.474  14.542  1.00  0.00           O
ATOM   2952  N   THR C  68      27.784  -0.308  15.485  1.00  0.00           N
ATOM   2953  CA  THR C  68      28.490  -0.645  14.269  1.00  0.00           C
ATOM   2954  CB  THR C  68      29.816  -1.327  14.562  1.00  0.00           C
ATOM   2955  CG2 THR C  68      30.638  -1.477  13.261  1.00  0.00           C
ATOM   2956  OG1 THR C  68      30.577  -0.521  15.452  1.00  0.00           O
ATOM   2957  C   THR C  68      27.703  -1.477  13.308  1.00  0.00           C
ATOM   2958  O   THR C  68      27.348  -2.628  13.564  1.00  0.00           O
ATOM   2959  N   LYS C  69      27.440  -0.801  12.157  1.00  0.00           N
ATOM   2960  CA  LYS C  69      26.722  -1.241  10.990  1.00  0.00           C
ATOM   2961  CB  LYS C  69      27.575  -2.100  10.029  1.00  0.00           C
ATOM   2962  CG  LYS C  69      28.801  -1.385   9.467  1.00  0.00           C
ATOM   2963  CD  LYS C  69      29.566  -2.216   8.436  1.00  0.00           C
ATOM   2964  CE  LYS C  69      30.854  -1.550   7.950  1.00  0.00           C
ATOM   2965  NZ  LYS C  69      31.558  -2.443   7.007  1.00  0.00           N
ATOM   2966  C   LYS C  69      25.415  -1.916  11.312  1.00  0.00           C
ATOM   2967  O   LYS C  69      24.953  -2.780  10.563  1.00  0.00           O
ATOM   2968  N   ALA C  70      24.765  -1.486  12.420  1.00  0.00           N
ATOM   2969  CA  ALA C  70      23.533  -2.090  12.827  1.00  0.00           C
ATOM   2970  CB  ALA C  70      23.308  -2.107  14.351  1.00  0.00           C
ATOM   2971  C   ALA C  70      22.328  -1.570  12.127  1.00  0.00           C
ATOM   2972  O   ALA C  70      22.217  -0.377  11.824  1.00  0.00           O
ATOM   2973  N   MET C  71      21.423  -2.519  11.802  1.00  0.00           N
ATOM   2974  CA  MET C  71      20.185  -2.218  11.153  1.00  0.00           C
ATOM   2975  CB  MET C  71      19.927  -3.094   9.916  1.00  0.00           C
ATOM   2976  CG  MET C  71      18.650  -2.785   9.137  1.00  0.00           C
ATOM   2977  SD  MET C  71      18.413  -3.865   7.704  1.00  0.00           S
ATOM   2978  CE  MET C  71      19.785  -3.127   6.780  1.00  0.00           C
ATOM   2979  C   MET C  71      19.176  -2.606  12.203  1.00  0.00           C
ATOM   2980  O   MET C  71      19.048  -3.779  12.556  1.00  0.00           O
ATOM   2981  N   ARG C  72      18.718  -1.599  12.957  1.00  0.00           N
ATOM   2982  CA  ARG C  72      17.765  -1.773  14.010  1.00  0.00           C
ATOM   2983  CB  ARG C  72      18.109  -0.860  15.178  1.00  0.00           C
ATOM   2984  CG  ARG C  72      17.298  -1.083  16.434  1.00  0.00           C
ATOM   2985  CD  ARG C  72      17.650   0.017  17.395  1.00  0.00           C
ATOM   2986  NE  ARG C  72      17.351  -0.328  18.809  1.00  0.00           N
ATOM   2987  CZ  ARG C  72      18.337  -0.892  19.570  1.00  0.00           C
ATOM   2988  NH1 ARG C  72      19.536  -1.337  19.080  1.00  0.00           N
ATOM   2989  NH2 ARG C  72      18.190  -0.895  20.915  1.00  0.00           N
ATOM   2990  C   ARG C  72      16.436  -1.278  13.536  1.00  0.00           C
ATOM   2991  O   ARG C  72      16.313  -0.109  13.171  1.00  0.00           O
ATOM   2992  N   ILE C  73      15.412  -2.151  13.564  1.00  0.00           N
ATOM   2993  CA  ILE C  73      14.083  -1.781  13.162  1.00  0.00           C
ATOM   2994  CB  ILE C  73      13.628  -2.507  11.885  1.00  0.00           C
ATOM   2995  CG2 ILE C  73      12.173  -2.140  11.535  1.00  0.00           C
ATOM   2996  CG1 ILE C  73      14.568  -2.178  10.703  1.00  0.00           C
ATOM   2997  CD1 ILE C  73      14.336  -2.982   9.420  1.00  0.00           C
ATOM   2998  C   ILE C  73      13.194  -2.124  14.334  1.00  0.00           C
ATOM   2999  O   ILE C  73      13.104  -3.283  14.738  1.00  0.00           O
ATOM   3000  N   GLY C  74      12.497  -1.102  14.884  1.00  0.00           N
ATOM   3001  CA  GLY C  74      11.585  -1.258  15.991  1.00  0.00           C
ATOM   3002  C   GLY C  74      12.205  -1.076  17.337  1.00  0.00           C
ATOM   3003  O   GLY C  74      13.370  -0.692  17.475  1.00  0.00           O
ATOM   3004  N   SER C  75      11.402  -1.372  18.390  1.00  0.00           N
ATOM   3005  CA  SER C  75      11.851  -1.237  19.746  1.00  0.00           C
ATOM   3006  CB  SER C  75      10.710  -0.935  20.739  1.00  0.00           C
ATOM   3007  OG  SER C  75      10.062   0.281  20.392  1.00  0.00           O
ATOM   3008  C   SER C  75      12.564  -2.507  20.095  1.00  0.00           C
ATOM   3009  O   SER C  75      12.048  -3.411  20.759  1.00  0.00           O
ATOM   3010  N   MET C  76      13.808  -2.566  19.582  1.00  0.00           N
ATOM   3011  CA  MET C  76      14.739  -3.644  19.742  1.00  0.00           C
ATOM   3012  CB  MET C  76      15.920  -3.416  18.787  1.00  0.00           C
ATOM   3013  CG  MET C  76      17.055  -4.433  18.714  1.00  0.00           C
ATOM   3014  SD  MET C  76      18.347  -3.952  17.521  1.00  0.00           S
ATOM   3015  CE  MET C  76      19.773  -4.861  18.180  1.00  0.00           C
ATOM   3016  C   MET C  76      15.189  -3.625  21.173  1.00  0.00           C
ATOM   3017  O   MET C  76      15.043  -4.629  21.870  1.00  0.00           O
ATOM   3018  N   ALA C  77      15.571  -2.423  21.660  1.00  0.00           N
ATOM   3019  CA  ALA C  77      15.995  -2.209  23.014  1.00  0.00           C
ATOM   3020  CB  ALA C  77      17.410  -2.742  23.345  1.00  0.00           C
ATOM   3021  C   ALA C  77      15.958  -0.731  23.271  1.00  0.00           C
ATOM   3022  O   ALA C  77      15.859   0.073  22.340  1.00  0.00           O
ATOM   3023  N   THR C  78      16.013  -0.362  24.565  1.00  0.00           N
ATOM   3024  CA  THR C  78      16.013   1.002  25.027  1.00  0.00           C
ATOM   3025  CB  THR C  78      15.102   1.195  26.224  1.00  0.00           C
ATOM   3026  CG2 THR C  78      13.647   0.900  25.813  1.00  0.00           C
ATOM   3027  OG1 THR C  78      15.496   0.355  27.303  1.00  0.00           O
ATOM   3028  C   THR C  78      17.420   1.436  25.386  1.00  0.00           C
ATOM   3029  O   THR C  78      17.631   2.579  25.800  1.00  0.00           O
ATOM   3030  N   LEU C  79      18.410   0.522  25.238  1.00  0.00           N
ATOM   3031  CA  LEU C  79      19.793   0.766  25.549  1.00  0.00           C
ATOM   3032  CB  LEU C  79      20.402  -0.468  26.272  1.00  0.00           C
ATOM   3033  CG  LEU C  79      19.747  -0.858  27.619  1.00  0.00           C
ATOM   3034  CD1 LEU C  79      20.353  -2.159  28.166  1.00  0.00           C
ATOM   3035  CD2 LEU C  79      19.791   0.289  28.644  1.00  0.00           C
ATOM   3036  C   LEU C  79      20.461   1.045  24.216  1.00  0.00           C
ATOM   3037  O   LEU C  79      20.001   1.933  23.499  1.00  0.00           O
ATOM   3038  N   THR C  80      21.577   0.353  23.860  1.00  0.00           N
ATOM   3039  CA  THR C  80      22.232   0.551  22.594  1.00  0.00           C
ATOM   3040  CB  THR C  80      23.681   1.014  22.727  1.00  0.00           C
ATOM   3041  CG2 THR C  80      23.727   2.422  23.353  1.00  0.00           C
ATOM   3042  OG1 THR C  80      24.452   0.089  23.487  1.00  0.00           O
ATOM   3043  C   THR C  80      22.036  -0.741  21.830  1.00  0.00           C
ATOM   3044  O   THR C  80      20.891  -1.165  21.635  1.00  0.00           O
ATOM   3045  N   GLY C  81      23.120  -1.401  21.367  1.00  0.00           N
ATOM   3046  CA  GLY C  81      23.007  -2.645  20.663  1.00  0.00           C
ATOM   3047  C   GLY C  81      24.366  -3.290  20.648  1.00  0.00           C
ATOM   3048  O   GLY C  81      25.359  -2.619  20.940  1.00  0.00           O
ATOM   3049  N   PRO C  82      24.450  -4.583  20.356  1.00  0.00           N
ATOM   3050  CA  PRO C  82      25.702  -5.301  20.293  1.00  0.00           C
ATOM   3051  CB  PRO C  82      25.345  -6.779  20.436  1.00  0.00           C
ATOM   3052  CG  PRO C  82      23.878  -6.873  19.985  1.00  0.00           C
ATOM   3053  CD  PRO C  82      23.300  -5.464  20.184  1.00  0.00           C
ATOM   3054  C   PRO C  82      26.475  -4.970  19.044  1.00  0.00           C
ATOM   3055  O   PRO C  82      25.884  -4.949  17.963  1.00  0.00           O
ATOM   3056  N   SER C  83      27.794  -4.718  19.194  1.00  0.00           N
ATOM   3057  CA  SER C  83      28.679  -4.416  18.099  1.00  0.00           C
ATOM   3058  CB  SER C  83      30.025  -3.810  18.554  1.00  0.00           C
ATOM   3059  OG  SER C  83      30.871  -3.526  17.447  1.00  0.00           O
ATOM   3060  C   SER C  83      28.922  -5.640  17.269  1.00  0.00           C
ATOM   3061  O   SER C  83      29.120  -6.736  17.799  1.00  0.00           O
ATOM   3062  N   GLY C  84      28.925  -5.443  15.938  1.00  0.00           N
ATOM   3063  CA  GLY C  84      29.143  -6.503  14.998  1.00  0.00           C
ATOM   3064  C   GLY C  84      29.407  -5.874  13.671  1.00  0.00           C
ATOM   3065  O   GLY C  84      29.990  -4.791  13.577  1.00  0.00           O
ATOM   3066  N   LEU C  85      29.022  -6.601  12.604  1.00  0.00           N
ATOM   3067  CA  LEU C  85      29.162  -6.158  11.249  1.00  0.00           C
ATOM   3068  CB  LEU C  85      29.813  -7.234  10.339  1.00  0.00           C
ATOM   3069  CG  LEU C  85      31.257  -7.630  10.705  1.00  0.00           C
ATOM   3070  CD1 LEU C  85      31.735  -8.792   9.821  1.00  0.00           C
ATOM   3071  CD2 LEU C  85      32.215  -6.426  10.660  1.00  0.00           C
ATOM   3072  C   LEU C  85      27.740  -5.832  10.851  1.00  0.00           C
ATOM   3073  O   LEU C  85      27.087  -5.056  11.552  1.00  0.00           O
ATOM   3074  N   ARG C  86      27.200  -6.409   9.744  1.00  0.00           N
ATOM   3075  CA  ARG C  86      25.852  -6.109   9.344  1.00  0.00           C
ATOM   3076  CB  ARG C  86      25.630  -6.141   7.816  1.00  0.00           C
ATOM   3077  CG  ARG C  86      26.492  -5.095   7.109  1.00  0.00           C
ATOM   3078  CD  ARG C  86      26.280  -4.970   5.605  1.00  0.00           C
ATOM   3079  NE  ARG C  86      27.236  -3.916   5.148  1.00  0.00           N
ATOM   3080  CZ  ARG C  86      27.328  -3.524   3.840  1.00  0.00           C
ATOM   3081  NH1 ARG C  86      26.561  -4.091   2.862  1.00  0.00           N
ATOM   3082  NH2 ARG C  86      28.201  -2.528   3.510  1.00  0.00           N
ATOM   3083  C   ARG C  86      24.875  -6.983  10.069  1.00  0.00           C
ATOM   3084  O   ARG C  86      24.385  -7.991   9.556  1.00  0.00           O
ATOM   3085  N   SER C  87      24.634  -6.602  11.342  1.00  0.00           N
ATOM   3086  CA  SER C  87      23.715  -7.276  12.214  1.00  0.00           C
ATOM   3087  CB  SER C  87      24.121  -7.142  13.694  1.00  0.00           C
ATOM   3088  OG  SER C  87      23.176  -7.764  14.547  1.00  0.00           O
ATOM   3089  C   SER C  87      22.371  -6.652  11.956  1.00  0.00           C
ATOM   3090  O   SER C  87      22.233  -5.422  11.977  1.00  0.00           O
ATOM   3091  N   LEU C  88      21.363  -7.515  11.691  1.00  0.00           N
ATOM   3092  CA  LEU C  88      20.037  -7.037  11.388  1.00  0.00           C
ATOM   3093  CB  LEU C  88      19.425  -7.664  10.106  1.00  0.00           C
ATOM   3094  CG  LEU C  88      20.269  -7.614   8.803  1.00  0.00           C
ATOM   3095  CD1 LEU C  88      19.511  -8.262   7.638  1.00  0.00           C
ATOM   3096  CD2 LEU C  88      20.846  -6.243   8.452  1.00  0.00           C
ATOM   3097  C   LEU C  88      19.112  -7.436  12.503  1.00  0.00           C
ATOM   3098  O   LEU C  88      19.082  -8.599  12.893  1.00  0.00           O
ATOM   3099  N   ALA C  89      18.334  -6.490  13.064  1.00  0.00           N
ATOM   3100  CA  ALA C  89      17.408  -6.839  14.108  1.00  0.00           C
ATOM   3101  CB  ALA C  89      17.899  -6.525  15.522  1.00  0.00           C
ATOM   3102  C   ALA C  89      16.114  -6.143  13.847  1.00  0.00           C
ATOM   3103  O   ALA C  89      15.995  -4.932  14.022  1.00  0.00           O
ATOM   3104  N   ILE C  90      15.115  -6.934  13.406  1.00  0.00           N
ATOM   3105  CA  ILE C  90      13.799  -6.461  13.083  1.00  0.00           C
ATOM   3106  CB  ILE C  90      13.309  -7.010  11.741  1.00  0.00           C
ATOM   3107  CG2 ILE C  90      11.874  -6.503  11.461  1.00  0.00           C
ATOM   3108  CG1 ILE C  90      14.265  -6.595  10.601  1.00  0.00           C
ATOM   3109  CD1 ILE C  90      14.003  -7.284   9.259  1.00  0.00           C
ATOM   3110  C   ILE C  90      12.900  -6.963  14.188  1.00  0.00           C
ATOM   3111  O   ILE C  90      12.837  -8.164  14.467  1.00  0.00           O
ATOM   3112  N   GLY C  91      12.174  -6.026  14.832  1.00  0.00           N
ATOM   3113  CA  GLY C  91      11.271  -6.371  15.889  1.00  0.00           C
ATOM   3114  C   GLY C  91      11.820  -5.921  17.197  1.00  0.00           C
ATOM   3115  O   GLY C  91      12.050  -4.730  17.415  1.00  0.00           O
ATOM   3116  N   ALA C  92      11.981  -6.894  18.115  1.00  0.00           N
ATOM   3117  CA  ALA C  92      12.475  -6.647  19.436  1.00  0.00           C
ATOM   3118  CB  ALA C  92      11.363  -6.660  20.503  1.00  0.00           C
ATOM   3119  C   ALA C  92      13.468  -7.688  19.846  1.00  0.00           C
ATOM   3120  O   ALA C  92      13.497  -8.807  19.319  1.00  0.00           O
ATOM   3121  N   GLY C  93      14.316  -7.314  20.829  1.00  0.00           N
ATOM   3122  CA  GLY C  93      15.303  -8.210  21.344  1.00  0.00           C
ATOM   3123  C   GLY C  93      15.093  -8.415  22.810  1.00  0.00           C
ATOM   3124  O   GLY C  93      14.125  -7.938  23.407  1.00  0.00           O
ATOM   3125  N   GLU C  94      16.026  -9.185  23.400  1.00  0.00           N
ATOM   3126  CA  GLU C  94      16.047  -9.508  24.794  1.00  0.00           C
ATOM   3127  CB  GLU C  94      16.706 -10.867  25.111  1.00  0.00           C
ATOM   3128  CG  GLU C  94      15.731 -12.049  24.996  1.00  0.00           C
ATOM   3129  CD  GLU C  94      14.688 -12.054  26.128  1.00  0.00           C
ATOM   3130  OE1 GLU C  94      14.849 -11.347  27.162  1.00  0.00           O
ATOM   3131  OE2 GLU C  94      13.688 -12.798  25.958  1.00  0.00           O
ATOM   3132  C   GLU C  94      16.667  -8.436  25.634  1.00  0.00           C
ATOM   3133  O   GLU C  94      17.289  -7.499  25.133  1.00  0.00           O
ATOM   3134  N   ILE C  95      16.464  -8.569  26.963  1.00  0.00           N
ATOM   3135  CA  ILE C  95      16.962  -7.668  27.968  1.00  0.00           C
ATOM   3136  CB  ILE C  95      16.330  -7.932  29.336  1.00  0.00           C
ATOM   3137  CG2 ILE C  95      16.736  -9.324  29.869  1.00  0.00           C
ATOM   3138  CG1 ILE C  95      16.578  -6.776  30.331  1.00  0.00           C
ATOM   3139  CD1 ILE C  95      15.915  -5.449  29.947  1.00  0.00           C
ATOM   3140  C   ILE C  95      18.480  -7.666  28.016  1.00  0.00           C
ATOM   3141  O   ILE C  95      19.077  -6.647  28.369  1.00  0.00           O
ATOM   3142  N   ALA C  96      19.136  -8.794  27.642  1.00  0.00           N
ATOM   3143  CA  ALA C  96      20.575  -8.893  27.651  1.00  0.00           C
ATOM   3144  CB  ALA C  96      21.051 -10.342  27.887  1.00  0.00           C
ATOM   3145  C   ALA C  96      21.128  -8.353  26.352  1.00  0.00           C
ATOM   3146  O   ALA C  96      21.760  -9.060  25.561  1.00  0.00           O
ATOM   3147  N   THR C  97      20.874  -7.037  26.127  1.00  0.00           N
ATOM   3148  CA  THR C  97      21.269  -6.237  24.992  1.00  0.00           C
ATOM   3149  CB  THR C  97      22.685  -5.677  25.068  1.00  0.00           C
ATOM   3150  CG2 THR C  97      22.792  -4.696  26.247  1.00  0.00           C
ATOM   3151  OG1 THR C  97      23.659  -6.708  25.172  1.00  0.00           O
ATOM   3152  C   THR C  97      20.963  -6.883  23.667  1.00  0.00           C
ATOM   3153  O   THR C  97      21.781  -6.861  22.746  1.00  0.00           O
ATOM   3154  N   VAL C  98      19.748  -7.489  23.556  1.00  0.00           N
ATOM   3155  CA  VAL C  98      19.219  -8.170  22.386  1.00  0.00           C
ATOM   3156  CB  VAL C  98      19.200  -7.332  21.113  1.00  0.00           C
ATOM   3157  CG1 VAL C  98      18.632  -8.108  19.902  1.00  0.00           C
ATOM   3158  CG2 VAL C  98      18.397  -6.062  21.447  1.00  0.00           C
ATOM   3159  C   VAL C  98      19.873  -9.503  22.179  1.00  0.00           C
ATOM   3160  O   VAL C  98      19.186 -10.521  22.248  1.00  0.00           O
ATOM   3161  N   ALA C  99      21.212  -9.483  21.977  1.00  0.00           N
ATOM   3162  CA  ALA C  99      22.108 -10.578  21.734  1.00  0.00           C
ATOM   3163  CB  ALA C  99      21.909 -11.860  22.586  1.00  0.00           C
ATOM   3164  C   ALA C  99      22.093 -10.915  20.284  1.00  0.00           C
ATOM   3165  O   ALA C  99      21.172 -11.553  19.769  1.00  0.00           O
ATOM   3166  N   SER C 100      23.111 -10.381  19.579  1.00  0.00           N
ATOM   3167  CA  SER C 100      23.279 -10.631  18.184  1.00  0.00           C
ATOM   3168  CB  SER C 100      22.570  -9.631  17.236  1.00  0.00           C
ATOM   3169  OG  SER C 100      23.081  -8.313  17.357  1.00  0.00           O
ATOM   3170  C   SER C 100      24.738 -10.765  17.869  1.00  0.00           C
ATOM   3171  O   SER C 100      25.601 -10.198  18.543  1.00  0.00           O
ATOM   3172  N   GLY C 101      25.012 -11.581  16.832  1.00  0.00           N
ATOM   3173  CA  GLY C 101      26.335 -11.868  16.333  1.00  0.00           C
ATOM   3174  C   GLY C 101      26.825 -10.778  15.420  1.00  0.00           C
ATOM   3175  O   GLY C 101      26.395  -9.624  15.508  1.00  0.00           O
ATOM   3176  N   ASP C 102      27.814 -11.127  14.561  1.00  0.00           N
ATOM   3177  CA  ASP C 102      28.385 -10.180  13.643  1.00  0.00           C
ATOM   3178  CB  ASP C 102      29.753 -10.631  13.082  1.00  0.00           C
ATOM   3179  CG  ASP C 102      30.786 -10.689  14.202  1.00  0.00           C
ATOM   3180  OD1 ASP C 102      30.970  -9.673  14.922  1.00  0.00           O
ATOM   3181  OD2 ASP C 102      31.400 -11.776  14.362  1.00  0.00           O
ATOM   3182  C   ASP C 102      27.485  -9.918  12.478  1.00  0.00           C
ATOM   3183  O   ASP C 102      27.159  -8.766  12.200  1.00  0.00           O
ATOM   3184  N   ASP C 103      27.038 -10.991  11.800  1.00  0.00           N
ATOM   3185  CA  ASP C 103      26.179 -10.908  10.651  1.00  0.00           C
ATOM   3186  CB  ASP C 103      26.940 -11.301   9.356  1.00  0.00           C
ATOM   3187  CG  ASP C 103      27.539 -12.708   9.397  1.00  0.00           C
ATOM   3188  OD1 ASP C 103      27.446 -13.424  10.428  1.00  0.00           O
ATOM   3189  OD2 ASP C 103      28.189 -13.053   8.381  1.00  0.00           O
ATOM   3190  C   ASP C 103      24.884 -11.643  10.869  1.00  0.00           C
ATOM   3191  O   ASP C 103      24.252 -12.140   9.936  1.00  0.00           O
ATOM   3192  N   ALA C 104      24.491 -11.748  12.157  1.00  0.00           N
ATOM   3193  CA  ALA C 104      23.287 -12.395  12.584  1.00  0.00           C
ATOM   3194  CB  ALA C 104      23.291 -12.718  14.074  1.00  0.00           C
ATOM   3195  C   ALA C 104      22.068 -11.580  12.263  1.00  0.00           C
ATOM   3196  O   ALA C 104      22.091 -10.345  12.272  1.00  0.00           O
ATOM   3197  N   ILE C 105      20.970 -12.294  11.932  1.00  0.00           N
ATOM   3198  CA  ILE C 105      19.725 -11.663  11.580  1.00  0.00           C
ATOM   3199  CB  ILE C 105      19.284 -12.028  10.175  1.00  0.00           C
ATOM   3200  CG2 ILE C 105      17.926 -11.361   9.849  1.00  0.00           C
ATOM   3201  CG1 ILE C 105      20.362 -11.616   9.163  1.00  0.00           C
ATOM   3202  CD1 ILE C 105      20.118 -12.183   7.776  1.00  0.00           C
ATOM   3203  C   ILE C 105      18.678 -12.151  12.545  1.00  0.00           C
ATOM   3204  O   ILE C 105      18.473 -13.350  12.699  1.00  0.00           O
ATOM   3205  N   ALA C 106      18.005 -11.219  13.233  1.00  0.00           N
ATOM   3206  CA  ALA C 106      16.955 -11.548  14.152  1.00  0.00           C
ATOM   3207  CB  ALA C 106      17.190 -10.996  15.569  1.00  0.00           C
ATOM   3208  C   ALA C 106      15.704 -10.928  13.611  1.00  0.00           C
ATOM   3209  O   ALA C 106      15.674  -9.728  13.356  1.00  0.00           O
ATOM   3210  N   ILE C 107      14.664 -11.744  13.352  1.00  0.00           N
ATOM   3211  CA  ILE C 107      13.406 -11.236  12.869  1.00  0.00           C
ATOM   3212  CB  ILE C 107      13.036 -11.704  11.467  1.00  0.00           C
ATOM   3213  CG2 ILE C 107      11.663 -11.093  11.098  1.00  0.00           C
ATOM   3214  CG1 ILE C 107      14.114 -11.293  10.443  1.00  0.00           C
ATOM   3215  CD1 ILE C 107      13.918 -11.882   9.048  1.00  0.00           C
ATOM   3216  C   ILE C 107      12.425 -11.801  13.861  1.00  0.00           C
ATOM   3217  O   ILE C 107      12.151 -13.003  13.856  1.00  0.00           O
ATOM   3218  N   GLY C 108      11.877 -10.933  14.735  1.00  0.00           N
ATOM   3219  CA  GLY C 108      10.923 -11.389  15.709  1.00  0.00           C
ATOM   3220  C   GLY C 108      10.886 -10.541  16.928  1.00  0.00           C
ATOM   3221  O   GLY C 108      11.627  -9.570  17.065  1.00  0.00           O
ATOM   3222  N   THR C 109       9.958 -10.887  17.842  1.00  0.00           N
ATOM   3223  CA  THR C 109       9.820 -10.178  19.081  1.00  0.00           C
ATOM   3224  CB  THR C 109       8.377 -10.009  19.501  1.00  0.00           C
ATOM   3225  CG2 THR C 109       8.294  -9.222  20.825  1.00  0.00           C
ATOM   3226  OG1 THR C 109       7.680  -9.277  18.500  1.00  0.00           O
ATOM   3227  C   THR C 109      10.611 -11.012  20.053  1.00  0.00           C
ATOM   3228  O   THR C 109      10.397 -12.220  20.166  1.00  0.00           O
ATOM   3229  N   ALA C 110      11.547 -10.349  20.773  1.00  0.00           N
ATOM   3230  CA  ALA C 110      12.460 -10.915  21.743  1.00  0.00           C
ATOM   3231  CB  ALA C 110      11.758 -11.381  23.041  1.00  0.00           C
ATOM   3232  C   ALA C 110      13.320 -12.011  21.148  1.00  0.00           C
ATOM   3233  O   ALA C 110      13.660 -12.993  21.812  1.00  0.00           O
ATOM   3234  N   ALA C 111      13.710 -11.827  19.863  1.00  0.00           N
ATOM   3235  CA  ALA C 111      14.524 -12.780  19.144  1.00  0.00           C
ATOM   3236  CB  ALA C 111      14.337 -12.722  17.615  1.00  0.00           C
ATOM   3237  C   ALA C 111      15.982 -12.584  19.461  1.00  0.00           C
ATOM   3238  O   ALA C 111      16.474 -11.455  19.457  1.00  0.00           O
ATOM   3239  N   GLN C 112      16.682 -13.701  19.769  1.00  0.00           N
ATOM   3240  CA  GLN C 112      18.087 -13.731  20.102  1.00  0.00           C
ATOM   3241  CB  GLN C 112      18.363 -14.584  21.348  1.00  0.00           C
ATOM   3242  CG  GLN C 112      17.718 -14.061  22.627  1.00  0.00           C
ATOM   3243  CD  GLN C 112      17.986 -15.085  23.715  1.00  0.00           C
ATOM   3244  OE1 GLN C 112      19.000 -15.055  24.409  1.00  0.00           O
ATOM   3245  NE2 GLN C 112      17.041 -16.055  23.842  1.00  0.00           N
ATOM   3246  C   GLN C 112      18.803 -14.419  18.976  1.00  0.00           C
ATOM   3247  O   GLN C 112      18.461 -15.550  18.625  1.00  0.00           O
ATOM   3248  N   ALA C 113      19.848 -13.769  18.418  1.00  0.00           N
ATOM   3249  CA  ALA C 113      20.600 -14.320  17.321  1.00  0.00           C
ATOM   3250  CB  ALA C 113      20.304 -13.589  15.993  1.00  0.00           C
ATOM   3251  C   ALA C 113      22.048 -14.222  17.705  1.00  0.00           C
ATOM   3252  O   ALA C 113      22.848 -13.525  17.076  1.00  0.00           O
ATOM   3253  N   ALA C 114      22.403 -14.977  18.769  1.00  0.00           N
ATOM   3254  CA  ALA C 114      23.720 -15.000  19.347  1.00  0.00           C
ATOM   3255  CB  ALA C 114      23.753 -15.819  20.649  1.00  0.00           C
ATOM   3256  C   ALA C 114      24.789 -15.540  18.447  1.00  0.00           C
ATOM   3257  O   ALA C 114      25.882 -14.975  18.395  1.00  0.00           O
ATOM   3258  N   HIS C 115      24.492 -16.632  17.708  1.00  0.00           N
ATOM   3259  CA  HIS C 115      25.446 -17.252  16.824  1.00  0.00           C
ATOM   3260  CB  HIS C 115      25.028 -18.666  16.393  1.00  0.00           C
ATOM   3261  CG  HIS C 115      25.050 -19.593  17.566  1.00  0.00           C
ATOM   3262  ND1 HIS C 115      23.962 -19.824  18.379  1.00  0.00           N
ATOM   3263  CE1 HIS C 115      24.376 -20.675  19.351  1.00  0.00           C
ATOM   3264  NE2 HIS C 115      25.646 -21.007  19.216  1.00  0.00           N
ATOM   3265  CD2 HIS C 115      26.069 -20.325  18.090  1.00  0.00           C
ATOM   3266  C   HIS C 115      25.726 -16.416  15.608  1.00  0.00           C
ATOM   3267  O   HIS C 115      24.838 -15.769  15.048  1.00  0.00           O
ATOM   3268  N   VAL C 116      27.011 -16.390  15.188  1.00  0.00           N
ATOM   3269  CA  VAL C 116      27.434 -15.644  14.024  1.00  0.00           C
ATOM   3270  CB  VAL C 116      28.947 -15.594  13.876  1.00  0.00           C
ATOM   3271  CG1 VAL C 116      29.376 -14.886  12.576  1.00  0.00           C
ATOM   3272  CG2 VAL C 116      29.522 -14.882  15.116  1.00  0.00           C
ATOM   3273  C   VAL C 116      26.764 -16.281  12.831  1.00  0.00           C
ATOM   3274  O   VAL C 116      26.720 -17.505  12.722  1.00  0.00           O
ATOM   3275  N   GLY C 117      26.128 -15.445  11.980  1.00  0.00           N
ATOM   3276  CA  GLY C 117      25.452 -15.890  10.790  1.00  0.00           C
ATOM   3277  C   GLY C 117      24.141 -16.564  11.053  1.00  0.00           C
ATOM   3278  O   GLY C 117      23.536 -17.080  10.111  1.00  0.00           O
ATOM   3279  N   SER C 118      23.667 -16.587  12.323  1.00  0.00           N
ATOM   3280  CA  SER C 118      22.427 -17.234  12.620  1.00  0.00           C
ATOM   3281  CB  SER C 118      22.316 -17.726  14.067  1.00  0.00           C
ATOM   3282  OG  SER C 118      22.157 -16.654  14.988  1.00  0.00           O
ATOM   3283  C   SER C 118      21.241 -16.368  12.375  1.00  0.00           C
ATOM   3284  O   SER C 118      21.291 -15.148  12.540  1.00  0.00           O
ATOM   3285  N   ILE C 119      20.156 -17.006  11.899  1.00  0.00           N
ATOM   3286  CA  ILE C 119      18.938 -16.286  11.718  1.00  0.00           C
ATOM   3287  CB  ILE C 119      18.321 -16.274  10.339  1.00  0.00           C
ATOM   3288  CG2 ILE C 119      16.957 -15.533  10.327  1.00  0.00           C
ATOM   3289  CG1 ILE C 119      19.326 -15.627   9.390  1.00  0.00           C
ATOM   3290  CD1 ILE C 119      18.880 -15.678   7.951  1.00  0.00           C
ATOM   3291  C   ILE C 119      17.984 -16.828  12.724  1.00  0.00           C
ATOM   3292  O   ILE C 119      17.682 -18.022  12.763  1.00  0.00           O
ATOM   3293  N   ALA C 120      17.550 -15.914  13.603  1.00  0.00           N
ATOM   3294  CA  ALA C 120      16.583 -16.194  14.617  1.00  0.00           C
ATOM   3295  CB  ALA C 120      16.774 -15.384  15.904  1.00  0.00           C
ATOM   3296  C   ALA C 120      15.339 -15.715  13.949  1.00  0.00           C
ATOM   3297  O   ALA C 120      15.220 -14.538  13.607  1.00  0.00           O
ATOM   3298  N   LEU C 121      14.394 -16.631  13.702  1.00  0.00           N
ATOM   3299  CA  LEU C 121      13.190 -16.249  13.048  1.00  0.00           C
ATOM   3300  CB  LEU C 121      13.121 -16.976  11.682  1.00  0.00           C
ATOM   3301  CG  LEU C 121      11.936 -16.712  10.740  1.00  0.00           C
ATOM   3302  CD1 LEU C 121      11.905 -15.257  10.246  1.00  0.00           C
ATOM   3303  CD2 LEU C 121      11.958 -17.712   9.577  1.00  0.00           C
ATOM   3304  C   LEU C 121      12.121 -16.685  14.002  1.00  0.00           C
ATOM   3305  O   LEU C 121      11.972 -17.877  14.267  1.00  0.00           O
ATOM   3306  N   GLY C 122      11.359 -15.717  14.552  1.00  0.00           N
ATOM   3307  CA  GLY C 122      10.291 -16.033  15.461  1.00  0.00           C
ATOM   3308  C   GLY C 122      10.378 -15.464  16.837  1.00  0.00           C
ATOM   3309  O   GLY C 122      11.427 -15.032  17.327  1.00  0.00           O
ATOM   3310  N   LEU C 123       9.194 -15.529  17.491  1.00  0.00           N
ATOM   3311  CA  LEU C 123       8.950 -15.059  18.824  1.00  0.00           C
ATOM   3312  CB  LEU C 123       7.477 -15.290  19.241  1.00  0.00           C
ATOM   3313  CG  LEU C 123       7.059 -14.786  20.641  1.00  0.00           C
ATOM   3314  CD1 LEU C 123       7.096 -13.257  20.765  1.00  0.00           C
ATOM   3315  CD2 LEU C 123       5.735 -15.429  21.077  1.00  0.00           C
ATOM   3316  C   LEU C 123       9.799 -15.841  19.769  1.00  0.00           C
ATOM   3317  O   LEU C 123       9.750 -17.073  19.816  1.00  0.00           O
ATOM   3318  N   GLN C 124      10.608 -15.078  20.535  1.00  0.00           N
ATOM   3319  CA  GLN C 124      11.533 -15.539  21.531  1.00  0.00           C
ATOM   3320  CB  GLN C 124      10.816 -16.025  22.812  1.00  0.00           C
ATOM   3321  CG  GLN C 124      10.048 -14.927  23.551  1.00  0.00           C
ATOM   3322  CD  GLN C 124       9.394 -15.557  24.769  1.00  0.00           C
ATOM   3323  OE1 GLN C 124      10.021 -15.761  25.808  1.00  0.00           O
ATOM   3324  NE2 GLN C 124       8.081 -15.884  24.642  1.00  0.00           N
ATOM   3325  C   GLN C 124      12.472 -16.589  20.998  1.00  0.00           C
ATOM   3326  O   GLN C 124      12.944 -17.432  21.765  1.00  0.00           O
ATOM   3327  N   SER C 125      12.795 -16.541  19.671  1.00  0.00           N
ATOM   3328  CA  SER C 125      13.676 -17.511  19.070  1.00  0.00           C
ATOM   3329  CB  SER C 125      13.828 -17.358  17.544  1.00  0.00           C
ATOM   3330  OG  SER C 125      14.724 -18.335  17.035  1.00  0.00           O
ATOM   3331  C   SER C 125      15.025 -17.420  19.716  1.00  0.00           C
ATOM   3332  O   SER C 125      15.513 -16.330  20.016  1.00  0.00           O
ATOM   3333  N   THR C 126      15.603 -18.604  20.004  1.00  0.00           N
ATOM   3334  CA  THR C 126      16.883 -18.661  20.644  1.00  0.00           C
ATOM   3335  CB  THR C 126      16.805 -19.317  22.007  1.00  0.00           C
ATOM   3336  CG2 THR C 126      18.194 -19.316  22.682  1.00  0.00           C
ATOM   3337  OG1 THR C 126      15.908 -18.580  22.829  1.00  0.00           O
ATOM   3338  C   THR C 126      17.779 -19.435  19.730  1.00  0.00           C
ATOM   3339  O   THR C 126      17.425 -20.526  19.269  1.00  0.00           O
ATOM   3340  N   THR C 127      18.965 -18.858  19.426  1.00  0.00           N
ATOM   3341  CA  THR C 127      19.891 -19.534  18.565  1.00  0.00           C
ATOM   3342  CB  THR C 127      20.837 -18.657  17.814  1.00  0.00           C
ATOM   3343  CG2 THR C 127      19.959 -17.857  16.838  1.00  0.00           C
ATOM   3344  OG1 THR C 127      21.587 -17.810  18.676  1.00  0.00           O
ATOM   3345  C   THR C 127      20.578 -20.654  19.270  1.00  0.00           C
ATOM   3346  O   THR C 127      21.112 -20.511  20.373  1.00  0.00           O
ATOM   3347  N   GLU C 128      20.517 -21.818  18.603  1.00  0.00           N
ATOM   3348  CA  GLU C 128      21.070 -23.049  19.072  1.00  0.00           C
ATOM   3349  CB  GLU C 128      19.917 -24.044  19.336  1.00  0.00           C
ATOM   3350  CG  GLU C 128      20.265 -25.439  19.862  1.00  0.00           C
ATOM   3351  CD  GLU C 128      18.956 -26.140  20.222  1.00  0.00           C
ATOM   3352  OE1 GLU C 128      18.059 -26.271  19.346  1.00  0.00           O
ATOM   3353  OE2 GLU C 128      18.841 -26.581  21.395  1.00  0.00           O
ATOM   3354  C   GLU C 128      21.944 -23.550  17.969  1.00  0.00           C
ATOM   3355  O   GLU C 128      21.522 -23.578  16.810  1.00  0.00           O
ATOM   3356  N   LEU C 129      23.201 -23.915  18.301  1.00  0.00           N
ATOM   3357  CA  LEU C 129      24.093 -24.437  17.306  1.00  0.00           C
ATOM   3358  CB  LEU C 129      25.540 -23.890  17.373  1.00  0.00           C
ATOM   3359  CG  LEU C 129      26.538 -24.438  16.322  1.00  0.00           C
ATOM   3360  CD1 LEU C 129      26.131 -24.088  14.882  1.00  0.00           C
ATOM   3361  CD2 LEU C 129      27.967 -23.973  16.631  1.00  0.00           C
ATOM   3362  C   LEU C 129      24.103 -25.924  17.529  1.00  0.00           C
ATOM   3363  O   LEU C 129      24.566 -26.375  18.581  1.00  0.00           O
ATOM   3364  N   PRO C 130      23.568 -26.706  16.593  1.00  0.00           N
ATOM   3365  CA  PRO C 130      23.531 -28.139  16.681  1.00  0.00           C
ATOM   3366  CB  PRO C 130      22.582 -28.614  15.586  1.00  0.00           C
ATOM   3367  CG  PRO C 130      22.622 -27.500  14.542  1.00  0.00           C
ATOM   3368  CD  PRO C 130      22.917 -26.250  15.376  1.00  0.00           C
ATOM   3369  C   PRO C 130      24.892 -28.753  16.539  1.00  0.00           C
ATOM   3370  O   PRO C 130      25.769 -28.158  15.907  1.00  0.00           O
ATOM   3371  N   SER C 131      25.071 -29.954  17.129  1.00  0.00           N
ATOM   3372  CA  SER C 131      26.107 -30.849  16.692  1.00  0.00           C
ATOM   3373  CB  SER C 131      26.266 -32.091  17.596  1.00  0.00           C
ATOM   3374  OG  SER C 131      27.282 -32.958  17.107  1.00  0.00           O
ATOM   3375  C   SER C 131      25.717 -31.300  15.311  1.00  0.00           C
ATOM   3376  O   SER C 131      24.578 -31.705  15.070  1.00  0.00           O
ATOM   3377  N   LEU C 132      26.684 -31.201  14.376  1.00  0.00           N
ATOM   3378  CA  LEU C 132      26.475 -31.575  13.006  1.00  0.00           C
ATOM   3379  CB  LEU C 132      27.491 -30.855  12.083  1.00  0.00           C
ATOM   3380  CG  LEU C 132      27.506 -29.303  12.169  1.00  0.00           C
ATOM   3381  CD1 LEU C 132      28.643 -28.721  11.325  1.00  0.00           C
ATOM   3382  CD2 LEU C 132      26.163 -28.644  11.825  1.00  0.00           C
ATOM   3383  C   LEU C 132      26.766 -33.050  12.999  1.00  0.00           C
ATOM   3384  O   LEU C 132      27.927 -33.450  13.142  1.00  0.00           O
ATOM   3385  N   VAL C 133      25.717 -33.898  12.850  1.00  0.00           N
ATOM   3386  CA  VAL C 133      25.952 -35.320  12.853  1.00  0.00           C
ATOM   3387  CB  VAL C 133      24.804 -36.108  13.465  1.00  0.00           C
ATOM   3388  CG1 VAL C 133      25.076 -37.618  13.408  1.00  0.00           C
ATOM   3389  CG2 VAL C 133      24.608 -35.634  14.918  1.00  0.00           C
ATOM   3390  C   VAL C 133      26.243 -35.716  11.431  1.00  0.00           C
ATOM   3391  O   VAL C 133      25.353 -35.737  10.578  1.00  0.00           O
ATOM   3392  N   LYS C 134      27.536 -36.021  11.167  1.00  0.00           N
ATOM   3393  CA  LYS C 134      27.964 -36.414   9.854  1.00  0.00           C
ATOM   3394  CB  LYS C 134      29.483 -36.207   9.643  1.00  0.00           C
ATOM   3395  CG  LYS C 134      29.991 -36.578   8.245  1.00  0.00           C
ATOM   3396  CD  LYS C 134      31.485 -36.336   8.043  1.00  0.00           C
ATOM   3397  CE  LYS C 134      31.975 -36.707   6.644  1.00  0.00           C
ATOM   3398  NZ  LYS C 134      33.418 -36.421   6.527  1.00  0.00           N
ATOM   3399  C   LYS C 134      27.648 -37.860   9.646  1.00  0.00           C
ATOM   3400  O   LYS C 134      26.926 -38.209   8.711  1.00  0.00           O
ATOM   3401  N   ASP C 135      28.167 -38.715  10.557  1.00  0.00           N
ATOM   3402  CA  ASP C 135      27.950 -40.126  10.482  1.00  0.00           C
ATOM   3403  CB  ASP C 135      29.222 -40.942  10.837  1.00  0.00           C
ATOM   3404  CG  ASP C 135      29.081 -42.443  10.560  1.00  0.00           C
ATOM   3405  OD1 ASP C 135      28.034 -43.065  10.877  1.00  0.00           O
ATOM   3406  OD2 ASP C 135      30.061 -42.995   9.995  1.00  0.00           O
ATOM   3407  C   ASP C 135      26.876 -40.353  11.490  1.00  0.00           C
ATOM   3408  O   ASP C 135      27.076 -40.138  12.689  1.00  0.00           O
ATOM   3409  N   VAL C 136      25.695 -40.772  10.995  1.00  0.00           N
ATOM   3410  CA  VAL C 136      24.568 -41.051  11.842  1.00  0.00           C
ATOM   3411  CB  VAL C 136      23.252 -41.047  11.083  1.00  0.00           C
ATOM   3412  CG1 VAL C 136      22.097 -41.407  12.031  1.00  0.00           C
ATOM   3413  CG2 VAL C 136      23.052 -39.680  10.400  1.00  0.00           C
ATOM   3414  C   VAL C 136      24.868 -42.428  12.365  1.00  0.00           C
ATOM   3415  O   VAL C 136      25.122 -43.326  11.566  1.00  0.00           O
ATOM   3416  N   THR C 137      24.901 -42.606  13.707  1.00  0.00           N
ATOM   3417  CA  THR C 137      25.171 -43.898  14.290  1.00  0.00           C
ATOM   3418  CB  THR C 137      26.639 -44.133  14.638  1.00  0.00           C
ATOM   3419  CG2 THR C 137      26.833 -45.573  15.167  1.00  0.00           C
ATOM   3420  OG1 THR C 137      27.467 -43.972  13.497  1.00  0.00           O
ATOM   3421  C   THR C 137      24.373 -43.990  15.557  1.00  0.00           C
ATOM   3422  O   THR C 137      24.713 -43.327  16.543  1.00  0.00           O
ATOM   3423  N   ILE C 138      23.250 -44.757  15.539  1.00  0.00           N
ATOM   3424  CA  ILE C 138      22.483 -44.912  16.752  1.00  0.00           C
ATOM   3425  CB  ILE C 138      21.073 -44.319  16.685  1.00  0.00           C
ATOM   3426  CG2 ILE C 138      20.312 -44.598  18.003  1.00  0.00           C
ATOM   3427  CG1 ILE C 138      21.135 -42.803  16.382  1.00  0.00           C
ATOM   3428  CD1 ILE C 138      19.785 -42.148  16.098  1.00  0.00           C
ATOM   3429  C   ILE C 138      22.488 -46.381  17.139  1.00  0.00           C
ATOM   3430  O   ILE C 138      23.162 -46.745  18.102  1.00  0.00           O
ATOM   3431  N   ASN C 139      21.779 -47.258  16.377  1.00  0.00           N
ATOM   3432  CA  ASN C 139      21.710 -48.678  16.658  1.00  0.00           C
ATOM   3433  CB  ASN C 139      20.452 -49.056  17.501  1.00  0.00           C
ATOM   3434  CG  ASN C 139      20.373 -50.548  17.867  1.00  0.00           C
ATOM   3435  OD1 ASN C 139      21.332 -51.320  17.832  1.00  0.00           O
ATOM   3436  ND2 ASN C 139      19.134 -50.982  18.221  1.00  0.00           N
ATOM   3437  C   ASN C 139      21.654 -49.362  15.318  1.00  0.00           C
ATOM   3438  O   ASN C 139      20.574 -49.650  14.796  1.00  0.00           O
ATOM   3439  N   GLY C 140      22.844 -49.615  14.719  1.00  0.00           N
ATOM   3440  CA  GLY C 140      22.948 -50.238  13.418  1.00  0.00           C
ATOM   3441  C   GLY C 140      22.507 -49.255  12.358  1.00  0.00           C
ATOM   3442  O   GLY C 140      22.141 -49.641  11.250  1.00  0.00           O
ATOM   3443  N   ILE C 141      22.540 -47.948  12.696  1.00  0.00           N
ATOM   3444  CA  ILE C 141      22.114 -46.871  11.847  1.00  0.00           C
ATOM   3445  CB  ILE C 141      21.244 -45.915  12.681  1.00  0.00           C
ATOM   3446  CG2 ILE C 141      20.679 -44.735  11.865  1.00  0.00           C
ATOM   3447  CG1 ILE C 141      20.027 -46.697  13.196  1.00  0.00           C
ATOM   3448  CD1 ILE C 141      19.180 -45.965  14.228  1.00  0.00           C
ATOM   3449  C   ILE C 141      23.367 -46.211  11.288  1.00  0.00           C
ATOM   3450  O   ILE C 141      23.283 -45.154  10.663  1.00  0.00           O
ATOM   3451  N   LYS C 142      24.568 -46.837  11.451  1.00  0.00           N
ATOM   3452  CA  LYS C 142      25.801 -46.248  10.992  1.00  0.00           C
ATOM   3453  CB  LYS C 142      27.050 -47.014  11.477  1.00  0.00           C
ATOM   3454  CG  LYS C 142      28.383 -46.348  11.126  1.00  0.00           C
ATOM   3455  CD  LYS C 142      29.601 -47.014  11.755  1.00  0.00           C
ATOM   3456  CE  LYS C 142      30.920 -46.386  11.308  1.00  0.00           C
ATOM   3457  NZ  LYS C 142      32.040 -47.006  12.041  1.00  0.00           N
ATOM   3458  C   LYS C 142      25.845 -46.096   9.498  1.00  0.00           C
ATOM   3459  O   LYS C 142      25.850 -47.065   8.736  1.00  0.00           O
ATOM   3460  N   LEU C 143      25.863 -44.811   9.094  1.00  0.00           N
ATOM   3461  CA  LEU C 143      25.917 -44.401   7.717  1.00  0.00           C
ATOM   3462  CB  LEU C 143      24.525 -44.423   7.027  1.00  0.00           C
ATOM   3463  CG  LEU C 143      24.463 -44.027   5.532  1.00  0.00           C
ATOM   3464  CD1 LEU C 143      25.151 -45.065   4.629  1.00  0.00           C
ATOM   3465  CD2 LEU C 143      23.027 -43.701   5.100  1.00  0.00           C
ATOM   3466  C   LEU C 143      26.376 -42.973   7.729  1.00  0.00           C
ATOM   3467  O   LEU C 143      25.793 -42.138   8.427  1.00  0.00           O
ATOM   3468  N   SER C 144      27.453 -42.660   6.968  1.00  0.00           N
ATOM   3469  CA  SER C 144      27.925 -41.301   6.887  1.00  0.00           C
ATOM   3470  CB  SER C 144      29.399 -41.165   6.453  1.00  0.00           C
ATOM   3471  OG  SER C 144      29.767 -39.797   6.331  1.00  0.00           O
ATOM   3472  C   SER C 144      27.010 -40.686   5.868  1.00  0.00           C
ATOM   3473  O   SER C 144      26.961 -41.140   4.720  1.00  0.00           O
ATOM   3474  N   ALA C 145      26.248 -39.653   6.294  1.00  0.00           N
ATOM   3475  CA  ALA C 145      25.314 -39.024   5.412  1.00  0.00           C
ATOM   3476  CB  ALA C 145      23.974 -38.775   6.139  1.00  0.00           C
ATOM   3477  C   ALA C 145      25.838 -37.736   4.863  1.00  0.00           C
ATOM   3478  O   ALA C 145      26.201 -37.679   3.687  1.00  0.00           O
ATOM   3479  N   PHE C 146      25.915 -36.685   5.711  1.00  0.00           N
ATOM   3480  CA  PHE C 146      26.406 -35.390   5.318  1.00  0.00           C
ATOM   3481  CB  PHE C 146      25.509 -34.593   4.310  1.00  0.00           C
ATOM   3482  CG  PHE C 146      24.118 -34.281   4.785  1.00  0.00           C
ATOM   3483  CD1 PHE C 146      23.841 -33.087   5.464  1.00  0.00           C
ATOM   3484  CE1 PHE C 146      22.551 -32.789   5.899  1.00  0.00           C
ATOM   3485  CZ  PHE C 146      21.521 -33.690   5.653  1.00  0.00           C
ATOM   3486  CE2 PHE C 146      21.776 -34.884   4.973  1.00  0.00           C
ATOM   3487  CD2 PHE C 146      23.071 -35.172   4.539  1.00  0.00           C
ATOM   3488  C   PHE C 146      26.615 -34.573   6.553  1.00  0.00           C
ATOM   3489  O   PHE C 146      26.023 -34.839   7.600  1.00  0.00           O
ATOM   3490  N   ALA C 147      27.473 -33.545   6.433  1.00  0.00           N
ATOM   3491  CA  ALA C 147      27.754 -32.655   7.520  1.00  0.00           C
ATOM   3492  CB  ALA C 147      29.161 -32.814   8.121  1.00  0.00           C
ATOM   3493  C   ALA C 147      27.690 -31.262   6.991  1.00  0.00           C
ATOM   3494  O   ALA C 147      27.795 -31.031   5.780  1.00  0.00           O
ATOM   3495  N   GLY C 148      27.448 -30.296   7.909  1.00  0.00           N
ATOM   3496  CA  GLY C 148      27.430 -28.901   7.551  1.00  0.00           C
ATOM   3497  C   GLY C 148      28.890 -28.568   7.397  1.00  0.00           C
ATOM   3498  O   GLY C 148      29.700 -28.942   8.251  1.00  0.00           O
ATOM   3499  N   SER C 149      29.257 -27.851   6.312  1.00  0.00           N
ATOM   3500  CA  SER C 149      30.642 -27.527   6.088  1.00  0.00           C
ATOM   3501  CB  SER C 149      30.913 -27.111   4.629  1.00  0.00           C
ATOM   3502  OG  SER C 149      32.285 -26.808   4.410  1.00  0.00           O
ATOM   3503  C   SER C 149      31.118 -26.463   7.036  1.00  0.00           C
ATOM   3504  O   SER C 149      32.187 -26.623   7.630  1.00  0.00           O
ATOM   3505  N   ASN C 150      30.325 -25.380   7.224  1.00  0.00           N
ATOM   3506  CA  ASN C 150      30.733 -24.330   8.120  1.00  0.00           C
ATOM   3507  CB  ASN C 150      30.967 -22.944   7.469  1.00  0.00           C
ATOM   3508  CG  ASN C 150      32.195 -22.966   6.556  1.00  0.00           C
ATOM   3509  OD1 ASN C 150      33.192 -23.652   6.789  1.00  0.00           O
ATOM   3510  ND2 ASN C 150      32.145 -22.150   5.475  1.00  0.00           N
ATOM   3511  C   ASN C 150      29.833 -24.148   9.309  1.00  0.00           C
ATOM   3512  O   ASN C 150      28.624 -23.976   9.144  1.00  0.00           O
ATOM   3513  N   PRO C 151      30.392 -24.226  10.520  1.00  0.00           N
ATOM   3514  CA  PRO C 151      29.683 -24.025  11.768  1.00  0.00           C
ATOM   3515  CB  PRO C 151      30.597 -24.584  12.859  1.00  0.00           C
ATOM   3516  CG  PRO C 151      32.012 -24.452  12.274  1.00  0.00           C
ATOM   3517  CD  PRO C 151      31.797 -24.579  10.758  1.00  0.00           C
ATOM   3518  C   PRO C 151      29.337 -22.567  11.963  1.00  0.00           C
ATOM   3519  O   PRO C 151      29.888 -21.718  11.257  1.00  0.00           O
ATOM   3520  N   ALA C 152      28.422 -22.267  12.920  1.00  0.00           N
ATOM   3521  CA  ALA C 152      27.803 -20.971  13.094  1.00  0.00           C
ATOM   3522  CB  ALA C 152      28.782 -19.854  13.539  1.00  0.00           C
ATOM   3523  C   ALA C 152      27.007 -20.606  11.868  1.00  0.00           C
ATOM   3524  O   ALA C 152      27.218 -19.584  11.213  1.00  0.00           O
ATOM   3525  N   SER C 153      26.103 -21.535  11.498  1.00  0.00           N
ATOM   3526  CA  SER C 153      25.237 -21.398  10.367  1.00  0.00           C
ATOM   3527  CB  SER C 153      25.847 -22.116   9.136  1.00  0.00           C
ATOM   3528  OG  SER C 153      25.134 -21.842   7.942  1.00  0.00           O
ATOM   3529  C   SER C 153      23.941 -22.048  10.781  1.00  0.00           C
ATOM   3530  O   SER C 153      23.682 -23.223  10.480  1.00  0.00           O
ATOM   3531  N   VAL C 154      23.075 -21.300  11.520  1.00  0.00           N
ATOM   3532  CA  VAL C 154      21.813 -21.863  11.957  1.00  0.00           C
ATOM   3533  CB  VAL C 154      21.729 -22.309  13.409  1.00  0.00           C
ATOM   3534  CG1 VAL C 154      22.719 -23.441  13.596  1.00  0.00           C
ATOM   3535  CG2 VAL C 154      21.954 -21.165  14.405  1.00  0.00           C
ATOM   3536  C   VAL C 154      20.603 -21.025  11.669  1.00  0.00           C
ATOM   3537  O   VAL C 154      20.673 -19.813  11.471  1.00  0.00           O
ATOM   3538  N   LEU C 155      19.456 -21.715  11.561  1.00  0.00           N
ATOM   3539  CA  LEU C 155      18.172 -21.122  11.340  1.00  0.00           C
ATOM   3540  CB  LEU C 155      17.458 -21.530  10.017  1.00  0.00           C
ATOM   3541  CG  LEU C 155      16.036 -20.935   9.813  1.00  0.00           C
ATOM   3542  CD1 LEU C 155      16.013 -19.401   9.791  1.00  0.00           C
ATOM   3543  CD2 LEU C 155      15.353 -21.534   8.578  1.00  0.00           C
ATOM   3544  C   LEU C 155      17.363 -21.604  12.496  1.00  0.00           C
ATOM   3545  O   LEU C 155      16.860 -22.725  12.488  1.00  0.00           O
ATOM   3546  N   SER C 156      17.275 -20.767  13.547  1.00  0.00           N
ATOM   3547  CA  SER C 156      16.487 -21.140  14.684  1.00  0.00           C
ATOM   3548  CB  SER C 156      16.981 -20.694  16.070  1.00  0.00           C
ATOM   3549  OG  SER C 156      18.164 -21.373  16.470  1.00  0.00           O
ATOM   3550  C   SER C 156      15.134 -20.591  14.477  1.00  0.00           C
ATOM   3551  O   SER C 156      14.943 -19.374  14.443  1.00  0.00           O
ATOM   3552  N   ILE C 157      14.156 -21.502  14.324  1.00  0.00           N
ATOM   3553  CA  ILE C 157      12.815 -21.042  14.132  1.00  0.00           C
ATOM   3554  CB  ILE C 157      12.032 -21.817  13.101  1.00  0.00           C
ATOM   3555  CG2 ILE C 157      12.714 -21.603  11.735  1.00  0.00           C
ATOM   3556  CG1 ILE C 157      11.826 -23.279  13.502  1.00  0.00           C
ATOM   3557  CD1 ILE C 157      10.867 -23.997  12.579  1.00  0.00           C
ATOM   3558  C   ILE C 157      12.081 -20.940  15.440  1.00  0.00           C
ATOM   3559  O   ILE C 157      10.996 -20.365  15.481  1.00  0.00           O
ATOM   3560  N   GLY C 158      12.673 -21.437  16.549  1.00  0.00           N
ATOM   3561  CA  GLY C 158      12.007 -21.367  17.811  1.00  0.00           C
ATOM   3562  C   GLY C 158      12.965 -21.412  18.945  1.00  0.00           C
ATOM   3563  O   GLY C 158      14.109 -20.958  18.880  1.00  0.00           O
ATOM   3564  N   ASN C 159      12.429 -21.908  20.067  1.00  0.00           N
ATOM   3565  CA  ASN C 159      13.124 -22.069  21.312  1.00  0.00           C
ATOM   3566  CB  ASN C 159      13.009 -20.804  22.209  1.00  0.00           C
ATOM   3567  CG  ASN C 159      11.560 -20.446  22.563  1.00  0.00           C
ATOM   3568  OD1 ASN C 159      10.832 -21.101  23.303  1.00  0.00           O
ATOM   3569  ND2 ASN C 159      11.061 -19.387  21.888  1.00  0.00           N
ATOM   3570  C   ASN C 159      12.510 -23.267  21.979  1.00  0.00           C
ATOM   3571  O   ASN C 159      11.581 -23.880  21.442  1.00  0.00           O
ATOM   3572  N   ASP C 160      13.062 -23.677  23.148  1.00  0.00           N
ATOM   3573  CA  ASP C 160      12.509 -24.782  23.895  1.00  0.00           C
ATOM   3574  CB  ASP C 160      13.376 -25.225  25.097  1.00  0.00           C
ATOM   3575  CG  ASP C 160      12.756 -26.449  25.767  1.00  0.00           C
ATOM   3576  OD1 ASP C 160      12.201 -26.290  26.886  1.00  0.00           O
ATOM   3577  OD2 ASP C 160      12.822 -27.556  25.174  1.00  0.00           O
ATOM   3578  C   ASP C 160      11.184 -24.254  24.394  1.00  0.00           C
ATOM   3579  O   ASP C 160      11.136 -23.160  24.961  1.00  0.00           O
ATOM   3580  N   THR C 161      10.109 -25.059  24.208  1.00  0.00           N
ATOM   3581  CA  THR C 161       8.720 -24.790  24.526  1.00  0.00           C
ATOM   3582  CB  THR C 161       8.463 -24.014  25.818  1.00  0.00           C
ATOM   3583  CG2 THR C 161       6.958 -23.828  26.067  1.00  0.00           C
ATOM   3584  OG1 THR C 161       9.011 -24.740  26.911  1.00  0.00           O
ATOM   3585  C   THR C 161       8.093 -24.141  23.304  1.00  0.00           C
ATOM   3586  O   THR C 161       7.152 -24.721  22.754  1.00  0.00           O
ATOM   3587  N   LEU C 162       8.596 -22.972  22.806  1.00  0.00           N
ATOM   3588  CA  LEU C 162       8.024 -22.373  21.611  1.00  0.00           C
ATOM   3589  CB  LEU C 162       8.099 -20.830  21.505  1.00  0.00           C
ATOM   3590  CG  LEU C 162       7.368 -20.010  22.581  1.00  0.00           C
ATOM   3591  CD1 LEU C 162       7.610 -18.511  22.373  1.00  0.00           C
ATOM   3592  CD2 LEU C 162       5.860 -20.289  22.556  1.00  0.00           C
ATOM   3593  C   LEU C 162       8.701 -22.986  20.413  1.00  0.00           C
ATOM   3594  O   LEU C 162       9.512 -22.380  19.711  1.00  0.00           O
ATOM   3595  N   LYS C 163       8.374 -24.273  20.209  1.00  0.00           N
ATOM   3596  CA  LYS C 163       8.838 -25.132  19.158  1.00  0.00           C
ATOM   3597  CB  LYS C 163       8.646 -26.540  19.726  1.00  0.00           C
ATOM   3598  CG  LYS C 163       9.302 -27.754  19.107  1.00  0.00           C
ATOM   3599  CD  LYS C 163       8.997 -28.914  20.053  1.00  0.00           C
ATOM   3600  CE  LYS C 163       9.615 -30.264  19.732  1.00  0.00           C
ATOM   3601  NZ  LYS C 163       9.241 -31.202  20.814  1.00  0.00           N
ATOM   3602  C   LYS C 163       7.925 -24.734  18.018  1.00  0.00           C
ATOM   3603  O   LYS C 163       6.709 -24.620  18.220  1.00  0.00           O
ATOM   3604  N   ARG C 164       8.484 -24.492  16.803  1.00  0.00           N
ATOM   3605  CA  ARG C 164       7.635 -24.009  15.743  1.00  0.00           C
ATOM   3606  CB  ARG C 164       8.006 -22.525  15.503  1.00  0.00           C
ATOM   3607  CG  ARG C 164       7.141 -21.733  14.545  1.00  0.00           C
ATOM   3608  CD  ARG C 164       7.266 -20.212  14.725  1.00  0.00           C
ATOM   3609  NE  ARG C 164       8.593 -19.726  14.287  1.00  0.00           N
ATOM   3610  CZ  ARG C 164       8.783 -19.281  13.013  1.00  0.00           C
ATOM   3611  NH1 ARG C 164       7.729 -19.105  12.162  1.00  0.00           N
ATOM   3612  NH2 ARG C 164      10.042 -18.969  12.595  1.00  0.00           N
ATOM   3613  C   ARG C 164       7.545 -24.922  14.557  1.00  0.00           C
ATOM   3614  O   ARG C 164       8.554 -25.431  14.079  1.00  0.00           O
ATOM   3615  N   SER C 165       6.303 -25.202  14.091  1.00  0.00           N
ATOM   3616  CA  SER C 165       6.114 -26.127  12.989  1.00  0.00           C
ATOM   3617  CB  SER C 165       4.785 -26.884  13.093  1.00  0.00           C
ATOM   3618  OG  SER C 165       4.813 -27.688  14.263  1.00  0.00           O
ATOM   3619  C   SER C 165       6.233 -25.543  11.611  1.00  0.00           C
ATOM   3620  O   SER C 165       5.573 -24.552  11.306  1.00  0.00           O
ATOM   3621  N   ILE C 166       7.088 -26.144  10.741  1.00  0.00           N
ATOM   3622  CA  ILE C 166       7.246 -25.646   9.388  1.00  0.00           C
ATOM   3623  CB  ILE C 166       8.589 -25.922   8.732  1.00  0.00           C
ATOM   3624  CG2 ILE C 166       8.593 -25.264   7.330  1.00  0.00           C
ATOM   3625  CG1 ILE C 166       9.743 -25.321   9.538  1.00  0.00           C
ATOM   3626  CD1 ILE C 166      11.128 -25.768   9.066  1.00  0.00           C
ATOM   3627  C   ILE C 166       6.174 -26.313   8.555  1.00  0.00           C
ATOM   3628  O   ILE C 166       6.083 -27.539   8.496  1.00  0.00           O
ATOM   3629  N   THR C 167       5.374 -25.484   7.860  1.00  0.00           N
ATOM   3630  CA  THR C 167       4.289 -25.909   7.021  1.00  0.00           C
ATOM   3631  CB  THR C 167       2.939 -25.377   7.487  1.00  0.00           C
ATOM   3632  CG2 THR C 167       2.629 -25.859   8.918  1.00  0.00           C
ATOM   3633  OG1 THR C 167       2.944 -23.960   7.474  1.00  0.00           O
ATOM   3634  C   THR C 167       4.501 -25.488   5.580  1.00  0.00           C
ATOM   3635  O   THR C 167       5.174 -24.495   5.280  1.00  0.00           O
ATOM   3636  N   ASN C 168       3.855 -26.262   4.671  1.00  0.00           N
ATOM   3637  CA  ASN C 168       3.834 -26.128   3.231  1.00  0.00           C
ATOM   3638  CB  ASN C 168       2.972 -24.941   2.728  1.00  0.00           C
ATOM   3639  CG  ASN C 168       1.520 -25.168   3.154  1.00  0.00           C
ATOM   3640  OD1 ASN C 168       0.903 -26.189   2.849  1.00  0.00           O
ATOM   3641  ND2 ASN C 168       0.958 -24.185   3.905  1.00  0.00           N
ATOM   3642  C   ASN C 168       5.148 -26.226   2.498  1.00  0.00           C
ATOM   3643  O   ASN C 168       5.493 -25.404   1.643  1.00  0.00           O
ATOM   3644  N   VAL C 169       5.915 -27.277   2.875  1.00  0.00           N
ATOM   3645  CA  VAL C 169       7.187 -27.618   2.294  1.00  0.00           C
ATOM   3646  CB  VAL C 169       8.083 -28.413   3.227  1.00  0.00           C
ATOM   3647  CG1 VAL C 169       9.410 -28.819   2.550  1.00  0.00           C
ATOM   3648  CG2 VAL C 169       8.313 -27.570   4.486  1.00  0.00           C
ATOM   3649  C   VAL C 169       6.880 -28.424   1.052  1.00  0.00           C
ATOM   3650  O   VAL C 169       6.096 -29.378   1.075  1.00  0.00           O
ATOM   3651  N   GLY C 170       7.506 -28.008  -0.066  1.00  0.00           N
ATOM   3652  CA  GLY C 170       7.376 -28.609  -1.370  1.00  0.00           C
ATOM   3653  C   GLY C 170       8.323 -29.742  -1.566  1.00  0.00           C
ATOM   3654  O   GLY C 170       9.188 -29.996  -0.726  1.00  0.00           O
ATOM   3655  N   ALA C 171       8.163 -30.454  -2.707  1.00  0.00           N
ATOM   3656  CA  ALA C 171       9.008 -31.570  -3.039  1.00  0.00           C
ATOM   3657  CB  ALA C 171       8.507 -32.410  -4.220  1.00  0.00           C
ATOM   3658  C   ALA C 171      10.380 -31.094  -3.392  1.00  0.00           C
ATOM   3659  O   ALA C 171      10.556 -30.181  -4.199  1.00  0.00           O
ATOM   3660  N   GLY C 172      11.388 -31.713  -2.757  1.00  0.00           N
ATOM   3661  CA  GLY C 172      12.752 -31.364  -3.011  1.00  0.00           C
ATOM   3662  C   GLY C 172      13.352 -32.440  -3.852  1.00  0.00           C
ATOM   3663  O   GLY C 172      12.654 -33.243  -4.482  1.00  0.00           O
ATOM   3664  N   ARG C 173      14.698 -32.406  -3.906  1.00  0.00           N
ATOM   3665  CA  ARG C 173      15.494 -33.365  -4.613  1.00  0.00           C
ATOM   3666  CB  ARG C 173      16.911 -32.868  -4.944  1.00  0.00           C
ATOM   3667  CG  ARG C 173      16.967 -31.701  -5.924  1.00  0.00           C
ATOM   3668  CD  ARG C 173      18.356 -31.074  -6.045  1.00  0.00           C
ATOM   3669  NE  ARG C 173      18.576 -30.285  -4.793  1.00  0.00           N
ATOM   3670  CZ  ARG C 173      19.792 -29.741  -4.471  1.00  0.00           C
ATOM   3671  NH1 ARG C 173      20.881 -29.847  -5.290  1.00  0.00           N
ATOM   3672  NH2 ARG C 173      19.912 -29.052  -3.302  1.00  0.00           N
ATOM   3673  C   ARG C 173      15.679 -34.480  -3.635  1.00  0.00           C
ATOM   3674  O   ARG C 173      16.066 -34.254  -2.486  1.00  0.00           O
ATOM   3675  N   VAL C 174      15.367 -35.712  -4.069  1.00  0.00           N
ATOM   3676  CA  VAL C 174      15.529 -36.863  -3.228  1.00  0.00           C
ATOM   3677  CB  VAL C 174      14.324 -37.793  -3.265  1.00  0.00           C
ATOM   3678  CG1 VAL C 174      14.566 -39.033  -2.389  1.00  0.00           C
ATOM   3679  CG2 VAL C 174      13.079 -37.014  -2.798  1.00  0.00           C
ATOM   3680  C   VAL C 174      16.750 -37.549  -3.768  1.00  0.00           C
ATOM   3681  O   VAL C 174      16.721 -38.098  -4.871  1.00  0.00           O
ATOM   3682  N   SER C 175      17.859 -37.495  -3.001  1.00  0.00           N
ATOM   3683  CA  SER C 175      19.096 -38.124  -3.386  1.00  0.00           C
ATOM   3684  CB  SER C 175      19.889 -37.365  -4.485  1.00  0.00           C
ATOM   3685  OG  SER C 175      20.358 -36.102  -4.034  1.00  0.00           O
ATOM   3686  C   SER C 175      19.955 -38.288  -2.171  1.00  0.00           C
ATOM   3687  O   SER C 175      19.764 -37.609  -1.164  1.00  0.00           O
ATOM   3688  N   LYS C 176      20.964 -39.179  -2.262  1.00  0.00           N
ATOM   3689  CA  LYS C 176      21.878 -39.451  -1.181  1.00  0.00           C
ATOM   3690  CB  LYS C 176      22.769 -40.671  -1.464  1.00  0.00           C
ATOM   3691  CG  LYS C 176      21.964 -41.973  -1.426  1.00  0.00           C
ATOM   3692  CD  LYS C 176      22.777 -43.233  -1.709  1.00  0.00           C
ATOM   3693  CE  LYS C 176      21.939 -44.513  -1.672  1.00  0.00           C
ATOM   3694  NZ  LYS C 176      22.792 -45.669  -2.008  1.00  0.00           N
ATOM   3695  C   LYS C 176      22.730 -38.254  -0.846  1.00  0.00           C
ATOM   3696  O   LYS C 176      23.183 -38.109   0.290  1.00  0.00           O
ATOM   3697  N   ASP C 177      22.969 -37.378  -1.843  1.00  0.00           N
ATOM   3698  CA  ASP C 177      23.753 -36.182  -1.689  1.00  0.00           C
ATOM   3699  CB  ASP C 177      24.708 -35.946  -2.896  1.00  0.00           C
ATOM   3700  CG  ASP C 177      23.967 -35.743  -4.223  1.00  0.00           C
ATOM   3701  OD1 ASP C 177      23.135 -36.608  -4.605  1.00  0.00           O
ATOM   3702  OD2 ASP C 177      24.214 -34.692  -4.870  1.00  0.00           O
ATOM   3703  C   ASP C 177      22.910 -34.940  -1.487  1.00  0.00           C
ATOM   3704  O   ASP C 177      23.472 -33.852  -1.337  1.00  0.00           O
ATOM   3705  N   SER C 178      21.557 -35.064  -1.451  1.00  0.00           N
ATOM   3706  CA  SER C 178      20.703 -33.911  -1.328  1.00  0.00           C
ATOM   3707  CB  SER C 178      19.220 -34.184  -1.622  1.00  0.00           C
ATOM   3708  OG  SER C 178      18.450 -32.992  -1.536  1.00  0.00           O
ATOM   3709  C   SER C 178      20.832 -33.129  -0.059  1.00  0.00           C
ATOM   3710  O   SER C 178      20.943 -33.657   1.049  1.00  0.00           O
ATOM   3711  N   THR C 179      20.870 -31.800  -0.278  1.00  0.00           N
ATOM   3712  CA  THR C 179      20.972 -30.791   0.736  1.00  0.00           C
ATOM   3713  CB  THR C 179      21.857 -29.626   0.322  1.00  0.00           C
ATOM   3714  CG2 THR C 179      23.291 -30.125   0.076  1.00  0.00           C
ATOM   3715  OG1 THR C 179      21.360 -28.977  -0.844  1.00  0.00           O
ATOM   3716  C   THR C 179      19.603 -30.251   1.064  1.00  0.00           C
ATOM   3717  O   THR C 179      19.451 -29.513   2.035  1.00  0.00           O
ATOM   3718  N   ASP C 180      18.572 -30.610   0.265  1.00  0.00           N
ATOM   3719  CA  ASP C 180      17.217 -30.151   0.449  1.00  0.00           C
ATOM   3720  CB  ASP C 180      16.296 -30.533  -0.721  1.00  0.00           C
ATOM   3721  CG  ASP C 180      16.676 -29.712  -1.954  1.00  0.00           C
ATOM   3722  OD1 ASP C 180      17.468 -28.739  -1.860  1.00  0.00           O
ATOM   3723  OD2 ASP C 180      16.195 -30.081  -3.050  1.00  0.00           O
ATOM   3724  C   ASP C 180      16.642 -30.700   1.711  1.00  0.00           C
ATOM   3725  O   ASP C 180      17.037 -31.774   2.155  1.00  0.00           O
ATOM   3726  N   ALA C 181      15.672 -29.966   2.303  1.00  0.00           N
ATOM   3727  CA  ALA C 181      15.014 -30.318   3.541  1.00  0.00           C
ATOM   3728  CB  ALA C 181      13.928 -29.324   3.973  1.00  0.00           C
ATOM   3729  C   ALA C 181      14.335 -31.639   3.440  1.00  0.00           C
ATOM   3730  O   ALA C 181      14.403 -32.425   4.384  1.00  0.00           O
ATOM   3731  N   VAL C 182      13.741 -31.936   2.256  1.00  0.00           N
ATOM   3732  CA  VAL C 182      13.045 -33.170   2.000  1.00  0.00           C
ATOM   3733  CB  VAL C 182      12.338 -33.157   0.654  1.00  0.00           C
ATOM   3734  CG1 VAL C 182      11.753 -34.535   0.272  1.00  0.00           C
ATOM   3735  CG2 VAL C 182      11.233 -32.087   0.739  1.00  0.00           C
ATOM   3736  C   VAL C 182      14.027 -34.311   2.119  1.00  0.00           C
ATOM   3737  O   VAL C 182      13.698 -35.300   2.770  1.00  0.00           O
ATOM   3738  N   ASN C 183      15.265 -34.182   1.583  1.00  0.00           N
ATOM   3739  CA  ASN C 183      16.197 -35.269   1.709  1.00  0.00           C
ATOM   3740  CB  ASN C 183      16.740 -35.831   0.379  1.00  0.00           C
ATOM   3741  CG  ASN C 183      17.306 -37.244   0.603  1.00  0.00           C
ATOM   3742  OD1 ASN C 183      18.314 -37.527   1.247  1.00  0.00           O
ATOM   3743  ND2 ASN C 183      16.571 -38.230   0.037  1.00  0.00           N
ATOM   3744  C   ASN C 183      17.291 -34.886   2.681  1.00  0.00           C
ATOM   3745  O   ASN C 183      18.466 -35.206   2.494  1.00  0.00           O
ATOM   3746  N   GLY C 184      16.948 -34.061   3.702  1.00  0.00           N
ATOM   3747  CA  GLY C 184      17.910 -33.716   4.714  1.00  0.00           C
ATOM   3748  C   GLY C 184      17.879 -34.827   5.733  1.00  0.00           C
ATOM   3749  O   GLY C 184      18.849 -35.061   6.453  1.00  0.00           O
ATOM   3750  N   SER C 185      16.730 -35.530   5.811  1.00  0.00           N
ATOM   3751  CA  SER C 185      16.497 -36.597   6.725  1.00  0.00           C
ATOM   3752  CB  SER C 185      15.269 -36.233   7.554  1.00  0.00           C
ATOM   3753  OG  SER C 185      14.146 -36.052   6.708  1.00  0.00           O
ATOM   3754  C   SER C 185      16.263 -37.944   6.102  1.00  0.00           C
ATOM   3755  O   SER C 185      16.351 -38.954   6.805  1.00  0.00           O
ATOM   3756  N   GLN C 186      16.081 -38.003   4.759  1.00  0.00           N
ATOM   3757  CA  GLN C 186      15.765 -39.228   4.058  1.00  0.00           C
ATOM   3758  CB  GLN C 186      15.000 -38.968   2.755  1.00  0.00           C
ATOM   3759  CG  GLN C 186      13.586 -38.443   2.909  1.00  0.00           C
ATOM   3760  CD  GLN C 186      12.981 -38.162   1.529  1.00  0.00           C
ATOM   3761  OE1 GLN C 186      13.644 -37.923   0.520  1.00  0.00           O
ATOM   3762  NE2 GLN C 186      11.626 -38.239   1.480  1.00  0.00           N
ATOM   3763  C   GLN C 186      16.929 -40.135   3.752  1.00  0.00           C
ATOM   3764  O   GLN C 186      17.105 -40.633   2.637  1.00  0.00           O
ATOM   3765  N   LEU C 187      17.796 -40.302   4.765  1.00  0.00           N
ATOM   3766  CA  LEU C 187      18.946 -41.155   4.758  1.00  0.00           C
ATOM   3767  CB  LEU C 187      20.274 -40.367   4.704  1.00  0.00           C
ATOM   3768  CG  LEU C 187      20.426 -39.550   3.398  1.00  0.00           C
ATOM   3769  CD1 LEU C 187      21.607 -38.581   3.438  1.00  0.00           C
ATOM   3770  CD2 LEU C 187      20.511 -40.483   2.177  1.00  0.00           C
ATOM   3771  C   LEU C 187      18.907 -42.028   5.988  1.00  0.00           C
ATOM   3772  O   LEU C 187      19.638 -43.015   6.080  1.00  0.00           O
ATOM   3773  N   TYR C 188      18.017 -41.695   6.958  1.00  0.00           N
ATOM   3774  CA  TYR C 188      17.875 -42.400   8.204  1.00  0.00           C
ATOM   3775  CB  TYR C 188      16.959 -41.600   9.130  1.00  0.00           C
ATOM   3776  CG  TYR C 188      16.972 -42.107  10.526  1.00  0.00           C
ATOM   3777  CD1 TYR C 188      18.053 -41.784  11.355  1.00  0.00           C
ATOM   3778  CE1 TYR C 188      18.090 -42.230  12.675  1.00  0.00           C
ATOM   3779  CZ  TYR C 188      17.036 -42.995  13.172  1.00  0.00           C
ATOM   3780  OH  TYR C 188      17.066 -43.452  14.505  1.00  0.00           O
ATOM   3781  CE2 TYR C 188      15.954 -43.303  12.349  1.00  0.00           C
ATOM   3782  CD2 TYR C 188      15.913 -42.859  11.032  1.00  0.00           C
ATOM   3783  C   TYR C 188      17.289 -43.768   7.971  1.00  0.00           C
ATOM   3784  O   TYR C 188      17.733 -44.745   8.575  1.00  0.00           O
ATOM   3785  N   ALA C 189      16.291 -43.853   7.063  1.00  0.00           N
ATOM   3786  CA  ALA C 189      15.625 -45.078   6.718  1.00  0.00           C
ATOM   3787  CB  ALA C 189      14.429 -44.824   5.793  1.00  0.00           C
ATOM   3788  C   ALA C 189      16.588 -46.012   6.044  1.00  0.00           C
ATOM   3789  O   ALA C 189      16.556 -47.203   6.326  1.00  0.00           O
ATOM   3790  N   VAL C 190      17.497 -45.472   5.197  1.00  0.00           N
ATOM   3791  CA  VAL C 190      18.511 -46.201   4.458  1.00  0.00           C
ATOM   3792  CB  VAL C 190      19.340 -45.242   3.593  1.00  0.00           C
ATOM   3793  CG1 VAL C 190      20.562 -45.907   2.935  1.00  0.00           C
ATOM   3794  CG2 VAL C 190      18.443 -44.581   2.549  1.00  0.00           C
ATOM   3795  C   VAL C 190      19.453 -46.829   5.453  1.00  0.00           C
ATOM   3796  O   VAL C 190      19.753 -48.021   5.370  1.00  0.00           O
ATOM   3797  N   ALA C 191      19.873 -46.029   6.455  1.00  0.00           N
ATOM   3798  CA  ALA C 191      20.797 -46.427   7.469  1.00  0.00           C
ATOM   3799  CB  ALA C 191      21.143 -45.224   8.344  1.00  0.00           C
ATOM   3800  C   ALA C 191      20.284 -47.533   8.336  1.00  0.00           C
ATOM   3801  O   ALA C 191      21.034 -48.470   8.608  1.00  0.00           O
ATOM   3802  N   GLU C 192      19.002 -47.460   8.765  1.00  0.00           N
ATOM   3803  CA  GLU C 192      18.436 -48.483   9.607  1.00  0.00           C
ATOM   3804  CB  GLU C 192      17.117 -48.073  10.261  1.00  0.00           C
ATOM   3805  CG  GLU C 192      17.214 -46.932  11.257  1.00  0.00           C
ATOM   3806  CD  GLU C 192      15.891 -46.744  11.975  1.00  0.00           C
ATOM   3807  OE1 GLU C 192      14.837 -46.631  11.302  1.00  0.00           O
ATOM   3808  OE2 GLU C 192      15.923 -46.691  13.230  1.00  0.00           O
ATOM   3809  C   GLU C 192      18.134 -49.736   8.833  1.00  0.00           C
ATOM   3810  O   GLU C 192      18.453 -50.841   9.269  1.00  0.00           O
ATOM   3811  N   GLN C 193      17.547 -49.571   7.629  1.00  0.00           N
ATOM   3812  CA  GLN C 193      17.163 -50.642   6.747  1.00  0.00           C
ATOM   3813  CB  GLN C 193      16.235 -50.218   5.613  1.00  0.00           C
ATOM   3814  CG  GLN C 193      14.851 -49.900   6.164  1.00  0.00           C
ATOM   3815  CD  GLN C 193      13.962 -49.408   5.053  1.00  0.00           C
ATOM   3816  OE1 GLN C 193      13.653 -50.123   4.104  1.00  0.00           O
ATOM   3817  NE2 GLN C 193      13.511 -48.134   5.193  1.00  0.00           N
ATOM   3818  C   GLN C 193      18.315 -51.404   6.199  1.00  0.00           C
ATOM   3819  O   GLN C 193      18.134 -52.546   5.783  1.00  0.00           O
ATOM   3820  N   ALA C 194      19.524 -50.795   6.193  1.00  0.00           N
ATOM   3821  CA  ALA C 194      20.737 -51.417   5.730  1.00  0.00           C
ATOM   3822  CB  ALA C 194      21.960 -50.515   5.938  1.00  0.00           C
ATOM   3823  C   ALA C 194      20.997 -52.669   6.527  1.00  0.00           C
ATOM   3824  O   ALA C 194      21.508 -53.639   5.973  1.00  0.00           O
ATOM   3825  N   THR C 195      20.661 -52.673   7.844  1.00  0.00           N
ATOM   3826  CA  THR C 195      20.840 -53.826   8.690  1.00  0.00           C
ATOM   3827  CB  THR C 195      20.945 -53.525  10.163  1.00  0.00           C
ATOM   3828  CG2 THR C 195      22.219 -52.701  10.403  1.00  0.00           C
ATOM   3829  OG1 THR C 195      19.794 -52.853  10.654  1.00  0.00           O
ATOM   3830  C   THR C 195      19.771 -54.869   8.466  1.00  0.00           C
ATOM   3831  O   THR C 195      20.048 -56.059   8.615  1.00  0.00           O
ATOM   3832  N   LEU C 196      18.540 -54.438   8.081  1.00  0.00           N
ATOM   3833  CA  LEU C 196      17.402 -55.301   7.839  1.00  0.00           C
ATOM   3834  CB  LEU C 196      16.037 -54.575   7.863  1.00  0.00           C
ATOM   3835  CG  LEU C 196      15.567 -53.955   9.191  1.00  0.00           C
ATOM   3836  CD1 LEU C 196      14.253 -53.203   8.958  1.00  0.00           C
ATOM   3837  CD2 LEU C 196      15.412 -54.991  10.316  1.00  0.00           C
ATOM   3838  C   LEU C 196      17.454 -56.006   6.509  1.00  0.00           C
ATOM   3839  O   LEU C 196      16.612 -56.868   6.238  1.00  0.00           O
ATOM   3840  N   GLY C 197      18.452 -55.690   5.657  1.00  0.00           N
ATOM   3841  CA  GLY C 197      18.562 -56.343   4.390  1.00  0.00           C
ATOM   3842  C   GLY C 197      18.316 -55.485   3.200  1.00  0.00           C
ATOM   3843  O   GLY C 197      18.340 -56.024   2.092  1.00  0.00           O
ATOM   3844  N   TRP C 198      18.051 -54.160   3.372  1.00  0.00           N
ATOM   3845  CA  TRP C 198      17.864 -53.309   2.224  1.00  0.00           C
ATOM   3846  CB  TRP C 198      17.107 -51.996   2.500  1.00  0.00           C
ATOM   3847  CG  TRP C 198      16.827 -51.142   1.281  1.00  0.00           C
ATOM   3848  CD1 TRP C 198      15.834 -51.284   0.350  1.00  0.00           C
ATOM   3849  NE1 TRP C 198      15.971 -50.343  -0.645  1.00  0.00           N
ATOM   3850  CE2 TRP C 198      17.060 -49.557  -0.352  1.00  0.00           C
ATOM   3851  CZ2 TRP C 198      17.616 -48.477  -1.020  1.00  0.00           C
ATOM   3852  CH2 TRP C 198      18.744 -47.859  -0.472  1.00  0.00           C
ATOM   3853  CZ3 TRP C 198      19.297 -48.329   0.726  1.00  0.00           C
ATOM   3854  CE3 TRP C 198      18.742 -49.420   1.408  1.00  0.00           C
ATOM   3855  CD2 TRP C 198      17.620 -50.023   0.855  1.00  0.00           C
ATOM   3856  C   TRP C 198      19.270 -53.073   1.717  1.00  0.00           C
ATOM   3857  O   TRP C 198      20.210 -52.827   2.484  1.00  0.00           O
ATOM   3858  N   ASN C 199      19.430 -53.217   0.389  1.00  0.00           N
ATOM   3859  CA  ASN C 199      20.684 -53.111  -0.323  1.00  0.00           C
ATOM   3860  CB  ASN C 199      20.602 -53.723  -1.742  1.00  0.00           C
ATOM   3861  CG  ASN C 199      20.349 -55.225  -1.645  1.00  0.00           C
ATOM   3862  OD1 ASN C 199      21.115 -55.989  -1.052  1.00  0.00           O
ATOM   3863  ND2 ASN C 199      19.214 -55.666  -2.244  1.00  0.00           N
ATOM   3864  C   ASN C 199      21.261 -51.733  -0.482  1.00  0.00           C
ATOM   3865  O   ASN C 199      20.609 -50.825  -0.996  1.00  0.00           O
ATOM   3866  N   LEU C 200      22.555 -51.607  -0.093  1.00  0.00           N
ATOM   3867  CA  LEU C 200      23.338 -50.393  -0.150  1.00  0.00           C
ATOM   3868  CB  LEU C 200      24.272 -50.165   1.054  1.00  0.00           C
ATOM   3869  CG  LEU C 200      23.630 -50.042   2.447  1.00  0.00           C
ATOM   3870  CD1 LEU C 200      24.714 -49.900   3.524  1.00  0.00           C
ATOM   3871  CD2 LEU C 200      22.594 -48.915   2.520  1.00  0.00           C
ATOM   3872  C   LEU C 200      24.252 -50.510  -1.323  1.00  0.00           C
ATOM   3873  O   LEU C 200      23.835 -50.353  -2.471  1.00  0.00           O
ATOM   3874  N   THR C 201      12.620 -56.413  -2.358  1.00  0.00           N
ATOM   3875  CA  THR C 201      14.025 -56.440  -2.061  1.00  0.00           C
ATOM   3876  CB  THR C 201      14.863 -55.536  -2.969  1.00  0.00           C
ATOM   3877  CG2 THR C 201      14.621 -54.033  -2.699  1.00  0.00           C
ATOM   3878  OG1 THR C 201      16.243 -55.843  -2.831  1.00  0.00           O
ATOM   3879  C   THR C 201      14.229 -56.116  -0.565  1.00  0.00           C
ATOM   3880  O   THR C 201      13.328 -55.489   0.055  1.00  0.00           O
ATOM   3881  OXT THR C 201      15.291 -56.514  -0.018  1.00  0.00           O
END
