# Supplementary material for: Non-adaptive Evolution of Trimeric Autotransporters in Brucellaceae
Source: Front Microbiol. 2020 Nov 12;11:560667. doi: 10.3389/fmicb.2020.560667 (PMC7688925; doi:10.3389/fmicb.2020.560667)
Supplement: Supplementary file 2 [file Data_Sheet_1.ZIP › Neck-CC-MemAnch.pdb]

ATOM      1  N   VAL A 241     -55.921  19.085 -52.075
ATOM      2  H1  VAL A 241     -56.864  19.481 -51.900
ATOM      3  H2  VAL A 241     -56.005  18.101 -52.390
ATOM      4  H3  VAL A 241     -55.363  19.131 -51.201
ATOM      5  CA  VAL A 241     -55.230  19.896 -53.102
ATOM      6  CB  VAL A 241     -56.104  20.100 -54.332
ATOM      7  CG1 VAL A 241     -55.268  20.731 -55.463
ATOM      8  CG2 VAL A 241     -56.714  18.755 -54.774
ATOM      9  C   VAL A 241     -54.860  21.209 -52.471
ATOM     10  O   VAL A 241     -55.634  21.770 -51.692
ATOM     11  N   VAL A 242     -53.645  21.717 -52.795
ATOM     12  H   VAL A 242     -53.043  21.231 -53.425
ATOM     13  CA  VAL A 242     -53.120  22.966 -52.277
ATOM     14  CB  VAL A 242     -51.679  23.216 -52.725
ATOM     15  CG1 VAL A 242     -51.179  24.626 -52.337
ATOM     16  CG2 VAL A 242     -50.778  22.126 -52.123
ATOM     17  C   VAL A 242     -54.017  24.090 -52.751
ATOM     18  O   VAL A 242     -54.377  24.965 -51.964
ATOM     19  N   LEU A 243     -54.453  24.022 -54.031
ATOM     20  H   LEU A 243     -54.160  23.273 -54.619
ATOM     21  CA  LEU A 243     -55.308  24.988 -54.675
ATOM     22  CB  LEU A 243     -55.507  24.690 -56.173
ATOM     23  CG  LEU A 243     -54.249  24.880 -57.048
ATOM     24  CD1 LEU A 243     -54.502  24.383 -58.477
ATOM     25  CD2 LEU A 243     -53.729  26.328 -57.013
ATOM     26  C   LEU A 243     -56.673  25.057 -54.044
ATOM     27  O   LEU A 243     -57.292  26.121 -54.060
ATOM     28  N   ALA A 244     -57.161  23.927 -53.468
ATOM     29  H   ALA A 244     -56.623  23.089 -53.440
ATOM     30  CA  ALA A 244     -58.452  23.840 -52.832
ATOM     31  CB  ALA A 244     -58.806  22.414 -52.376
ATOM     32  C   ALA A 244     -58.521  24.740 -51.633
ATOM     33  O   ALA A 244     -59.554  25.376 -51.427
ATOM     34  N   ASN A 245     -57.415  24.833 -50.843
ATOM     35  H   ASN A 245     -56.589  24.320 -51.066
ATOM     36  CA  ASN A 245     -57.301  25.671 -49.662
ATOM     37  CB  ASN A 245     -57.294  27.194 -50.002
ATOM     38  CG  ASN A 245     -56.127  27.578 -50.895
ATOM     39  OD1 ASN A 245     -54.959  27.393 -50.564
ATOM     40  ND2 ASN A 245     -56.451  28.116 -52.097
ATOM     41 1HD2 ASN A 245     -55.731  28.368 -52.743
ATOM     42 2HD2 ASN A 245     -57.411  28.212 -52.360
ATOM     43  C   ASN A 245     -58.377  25.405 -48.631
ATOM     44  O   ASN A 245     -58.930  26.335 -48.033
ATOM     45  N   VAL A 246     -58.705  24.109 -48.398
ATOM     46  H   VAL A 246     -58.250  23.357 -48.869
ATOM     47  CA  VAL A 246     -59.723  23.740 -47.437
ATOM     48  CB  VAL A 246     -60.201  22.302 -47.567
ATOM     49  CG1 VAL A 246     -61.238  21.971 -46.472
ATOM     50  CG2 VAL A 246     -60.748  22.075 -48.988
ATOM     51  C   VAL A 246     -59.146  24.012 -46.064
ATOM     52  O   VAL A 246     -58.021  23.613 -45.755
ATOM     53  N   ALA A 247     -59.936  24.726 -45.231
ATOM     54  H   ALA A 247     -60.841  25.027 -45.520
ATOM     55  CA  ALA A 247     -59.556  25.117 -43.902
ATOM     56  CB  ALA A 247     -60.506  26.177 -43.320
ATOM     57  C   ALA A 247     -59.493  23.987 -42.915
ATOM     58  O   ALA A 247     -58.540  23.942 -42.136
ATOM     59  N   ASP A 248     -60.491  23.064 -42.907
ATOM     60  H   ASP A 248     -61.266  23.100 -43.532
ATOM     61  CA  ASP A 248     -60.472  21.962 -41.968
ATOM     62  CB  ASP A 248     -60.999  22.332 -40.547
ATOM     63  CG  ASP A 248     -62.486  22.695 -40.544
ATOM     64  OD1 ASP A 248     -62.830  23.817 -40.999
ATOM     65  OD2 ASP A 248     -63.297  21.856 -40.071
ATOM     66  C   ASP A 248     -61.211  20.735 -42.450
ATOM     67  O   ASP A 248     -62.074  20.816 -43.327
ATOM     68  N   GLY A 249     -60.846  19.562 -41.875
ATOM     69  H   GLY A 249     -60.128  19.539 -41.183
ATOM     70  CA  GLY A 249     -61.445  18.283 -42.177
ATOM     71  C   GLY A 249     -60.831  17.295 -41.231
ATOM     72  O   GLY A 249     -60.240  16.307 -41.664
ATOM     73  N   VAL A 250     -60.963  17.555 -39.912
ATOM     74  H   VAL A 250     -61.474  18.351 -39.597
ATOM     75  CA  VAL A 250     -60.375  16.741 -38.872
ATOM     76  CB  VAL A 250     -59.743  17.586 -37.769
ATOM     77  CG1 VAL A 250     -58.624  18.453 -38.374
ATOM     78  CG2 VAL A 250     -60.815  18.425 -37.040
ATOM     79  C   VAL A 250     -61.210  15.656 -38.228
ATOM     80  O   VAL A 250     -60.687  14.944 -37.365
ATOM     81  N   HIS A 251     -62.500  15.478 -38.612
ATOM     82  H   HIS A 251     -62.926  16.038 -39.318
ATOM     83  CA  HIS A 251     -63.334  14.466 -37.988
ATOM     84  CB  HIS A 251     -64.815  14.629 -38.403
ATOM     85  CG  HIS A 251     -65.774  13.686 -37.733
ATOM     86  ND1 HIS A 251     -66.194  12.495 -38.281
ATOM     87  CE1 HIS A 251     -67.044  11.930 -37.388
ATOM     88  NE2 HIS A 251     -67.200  12.673 -36.308
ATOM     89  CD2 HIS A 251     -66.399  13.779 -36.527
ATOM     90  C   HIS A 251     -62.865  13.065 -38.324
ATOM     91  O   HIS A 251     -62.607  12.258 -37.428
ATOM     92  N   LYS A 252     -62.718  12.784 -39.632
ATOM     93  H   LYS A 252     -62.912  13.482 -40.318
ATOM     94  CA  LYS A 252     -62.249  11.534 -40.189
ATOM     95  CB  LYS A 252     -63.317  10.521 -40.671
ATOM     96  CG  LYS A 252     -64.223   9.962 -39.573
ATOM     97  CD  LYS A 252     -65.258   8.960 -40.082
ATOM     98  CE  LYS A 252     -66.124   8.367 -38.972
ATOM     99  NZ  LYS A 252     -66.951   7.271 -39.510
ATOM    100  HZ1 LYS A 252     -66.343   6.468 -39.758
ATOM    101  HZ2 LYS A 252     -67.640   6.970 -38.795
ATOM    102  HZ3 LYS A 252     -67.454   7.589 -40.361
ATOM    103  C   LYS A 252     -61.350  11.921 -41.335
ATOM    104  O   LYS A 252     -61.113  13.116 -41.536
ATOM    105  N   ASN A 253     -60.822  10.935 -42.116
ATOM    106  H   ASN A 253     -61.030   9.972 -41.961
ATOM    107  CA  ASN A 253     -59.898  11.212 -43.196
ATOM    108  CB  ASN A 253     -59.449   9.916 -43.915
ATOM    109  CG  ASN A 253     -58.391  10.218 -44.971
ATOM    110  OD1 ASN A 253     -57.313  10.711 -44.649
ATOM    111  ND2 ASN A 253     -58.694   9.904 -46.257
ATOM    112 1HD2 ASN A 253     -58.029  10.078 -46.984
ATOM    113 2HD2 ASN A 253     -59.581   9.502 -46.480
ATOM    114  C   ASN A 253     -60.492  12.155 -44.197
ATOM    115  O   ASN A 253     -61.422  11.809 -44.926
ATOM    116  N   ASP A 254     -59.906  13.376 -44.238
ATOM    117  H   ASP A 254     -59.144  13.615 -43.642
ATOM    118  CA  ASP A 254     -60.350  14.420 -45.113
ATOM    119  CB  ASP A 254     -61.692  15.040 -44.602
ATOM    120  CG  ASP A 254     -62.368  15.902 -45.667
ATOM    121  OD1 ASP A 254     -62.700  15.370 -46.759
ATOM    122  OD2 ASP A 254     -62.552  17.118 -45.400
ATOM    123  C   ASP A 254     -59.204  15.417 -45.260
ATOM    124  O   ASP A 254     -58.086  15.019 -45.591
ATOM    125  N   ALA A 255     -59.466  16.730 -45.043
ATOM    126  H   ALA A 255     -60.368  17.029 -44.745
ATOM    127  CA  ALA A 255     -58.566  17.845 -45.158
ATOM    128  CB  ALA A 255     -59.327  19.138 -45.478
ATOM    129  C   ALA A 255     -57.630  18.125 -44.012
ATOM    130  O   ALA A 255     -57.685  17.492 -42.958
ATOM    131  N   VAL A 256     -56.711  19.100 -44.271
ATOM    132  H   VAL A 256     -56.736  19.537 -45.166
ATOM    133  CA  VAL A 256     -55.661  19.657 -43.439
ATOM    134  CB  VAL A 256     -56.034  20.786 -42.491
ATOM    135  CG1 VAL A 256     -56.445  21.963 -43.376
ATOM    136  CG2 VAL A 256     -57.061  20.372 -41.416
ATOM    137  C   VAL A 256     -54.727  18.673 -42.829
ATOM    138  O   VAL A 256     -54.182  18.853 -41.735
ATOM    139  N   ASN A 257     -54.457  17.624 -43.624
ATOM    140  H   ASN A 257     -54.884  17.527 -44.517
ATOM    141  CA  ASN A 257     -53.581  16.562 -43.252
ATOM    142  CB  ASN A 257     -53.635  15.412 -44.259
ATOM    143  CG  ASN A 257     -54.962  14.671 -44.158
ATOM    144  OD1 ASN A 257     -55.656  14.642 -43.144
ATOM    145  ND2 ASN A 257     -55.365  14.069 -45.306
ATOM    146 1HD2 ASN A 257     -56.265  13.634 -45.346
ATOM    147 2HD2 ASN A 257     -54.804  14.138 -46.131
ATOM    148  C   ASN A 257     -52.194  17.118 -43.233
ATOM    149  O   ASN A 257     -51.502  16.919 -42.241
ATOM    150  N   VAL A 258     -51.797  17.904 -44.272
ATOM    151  H   VAL A 258     -52.399  18.076 -45.048
ATOM    152  CA  VAL A 258     -50.478  18.493 -44.352
ATOM    153  CB  VAL A 258     -50.147  19.091 -45.709
ATOM    154  CG1 VAL A 258     -48.823  19.874 -45.710
ATOM    155  CG2 VAL A 258     -50.029  17.956 -46.722
ATOM    156  C   VAL A 258     -50.284  19.525 -43.269
ATOM    157  O   VAL A 258     -49.192  19.588 -42.710
ATOM    158  N   SER A 259     -51.324  20.320 -42.917
ATOM    159  H   SER A 259     -52.215  20.254 -43.357
ATOM    160  CA  SER A 259     -51.198  21.338 -41.895
ATOM    161  CB  SER A 259     -52.475  22.179 -41.767
ATOM    162  OG  SER A 259     -52.690  22.904 -42.971
ATOM    163  HG  SER A 259     -53.490  23.418 -42.826
ATOM    164  C   SER A 259     -50.897  20.708 -40.556
ATOM    165  O   SER A 259     -50.003  21.165 -39.836
ATOM    166  N   GLN A 260     -51.604  19.593 -40.243
ATOM    167  H   GLN A 260     -52.318  19.234 -40.850
ATOM    168  CA  GLN A 260     -51.419  18.868 -39.008
ATOM    169  CB  GLN A 260     -52.507  17.807 -38.803
ATOM    170  CG  GLN A 260     -53.883  18.427 -38.542
ATOM    171  CD  GLN A 260     -54.922  17.321 -38.475
ATOM    172  OE1 GLN A 260     -55.083  16.615 -37.481
ATOM    173  NE2 GLN A 260     -55.656  17.159 -39.609
ATOM    174 1HE2 GLN A 260     -56.359  16.450 -39.654
ATOM    175 2HE2 GLN A 260     -55.462  17.729 -40.408
ATOM    176  C   GLN A 260     -50.061  18.218 -39.006
ATOM    177  O   GLN A 260     -49.378  18.237 -37.984
ATOM    178  N   LEU A 261     -49.626  17.684 -40.174
ATOM    179  H   LEU A 261     -50.210  17.683 -40.980
ATOM    180  CA  LEU A 261     -48.345  17.046 -40.360
ATOM    181  CB  LEU A 261     -48.152  16.458 -41.762
ATOM    182  CG  LEU A 261     -48.938  15.181 -42.029
ATOM    183  CD1 LEU A 261     -48.922  14.856 -43.513
ATOM    184  CD2 LEU A 261     -48.346  14.027 -41.227
ATOM    185  C   LEU A 261     -47.210  17.988 -40.167
ATOM    186  O   LEU A 261     -46.216  17.586 -39.572
ATOM    187  N   LYS A 262     -47.333  19.256 -40.630
ATOM    188  H   LYS A 262     -48.156  19.561 -41.098
ATOM    189  CA  LYS A 262     -46.287  20.240 -40.489
ATOM    190  CB  LYS A 262     -46.562  21.551 -41.247
ATOM    191  CG  LYS A 262     -46.446  21.425 -42.769
ATOM    192  CD  LYS A 262     -46.571  22.757 -43.512
ATOM    193  CE  LYS A 262     -47.988  23.333 -43.549
ATOM    194  NZ  LYS A 262     -47.999  24.592 -44.319
ATOM    195  HZ1 LYS A 262     -47.740  24.409 -45.308
ATOM    196  HZ2 LYS A 262     -48.947  25.014 -44.285
ATOM    197  HZ3 LYS A 262     -47.317  25.255 -43.904
ATOM    198  C   LYS A 262     -46.088  20.580 -39.042
ATOM    199  O   LYS A 262     -44.948  20.696 -38.589
ATOM    200  N   THR A 283     -47.204  20.689 -38.281
ATOM    201  H   THR A 283     -48.113  20.579 -38.680
ATOM    202  CA  THR A 283     -47.178  21.008 -36.873
ATOM    203  CB  THR A 283     -48.586  21.218 -36.356
ATOM    204  CG2 THR A 283     -48.571  21.573 -34.855
ATOM    205  OG1 THR A 283     -49.191  22.291 -37.066
ATOM    206  HG1 THR A 283     -49.437  21.936 -37.926
ATOM    207  C   THR A 283     -46.513  19.864 -36.134
ATOM    208  O   THR A 283     -45.662  20.092 -35.273
ATOM    209  N   LEU A 284     -46.860  18.608 -36.505
ATOM    210  H   LEU A 284     -47.549  18.448 -37.207
ATOM    211  CA  LEU A 284     -46.309  17.422 -35.906
ATOM    212  CB  LEU A 284     -47.067  16.141 -36.276
ATOM    213  CG  LEU A 284     -48.474  16.033 -35.663
ATOM    214  CD1 LEU A 284     -49.218  14.833 -36.249
ATOM    215  CD2 LEU A 284     -48.433  15.985 -34.126
ATOM    216  C   LEU A 284     -44.854  17.252 -36.226
ATOM    217  O   LEU A 284     -44.118  16.774 -35.370
ATOM    218  N   ASP A 285     -44.399  17.649 -37.443
ATOM    219  H   ASP A 285     -45.016  18.006 -38.134
ATOM    220  CA  ASP A 285     -43.010  17.557 -37.846
ATOM    221  CB  ASP A 285     -42.737  17.976 -39.312
ATOM    222  CG  ASP A 285     -43.181  16.953 -40.357
ATOM    223  OD1 ASP A 285     -43.456  15.772 -40.022
ATOM    224  OD2 ASP A 285     -43.232  17.363 -41.546
ATOM    225  C   ASP A 285     -42.177  18.479 -37.007
ATOM    226  O   ASP A 285     -41.098  18.091 -36.557
ATOM    227  N   GLN A 286     -42.688  19.709 -36.749
ATOM    228  H   GLN A 286     -43.566  19.989 -37.134
ATOM    229  CA  GLN A 286     -42.011  20.704 -35.950
ATOM    230  CB  GLN A 286     -42.763  22.043 -35.965
ATOM    231  CG  GLN A 286     -42.710  22.758 -37.320
ATOM    232  CD  GLN A 286     -43.651  23.964 -37.348
ATOM    233  OE1 GLN A 286     -44.456  24.243 -36.459
ATOM    234  NE2 GLN A 286     -43.554  24.728 -38.467
ATOM    235 1HE2 GLN A 286     -44.135  25.534 -38.575
ATOM    236 2HE2 GLN A 286     -42.903  24.483 -39.186
ATOM    237  C   GLN A 286     -41.926  20.249 -34.519
ATOM    238  O   GLN A 286     -40.883  20.401 -33.880
ATOM    239  N   ALA A 287     -43.023  19.634 -34.011
ATOM    240  H   ALA A 287     -43.849  19.530 -34.559
ATOM    241  CA  ALA A 287     -43.117  19.134 -32.666
ATOM    242  CB  ALA A 287     -44.533  18.661 -32.319
ATOM    243  C   ALA A 287     -42.174  17.976 -32.474
ATOM    244  O   ALA A 287     -41.537  17.882 -31.429
ATOM    245  N   ASN A 288     -42.031  17.099 -33.501
ATOM    246  H   ASN A 288     -42.566  17.199 -34.333
ATOM    247  CA  ASN A 288     -41.165  15.946 -33.469
ATOM    248  CB  ASN A 288     -41.383  14.997 -34.661
ATOM    249  CG  ASN A 288     -40.561  13.739 -34.423
ATOM    250  OD1 ASN A 288     -40.794  12.992 -33.473
ATOM    251  ND2 ASN A 288     -39.535  13.526 -35.289
ATOM    252 1HD2 ASN A 288     -38.927  12.743 -35.159
ATOM    253 2HD2 ASN A 288     -39.369  14.167 -36.038
ATOM    254  C   ASN A 288     -39.721  16.383 -33.474
ATOM    255  O   ASN A 288     -38.899  15.785 -32.782
ATOM    256  N   ALA A 289     -39.383  17.444 -34.243
ATOM    257  H   ALA A 289     -40.052  17.904 -34.824
ATOM    258  CA  ALA A 289     -38.034  17.957 -34.303
ATOM    259  CB  ALA A 289     -37.887  19.096 -35.326
ATOM    260  C   ALA A 289     -37.679  18.518 -32.945
ATOM    261  O   ALA A 289     -36.558  18.334 -32.463
ATOM    262  N   TYR A 290     -38.672  19.167 -32.271
ATOM    263  H   TYR A 290     -39.564  19.322 -32.683
ATOM    264  CA  TYR A 290     -38.473  19.738 -30.973
ATOM    265  CB  TYR A 290     -39.557  20.778 -30.575
ATOM    266  CG  TYR A 290     -39.076  21.483 -29.341
ATOM    267  CD1 TYR A 290     -38.024  22.381 -29.403
ATOM    268  CE1 TYR A 290     -37.570  23.061 -28.262
ATOM    269  CZ  TYR A 290     -38.208  22.845 -27.036
ATOM    270  OH  TYR A 290     -37.762  23.524 -25.882
ATOM    271  HH  TYR A 290     -37.108  24.177 -26.156
ATOM    272  CE2 TYR A 290     -39.296  21.977 -26.965
ATOM    273  CD2 TYR A 290     -39.743  21.307 -28.102
ATOM    274  C   TYR A 290     -38.343  18.600 -29.968
ATOM    275  O   TYR A 290     -37.566  18.752 -29.031
ATOM    276  N   THR A 291     -39.073  17.449 -30.124
ATOM    277  H   THR A 291     -39.733  17.352 -30.869
ATOM    278  CA  THR A 291     -38.971  16.320 -29.209
ATOM    279  CB  THR A 291     -40.026  15.246 -29.334
ATOM    280  CG2 THR A 291     -41.400  15.807 -28.951
ATOM    281  OG1 THR A 291     -40.055  14.663 -30.625
ATOM    282  HG1 THR A 291     -40.626  13.888 -30.567
ATOM    283  C   THR A 291     -37.600  15.705 -29.314
ATOM    284  O   THR A 291     -37.083  15.191 -28.323
ATOM    285  N   ASP A 292     -36.975  15.744 -30.520
ATOM    286  H   ASP A 292     -37.433  16.118 -31.325
ATOM    287  CA  ASP A 292     -35.642  15.225 -30.742
ATOM    288  CB  ASP A 292     -35.227  15.286 -32.231
ATOM    289  CG  ASP A 292     -35.965  14.264 -33.103
ATOM    290  OD1 ASP A 292     -36.610  13.311 -32.592
ATOM    291  OD2 ASP A 292     -35.888  14.446 -34.345
ATOM    292  C   ASP A 292     -34.676  16.079 -29.954
ATOM    293  O   ASP A 292     -33.789  15.558 -29.273
ATOM    294  N   LYS A 293     -34.889  17.419 -29.992
ATOM    295  H   LYS A 293     -35.614  17.797 -30.565
ATOM    296  CA  LYS A 293     -34.091  18.391 -29.286
ATOM    297  CB  LYS A 293     -34.446  19.837 -29.673
ATOM    298  CG  LYS A 293     -34.031  20.207 -31.096
ATOM    299  CD  LYS A 293     -34.413  21.633 -31.485
ATOM    300  CE  LYS A 293     -34.057  21.979 -32.928
ATOM    301  NZ  LYS A 293     -34.495  23.354 -33.231
ATOM    302  HZ1 LYS A 293     -34.024  24.020 -32.590
ATOM    303  HZ2 LYS A 293     -34.248  23.591 -34.211
ATOM    304  HZ3 LYS A 293     -35.523  23.430 -33.110
ATOM    305  C   LYS A 293     -34.305  18.262 -27.798
ATOM    306  O   LYS A 293     -33.354  18.431 -27.034
ATOM    307  N   LYS A 294     -35.556  17.930 -27.369
ATOM    308  H   LYS A 294     -36.288  17.778 -28.024
ATOM    309  CA  LYS A 294     -35.947  17.749 -25.986
ATOM    310  CB  LYS A 294     -37.426  17.346 -25.761
ATOM    311  CG  LYS A 294     -38.529  18.381 -26.009
ATOM    312  CD  LYS A 294     -39.932  17.790 -25.785
ATOM    313  CE  LYS A 294     -41.112  18.736 -26.049
ATOM    314  NZ  LYS A 294     -42.400  18.031 -25.843
ATOM    315  HZ1 LYS A 294     -42.376  17.114 -26.330
ATOM    316  HZ2 LYS A 294     -42.553  17.880 -24.827
ATOM    317  HZ3 LYS A 294     -43.194  18.590 -26.223
ATOM    318  C   LYS A 294     -35.167  16.597 -25.435
ATOM    319  O   LYS A 294     -34.669  16.698 -24.321
ATOM    320  N   PHE A 295     -35.004  15.504 -26.226
ATOM    321  H   PHE A 295     -35.458  15.444 -27.112
ATOM    322  CA  PHE A 295     -34.267  14.334 -25.824
ATOM    323  CB  PHE A 295     -34.427  13.207 -26.866
ATOM    324  CG  PHE A 295     -33.623  11.967 -26.605
ATOM    325  CD1 PHE A 295     -33.908  11.116 -25.532
ATOM    326  CE1 PHE A 295     -33.167   9.950 -25.324
ATOM    327  CZ  PHE A 295     -32.143   9.610 -26.208
ATOM    328  CE2 PHE A 295     -31.868  10.435 -27.302
ATOM    329  CD2 PHE A 295     -32.611  11.601 -27.501
ATOM    330  C   PHE A 295     -32.819  14.657 -25.621
ATOM    331  O   PHE A 295     -32.246  14.198 -24.634
ATOM    332  N   GLY A 296     -32.217  15.488 -26.506
ATOM    333  H   GLY A 296     -32.697  15.846 -27.305
ATOM    334  CA  GLY A 296     -30.827  15.853 -26.373
ATOM    335  C   GLY A 296     -30.602  16.682 -25.136
ATOM    336  O   GLY A 296     -29.611  16.478 -24.432
ATOM    337  N   LYS A 297     -31.553  17.598 -24.827
ATOM    338  H   LYS A 297     -32.349  17.731 -25.413
ATOM    339  CA  LYS A 297     -31.483  18.464 -23.673
ATOM    340  CB  LYS A 297     -32.598  19.525 -23.647
ATOM    341  CG  LYS A 297     -32.489  20.621 -24.704
ATOM    342  CD  LYS A 297     -33.635  21.629 -24.615
ATOM    343  CE  LYS A 297     -33.624  22.685 -25.718
ATOM    344  NZ  LYS A 297     -34.748  23.623 -25.524
ATOM    345  HZ1 LYS A 297     -34.534  24.248 -24.724
ATOM    346  HZ2 LYS A 297     -34.873  24.196 -26.379
ATOM    347  HZ3 LYS A 297     -35.623  23.102 -25.321
ATOM    348  C   LYS A 297     -31.643  17.675 -22.406
ATOM    349  O   LYS A 297     -30.940  17.935 -21.432
ATOM    350  N   LEU A 298     -32.552  16.668 -22.412
ATOM    351  H   LEU A 298     -33.104  16.482 -23.217
ATOM    352  CA  LEU A 298     -32.818  15.821 -21.279
ATOM    353  CB  LEU A 298     -34.096  14.972 -21.430
ATOM    354  CG  LEU A 298     -35.395  15.814 -21.387
ATOM    355  CD1 LEU A 298     -36.622  14.979 -21.754
ATOM    356  CD2 LEU A 298     -35.586  16.559 -20.060
ATOM    357  C   LEU A 298     -31.636  14.945 -21.007
ATOM    358  O   LEU A 298     -31.326  14.716 -19.842
ATOM    359  N   ASN A 299     -30.928  14.466 -22.064
ATOM    360  H   ASN A 299     -31.221  14.635 -23.000
ATOM    361  CA  ASN A 299     -29.748  13.642 -21.921
ATOM    362  CB  ASN A 299     -29.123  13.187 -23.253
ATOM    363  CG  ASN A 299     -29.918  12.090 -23.938
ATOM    364  OD1 ASN A 299     -30.703  11.340 -23.361
ATOM    365  ND2 ASN A 299     -29.689  11.994 -25.271
ATOM    366 1HD2 ASN A 299     -30.130  11.274 -25.801
ATOM    367 2HD2 ASN A 299     -29.064  12.633 -25.719
ATOM    368  C   ASN A 299     -28.669  14.438 -21.253
ATOM    369  O   ASN A 299     -28.008  13.925 -20.352
ATOM    370  N   GLU A 300     -28.509  15.725 -21.652
ATOM    371  H   GLU A 300     -29.062  16.111 -22.389
ATOM    372  CA  GLU A 300     -27.518  16.615 -21.093
ATOM    373  CB  GLU A 300     -27.464  17.964 -21.827
ATOM    374  CG  GLU A 300     -26.884  17.873 -23.244
ATOM    375  CD  GLU A 300     -27.023  19.191 -24.013
ATOM    376  OE1 GLU A 300     -27.639  20.174 -23.520
ATOM    377  OE2 GLU A 300     -26.491  19.221 -25.153
ATOM    378  C   GLU A 300     -27.827  16.899 -19.648
ATOM    379  O   GLU A 300     -26.910  16.954 -18.827
ATOM    380  N   ASP A 301     -29.132  17.057 -19.310
ATOM    381  H   ASP A 301     -29.850  17.025 -20.000
ATOM    382  CA  ASP A 301     -29.585  17.319 -17.965
ATOM    383  CB  ASP A 301     -31.083  17.679 -17.883
ATOM    384  CG  ASP A 301     -31.372  19.092 -18.405
ATOM    385  OD1 ASP A 301     -30.434  19.914 -18.589
ATOM    386  OD2 ASP A 301     -32.579  19.370 -18.629
ATOM    387  C   ASP A 301     -29.324  16.131 -17.079
ATOM    388  O   ASP A 301     -28.932  16.314 -15.929
ATOM    389  N   ILE A 302     -29.511  14.891 -17.598
ATOM    390  H   ILE A 302     -29.865  14.776 -18.521
ATOM    391  CA  ILE A 302     -29.268  13.663 -16.871
ATOM    392  CB  ILE A 302     -29.883  12.460 -17.568
ATOM    393  CG2 ILE A 302     -29.366  11.117 -17.012
ATOM    394  CG1 ILE A 302     -31.412  12.600 -17.466
ATOM    395  CD1 ILE A 302     -32.206  11.639 -18.336
ATOM    396  C   ILE A 302     -27.787  13.512 -16.610
ATOM    397  O   ILE A 302     -27.402  13.114 -15.511
ATOM    398  N   VAL A 303     -26.921  13.872 -17.590
ATOM    399  H   VAL A 303     -27.243  14.194 -18.477
ATOM    400  CA  VAL A 303     -25.482  13.789 -17.425
ATOM    401  CB  VAL A 303     -24.724  14.043 -18.723
ATOM    402  CG1 VAL A 303     -23.199  14.137 -18.499
ATOM    403  CG2 VAL A 303     -25.059  12.897 -19.694
ATOM    404  C   VAL A 303     -25.087  14.789 -16.350
ATOM    405  O   VAL A 303     -24.255  14.470 -15.503
ATOM    406  N   ALA A 304     -25.726  15.989 -16.328
ATOM    407  H   ALA A 304     -26.404  16.223 -17.020
ATOM    408  CA  ALA A 304     -25.458  17.023 -15.354
ATOM    409  CB  ALA A 304     -26.209  18.335 -15.645
ATOM    410  C   ALA A 304     -25.844  16.575 -13.968
ATOM    411  O   ALA A 304     -25.114  16.862 -13.020
ATOM    412  N   THR A 305     -26.987  15.851 -13.823
ATOM    413  H   THR A 305     -27.593  15.671 -14.594
ATOM    414  CA  THR A 305     -27.433  15.341 -12.543
ATOM    415  CB  THR A 305     -28.848  14.819 -12.503
ATOM    416  CG2 THR A 305     -29.801  15.980 -12.784
ATOM    417  OG1 THR A 305     -29.056  13.783 -13.447
ATOM    418  HG1 THR A 305     -29.920  13.415 -13.252
ATOM    419  C   THR A 305     -26.485  14.276 -12.058
ATOM    420  O   THR A 305     -26.225  14.202 -10.858
ATOM    421  N   ARG A 306     -25.928  13.451 -12.989
ATOM    422  H   ARG A 306     -26.203  13.499 -13.946
ATOM    423  CA  ARG A 306     -24.970  12.415 -12.665
ATOM    424  CB  ARG A 306     -24.471  11.587 -13.867
ATOM    425  CG  ARG A 306     -25.504  10.660 -14.478
ATOM    426  CD  ARG A 306     -24.990   9.795 -15.625
ATOM    427  NE  ARG A 306     -26.155   9.040 -16.177
ATOM    428  HE  ARG A 306     -26.600   9.393 -17.000
ATOM    429  CZ  ARG A 306     -26.631   7.887 -15.608
ATOM    430  NH1 ARG A 306     -27.701   7.276 -16.196
ATOM    431 1HH1 ARG A 306     -28.105   7.655 -17.029
ATOM    432 2HH1 ARG A 306     -28.054   6.415 -15.832
ATOM    433  NH2 ARG A 306     -26.075   7.330 -14.486
ATOM    434 1HH2 ARG A 306     -25.285   7.749 -14.032
ATOM    435 2HH2 ARG A 306     -26.439   6.475 -14.118
ATOM    436  C   ARG A 306     -23.734  13.066 -12.116
ATOM    437  O   ARG A 306     -23.196  12.607 -11.112
ATOM    438  N   ILE A 307     -23.301  14.187 -12.744
ATOM    439  H   ILE A 307     -23.776  14.531 -13.550
ATOM    440  CA  ILE A 307     -22.145  14.946 -12.345
ATOM    441  CB  ILE A 307     -21.786  16.003 -13.388
ATOM    442  CG2 ILE A 307     -20.814  17.073 -12.855
ATOM    443  CG1 ILE A 307     -21.269  15.298 -14.659
ATOM    444  CD1 ILE A 307     -21.126  16.215 -15.874
ATOM    445  C   ILE A 307     -22.386  15.536 -10.977
ATOM    446  O   ILE A 307     -21.479  15.449 -10.154
ATOM    447  N   GLU A 308     -23.605  16.074 -10.681
ATOM    448  H   GLU A 308     -24.336  16.118 -11.356
ATOM    449  CA  GLU A 308     -23.902  16.649  -9.385
ATOM    450  CB  GLU A 308     -25.288  17.325  -9.216
ATOM    451  CG  GLU A 308     -25.535  18.668  -9.939
ATOM    452  CD  GLU A 308     -26.932  19.253  -9.605
ATOM    453  OE1 GLU A 308     -27.702  18.641  -8.818
ATOM    454  OE2 GLU A 308     -27.261  20.346 -10.143
ATOM    455  C   GLU A 308     -23.830  15.584  -8.322
ATOM    456  O   GLU A 308     -23.306  15.843  -7.243
ATOM    457  N   ALA A 309     -24.313  14.350  -8.616
ATOM    458  H   ALA A 309     -24.766  14.170  -9.486
ATOM    459  CA  ALA A 309     -24.292  13.242  -7.685
ATOM    460  CB  ALA A 309     -25.069  12.026  -8.216
ATOM    461  C   ALA A 309     -22.881  12.799  -7.382
ATOM    462  O   ALA A 309     -22.532  12.551  -6.226
ATOM    463  N   ARG A 310     -22.017  12.748  -8.422
ATOM    464  H   ARG A 310     -22.323  12.955  -9.348
ATOM    465  CA  ARG A 310     -20.633  12.349  -8.298
ATOM    466  CB  ARG A 310     -19.975  12.244  -9.681
ATOM    467  CG  ARG A 310     -20.553  11.057 -10.449
ATOM    468  CD  ARG A 310     -20.109  10.957 -11.898
ATOM    469  NE  ARG A 310     -21.020   9.955 -12.524
ATOM    470  HE  ARG A 310     -21.692   9.490 -11.944
ATOM    471  CZ  ARG A 310     -21.004   9.701 -13.868
ATOM    472  NH1 ARG A 310     -21.907   8.818 -14.380
ATOM    473 1HH1 ARG A 310     -22.577   8.383 -13.779
ATOM    474 2HH1 ARG A 310     -21.922   8.623 -15.360
ATOM    475  NH2 ARG A 310     -20.117  10.312 -14.709
ATOM    476 1HH2 ARG A 310     -19.447  10.964 -14.355
ATOM    477 2HH2 ARG A 310     -20.133  10.111 -15.688
ATOM    478  C   ARG A 310     -19.893  13.363  -7.467
ATOM    479  O   ARG A 310     -19.131  13.008  -6.566
ATOM    480  N   GLN A 311     -20.180  14.659  -7.711
ATOM    481  H   GLN A 311     -20.834  14.905  -8.417
ATOM    482  CA  GLN A 311     -19.604  15.770  -7.014
ATOM    483  CB  GLN A 311     -20.025  17.108  -7.635
ATOM    484  CG  GLN A 311     -19.326  17.356  -8.981
ATOM    485  CD  GLN A 311     -19.773  18.666  -9.623
ATOM    486  OE1 GLN A 311     -20.698  19.368  -9.214
ATOM    487  NE2 GLN A 311     -19.056  19.026 -10.718
ATOM    488 1HE2 GLN A 311     -19.257  19.887 -11.184
ATOM    489 2HE2 GLN A 311     -18.382  18.398 -11.109
ATOM    490  C   GLN A 311     -20.013  15.723  -5.570
ATOM    491  O   GLN A 311     -19.182  16.001  -4.713
ATOM    492  N   ALA A 312     -21.278  15.323  -5.269
ATOM    493  H   ALA A 312     -21.943  15.186  -5.993
ATOM    494  CA  ALA A 312     -21.813  15.196  -3.930
ATOM    495  CB  ALA A 312     -23.301  14.809  -3.920
ATOM    496  C   ALA A 312     -21.067  14.126  -3.176
ATOM    497  O   ALA A 312     -20.762  14.301  -1.996
ATOM    498  N   ALA A 313     -20.732  12.998  -3.852
ATOM    499  H   ALA A 313     -21.079  12.839  -4.776
ATOM    500  CA  ALA A 313     -19.984  11.915  -3.250
ATOM    501  CB  ALA A 313     -19.878  10.705  -4.185
ATOM    502  C   ALA A 313     -18.585  12.380  -2.907
ATOM    503  O   ALA A 313     -18.067  12.065  -1.831
ATOM    504  N   ALA A 314     -17.970  13.189  -3.814
ATOM    505  H   ALA A 314     -18.402  13.377  -4.696
ATOM    506  CA  ALA A 314     -16.649  13.750  -3.634
ATOM    507  CB  ALA A 314     -16.154  14.531  -4.865
ATOM    508  C   ALA A 314     -16.665  14.684  -2.444
ATOM    509  O   ALA A 314     -15.713  14.697  -1.669
ATOM    510  N   ILE A 315     -17.772  15.456  -2.264
ATOM    511  H   ILE A 315     -18.476  15.465  -2.964
ATOM    512  CA  ILE A 315     -18.006  16.371  -1.166
ATOM    513  CB  ILE A 315     -19.300  17.164  -1.359
ATOM    514  CG2 ILE A 315     -19.873  17.781  -0.062
ATOM    515  CG1 ILE A 315     -19.113  18.150  -2.515
ATOM    516  CD1 ILE A 315     -20.410  18.780  -3.008
ATOM    517  C   ILE A 315     -18.066  15.584   0.107
ATOM    518  O   ILE A 315     -17.479  16.029   1.086
ATOM    519  N   GLY A 316     -18.722  14.394   0.118
ATOM    520  H   GLY A 316     -19.260  14.107  -0.669
ATOM    521  CA  GLY A 316     -18.818  13.564   1.297
ATOM    522  C   GLY A 316     -17.460  13.100   1.738
ATOM    523  O   GLY A 316     -17.149  13.160   2.931
ATOM    524  N   LEU A 317     -16.601  12.677   0.775
ATOM    525  H   LEU A 317     -16.886  12.600  -0.180
ATOM    526  CA  LEU A 317     -15.269  12.232   1.117
ATOM    527  CB  LEU A 317     -14.510  11.542  -0.015
ATOM    528  CG  LEU A 317     -15.043  10.162  -0.402
ATOM    529  CD1 LEU A 317     -14.250   9.664  -1.594
ATOM    530  CD2 LEU A 317     -15.029   9.147   0.748
ATOM    531  C   LEU A 317     -14.382  13.348   1.597
ATOM    532  O   LEU A 317     -13.617  13.179   2.547
ATOM    533  N   ALA A 318     -14.506  14.532   0.967
ATOM    534  H   ALA A 318     -15.125  14.644   0.199
ATOM    535  CA  ALA A 318     -13.740  15.700   1.314
ATOM    536  CB  ALA A 318     -13.902  16.812   0.273
ATOM    537  C   ALA A 318     -14.156  16.177   2.685
ATOM    538  O   ALA A 318     -13.319  16.651   3.451
ATOM    539  N   ALA A 319     -15.461  16.020   3.026
ATOM    540  H   ALA A 319     -16.105  15.668   2.365
ATOM    541  CA  ALA A 319     -16.065  16.374   4.283
ATOM    542  CB  ALA A 319     -17.584  16.158   4.301
ATOM    543  C   ALA A 319     -15.466  15.505   5.345
ATOM    544  O   ALA A 319     -15.088  16.011   6.399
ATOM    545  N   ALA A 320     -15.292  14.190   5.055
ATOM    546  H   ALA A 320     -15.675  13.798   4.219
ATOM    547  CA  ALA A 320     -14.695  13.252   5.973
ATOM    548  CB  ALA A 320     -14.544  11.859   5.372
ATOM    549  C   ALA A 320     -13.293  13.695   6.270
ATOM    550  O   ALA A 320     -12.912  13.777   7.433
ATOM    551  N   SER A 321     -12.556  14.111   5.218
ATOM    552  H   SER A 321     -12.920  14.030   4.290
ATOM    553  CA  SER A 321     -11.197  14.575   5.285
ATOM    554  CB  SER A 321     -10.613  14.817   3.886
ATOM    555  OG  SER A 321     -10.505  13.603   3.161
ATOM    556  HG  SER A 321     -10.048  13.822   2.345
ATOM    557  C   SER A 321     -11.010  15.847   6.089
ATOM    558  O   SER A 321      -9.871  16.183   6.420
ATOM    559  N   LEU A 322     -12.110  16.568   6.432
ATOM    560  H   LEU A 322     -13.041  16.267   6.226
ATOM    561  CA  LEU A 322     -12.081  17.806   7.170
ATOM    562  CB  LEU A 322     -13.415  18.568   7.095
ATOM    563  CG  LEU A 322     -13.776  18.959   5.642
ATOM    564  CD1 LEU A 322     -15.157  19.632   5.548
ATOM    565  CD2 LEU A 322     -12.629  19.678   4.903
ATOM    566  C   LEU A 322     -11.617  17.667   8.601
ATOM    567  O   LEU A 322     -11.449  16.564   9.120
ATOM    568  N   ARG A 323     -11.334  18.826   9.240
ATOM    569  H   ARG A 323     -11.476  19.701   8.785
ATOM    570  CA  ARG A 323     -10.810  18.928  10.581
ATOM    571  CB  ARG A 323     -10.495  20.369  10.990
ATOM    572  CG  ARG A 323      -9.251  20.367  11.841
ATOM    573  CD  ARG A 323      -8.956  21.582  12.688
ATOM    574  NE  ARG A 323      -9.647  21.326  13.983
ATOM    575  HE  ARG A 323     -10.445  20.723  13.997
ATOM    576  CZ  ARG A 323      -9.239  21.944  15.133
ATOM    577  NH1 ARG A 323      -9.985  21.824  16.261
ATOM    578 1HH1 ARG A 323     -10.813  21.266  16.279
ATOM    579 2HH1 ARG A 323      -9.683  22.254  17.115
ATOM    580  NH2 ARG A 323      -8.078  22.656  15.197
ATOM    581 1HH2 ARG A 323      -7.449  22.681  14.412
ATOM    582 2HH2 ARG A 323      -7.810  23.063  16.067
ATOM    583  C   ARG A 323     -11.708  18.481  11.717
ATOM    584  O   ARG A 323     -12.879  18.861  11.773
ATOM    585  N   TYR A 324     -11.151  17.661  12.656
ATOM    586  H   TYR A 324     -10.203  17.371  12.574
ATOM    587  CA  TYR A 324     -11.840  17.188  13.850
ATOM    588  CB  TYR A 324     -12.424  15.749  13.843
ATOM    589  CG  TYR A 324     -13.260  15.559  12.644
ATOM    590  CD1 TYR A 324     -12.672  14.798  11.639
ATOM    591  CE1 TYR A 324     -13.344  14.574  10.452
ATOM    592  CZ  TYR A 324     -14.599  15.122  10.245
ATOM    593  OH  TYR A 324     -15.233  14.865   9.019
ATOM    594  HH  TYR A 324     -14.581  14.454   8.441
ATOM    595  CE2 TYR A 324     -15.189  15.909  11.240
ATOM    596  CD2 TYR A 324     -14.519  16.137  12.445
ATOM    597  C   TYR A 324     -10.660  16.977  14.770
ATOM    598  O   TYR A 324      -9.758  16.221  14.397
ATOM    599  N   ASP A 325     -10.593  17.626  15.964
ATOM    600  H   ASP A 325     -11.301  18.250  16.285
ATOM    601  CA  ASP A 325      -9.459  17.421  16.851
ATOM    602  CB  ASP A 325      -8.331  18.467  16.713
ATOM    603  CG  ASP A 325      -7.574  18.176  15.437
ATOM    604  OD1 ASP A 325      -6.731  17.242  15.423
ATOM    605  OD2 ASP A 325      -7.914  18.831  14.424
ATOM    606  C   ASP A 325      -9.782  17.370  18.302
ATOM    607  O   ASP A 325     -10.690  18.062  18.758
ATOM    608  N   ASP A 326      -9.066  16.490  19.045
ATOM    609  H   ASP A 326      -8.355  15.906  18.655
ATOM    610  CA  ASP A 326      -9.234  16.385  20.474
ATOM    611  CB  ASP A 326      -8.972  14.999  21.118
ATOM    612  CG  ASP A 326     -10.117  14.021  20.879
ATOM    613  OD1 ASP A 326     -10.831  13.679  21.859
ATOM    614  OD2 ASP A 326     -10.282  13.565  19.719
ATOM    615  C   ASP A 326      -8.290  17.325  21.168
ATOM    616  O   ASP A 326      -8.611  17.791  22.261
ATOM    617  N   ARG A 327      -7.119  17.647  20.549
ATOM    618  H   ARG A 327      -6.876  17.277  19.656
ATOM    619  CA  ARG A 327      -6.134  18.499  21.178
ATOM    620  CB  ARG A 327      -4.717  18.465  20.561
ATOM    621  CG  ARG A 327      -4.020  17.146  20.908
ATOM    622  CD  ARG A 327      -2.497  17.239  20.980
ATOM    623  NE  ARG A 327      -1.891  17.275  19.616
ATOM    624  HE  ARG A 327      -2.427  16.948  18.836
ATOM    625  CZ  ARG A 327      -0.598  17.695  19.436
ATOM    626  NH1 ARG A 327      -0.035  17.615  18.197
ATOM    627 1HH1 ARG A 327      -0.537  17.188  17.443
ATOM    628 2HH1 ARG A 327       0.910  17.909  18.059
ATOM    629  NH2 ARG A 327       0.148  18.201  20.464
ATOM    630 1HH2 ARG A 327      -0.240  18.274  21.382
ATOM    631 2HH2 ARG A 327       1.086  18.503  20.305
ATOM    632  C   ARG A 327      -6.542  19.923  21.491
ATOM    633  O   ARG A 327      -7.076  20.637  20.641
ATOM    634  N   PRO A 328      -6.266  20.334  22.739
ATOM    635  CA  PRO A 328      -6.602  21.624  23.304
ATOM    636  CB  PRO A 328      -6.075  21.597  24.738
ATOM    637  CG  PRO A 328      -6.007  20.129  25.111
ATOM    638  CD  PRO A 328      -5.697  19.458  23.776
ATOM    639  C   PRO A 328      -6.151  22.913  22.698
ATOM    640  O   PRO A 328      -5.003  23.010  22.267
ATOM    641  N   GLY A 329      -7.083  23.897  22.668
ATOM    642  H   GLY A 329      -8.010  23.717  22.982
ATOM    643  CA  GLY A 329      -6.842  25.251  22.241
ATOM    644  C   GLY A 329      -6.568  25.518  20.812
ATOM    645  O   GLY A 329      -6.027  26.588  20.517
ATOM    646  N   LYS A 330      -6.905  24.578  19.908
ATOM    647  H   LYS A 330      -7.366  23.722  20.134
ATOM    648  CA  LYS A 330      -6.567  24.830  18.540
ATOM    649  CB  LYS A 330      -5.682  23.690  17.975
ATOM    650  CG  LYS A 330      -4.530  23.300  18.924
ATOM    651  CD  LYS A 330      -3.457  24.352  19.154
ATOM    652  CE  LYS A 330      -2.420  23.901  20.202
ATOM    653  NZ  LYS A 330      -1.437  24.975  20.438
ATOM    654  HZ1 LYS A 330      -1.923  25.825  20.780
ATOM    655  HZ2 LYS A 330      -0.757  24.658  21.152
ATOM    656  HZ3 LYS A 330      -0.936  25.194  19.559
ATOM    657  C   LYS A 330      -7.744  24.983  17.654
ATOM    658  O   LYS A 330      -8.662  24.151  17.645
ATOM    659  N   ILE A 331      -7.743  26.084  16.864
ATOM    660  H   ILE A 331      -7.001  26.727  16.886
ATOM    661  CA  ILE A 331      -8.792  26.390  15.922
ATOM    662  CB  ILE A 331      -9.498  27.711  16.199
ATOM    663  CG2 ILE A 331     -10.484  28.037  15.056
ATOM    664  CG1 ILE A 331     -10.160  27.679  17.585
ATOM    665  CD1 ILE A 331     -10.708  29.018  18.076
ATOM    666  C   ILE A 331      -8.096  26.423  14.595
ATOM    667  O   ILE A 331      -7.113  27.153  14.440
ATOM    668  N   SER A 332      -8.586  25.619  13.617
ATOM    669  H   SER A 332      -9.418  25.080  13.747
ATOM    670  CA  SER A 332      -7.948  25.627  12.327
ATOM    671  CB  SER A 332      -6.694  24.722  12.287
ATOM    672  OG  SER A 332      -6.036  24.780  11.031
ATOM    673  HG  SER A 332      -5.178  24.372  11.176
ATOM    674  C   SER A 332      -8.875  25.217  11.224
ATOM    675  O   SER A 332      -9.856  24.499  11.432
ATOM    676  N   ALA A 333      -8.555  25.724  10.012
ATOM    677  H   ALA A 333      -7.744  26.294   9.890
ATOM    678  CA  ALA A 333      -9.291  25.456   8.812
ATOM    679  CB  ALA A 333      -9.574  26.715   7.978
ATOM    680  C   ALA A 333      -8.531  24.477   7.961
ATOM    681  O   ALA A 333      -7.392  24.716   7.551
ATOM    682  N   ALA A 334      -9.182  23.326   7.713
ATOM    683  H   ALA A 334     -10.072  23.179   8.100
ATOM    684  CA  ALA A 334      -8.721  22.227   6.925
ATOM    685  CB  ALA A 334      -9.197  20.858   7.433
ATOM    686  C   ALA A 334      -9.203  22.356   5.527
ATOM    687  O   ALA A 334     -10.381  22.633   5.323
ATOM    688  N   ILE A 335      -8.296  22.163   4.544
ATOM    689  H   ILE A 335      -7.343  21.937   4.736
ATOM    690  CA  ILE A 335      -8.660  22.241   3.156
ATOM    691  CB  ILE A 335      -7.830  23.234   2.356
ATOM    692  CG2 ILE A 335      -8.274  23.203   0.872
ATOM    693  CG1 ILE A 335      -7.999  24.652   2.947
ATOM    694  CD1 ILE A 335      -7.028  25.692   2.396
ATOM    695  C   ILE A 335      -8.455  20.843   2.633
ATOM    696  O   ILE A 335      -7.416  20.217   2.860
ATOM    697  N   GLY A 336      -9.478  20.338   1.920
ATOM    698  H   GLY A 336     -10.309  20.865   1.778
ATOM    699  CA  GLY A 336      -9.449  19.026   1.343
ATOM    700  C   GLY A 336      -9.811  19.122  -0.106
ATOM    701  O   GLY A 336     -10.619  19.966  -0.481
ATOM    702  N   GLY A 337      -9.234  18.225  -0.936
ATOM    703  H   GLY A 337      -8.637  17.521  -0.567
ATOM    704  CA  GLY A 337      -9.484  18.196  -2.351
ATOM    705  C   GLY A 337      -9.980  16.834  -2.716
ATOM    706  O   GLY A 337      -9.289  15.842  -2.515
ATOM    707  N   GLY A 338     -11.207  16.787  -3.260
ATOM    708  H   GLY A 338     -11.645  17.638  -3.478
ATOM    709  CA  GLY A 338     -11.911  15.610  -3.695
ATOM    710  C   GLY A 338     -11.814  15.439  -5.180
ATOM    711  O   GLY A 338     -11.481  16.373  -5.905
ATOM    712  N   PHE A 339     -12.204  14.233  -5.635
ATOM    713  H   PHE A 339     -12.550  13.564  -4.988
ATOM    714  CA  PHE A 339     -12.199  13.748  -6.990
ATOM    715  CB  PHE A 339     -10.806  13.123  -7.278
ATOM    716  CG  PHE A 339     -10.602  12.551  -8.642
ATOM    717  CD1 PHE A 339     -10.275  13.372  -9.725
ATOM    718  CE1 PHE A 339     -10.071  12.818 -10.991
ATOM    719  CZ  PHE A 339     -10.181  11.437 -11.176
ATOM    720  CE2 PHE A 339     -10.492  10.608 -10.097
ATOM    721  CD2 PHE A 339     -10.694  11.166  -8.835
ATOM    722  C   PHE A 339     -13.242  12.650  -7.050
ATOM    723  O   PHE A 339     -13.326  11.852  -6.121
ATOM    724  N   TRP A 340     -14.056  12.563  -8.131
ATOM    725  H   TRP A 340     -13.987  13.224  -8.869
ATOM    726  CA  TRP A 340     -15.027  11.496  -8.207
ATOM    727  CB  TRP A 340     -16.413  11.813  -7.602
ATOM    728  CG  TRP A 340     -17.163  10.523  -7.412
ATOM    729  CD1 TRP A 340     -17.948   9.787  -8.249
ATOM    730  NE1 TRP A 340     -18.226   8.572  -7.691
ATOM    731  HE1 TRP A 340     -18.736   7.863  -8.123
ATOM    732  CE2 TRP A 340     -17.678   8.543  -6.432
ATOM    733  CZ2 TRP A 340     -17.665   7.563  -5.462
ATOM    734  CH2 TRP A 340     -17.023   7.842  -4.252
ATOM    735  CZ3 TRP A 340     -16.406   9.070  -4.031
ATOM    736  CE3 TRP A 340     -16.381  10.050  -5.020
ATOM    737  CD2 TRP A 340     -17.026   9.768  -6.214
ATOM    738  C   TRP A 340     -15.282  11.179  -9.654
ATOM    739  O   TRP A 340     -15.920  11.982 -10.332
ATOM    740  N   ARG A 341     -14.826  10.002 -10.162
ATOM    741  H   ARG A 341     -14.361   9.336  -9.583
ATOM    742  CA  ARG A 341     -15.009   9.593 -11.550
ATOM    743  CB  ARG A 341     -16.419   9.076 -11.953
ATOM    744  CG  ARG A 341     -16.995   7.778 -11.399
ATOM    745  CD  ARG A 341     -18.182   7.424 -12.303
ATOM    746  NE  ARG A 341     -18.957   6.262 -11.783
ATOM    747  HE  ARG A 341     -18.673   5.821 -10.932
ATOM    748  CZ  ARG A 341     -20.068   5.807 -12.450
ATOM    749  NH1 ARG A 341     -20.799   4.787 -11.916
ATOM    750 1HH1 ARG A 341     -20.533   4.377 -11.044
ATOM    751 2HH1 ARG A 341     -21.614   4.453 -12.388
ATOM    752  NH2 ARG A 341     -20.478   6.348 -13.636
ATOM    753 1HH2 ARG A 341     -19.954   7.082 -14.067
ATOM    754 2HH2 ARG A 341     -21.293   5.995 -14.094
ATOM    755  C   ARG A 341     -14.620  10.658 -12.563
ATOM    756  O   ARG A 341     -15.264  10.835 -13.602
ATOM    757  N   GLY A 342     -13.533  11.398 -12.273
ATOM    758  H   GLY A 342     -13.004  11.259 -11.440
ATOM    759  CA  GLY A 342     -13.071  12.437 -13.149
ATOM    760  C   GLY A 342     -13.496  13.826 -12.734
ATOM    761  O   GLY A 342     -12.964  14.802 -13.263
ATOM    762  N   GLU A 343     -14.458  13.955 -11.792
ATOM    763  H   GLU A 343     -14.914  13.175 -11.384
ATOM    764  CA  GLU A 343     -14.924  15.211 -11.260
ATOM    765  CB  GLU A 343     -16.397  15.216 -10.797
ATOM    766  CG  GLU A 343     -17.422  14.987 -11.912
ATOM    767  CD  GLU A 343     -17.336  16.146 -12.908
ATOM    768  OE1 GLU A 343     -17.472  17.329 -12.494
ATOM    769  OE2 GLU A 343     -17.134  15.855 -14.115
ATOM    770  C   GLU A 343     -14.056  15.573 -10.091
ATOM    771  O   GLU A 343     -13.230  14.763  -9.680
ATOM    772  N   GLY A 344     -14.181  16.804  -9.546
ATOM    773  H   GLY A 344     -14.837  17.478  -9.879
ATOM    774  CA  GLY A 344     -13.376  17.196  -8.417
ATOM    775  C   GLY A 344     -14.176  18.059  -7.491
ATOM    776  O   GLY A 344     -15.245  18.548  -7.849
ATOM    777  N   ALA A 345     -13.654  18.252  -6.260
ATOM    778  H   ALA A 345     -12.784  17.816  -6.038
ATOM    779  CA  ALA A 345     -14.298  19.042  -5.232
ATOM    780  CB  ALA A 345     -15.183  18.190  -4.296
ATOM    781  C   ALA A 345     -13.288  19.677  -4.325
ATOM    782  O   ALA A 345     -12.159  19.215  -4.246
ATOM    783  N   VAL A 346     -13.662  20.763  -3.617
ATOM    784  H   VAL A 346     -14.569  21.152  -3.701
ATOM    785  CA  VAL A 346     -12.801  21.427  -2.669
ATOM    786  CB  VAL A 346     -12.309  22.811  -3.084
ATOM    787  CG1 VAL A 346     -11.415  23.415  -1.975
ATOM    788  CG2 VAL A 346     -11.578  22.733  -4.436
ATOM    789  C   VAL A 346     -13.691  21.605  -1.461
ATOM    790  O   VAL A 346     -14.804  22.123  -1.560
ATOM    791  N   ALA A 347     -13.214  21.160  -0.287
ATOM    792  H   ALA A 347     -12.301  20.781  -0.218
ATOM    793  CA  ALA A 347     -13.963  21.289   0.929
ATOM    794  CB  ALA A 347     -14.442  19.977   1.559
ATOM    795  C   ALA A 347     -13.146  22.002   1.945
ATOM    796  O   ALA A 347     -11.925  21.858   1.984
ATOM    797  N   LEU A 348     -13.830  22.809   2.775
ATOM    798  H   LEU A 348     -14.821  22.872   2.734
ATOM    799  CA  LEU A 348     -13.215  23.565   3.821
ATOM    800  CB  LEU A 348     -13.421  25.087   3.644
ATOM    801  CG  LEU A 348     -12.810  25.981   4.745
ATOM    802  CD1 LEU A 348     -11.276  25.941   4.722
ATOM    803  CD2 LEU A 348     -13.387  27.401   4.696
ATOM    804  C   LEU A 348     -13.929  23.146   5.079
ATOM    805  O   LEU A 348     -15.157  23.197   5.174
ATOM    806  N   GLY A 349     -13.147  22.703   6.076
ATOM    807  H   GLY A 349     -12.163  22.656   5.963
ATOM    808  CA  GLY A 349     -13.685  22.274   7.333
ATOM    809  C   GLY A 349     -13.052  23.060   8.400
ATOM    810  O   GLY A 349     -11.841  23.011   8.554
ATOM    811  N   LEU A 350     -13.865  23.764   9.196
ATOM    812  H   LEU A 350     -14.856  23.707   9.116
ATOM    813  CA  LEU A 350     -13.333  24.564  10.253
ATOM    814  CB  LEU A 350     -13.984  25.963  10.267
ATOM    815  CG  LEU A 350     -13.553  26.944  11.374
ATOM    816  CD1 LEU A 350     -12.072  27.341  11.275
ATOM    817  CD2 LEU A 350     -14.475  28.171  11.352
ATOM    818  C   LEU A 350     -13.608  23.817  11.513
ATOM    819  O   LEU A 350     -14.755  23.491  11.826
ATOM    820  N   GLY A 351     -12.517  23.521  12.246
ATOM    821  H   GLY A 351     -11.602  23.821  11.981
ATOM    822  CA  GLY A 351     -12.607  22.807  13.480
ATOM    823  C   GLY A 351     -12.158  23.729  14.558
ATOM    824  O   GLY A 351     -11.166  24.447  14.399
ATOM    825  N   HIS A 352     -12.890  23.710  15.691
ATOM    826  H   HIS A 352     -13.694  23.123  15.781
ATOM    827  CA  HIS A 352     -12.555  24.540  16.819
ATOM    828  CB  HIS A 352     -13.668  25.534  17.226
ATOM    829  CG  HIS A 352     -14.126  26.530  16.210
ATOM    830  ND1 HIS A 352     -13.592  27.788  16.057
ATOM    831  CE1 HIS A 352     -14.297  28.395  15.071
ATOM    832  NE2 HIS A 352     -15.244  27.616  14.582
ATOM    833  CD2 HIS A 352     -15.131  26.440  15.298
ATOM    834  C   HIS A 352     -12.487  23.630  18.004
ATOM    835  O   HIS A 352     -13.480  22.965  18.319
ATOM    836  N   THR A 353     -11.316  23.572  18.679
ATOM    837  H   THR A 353     -10.479  24.016  18.370
ATOM    838  CA  THR A 353     -11.201  22.751  19.852
ATOM    839  CB  THR A 353     -10.224  21.614  19.729
ATOM    840  CG2 THR A 353     -10.313  20.740  21.001
ATOM    841  OG1 THR A 353     -10.621  20.802  18.633
ATOM    842  HG1 THR A 353     -10.096  20.002  18.700
ATOM    843  C   THR A 353     -10.810  23.673  20.969
ATOM    844  O   THR A 353      -9.846  24.435  20.858
ATOM    845  N   SER A 354     -11.588  23.625  22.071
ATOM    846  H   SER A 354     -12.355  22.989  22.133
ATOM    847  CA  SER A 354     -11.349  24.441  23.236
ATOM    848  CB  SER A 354     -12.576  24.560  24.168
ATOM    849  OG  SER A 354     -12.908  23.317  24.774
ATOM    850  HG  SER A 354     -13.593  23.528  25.414
ATOM    851  C   SER A 354     -10.188  23.931  24.041
ATOM    852  O   SER A 354      -9.814  22.762  23.930
ATOM    853  N   GLU A 355      -9.599  24.812  24.887
ATOM    854  H   GLU A 355      -9.929  25.750  24.957
ATOM    855  CA  GLU A 355      -8.476  24.495  25.745
ATOM    856  CB  GLU A 355      -7.980  25.706  26.554
ATOM    857  CG  GLU A 355      -7.265  26.760  25.697
ATOM    858  CD  GLU A 355      -6.861  27.996  26.505
ATOM    859  OE1 GLU A 355      -7.179  28.112  27.719
ATOM    860  OE2 GLU A 355      -6.203  28.870  25.884
ATOM    861  C   GLU A 355      -8.863  23.414  26.725
ATOM    862  O   GLU A 355      -8.039  22.581  27.102
ATOM    863  N   ASP A 356     -10.147  23.409  27.139
ATOM    864  H   ASP A 356     -10.786  24.101  26.814
ATOM    865  CA  ASP A 356     -10.709  22.458  28.057
ATOM    866  CB  ASP A 356     -12.015  22.973  28.708
ATOM    867  CG  ASP A 356     -11.793  24.098  29.721
ATOM    868  OD1 ASP A 356     -10.641  24.349  30.164
ATOM    869  OD2 ASP A 356     -12.823  24.725  30.082
ATOM    870  C   ASP A 356     -11.070  21.139  27.403
ATOM    871  O   ASP A 356     -11.357  20.177  28.119
ATOM    872  N   GLN A 357     -11.054  21.059  26.040
ATOM    873  H   GLN A 357     -10.761  21.837  25.487
ATOM    874  CA  GLN A 357     -11.416  19.910  25.222
ATOM    875  CB  GLN A 357     -10.680  18.586  25.553
ATOM    876  CG  GLN A 357      -9.177  18.554  25.351
ATOM    877  CD  GLN A 357      -8.657  17.157  25.699
ATOM    878  OE1 GLN A 357      -9.107  16.466  26.615
ATOM    879  NE2 GLN A 357      -7.677  16.693  24.881
ATOM    880 1HE2 GLN A 357      -7.291  15.783  25.028
ATOM    881 2HE2 GLN A 357      -7.387  17.238  24.094
ATOM    882  C   GLN A 357     -12.896  19.590  25.302
ATOM    883  O   GLN A 357     -13.328  18.476  24.985
ATOM    884  N   ARG A 358     -13.722  20.580  25.716
ATOM    885  H   ARG A 358     -13.375  21.481  25.964
ATOM    886  CA  ARG A 358     -15.142  20.398  25.813
ATOM    887  CB  ARG A 358     -15.794  21.385  26.797
ATOM    888  CG  ARG A 358     -15.404  21.132  28.251
ATOM    889  CD  ARG A 358     -15.898  22.214  29.206
ATOM    890  NE  ARG A 358     -15.413  21.860  30.573
ATOM    891  HE  ARG A 358     -14.922  20.998  30.701
ATOM    892  CZ  ARG A 358     -15.626  22.674  31.653
ATOM    893  NH1 ARG A 358     -15.166  22.281  32.875
ATOM    894 1HH1 ARG A 358     -14.684  21.411  32.976
ATOM    895 2HH1 ARG A 358     -15.307  22.860  33.677
ATOM    896  NH2 ARG A 358     -16.278  23.870  31.540
ATOM    897 1HH2 ARG A 358     -16.615  24.180  30.652
ATOM    898 2HH2 ARG A 358     -16.415  24.447  32.345
ATOM    899  C   ARG A 358     -15.741  20.621  24.457
ATOM    900  O   ARG A 358     -16.513  19.794  23.968
ATOM    901  N   MET A 359     -15.364  21.762  23.828
ATOM    902  H   MET A 359     -14.719  22.389  24.256
ATOM    903  CA  MET A 359     -15.815  22.167  22.522
ATOM    904  CB  MET A 359     -15.725  23.698  22.291
ATOM    905  CG  MET A 359     -16.325  24.198  20.969
ATOM    906  SD  MET A 359     -16.242  25.997  20.702
ATOM    907  CE  MET A 359     -17.557  26.402  21.886
ATOM    908  C   MET A 359     -15.026  21.499  21.449
ATOM    909  O   MET A 359     -13.794  21.458  21.514
ATOM    910  N   ARG A 360     -15.755  20.903  20.478
ATOM    911  H   ARG A 360     -16.748  20.911  20.501
ATOM    912  CA  ARG A 360     -15.182  20.243  19.339
ATOM    913  CB  ARG A 360     -15.051  18.737  19.583
ATOM    914  CG  ARG A 360     -14.305  17.983  18.496
ATOM    915  CD  ARG A 360     -14.026  16.567  18.958
ATOM    916  NE  ARG A 360     -13.226  15.904  17.899
ATOM    917  HE  ARG A 360     -13.075  16.372  17.029
ATOM    918  CZ  ARG A 360     -12.614  14.715  18.168
ATOM    919  NH1 ARG A 360     -11.616  14.280  17.347
ATOM    920 1HH1 ARG A 360     -11.344  14.822  16.553
ATOM    921 2HH1 ARG A 360     -11.032  13.532  17.663
ATOM    922  NH2 ARG A 360     -12.909  13.986  19.287
ATOM    923 1HH2 ARG A 360     -13.677  14.216  19.891
ATOM    924 2HH2 ARG A 360     -12.306  13.236  19.556
ATOM    925  C   ARG A 360     -16.176  20.572  18.250
ATOM    926  O   ARG A 360     -16.952  19.730  17.790
ATOM    927  N   SER A 361     -16.182  21.862  17.852
ATOM    928  H   SER A 361     -15.512  22.511  18.202
ATOM    929  CA  SER A 361     -17.071  22.380  16.837
ATOM    930  CB  SER A 361     -17.234  23.912  16.895
ATOM    931  OG  SER A 361     -18.090  24.391  15.866
ATOM    932  HG  SER A 361     -18.117  25.347  15.972
ATOM    933  C   SER A 361     -16.625  21.954  15.475
ATOM    934  O   SER A 361     -15.433  22.039  15.167
ATOM    935  N   ASN A 362     -17.601  21.497  14.638
ATOM    936  H   ASN A 362     -18.569  21.440  14.882
ATOM    937  CA  ASN A 362     -17.336  21.038  13.306
ATOM    938  CB  ASN A 362     -17.743  19.557  13.078
ATOM    939  CG  ASN A 362     -17.004  18.555  13.970
ATOM    940  OD1 ASN A 362     -15.846  18.710  14.360
ATOM    941  ND2 ASN A 362     -17.727  17.456  14.321
ATOM    942 1HD2 ASN A 362     -17.297  16.737  14.866
ATOM    943 2HD2 ASN A 362     -18.681  17.345  14.031
ATOM    944  C   ASN A 362     -18.200  21.833  12.356
ATOM    945  O   ASN A 362     -19.430  21.693  12.330
ATOM    946  N   LEU A 363     -17.563  22.736  11.576
ATOM    947  H   LEU A 363     -16.577  22.875  11.622
ATOM    948  CA  LEU A 363     -18.264  23.510  10.588
ATOM    949  CB  LEU A 363     -17.920  25.016  10.580
ATOM    950  CG  LEU A 363     -18.641  25.838   9.486
ATOM    951  CD1 LEU A 363     -20.166  25.871   9.690
ATOM    952  CD2 LEU A 363     -18.013  27.229   9.338
ATOM    953  C   LEU A 363     -17.797  22.885   9.308
ATOM    954  O   LEU A 363     -16.608  22.933   8.991
ATOM    955  N   SER A 364     -18.732  22.290   8.549
ATOM    956  H   SER A 364     -19.705  22.294   8.766
ATOM    957  CA  SER A 364     -18.401  21.625   7.329
ATOM    958  CB  SER A 364     -19.090  20.247   7.314
ATOM    959  OG  SER A 364     -18.676  19.459   8.425
ATOM    960  HG  SER A 364     -19.482  19.119   8.830
ATOM    961  C   SER A 364     -18.910  22.463   6.188
ATOM    962  O   SER A 364     -20.090  22.806   6.164
ATOM    963  N   ALA A 365     -18.031  22.846   5.231
ATOM    964  H   ALA A 365     -17.050  22.669   5.278
ATOM    965  CA  ALA A 365     -18.439  23.630   4.087
ATOM    966  CB  ALA A 365     -17.960  25.093   4.138
ATOM    967  C   ALA A 365     -17.834  23.003   2.871
ATOM    968  O   ALA A 365     -16.683  22.567   2.918
ATOM    969  N   ALA A 366     -18.588  22.924   1.750
ATOM    970  H   ALA A 366     -19.525  23.278   1.697
ATOM    971  CA  ALA A 366     -18.009  22.325   0.574
ATOM    972  CB  ALA A 366     -18.242  20.814   0.473
ATOM    973  C   ALA A 366     -18.486  22.943  -0.696
ATOM    974  O   ALA A 366     -19.580  23.512  -0.777
ATOM    975  N   THR A 367     -17.591  22.853  -1.708
ATOM    976  H   THR A 367     -16.699  22.434  -1.564
ATOM    977  CA  THR A 367     -17.771  23.332  -3.048
ATOM    978  CB  THR A 367     -16.973  24.583  -3.393
ATOM    979  CG2 THR A 367     -17.491  25.790  -2.605
ATOM    980  OG1 THR A 367     -15.582  24.406  -3.153
ATOM    981  HG1 THR A 367     -15.297  23.665  -3.694
ATOM    982  C   THR A 367     -17.350  22.273  -4.010
ATOM    983  O   THR A 367     -16.362  21.582  -3.775
ATOM    984  N   SER A 368     -18.127  22.074  -5.088
ATOM    985  H   SER A 368     -18.966  22.608  -5.214
ATOM    986  CA  SER A 368     -17.722  21.108  -6.077
ATOM    987  CB  SER A 368     -18.178  19.688  -5.746
ATOM    988  OG  SER A 368     -17.708  18.794  -6.734
ATOM    989  HG  SER A 368     -16.753  18.761  -6.651
ATOM    990  C   SER A 368     -18.345  21.569  -7.347
ATOM    991  O   SER A 368     -19.570  21.520  -7.488
ATOM    992  N   GLY A 369     -17.497  22.003  -8.314
ATOM    993  H   GLY A 369     -16.509  22.016  -8.182
ATOM    994  CA  GLY A 369     -17.970  22.507  -9.576
ATOM    995  C   GLY A 369     -18.707  23.775  -9.236
ATOM    996  O   GLY A 369     -18.135  24.701  -8.654
ATOM    997  N   GLY A 370     -20.004  23.823  -9.604
ATOM    998  H   GLY A 370     -20.448  23.063 -10.072
ATOM    999  CA  GLY A 370     -20.830  24.958  -9.323
ATOM   1000  C   GLY A 370     -21.658  24.795  -8.065
ATOM   1001  O   GLY A 370     -22.462  25.676  -7.755
ATOM   1002  N   ASN A 371     -21.519  23.663  -7.327
ATOM   1003  H   ASN A 371     -20.841  22.963  -7.536
ATOM   1004  CA  ASN A 371     -22.258  23.396  -6.112
ATOM   1005  CB  ASN A 371     -22.421  21.889  -5.802
ATOM   1006  CG  ASN A 371     -23.326  21.204  -6.816
ATOM   1007  OD1 ASN A 371     -24.502  21.541  -6.925
ATOM   1008  ND2 ASN A 371     -22.779  20.233  -7.590
ATOM   1009 1HD2 ASN A 371     -23.350  19.739  -8.245
ATOM   1010 2HD2 ASN A 371     -21.794  20.046  -7.568
ATOM   1011  C   ASN A 371     -21.586  23.985  -4.911
ATOM   1012  O   ASN A 371     -20.355  23.988  -4.833
ATOM   1013  N   TRP A 372     -22.404  24.524  -3.969
ATOM   1014  H   TRP A 372     -23.395  24.524  -4.083
ATOM   1015  CA  TRP A 372     -21.944  25.093  -2.724
ATOM   1016  CB  TRP A 372     -21.779  26.647  -2.698
ATOM   1017  CG  TRP A 372     -21.342  27.236  -1.352
ATOM   1018  CD1 TRP A 372     -20.074  27.364  -0.864
ATOM   1019  NE1 TRP A 372     -20.093  27.851   0.422
ATOM   1020  HE1 TRP A 372     -19.310  28.002   0.986
ATOM   1021  CE2 TRP A 372     -21.400  28.087   0.781
ATOM   1022  CZ2 TRP A 372     -21.954  28.574   1.958
ATOM   1023  CH2 TRP A 372     -23.346  28.708   2.029
ATOM   1024  CZ3 TRP A 372     -24.160  28.354   0.944
ATOM   1025  CE3 TRP A 372     -23.601  27.852  -0.238
ATOM   1026  CD2 TRP A 372     -22.216  27.725  -0.310
ATOM   1027  C   TRP A 372     -22.949  24.742  -1.658
ATOM   1028  O   TRP A 372     -24.161  24.774  -1.899
ATOM   1029  N   GLY A 373     -22.442  24.402  -0.448
ATOM   1030  H   GLY A 373     -21.460  24.226  -0.345
ATOM   1031  CA  GLY A 373     -23.320  24.093   0.657
ATOM   1032  C   GLY A 373     -22.600  24.003   1.962
ATOM   1033  O   GLY A 373     -21.364  24.010   2.008
ATOM   1034  N   MET A 374     -23.403  23.875   3.053
ATOM   1035  H   MET A 374     -24.375  23.645   2.974
ATOM   1036  CA  MET A 374     -22.868  23.807   4.386
ATOM   1037  CB  MET A 374     -22.697  25.194   5.053
ATOM   1038  CG  MET A 374     -23.995  25.994   5.253
ATOM   1039  SD  MET A 374     -23.771  27.589   6.091
ATOM   1040  CE  MET A 374     -23.539  26.859   7.741
ATOM   1041  C   MET A 374     -23.650  22.929   5.326
ATOM   1042  O   MET A 374     -24.828  22.634   5.122
ATOM   1043  N   GLY A 375     -22.935  22.425   6.348
ATOM   1044  H   GLY A 375     -21.965  22.628   6.431
ATOM   1045  CA  GLY A 375     -23.488  21.588   7.374
ATOM   1046  C   GLY A 375     -22.835  21.992   8.654
ATOM   1047  O   GLY A 375     -21.642  22.311   8.690
ATOM   1048  N   ALA A 376     -23.618  21.984   9.754
ATOM   1049  H   ALA A 376     -24.594  21.765   9.730
ATOM   1050  CA  ALA A 376     -23.072  22.361  11.026
ATOM   1051  CB  ALA A 376     -23.651  23.676  11.579
ATOM   1052  C   ALA A 376     -23.335  21.289  12.025
ATOM   1053  O   ALA A 376     -24.431  20.716  12.076
ATOM   1054  N   GLY A 377     -22.297  21.000  12.844
ATOM   1055  H   GLY A 377     -21.377  21.388  12.734
ATOM   1056  CA  GLY A 377     -22.430  20.002  13.866
ATOM   1057  C   GLY A 377     -21.430  20.207  14.950
ATOM   1058  O   GLY A 377     -20.475  20.980  14.844
ATOM   1059  N   PHE A 378     -21.662  19.486  16.053
ATOM   1060  H   PHE A 378     -22.435  18.860  16.128
ATOM   1061  CA  PHE A 378     -20.810  19.559  17.196
ATOM   1062  CB  PHE A 378     -21.580  20.216  18.371
ATOM   1063  CG  PHE A 378     -20.761  20.413  19.599
ATOM   1064  CD1 PHE A 378     -19.863  21.481  19.678
ATOM   1065  CE1 PHE A 378     -19.106  21.675  20.831
ATOM   1066  CZ  PHE A 378     -19.241  20.807  21.918
ATOM   1067  CE2 PHE A 378     -20.141  19.745  21.851
ATOM   1068  CD2 PHE A 378     -20.900  19.556  20.695
ATOM   1069  C   PHE A 378     -20.516  18.125  17.520
ATOM   1070  O   PHE A 378     -21.441  17.309  17.608
ATOM   1071  N   SER A 379     -19.214  17.783  17.682
ATOM   1072  H   SER A 379     -18.460  18.436  17.632
ATOM   1073  CA  SER A 379     -18.880  16.430  18.041
ATOM   1074  CB  SER A 379     -17.482  15.954  17.584
ATOM   1075  OG  SER A 379     -17.244  14.617  18.008
ATOM   1076  HG  SER A 379     -16.293  14.480  17.978
ATOM   1077  C   SER A 379     -18.958  16.495  19.540
ATOM   1078  O   SER A 379     -18.183  17.209  20.187
ATOM   1079  N   TYR A 380     -19.944  15.758  20.101
ATOM   1080  H   TYR A 380     -20.556  15.195  19.551
ATOM   1081  CA  TYR A 380     -20.179  15.742  21.517
ATOM   1082  CB  TYR A 380     -21.563  15.170  21.907
ATOM   1083  CG  TYR A 380     -22.627  16.136  21.496
ATOM   1084  CD1 TYR A 380     -23.250  16.017  20.256
ATOM   1085  CE1 TYR A 380     -24.249  16.914  19.860
ATOM   1086  CZ  TYR A 380     -24.636  17.943  20.723
ATOM   1087  OH  TYR A 380     -25.643  18.851  20.330
ATOM   1088  HH  TYR A 380     -25.937  18.608  19.447
ATOM   1089  CE2 TYR A 380     -24.028  18.068  21.977
ATOM   1090  CD2 TYR A 380     -23.032  17.168  22.366
ATOM   1091  C   TYR A 380     -19.124  14.908  22.162
ATOM   1092  O   TYR A 380     -19.025  13.701  21.923
ATOM   1093  N   THR A 381     -18.328  15.570  23.028
ATOM   1094  H   THR A 381     -18.435  16.543  23.207
ATOM   1095  CA  THR A 381     -17.261  14.920  23.736
ATOM   1096  CB  THR A 381     -16.329  15.929  24.379
ATOM   1097  CG2 THR A 381     -15.174  15.168  25.047
ATOM   1098  OG1 THR A 381     -15.762  16.776  23.388
ATOM   1099  HG1 THR A 381     -16.399  17.478  23.230
ATOM   1100  C   THR A 381     -17.909  14.039  24.787
ATOM   1101  O   THR A 381     -17.532  12.876  24.951
ATOM   1102  N   PHE A 382     -18.935  14.591  25.480
ATOM   1103  H   PHE A 382     -19.247  15.520  25.298
ATOM   1104  CA  PHE A 382     -19.659  13.895  26.505
ATOM   1105  CB  PHE A 382     -19.935  14.756  27.760
ATOM   1106  CG  PHE A 382     -18.665  15.350  28.280
ATOM   1107  CD1 PHE A 382     -18.424  16.721  28.126
ATOM   1108  CE1 PHE A 382     -17.244  17.296  28.605
ATOM   1109  CZ  PHE A 382     -16.295  16.495  29.243
ATOM   1110  CE2 PHE A 382     -16.520  15.125  29.401
ATOM   1111  CD2 PHE A 382     -17.703  14.557  28.920
ATOM   1112  C   PHE A 382     -21.009  13.505  25.908
ATOM   1113  O   PHE A 382     -21.705  14.381  25.327
ATOM   1114  OXT PHE A 382     -21.363  12.305  26.034
TER
ATOM      1  N   VAL B 241     -62.354  11.569 -47.707
ATOM      2  H1  VAL B 241     -62.479  10.619 -48.105
ATOM      3  H2  VAL B 241     -61.877  12.180 -48.395
ATOM      4  H3  VAL B 241     -61.789  11.504 -46.839
ATOM      5  CA  VAL B 241     -63.676  12.130 -47.350
ATOM      6  CB  VAL B 241     -64.659  12.019 -48.508
ATOM      7  CG1 VAL B 241     -65.932  12.827 -48.186
ATOM      8  CG2 VAL B 241     -63.999  12.515 -49.809
ATOM      9  C   VAL B 241     -64.172  11.391 -46.139
ATOM     10  O   VAL B 241     -63.993  10.176 -46.030
ATOM     11  N   VAL B 242     -64.801  12.131 -45.192
ATOM     12  H   VAL B 242     -64.922  13.114 -45.313
ATOM     13  CA  VAL B 242     -65.337  11.588 -43.958
ATOM     14  CB  VAL B 242     -65.879  12.681 -43.035
ATOM     15  CG1 VAL B 242     -66.619  12.101 -41.809
ATOM     16  CG2 VAL B 242     -64.713  13.583 -42.600
ATOM     17  C   VAL B 242     -66.437  10.608 -44.309
ATOM     18  O   VAL B 242     -66.488   9.513 -43.750
ATOM     19  N   LEU B 243     -67.277  10.969 -45.307
ATOM     20  H   LEU B 243     -67.172  11.854 -45.753
ATOM     21  CA  LEU B 243     -68.387  10.185 -45.790
ATOM     22  CB  LEU B 243     -69.226  10.938 -46.839
ATOM     23  CG  LEU B 243     -70.021  12.144 -46.293
ATOM     24  CD1 LEU B 243     -70.669  12.930 -47.440
ATOM     25  CD2 LEU B 243     -71.038  11.732 -45.215
ATOM     26  C   LEU B 243     -67.944   8.888 -46.414
ATOM     27  O   LEU B 243     -68.687   7.908 -46.361
ATOM     28  N   ALA B 244     -66.722   8.856 -47.007
ATOM     29  H   ALA B 244     -66.127   9.656 -47.005
ATOM     30  CA  ALA B 244     -66.168   7.691 -47.649
ATOM     31  CB  ALA B 244     -64.825   7.966 -48.347
ATOM     32  C   ALA B 244     -65.956   6.583 -46.659
ATOM     33  O   ALA B 244     -66.225   5.429 -46.992
ATOM     34  N   ASN B 245     -65.501   6.916 -45.419
ATOM     35  H   ASN B 245     -65.323   7.869 -45.184
ATOM     36  CA  ASN B 245     -65.264   5.977 -44.336
ATOM     37  CB  ASN B 245     -66.582   5.352 -43.781
ATOM     38  CG  ASN B 245     -67.523   6.402 -43.218
ATOM     39  OD1 ASN B 245     -67.198   7.150 -42.300
ATOM     40  ND2 ASN B 245     -68.742   6.486 -43.808
ATOM     41 1HD2 ASN B 245     -69.400   7.172 -43.502
ATOM     42 2HD2 ASN B 245     -68.963   5.896 -44.585
ATOM     43  C   ASN B 245     -64.312   4.860 -44.708
ATOM     44  O   ASN B 245     -64.529   3.695 -44.357
ATOM     45  N   VAL B 246     -63.220   5.195 -45.440
ATOM     46  H   VAL B 246     -63.035   6.137 -45.711
ATOM     47  CA  VAL B 246     -62.246   4.208 -45.854
ATOM     48  CB  VAL B 246     -61.304   4.691 -46.946
ATOM     49  CG1 VAL B 246     -60.262   3.604 -47.288
ATOM     50  CG2 VAL B 246     -62.128   5.127 -48.172
ATOM     51  C   VAL B 246     -61.489   3.792 -44.611
ATOM     52  O   VAL B 246     -61.026   4.633 -43.836
ATOM     53  N   ALA B 247     -61.379   2.460 -44.413
ATOM     54  H   ALA B 247     -61.766   1.814 -45.066
ATOM     55  CA  ALA B 247     -60.731   1.867 -43.277
ATOM     56  CB  ALA B 247     -61.038   0.365 -43.157
ATOM     57  C   ALA B 247     -59.236   2.017 -43.264
ATOM     58  O   ALA B 247     -58.687   2.321 -42.205
ATOM     59  N   ASP B 248     -58.544   1.801 -44.414
ATOM     60  H   ASP B 248     -58.985   1.550 -45.272
ATOM     61  CA  ASP B 248     -57.102   1.930 -44.445
ATOM     62  CB  ASP B 248     -56.343   0.671 -43.922
ATOM     63  CG  ASP B 248     -56.548  -0.556 -44.814
ATOM     64  OD1 ASP B 248     -57.651  -1.159 -44.760
ATOM     65  OD2 ASP B 248     -55.593  -0.914 -45.552
ATOM     66  C   ASP B 248     -56.549   2.294 -45.803
ATOM     67  O   ASP B 248     -57.197   2.081 -46.831
ATOM     68  N   GLY B 249     -55.326   2.879 -45.805
ATOM     69  H   GLY B 249     -54.845   3.051 -44.949
ATOM     70  CA  GLY B 249     -54.614   3.280 -46.997
ATOM     71  C   GLY B 249     -53.268   3.759 -46.543
ATOM     72  O   GLY B 249     -52.894   4.901 -46.809
ATOM     73  N   VAL B 250     -52.516   2.884 -45.841
ATOM     74  H   VAL B 250     -52.840   1.956 -45.668
ATOM     75  CA  VAL B 250     -51.226   3.208 -45.275
ATOM     76  CB  VAL B 250     -51.067   2.664 -43.858
ATOM     77  CG1 VAL B 250     -52.145   3.287 -42.953
ATOM     78  CG2 VAL B 250     -51.110   1.121 -43.856
ATOM     79  C   VAL B 250     -49.976   2.878 -46.061
ATOM     80  O   VAL B 250     -48.880   3.191 -45.583
ATOM     81  N   HIS B 251     -50.077   2.261 -47.266
ATOM     82  H   HIS B 251     -50.958   2.019 -47.666
ATOM     83  CA  HIS B 251     -48.893   1.904 -48.026
ATOM     84  CB  HIS B 251     -49.251   0.991 -49.222
ATOM     85  CG  HIS B 251     -48.079   0.487 -50.016
ATOM     86  ND1 HIS B 251     -47.609   1.087 -51.162
ATOM     87  CE1 HIS B 251     -46.550   0.352 -51.584
ATOM     88  NE2 HIS B 251     -46.308  -0.676 -50.792
ATOM     89  CD2 HIS B 251     -47.272  -0.589 -49.804
ATOM     90  C   HIS B 251     -48.154   3.128 -48.527
ATOM     91  O   HIS B 251     -46.960   3.290 -48.268
ATOM     92  N   LYS B 252     -48.884   4.020 -49.222
ATOM     93  H   LYS B 252     -49.855   3.857 -49.380
ATOM     94  CA  LYS B 252     -48.408   5.275 -49.764
ATOM     95  CB  LYS B 252     -47.996   5.298 -51.257
ATOM     96  CG  LYS B 252     -46.795   4.420 -51.611
ATOM     97  CD  LYS B 252     -46.410   4.473 -53.089
ATOM     98  CE  LYS B 252     -45.178   3.635 -53.425
ATOM     99  NZ  LYS B 252     -44.754   3.897 -54.813
ATOM    100  HZ1 LYS B 252     -44.382   4.863 -54.885
ATOM    101  HZ2 LYS B 252     -44.013   3.224 -55.085
ATOM    102  HZ3 LYS B 252     -45.563   3.799 -55.457
ATOM    103  C   LYS B 252     -49.521   6.261 -49.521
ATOM    104  O   LYS B 252     -50.517   5.900 -48.886
ATOM    105  N   ASN B 253     -49.393   7.528 -50.009
ATOM    106  H   ASN B 253     -48.595   7.811 -50.536
ATOM    107  CA  ASN B 253     -50.382   8.557 -49.766
ATOM    108  CB  ASN B 253     -49.988   9.901 -50.427
ATOM    109  CG  ASN B 253     -50.983  10.999 -50.064
ATOM    110  OD1 ASN B 253     -51.140  11.333 -48.892
ATOM    111  ND2 ASN B 253     -51.658  11.584 -51.086
ATOM    112 1HD2 ASN B 253     -52.317  12.313 -50.898
ATOM    113 2HD2 ASN B 253     -51.501  11.286 -52.027
ATOM    114  C   ASN B 253     -51.736   8.142 -50.255
ATOM    115  O   ASN B 253     -51.974   8.034 -51.458
ATOM    116  N   ASP B 254     -52.649   7.931 -49.276
ATOM    117  H   ASP B 254     -52.423   8.044 -48.312
ATOM    118  CA  ASP B 254     -53.990   7.506 -49.545
ATOM    119  CB  ASP B 254     -54.023   5.996 -49.952
ATOM    120  CG  ASP B 254     -55.362   5.597 -50.570
ATOM    121  OD1 ASP B 254     -55.745   6.181 -51.618
ATOM    122  OD2 ASP B 254     -56.027   4.702 -49.988
ATOM    123  C   ASP B 254     -54.838   7.854 -48.325
ATOM    124  O   ASP B 254     -54.827   9.004 -47.881
ATOM    125  N   ALA B 255     -55.605   6.878 -47.778
ATOM    126  H   ALA B 255     -55.576   5.947 -48.131
ATOM    127  CA  ALA B 255     -56.505   6.978 -46.662
ATOM    128  CB  ALA B 255     -57.620   5.929 -46.757
ATOM    129  C   ALA B 255     -55.926   6.920 -45.273
ATOM    130  O   ALA B 255     -54.732   6.696 -45.075
ATOM    131  N   VAL B 256     -56.830   7.177 -44.283
ATOM    132  H   VAL B 256     -57.770   7.371 -44.550
ATOM    133  CA  VAL B 256     -56.672   7.208 -42.841
ATOM    134  CB  VAL B 256     -56.789   5.892 -42.089
ATOM    135  CG1 VAL B 256     -58.232   5.425 -42.276
ATOM    136  CG2 VAL B 256     -55.703   4.866 -42.473
ATOM    137  C   VAL B 256     -55.576   8.074 -42.328
ATOM    138  O   VAL B 256     -54.950   7.822 -41.293
ATOM    139  N   ASN B 257     -55.404   9.201 -43.038
ATOM    140  H   ASN B 257     -55.952   9.394 -43.846
ATOM    141  CA  ASN B 257     -54.420  10.184 -42.725
ATOM    142  CB  ASN B 257     -54.315  11.243 -43.824
ATOM    143  CG  ASN B 257     -53.675  10.657 -45.075
ATOM    144  OD1 ASN B 257     -52.915   9.691 -45.069
ATOM    145  ND2 ASN B 257     -54.046  11.256 -46.236
ATOM    146 1HD2 ASN B 257     -53.736  10.876 -47.108
ATOM    147 2HD2 ASN B 257     -54.696  12.015 -46.222
ATOM    148  C   ASN B 257     -54.847  10.850 -41.457
ATOM    149  O   ASN B 257     -54.029  10.949 -40.549
ATOM    150  N   VAL B 258     -56.150  11.226 -41.329
ATOM    151  H   VAL B 258     -56.799  11.098 -42.075
ATOM    152  CA  VAL B 258     -56.667  11.875 -40.144
ATOM    153  CB  VAL B 258     -58.059  12.459 -40.316
ATOM    154  CG1 VAL B 258     -58.659  12.972 -38.995
ATOM    155  CG2 VAL B 258     -57.975  13.633 -41.287
ATOM    156  C   VAL B 258     -56.639  10.938 -38.962
ATOM    157  O   VAL B 258     -56.326  11.391 -37.864
ATOM    158  N   SER B 259     -56.918   9.625 -39.151
ATOM    159  H   SER B 259     -57.152   9.255 -40.045
ATOM    160  CA  SER B 259     -56.922   8.678 -38.055
ATOM    161  CB  SER B 259     -57.383   7.286 -38.506
ATOM    162  OG  SER B 259     -58.739   7.348 -38.930
ATOM    163  HG  SER B 259     -58.973   6.451 -39.186
ATOM    164  C   SER B 259     -55.541   8.560 -37.455
ATOM    165  O   SER B 259     -55.386   8.589 -36.230
ATOM    166  N   GLN B 260     -54.507   8.497 -38.332
ATOM    167  H   GLN B 260     -54.658   8.486 -39.324
ATOM    168  CA  GLN B 260     -53.129   8.398 -37.914
ATOM    169  CB  GLN B 260     -52.197   8.095 -39.093
ATOM    170  CG  GLN B 260     -52.405   6.684 -39.652
ATOM    171  CD  GLN B 260     -51.540   6.507 -40.888
ATOM    172  OE1 GLN B 260     -50.333   6.276 -40.831
ATOM    173  NE2 GLN B 260     -52.201   6.637 -42.070
ATOM    174 1HE2 GLN B 260     -51.707   6.541 -42.933
ATOM    175 2HE2 GLN B 260     -53.175   6.867 -42.068
ATOM    176  C   GLN B 260     -52.713   9.683 -37.248
ATOM    177  O   GLN B 260     -52.028   9.647 -36.228
ATOM    178  N   LEU B 261     -53.174  10.839 -37.786
ATOM    179  H   LEU B 261     -53.723  10.829 -38.616
ATOM    180  CA  LEU B 261     -52.897  12.157 -37.265
ATOM    181  CB  LEU B 261     -53.478  13.287 -38.122
ATOM    182  CG  LEU B 261     -52.736  13.539 -39.428
ATOM    183  CD1 LEU B 261     -53.554  14.450 -40.328
ATOM    184  CD2 LEU B 261     -51.373  14.161 -39.142
ATOM    185  C   LEU B 261     -53.466  12.359 -35.906
ATOM    186  O   LEU B 261     -52.795  12.969 -35.080
ATOM    187  N   LYS B 262     -54.686  11.838 -35.628
ATOM    188  H   LYS B 262     -55.204  11.335 -36.312
ATOM    189  CA  LYS B 262     -55.318  11.982 -34.339
ATOM    190  CB  LYS B 262     -56.771  11.477 -34.300
ATOM    191  CG  LYS B 262     -57.760  12.371 -35.053
ATOM    192  CD  LYS B 262     -59.223  11.952 -34.889
ATOM    193  CE  LYS B 262     -59.609  10.682 -35.651
ATOM    194  NZ  LYS B 262     -61.043  10.394 -35.453
ATOM    195  HZ1 LYS B 262     -61.620  11.156 -35.859
ATOM    196  HZ2 LYS B 262     -61.285   9.496 -35.915
ATOM    197  HZ3 LYS B 262     -61.242  10.318 -34.438
ATOM    198  C   LYS B 262     -54.544  11.232 -33.296
ATOM    199  O   LYS B 262     -54.344  11.742 -32.192
ATOM    200  N   THR B 283     -54.046  10.024 -33.656
ATOM    201  H   THR B 283     -54.219   9.644 -34.564
ATOM    202  CA  THR B 283     -53.279   9.183 -32.767
ATOM    203  CB  THR B 283     -53.015   7.839 -33.413
ATOM    204  CG2 THR B 283     -52.207   6.926 -32.468
ATOM    205  OG1 THR B 283     -54.255   7.205 -33.700
ATOM    206  HG1 THR B 283     -54.603   7.642 -34.483
ATOM    207  C   THR B 283     -51.970   9.882 -32.457
ATOM    208  O   THR B 283     -51.552   9.932 -31.299
ATOM    209  N   LEU B 284     -51.332  10.480 -33.491
ATOM    210  H   LEU B 284     -51.691  10.428 -34.420
ATOM    211  CA  LEU B 284     -50.088  11.190 -33.354
ATOM    212  CB  LEU B 284     -49.417  11.514 -34.695
ATOM    213  CG  LEU B 284     -48.861  10.289 -35.442
ATOM    214  CD1 LEU B 284     -48.400  10.687 -36.844
ATOM    215  CD2 LEU B 284     -47.743   9.588 -34.651
ATOM    216  C   LEU B 284     -50.243  12.449 -32.555
ATOM    217  O   LEU B 284     -49.325  12.791 -31.818
ATOM    218  N   ASP B 285     -51.398  13.156 -32.661
ATOM    219  H   ASP B 285     -52.118  12.879 -33.287
ATOM    220  CA  ASP B 285     -51.664  14.369 -31.915
ATOM    221  CB  ASP B 285     -53.005  15.060 -32.268
ATOM    222  CG  ASP B 285     -53.003  15.800 -33.606
ATOM    223  OD1 ASP B 285     -51.922  16.062 -34.193
ATOM    224  OD2 ASP B 285     -54.131  16.134 -34.054
ATOM    225  C   ASP B 285     -51.752  14.055 -30.452
ATOM    226  O   ASP B 285     -51.197  14.788 -29.633
ATOM    227  N   GLN B 286     -52.423  12.929 -30.102
ATOM    228  H   GLN B 286     -52.864  12.360 -30.795
ATOM    229  CA  GLN B 286     -52.586  12.487 -28.736
ATOM    230  CB  GLN B 286     -53.519  11.270 -28.647
ATOM    231  CG  GLN B 286     -54.983  11.598 -28.961
ATOM    232  CD  GLN B 286     -55.824  10.326 -29.077
ATOM    233  OE1 GLN B 286     -55.367   9.183 -29.068
ATOM    234  NE2 GLN B 286     -57.158  10.543 -29.216
ATOM    235 1HE2 GLN B 286     -57.785   9.770 -29.305
ATOM    236 2HE2 GLN B 286     -57.514  11.478 -29.232
ATOM    237  C   GLN B 286     -51.257  12.081 -28.161
ATOM    238  O   GLN B 286     -50.949  12.414 -27.015
ATOM    239  N   ALA B 287     -50.426  11.389 -28.981
ATOM    240  H   ALA B 287     -50.712  11.138 -29.902
ATOM    241  CA  ALA B 287     -49.120  10.925 -28.599
ATOM    242  CB  ALA B 287     -48.493  10.016 -29.662
ATOM    243  C   ALA B 287     -48.197  12.093 -28.375
ATOM    244  O   ALA B 287     -47.414  12.073 -27.430
ATOM    245  N   ASN B 288     -48.306  13.156 -29.213
ATOM    246  H   ASN B 288     -48.946  13.140 -29.974
ATOM    247  CA  ASN B 288     -47.497  14.347 -29.124
ATOM    248  CB  ASN B 288     -47.660  15.277 -30.339
ATOM    249  CG  ASN B 288     -46.629  16.391 -30.226
ATOM    250  OD1 ASN B 288     -45.422  16.153 -30.263
ATOM    251  ND2 ASN B 288     -47.124  17.642 -30.033
ATOM    252 1HD2 ASN B 288     -46.499  18.411 -29.903
ATOM    253 2HD2 ASN B 288     -48.112  17.790 -29.992
ATOM    254  C   ASN B 288     -47.858  15.126 -27.883
ATOM    255  O   ASN B 288     -46.974  15.671 -27.225
ATOM    256  N   ALA B 289     -49.163  15.184 -27.530
ATOM    257  H   ALA B 289     -49.876  14.763 -28.087
ATOM    258  CA  ALA B 289     -49.614  15.885 -26.349
ATOM    259  CB  ALA B 289     -51.147  15.893 -26.225
ATOM    260  C   ALA B 289     -49.064  15.171 -25.135
ATOM    261  O   ALA B 289     -48.632  15.811 -24.173
ATOM    262  N   TYR B 290     -49.014  13.809 -25.195
ATOM    263  H   TYR B 290     -49.385  13.309 -25.971
ATOM    264  CA  TYR B 290     -48.509  13.011 -24.119
ATOM    265  CB  TYR B 290     -48.927  11.517 -24.199
ATOM    266  CG  TYR B 290     -48.571  10.876 -22.889
ATOM    267  CD1 TYR B 290     -49.286  11.170 -21.740
ATOM    268  CE1 TYR B 290     -48.977  10.569 -20.510
ATOM    269  CZ  TYR B 290     -47.937   9.636 -20.444
ATOM    270  OH  TYR B 290     -47.618   9.024 -19.213
ATOM    271  HH  TYR B 290     -48.295   9.273 -18.574
ATOM    272  CE2 TYR B 290     -47.236   9.298 -21.600
ATOM    273  CD2 TYR B 290     -47.550   9.895 -22.819
ATOM    274  C   TYR B 290     -46.999  13.203 -24.053
ATOM    275  O   TYR B 290     -46.471  13.205 -22.946
ATOM    276  N   THR B 291     -46.270  13.374 -25.203
ATOM    277  H   THR B 291     -46.705  13.331 -26.102
ATOM    278  CA  THR B 291     -44.828  13.586 -25.199
ATOM    279  CB  THR B 291     -44.121  13.475 -26.529
ATOM    280  CG2 THR B 291     -44.202  12.036 -27.053
ATOM    281  OG1 THR B 291     -44.619  14.394 -27.486
ATOM    282  HG1 THR B 291     -44.011  14.373 -28.234
ATOM    283  C   THR B 291     -44.514  14.914 -24.562
ATOM    284  O   THR B 291     -43.468  15.056 -23.930
ATOM    285  N   ASP B 292     -45.414  15.921 -24.711
ATOM    286  H   ASP B 292     -46.231  15.802 -25.272
ATOM    287  CA  ASP B 292     -45.248  17.230 -24.115
ATOM    288  CB  ASP B 292     -46.356  18.219 -24.548
ATOM    289  CG  ASP B 292     -46.224  18.668 -26.008
ATOM    290  OD1 ASP B 292     -45.167  18.467 -26.662
ATOM    291  OD2 ASP B 292     -47.232  19.237 -26.500
ATOM    292  C   ASP B 292     -45.329  17.069 -22.615
ATOM    293  O   ASP B 292     -44.509  17.625 -21.879
ATOM    294  N   LYS B 293     -46.296  16.238 -22.150
ATOM    295  H   LYS B 293     -46.944  15.817 -22.783
ATOM    296  CA  LYS B 293     -46.513  15.939 -20.756
ATOM    297  CB  LYS B 293     -47.797  15.125 -20.521
ATOM    298  CG  LYS B 293     -49.077  15.919 -20.774
ATOM    299  CD  LYS B 293     -50.348  15.098 -20.569
ATOM    300  CE  LYS B 293     -51.623  15.874 -20.886
ATOM    301  NZ  LYS B 293     -52.795  14.998 -20.702
ATOM    302  HZ1 LYS B 293     -52.830  14.663 -19.721
ATOM    303  HZ2 LYS B 293     -53.663  15.528 -20.912
ATOM    304  HZ3 LYS B 293     -52.729  14.183 -21.341
ATOM    305  C   LYS B 293     -45.364  15.126 -20.212
ATOM    306  O   LYS B 293     -44.976  15.325 -19.060
ATOM    307  N   LYS B 294     -44.784  14.218 -21.047
ATOM    308  H   LYS B 294     -45.114  14.109 -21.978
ATOM    309  CA  LYS B 294     -43.666  13.361 -20.708
ATOM    310  CB  LYS B 294     -43.173  12.431 -21.845
ATOM    311  CG  LYS B 294     -44.043  11.244 -22.270
ATOM    312  CD  LYS B 294     -43.419  10.466 -23.442
ATOM    313  CE  LYS B 294     -44.235   9.279 -23.974
ATOM    314  NZ  LYS B 294     -43.548   8.650 -25.127
ATOM    315  HZ1 LYS B 294     -43.243   9.385 -25.794
ATOM    316  HZ2 LYS B 294     -42.719   8.123 -24.790
ATOM    317  HZ3 LYS B 294     -44.185   7.991 -25.625
ATOM    318  C   LYS B 294     -42.489  14.236 -20.414
ATOM    319  O   LYS B 294     -41.791  13.983 -19.441
ATOM    320  N   PHE B 295     -42.279  15.310 -21.220
ATOM    321  H   PHE B 295     -42.847  15.461 -22.027
ATOM    322  CA  PHE B 295     -41.192  16.238 -21.043
ATOM    323  CB  PHE B 295     -41.125  17.228 -22.224
ATOM    324  CG  PHE B 295     -40.091  18.309 -22.104
ATOM    325  CD1 PHE B 295     -38.722  18.028 -22.165
ATOM    326  CE1 PHE B 295     -37.775  19.052 -22.081
ATOM    327  CZ  PHE B 295     -38.193  20.377 -21.960
ATOM    328  CE2 PHE B 295     -39.558  20.675 -21.929
ATOM    329  CD2 PHE B 295     -40.498  19.645 -22.009
ATOM    330  C   PHE B 295     -41.326  16.978 -19.748
ATOM    331  O   PHE B 295     -40.324  17.132 -19.051
ATOM    332  N   GLY B 296     -42.559  17.397 -19.373
ATOM    333  H   GLY B 296     -43.361  17.268 -19.955
ATOM    334  CA  GLY B 296     -42.771  18.108 -18.135
ATOM    335  C   GLY B 296     -42.492  17.224 -16.949
ATOM    336  O   GLY B 296     -41.884  17.675 -15.976
ATOM    337  N   LYS B 297     -42.890  15.930 -17.038
ATOM    338  H   LYS B 297     -43.370  15.594 -17.844
ATOM    339  CA  LYS B 297     -42.690  14.959 -15.987
ATOM    340  CB  LYS B 297     -43.385  13.615 -16.270
ATOM    341  CG  LYS B 297     -44.910  13.636 -16.210
ATOM    342  CD  LYS B 297     -45.522  12.267 -16.508
ATOM    343  CE  LYS B 297     -47.048  12.264 -16.561
ATOM    344  NZ  LYS B 297     -47.537  10.895 -16.822
ATOM    345  HZ1 LYS B 297     -47.422  10.324 -15.964
ATOM    346  HZ2 LYS B 297     -48.542  10.929 -17.076
ATOM    347  HZ3 LYS B 297     -46.995  10.459 -17.593
ATOM    348  C   LYS B 297     -41.232  14.638 -15.830
ATOM    349  O   LYS B 297     -40.752  14.513 -14.706
ATOM    350  N   LEU B 298     -40.493  14.535 -16.963
ATOM    351  H   LEU B 298     -40.911  14.643 -17.858
ATOM    352  CA  LEU B 298     -39.085  14.236 -16.978
ATOM    353  CB  LEU B 298     -38.548  13.865 -18.375
ATOM    354  CG  LEU B 298     -39.070  12.499 -18.884
ATOM    355  CD1 LEU B 298     -38.697  12.261 -20.348
ATOM    356  CD2 LEU B 298     -38.654  11.324 -17.990
ATOM    357  C   LEU B 298     -38.313  15.384 -16.408
ATOM    358  O   LEU B 298     -37.339  15.148 -15.700
ATOM    359  N   ASN B 299     -38.744  16.647 -16.667
ATOM    360  H   ASN B 299     -39.515  16.814 -17.275
ATOM    361  CA  ASN B 299     -38.100  17.830 -16.140
ATOM    362  CB  ASN B 299     -38.739  19.157 -16.588
ATOM    363  CG  ASN B 299     -38.420  19.514 -18.028
ATOM    364  OD1 ASN B 299     -37.456  19.076 -18.653
ATOM    365  ND2 ASN B 299     -39.301  20.379 -18.590
ATOM    366 1HD2 ASN B 299     -39.150  20.709 -19.518
ATOM    367 2HD2 ASN B 299     -40.090  20.700 -18.067
ATOM    368  C   ASN B 299     -38.228  17.836 -14.647
ATOM    369  O   ASN B 299     -37.251  18.122 -13.957
ATOM    370  N   GLU B 300     -39.426  17.470 -14.125
ATOM    371  H   GLU B 300     -40.200  17.245 -14.714
ATOM    372  CA  GLU B 300     -39.694  17.420 -12.706
ATOM    373  CB  GLU B 300     -41.169  17.112 -12.402
ATOM    374  CG  GLU B 300     -42.124  18.260 -12.752
ATOM    375  CD  GLU B 300     -43.595  17.851 -12.618
ATOM    376  OE1 GLU B 300     -43.922  16.666 -12.341
ATOM    377  OE2 GLU B 300     -44.439  18.766 -12.804
ATOM    378  C   GLU B 300     -38.865  16.347 -12.056
ATOM    379  O   GLU B 300     -38.355  16.553 -10.953
ATOM    380  N   ASP B 301     -38.694  15.189 -12.744
ATOM    381  H   ASP B 301     -39.134  15.045 -13.626
ATOM    382  CA  ASP B 301     -37.915  14.076 -12.258
ATOM    383  CB  ASP B 301     -38.061  12.804 -13.119
ATOM    384  CG  ASP B 301     -39.420  12.120 -12.921
ATOM    385  OD1 ASP B 301     -40.163  12.433 -11.952
ATOM    386  OD2 ASP B 301     -39.734  11.244 -13.769
ATOM    387  C   ASP B 301     -36.458  14.444 -12.183
ATOM    388  O   ASP B 301     -35.789  14.056 -11.228
ATOM    389  N   ILE B 302     -35.940  15.217 -13.170
ATOM    390  H   ILE B 302     -36.499  15.485 -13.950
ATOM    391  CA  ILE B 302     -34.567  15.672 -13.209
ATOM    392  CB  ILE B 302     -34.187  16.216 -14.577
ATOM    393  CG2 ILE B 302     -32.861  17.005 -14.560
ATOM    394  CG1 ILE B 302     -34.162  15.028 -15.554
ATOM    395  CD1 ILE B 302     -34.070  15.405 -17.024
ATOM    396  C   ILE B 302     -34.325  16.654 -12.085
ATOM    397  O   ILE B 302     -33.281  16.591 -11.437
ATOM    398  N   VAL B 303     -35.301  17.550 -11.794
ATOM    399  H   VAL B 303     -36.144  17.593 -12.324
ATOM    400  CA  VAL B 303     -35.174  18.515 -10.717
ATOM    401  CB  VAL B 303     -36.296  19.547 -10.716
ATOM    402  CG1 VAL B 303     -36.255  20.450  -9.463
ATOM    403  CG2 VAL B 303     -36.159  20.391 -11.996
ATOM    404  C   VAL B 303     -35.136  17.738  -9.410
ATOM    405  O   VAL B 303     -34.341  18.069  -8.533
ATOM    406  N   ALA B 304     -35.948  16.655  -9.287
ATOM    407  H   ALA B 304     -36.579  16.400 -10.015
ATOM    408  CA  ALA B 304     -36.001  15.822  -8.107
ATOM    409  CB  ALA B 304     -37.110  14.755  -8.171
ATOM    410  C   ALA B 304     -34.693  15.107  -7.889
ATOM    411  O   ALA B 304     -34.252  14.999  -6.746
ATOM    412  N   THR B 305     -34.040  14.618  -8.979
ATOM    413  H   THR B 305     -34.436  14.669  -9.892
ATOM    414  CA  THR B 305     -32.761  13.946  -8.887
ATOM    415  CB  THR B 305     -32.315  13.214 -10.129
ATOM    416  CG2 THR B 305     -33.303  12.081 -10.404
ATOM    417  OG1 THR B 305     -32.242  14.075 -11.252
ATOM    418  HG1 THR B 305     -31.815  13.570 -11.947
ATOM    419  C   THR B 305     -31.697  14.925  -8.466
ATOM    420  O   THR B 305     -30.806  14.555  -7.702
ATOM    421  N   ARG B 306     -31.789  16.202  -8.934
ATOM    422  H   ARG B 306     -32.489  16.455  -9.596
ATOM    423  CA  ARG B 306     -30.859  17.252  -8.574
ATOM    424  CB  ARG B 306     -31.139  18.623  -9.223
ATOM    425  CG  ARG B 306     -30.879  18.689 -10.715
ATOM    426  CD  ARG B 306     -31.094  20.063 -11.343
ATOM    427  NE  ARG B 306     -30.911  19.918 -12.818
ATOM    428  HE  ARG B 306     -31.726  19.827 -13.390
ATOM    429  CZ  ARG B 306     -29.677  19.910 -13.417
ATOM    430  NH1 ARG B 306     -29.624  19.774 -14.774
ATOM    431 1HH1 ARG B 306     -30.466  19.703 -15.309
ATOM    432 2HH1 ARG B 306     -28.746  19.799 -15.251
ATOM    433  NH2 ARG B 306     -28.510  20.038 -12.710
ATOM    434 1HH2 ARG B 306     -28.512  20.145 -11.713
ATOM    435 2HH2 ARG B 306     -27.633  20.051 -13.190
ATOM    436  C   ARG B 306     -30.974  17.502  -7.098
ATOM    437  O   ARG B 306     -29.959  17.624  -6.418
ATOM    438  N   ILE B 307     -32.225  17.526  -6.576
ATOM    439  H   ILE B 307     -33.022  17.411  -7.164
ATOM    440  CA  ILE B 307     -32.520  17.738  -5.183
ATOM    441  CB  ILE B 307     -34.016  17.947  -4.956
ATOM    442  CG2 ILE B 307     -34.429  17.802  -3.479
ATOM    443  CG1 ILE B 307     -34.431  19.300  -5.569
ATOM    444  CD1 ILE B 307     -35.943  19.517  -5.651
ATOM    445  C   ILE B 307     -31.963  16.589  -4.377
ATOM    446  O   ILE B 307     -31.351  16.862  -3.348
ATOM    447  N   GLU B 308     -32.094  15.313  -4.845
ATOM    448  H   GLU B 308     -32.577  15.113  -5.692
ATOM    449  CA  GLU B 308     -31.576  14.169  -4.123
ATOM    450  CB  GLU B 308     -31.888  12.767  -4.709
ATOM    451  CG  GLU B 308     -33.341  12.247  -4.617
ATOM    452  CD  GLU B 308     -33.472  10.804  -5.171
ATOM    453  OE1 GLU B 308     -32.457  10.202  -5.612
ATOM    454  OE2 GLU B 308     -34.614  10.268  -5.162
ATOM    455  C   GLU B 308     -30.074  14.254  -4.035
ATOM    456  O   GLU B 308     -29.514  13.953  -2.985
ATOM    457  N   ALA B 309     -29.393  14.708  -5.117
ATOM    458  H   ALA B 309     -29.864  14.914  -5.971
ATOM    459  CA  ALA B 309     -27.952  14.845  -5.153
ATOM    460  CB  ALA B 309     -27.440  15.201  -6.559
ATOM    461  C   ALA B 309     -27.472  15.910  -4.197
ATOM    462  O   ALA B 309     -26.493  15.715  -3.475
ATOM    463  N   ARG B 310     -28.200  17.050  -4.133
ATOM    464  H   ARG B 310     -28.989  17.183  -4.727
ATOM    465  CA  ARG B 310     -27.876  18.161  -3.267
ATOM    466  CB  ARG B 310     -28.800  19.354  -3.551
ATOM    467  CG  ARG B 310     -28.483  19.950  -4.921
ATOM    468  CD  ARG B 310     -29.450  21.023  -5.390
ATOM    469  NE  ARG B 310     -29.152  21.220  -6.838
ATOM    470  HE  ARG B 310     -28.391  20.711  -7.245
ATOM    471  CZ  ARG B 310     -29.922  22.025  -7.633
ATOM    472  NH1 ARG B 310     -29.628  22.109  -8.961
ATOM    473 1HH1 ARG B 310     -28.874  21.575  -9.342
ATOM    474 2HH1 ARG B 310     -30.181  22.682  -9.565
ATOM    475  NH2 ARG B 310     -30.978  22.736  -7.136
ATOM    476 1HH2 ARG B 310     -31.212  22.687  -6.166
ATOM    477 2HH2 ARG B 310     -31.526  23.311  -7.743
ATOM    478  C   ARG B 310     -28.032  17.738  -1.831
ATOM    479  O   ARG B 310     -27.171  18.011  -0.993
ATOM    480  N   GLN B 311     -29.112  16.980  -1.546
ATOM    481  H   GLN B 311     -29.762  16.742  -2.258
ATOM    482  CA  GLN B 311     -29.425  16.457  -0.249
ATOM    483  CB  GLN B 311     -30.796  15.769  -0.232
ATOM    484  CG  GLN B 311     -31.945  16.787  -0.300
ATOM    485  CD  GLN B 311     -33.310  16.106  -0.326
ATOM    486  OE1 GLN B 311     -33.487  14.893  -0.447
ATOM    487  NE2 GLN B 311     -34.362  16.954  -0.200
ATOM    488 1HE2 GLN B 311     -35.293  16.593  -0.173
ATOM    489 2HE2 GLN B 311     -34.216  17.945  -0.215
ATOM    490  C   GLN B 311     -28.359  15.487   0.172
ATOM    491  O   GLN B 311     -27.979  15.500   1.337
ATOM    492  N   ALA B 312     -27.821  14.668  -0.771
ATOM    493  H   ALA B 312     -28.213  14.632  -1.682
ATOM    494  CA  ALA B 312     -26.768  13.704  -0.532
ATOM    495  CB  ALA B 312     -26.437  12.865  -1.777
ATOM    496  C   ALA B 312     -25.504  14.413  -0.120
ATOM    497  O   ALA B 312     -24.805  13.954   0.784
ATOM    498  N   ALA B 313     -25.194  15.569  -0.761
ATOM    499  H   ALA B 313     -25.722  15.864  -1.557
ATOM    500  CA  ALA B 313     -24.028  16.360  -0.432
ATOM    501  CB  ALA B 313     -23.835  17.527  -1.408
ATOM    502  C   ALA B 313     -24.162  16.923   0.967
ATOM    503  O   ALA B 313     -23.197  16.920   1.738
ATOM    504  N   ALA B 314     -25.395  17.373   1.329
ATOM    505  H   ALA B 314     -26.136  17.407   0.659
ATOM    506  CA  ALA B 314     -25.710  17.911   2.635
ATOM    507  CB  ALA B 314     -27.148  18.452   2.732
ATOM    508  C   ALA B 314     -25.530  16.827   3.674
ATOM    509  O   ALA B 314     -25.024  17.102   4.758
ATOM    510  N   ILE B 315     -25.912  15.564   3.339
ATOM    511  H   ILE B 315     -26.389  15.412   2.481
ATOM    512  CA  ILE B 315     -25.776  14.382   4.166
ATOM    513  CB  ILE B 315     -26.430  13.161   3.517
ATOM    514  CG2 ILE B 315     -25.932  11.802   4.061
ATOM    515  CG1 ILE B 315     -27.950  13.343   3.529
ATOM    516  CD1 ILE B 315     -28.700  12.353   2.647
ATOM    517  C   ILE B 315     -24.319  14.127   4.399
ATOM    518  O   ILE B 315     -23.963  13.822   5.531
ATOM    519  N   GLY B 316     -23.447  14.288   3.369
ATOM    520  H   GLY B 316     -23.781  14.450   2.446
ATOM    521  CA  GLY B 316     -22.024  14.076   3.508
ATOM    522  C   GLY B 316     -21.431  15.048   4.486
ATOM    523  O   GLY B 316     -20.641  14.647   5.346
ATOM    524  N   LEU B 317     -21.840  16.340   4.410
ATOM    525  H   LEU B 317     -22.450  16.651   3.681
ATOM    526  CA  LEU B 317     -21.329  17.333   5.328
ATOM    527  CB  LEU B 317     -21.665  18.778   4.966
ATOM    528  CG  LEU B 317     -20.944  19.319   3.731
ATOM    529  CD1 LEU B 317     -21.460  20.718   3.455
ATOM    530  CD2 LEU B 317     -19.414  19.295   3.846
ATOM    531  C   LEU B 317     -21.809  17.130   6.739
ATOM    532  O   LEU B 317     -21.045  17.285   7.692
ATOM    533  N   ALA B 318     -23.088  16.734   6.891
ATOM    534  H   ALA B 318     -23.688  16.622   6.108
ATOM    535  CA  ALA B 318     -23.695  16.486   8.172
ATOM    536  CB  ALA B 318     -25.211  16.303   8.052
ATOM    537  C   ALA B 318     -23.051  15.273   8.800
ATOM    538  O   ALA B 318     -22.873  15.232  10.016
ATOM    539  N   ALA B 319     -22.655  14.279   7.963
ATOM    540  H   ALA B 319     -22.851  14.339   6.997
ATOM    541  CA  ALA B 319     -21.998  13.056   8.340
ATOM    542  CB  ALA B 319     -21.781  12.102   7.158
ATOM    543  C   ALA B 319     -20.653  13.406   8.899
ATOM    544  O   ALA B 319     -20.280  12.886   9.948
ATOM    545  N   ALA B 320     -19.933  14.357   8.251
ATOM    546  H   ALA B 320     -20.233  14.707   7.363
ATOM    547  CA  ALA B 320     -18.642  14.813   8.702
ATOM    548  CB  ALA B 320     -18.086  15.942   7.842
ATOM    549  C   ALA B 320     -18.793  15.412  10.069
ATOM    550  O   ALA B 320     -18.043  15.063  10.974
ATOM    551  N   SER B 321     -19.855  16.224  10.258
ATOM    552  H   SER B 321     -20.440  16.469   9.485
ATOM    553  CA  SER B 321     -20.182  16.895  11.487
ATOM    554  CB  SER B 321     -21.360  17.862  11.306
ATOM    555  OG  SER B 321     -21.016  18.928  10.437
ATOM    556  HG  SER B 321     -21.763  19.533  10.452
ATOM    557  C   SER B 321     -20.520  15.964  12.635
ATOM    558  O   SER B 321     -20.563  16.419  13.780
ATOM    559  N   LEU B 322     -20.751  14.653  12.364
ATOM    560  H   LEU B 322     -20.652  14.263  11.449
ATOM    561  CA  LEU B 322     -21.107  13.662  13.350
ATOM    562  CB  LEU B 322     -21.654  12.372  12.717
ATOM    563  CG  LEU B 322     -22.945  12.629  11.902
ATOM    564  CD1 LEU B 322     -23.441  11.362  11.184
ATOM    565  CD2 LEU B 322     -24.014  13.415  12.689
ATOM    566  C   LEU B 322     -20.014  13.355  14.347
ATOM    567  O   LEU B 322     -18.873  13.794  14.208
ATOM    568  N   ARG B 323     -20.393  12.632  15.426
ATOM    569  H   ARG B 323     -21.328  12.299  15.508
ATOM    570  CA  ARG B 323     -19.536  12.285  16.535
ATOM    571  CB  ARG B 323     -20.278  11.549  17.654
ATOM    572  CG  ARG B 323     -19.718  11.999  18.979
ATOM    573  CD  ARG B 323     -19.989  11.152  20.200
ATOM    574  NE  ARG B 323     -18.871  10.169  20.243
ATOM    575  HE  ARG B 323     -18.407   9.922  19.392
ATOM    576  CZ  ARG B 323     -18.510   9.565  21.416
ATOM    577  NH1 ARG B 323     -17.604   8.554  21.400
ATOM    578 1HH1 ARG B 323     -17.168   8.260  20.551
ATOM    579 2HH1 ARG B 323     -17.315   8.120  22.257
ATOM    580  NH2 ARG B 323     -19.008   9.969  22.620
ATOM    581 1HH2 ARG B 323     -19.601  10.780  22.682
ATOM    582 2HH2 ARG B 323     -18.691   9.515  23.449
ATOM    583  C   ARG B 323     -18.388  11.335  16.258
ATOM    584  O   ARG B 323     -18.578  10.294  15.628
ATOM    585  N   TYR B 324     -17.164  11.691  16.747
ATOM    586  H   TYR B 324     -17.048  12.543  17.247
ATOM    587  CA  TYR B 324     -15.963  10.872  16.638
ATOM    588  CB  TYR B 324     -14.930  11.222  15.532
ATOM    589  CG  TYR B 324     -15.614  11.328  14.231
ATOM    590  CD1 TYR B 324     -15.805  12.629  13.778
ATOM    591  CE1 TYR B 324     -16.461  12.862  12.584
ATOM    592  CZ  TYR B 324     -16.953  11.803  11.839
ATOM    593  OH  TYR B 324     -17.615  12.098  10.637
ATOM    594  HH  TYR B 324     -17.754  13.051  10.614
ATOM    595  CE2 TYR B 324     -16.787  10.491  12.298
ATOM    596  CD2 TYR B 324     -16.121  10.247  13.501
ATOM    597  C   TYR B 324     -15.204  11.352  17.853
ATOM    598  O   TYR B 324     -14.963  12.559  17.950
ATOM    599  N   ASP B 325     -14.823  10.473  18.819
ATOM    600  H   ASP B 325     -15.014   9.496  18.771
ATOM    601  CA  ASP B 325     -14.090  10.934  19.987
ATOM    602  CB  ASP B 325     -14.965  11.240  21.222
ATOM    603  CG  ASP B 325     -15.686  12.546  20.975
ATOM    604  OD1 ASP B 325     -15.063  13.629  21.129
ATOM    605  OD2 ASP B 325     -16.853  12.464  20.526
ATOM    606  C   ASP B 325     -13.019  10.023  20.472
ATOM    607  O   ASP B 325     -13.156   8.805  20.382
ATOM    608  N   ASP B 326     -11.896  10.617  20.946
ATOM    609  H   ASP B 326     -11.782  11.609  20.980
ATOM    610  CA  ASP B 326     -10.807   9.853  21.505
ATOM    611  CB  ASP B 326      -9.381  10.444  21.363
ATOM    612  CG  ASP B 326      -8.819  10.276  19.956
ATOM    613  OD1 ASP B 326      -7.861   9.476  19.782
ATOM    614  OD2 ASP B 326      -9.309  10.970  19.029
ATOM    615  C   ASP B 326     -11.014   9.678  22.983
ATOM    616  O   ASP B 326     -10.561   8.673  23.532
ATOM    617  N   ARG B 327     -11.718  10.629  23.659
ATOM    618  H   ARG B 327     -12.095  11.430  23.202
ATOM    619  CA  ARG B 327     -11.910  10.560  25.091
ATOM    620  CB  ARG B 327     -12.369  11.867  25.776
ATOM    621  CG  ARG B 327     -11.215  12.872  25.826
ATOM    622  CD  ARG B 327     -11.281  13.849  26.999
ATOM    623  NE  ARG B 327     -12.290  14.922  26.754
ATOM    624  HE  ARG B 327     -12.591  15.103  25.817
ATOM    625  CZ  ARG B 327     -12.757  15.691  27.789
ATOM    626  NH1 ARG B 327     -13.594  16.734  27.522
ATOM    627 1HH1 ARG B 327     -13.808  16.978  26.575
ATOM    628 2HH1 ARG B 327     -13.932  17.306  28.269
ATOM    629  NH2 ARG B 327     -12.415  15.441  29.089
ATOM    630 1HH2 ARG B 327     -11.806  14.682  29.314
ATOM    631 2HH2 ARG B 327     -12.773  16.014  29.823
ATOM    632  C   ARG B 327     -12.683   9.377  25.635
ATOM    633  O   ARG B 327     -13.770   9.049  25.157
ATOM    634  N   PRO B 328     -12.102   8.741  26.665
ATOM    635  CA  PRO B 328     -12.605   7.554  27.325
ATOM    636  CB  PRO B 328     -11.591   7.231  28.422
ATOM    637  CG  PRO B 328     -10.292   7.863  27.963
ATOM    638  CD  PRO B 328     -10.770   9.086  27.186
ATOM    639  C   PRO B 328     -13.960   7.492  27.951
ATOM    640  O   PRO B 328     -14.371   8.452  28.600
ATOM    641  N   GLY B 329     -14.646   6.343  27.735
ATOM    642  H   GLY B 329     -14.266   5.637  27.145
ATOM    643  CA  GLY B 329     -15.913   6.012  28.333
ATOM    644  C   GLY B 329     -17.120   6.765  27.927
ATOM    645  O   GLY B 329     -18.104   6.727  28.672
ATOM    646  N   LYS B 330     -17.082   7.466  26.778
ATOM    647  H   LYS B 330     -16.301   7.482  26.156
ATOM    648  CA  LYS B 330     -18.237   8.242  26.441
ATOM    649  CB  LYS B 330     -17.859   9.732  26.246
ATOM    650  CG  LYS B 330     -16.952  10.272  27.371
ATOM    651  CD  LYS B 330     -17.570  10.356  28.757
ATOM    652  CE  LYS B 330     -16.546  10.799  29.821
ATOM    653  NZ  LYS B 330     -17.173  10.806  31.157
ATOM    654  HZ1 LYS B 330     -17.517   9.854  31.386
ATOM    655  HZ2 LYS B 330     -16.468  11.094  31.858
ATOM    656  HZ3 LYS B 330     -17.965  11.472  31.171
ATOM    657  C   LYS B 330     -18.931   7.777  25.218
ATOM    658  O   LYS B 330     -18.318   7.578  24.160
ATOM    659  N   ILE B 331     -20.268   7.590  25.339
ATOM    660  H   ILE B 331     -20.732   7.759  26.187
ATOM    661  CA  ILE B 331     -21.114   7.162  24.251
ATOM    662  CB  ILE B 331     -21.829   5.843  24.514
ATOM    663  CG2 ILE B 331     -22.834   5.547  23.379
ATOM    664  CG1 ILE B 331     -20.806   4.718  24.731
ATOM    665  CD1 ILE B 331     -21.388   3.395  25.225
ATOM    666  C   ILE B 331     -22.097   8.281  24.089
ATOM    667  O   ILE B 331     -22.756   8.660  25.061
ATOM    668  N   SER B 332     -22.202   8.841  22.856
ATOM    669  H   SER B 332     -21.701   8.480  22.070
ATOM    670  CA  SER B 332     -23.140   9.915  22.659
ATOM    671  CB  SER B 332     -22.570  11.281  23.108
ATOM    672  OG  SER B 332     -23.520  12.326  22.966
ATOM    673  HG  SER B 332     -23.158  13.066  23.462
ATOM    674  C   SER B 332     -23.597  10.026  21.237
ATOM    675  O   SER B 332     -22.909   9.616  20.299
ATOM    676  N   ALA B 333     -24.822  10.579  21.089
ATOM    677  H   ALA B 333     -25.339  10.905  21.879
ATOM    678  CA  ALA B 333     -25.455  10.796  19.821
ATOM    679  CB  ALA B 333     -26.925  10.350  19.791
ATOM    680  C   ALA B 333     -25.389  12.255  19.467
ATOM    681  O   ALA B 333     -25.885  13.125  20.188
ATOM    682  N   ALA B 334     -24.727  12.526  18.327
ATOM    683  H   ALA B 334     -24.320  11.793  17.817
ATOM    684  CA  ALA B 334     -24.521  13.809  17.733
ATOM    685  CB  ALA B 334     -23.178  13.945  17.001
ATOM    686  C   ALA B 334     -25.583  14.093  16.736
ATOM    687  O   ALA B 334     -25.884  13.228  15.919
ATOM    688  N   ILE B 335     -26.171  15.308  16.793
ATOM    689  H   ILE B 335     -25.908  15.996  17.466
ATOM    690  CA  ILE B 335     -27.194  15.696  15.860
ATOM    691  CB  ILE B 335     -28.489  16.147  16.519
ATOM    692  CG2 ILE B 335     -29.500  16.583  15.428
ATOM    693  CG1 ILE B 335     -29.070  14.997  17.373
ATOM    694  CD1 ILE B 335     -30.227  15.400  18.282
ATOM    695  C   ILE B 335     -26.581  16.827  15.076
ATOM    696  O   ILE B 335     -26.013  17.767  15.640
ATOM    697  N   GLY B 336     -26.692  16.729  13.739
ATOM    698  H   GLY B 336     -27.137  15.945  13.321
ATOM    699  CA  GLY B 336     -26.172  17.719  12.842
ATOM    700  C   GLY B 336     -27.251  18.129  11.889
ATOM    701  O   GLY B 336     -28.085  17.309  11.519
ATOM    702  N   GLY B 337     -27.221  19.408  11.453
ATOM    703  H   GLY B 337     -26.483  20.011  11.735
ATOM    704  CA  GLY B 337     -28.191  19.944  10.538
ATOM    705  C   GLY B 337     -27.468  20.491   9.349
ATOM    706  O   GLY B 337     -26.648  21.392   9.476
ATOM    707  N   GLY B 338     -27.778  19.928   8.169
ATOM    708  H   GLY B 338     -28.519  19.285   8.148
ATOM    709  CA  GLY B 338     -27.228  20.267   6.884
ATOM    710  C   GLY B 338     -28.159  21.154   6.114
ATOM    711  O   GLY B 338     -29.343  21.253   6.427
ATOM    712  N   PHE B 339     -27.614  21.737   5.030
ATOM    713  H   PHE B 339     -26.672  21.528   4.794
ATOM    714  CA  PHE B 339     -28.227  22.660   4.111
ATOM    715  CB  PHE B 339     -28.035  24.098   4.666
ATOM    716  CG  PHE B 339     -28.600  25.210   3.845
ATOM    717  CD1 PHE B 339     -29.956  25.540   3.916
ATOM    718  CE1 PHE B 339     -30.465  26.594   3.153
ATOM    719  CZ  PHE B 339     -29.615  27.330   2.324
ATOM    720  CE2 PHE B 339     -28.256  27.018   2.258
ATOM    721  CD2 PHE B 339     -27.753  25.965   3.022
ATOM    722  C   PHE B 339     -27.457  22.537   2.811
ATOM    723  O   PHE B 339     -26.234  22.440   2.846
ATOM    724  N   TRP B 340     -28.131  22.547   1.635
ATOM    725  H   TRP B 340     -29.122  22.612   1.622
ATOM    726  CA  TRP B 340     -27.397  22.467   0.393
ATOM    727  CB  TRP B 340     -27.148  21.038  -0.141
ATOM    728  CG  TRP B 340     -26.076  21.098  -1.195
ATOM    729  CD1 TRP B 340     -26.119  21.347  -2.534
ATOM    730  NE1 TRP B 340     -24.857  21.515  -3.026
ATOM    731  HE1 TRP B 340     -24.643  21.743  -3.949
ATOM    732  CE2 TRP B 340     -23.966  21.294  -2.004
ATOM    733  CZ2 TRP B 340     -22.588  21.339  -1.965
ATOM    734  CH2 TRP B 340     -21.953  21.046  -0.755
ATOM    735  CZ3 TRP B 340     -22.687  20.724   0.383
ATOM    736  CE3 TRP B 340     -24.079  20.715   0.362
ATOM    737  CD2 TRP B 340     -24.701  21.000  -0.844
ATOM    738  C   TRP B 340     -28.186  23.166  -0.679
ATOM    739  O   TRP B 340     -29.211  22.634  -1.101
ATOM    740  N   ARG B 341     -27.727  24.349  -1.170
ATOM    741  H   ARG B 341     -26.863  24.736  -0.858
ATOM    742  CA  ARG B 341     -28.411  25.117  -2.204
ATOM    743  CB  ARG B 341     -28.282  24.604  -3.666
ATOM    744  CG  ARG B 341     -26.954  24.610  -4.413
ATOM    745  CD  ARG B 341     -27.301  24.412  -5.893
ATOM    746  NE  ARG B 341     -26.086  24.225  -6.735
ATOM    747  HE  ARG B 341     -25.183  24.236  -6.307
ATOM    748  CZ  ARG B 341     -26.197  24.017  -8.088
ATOM    749  NH1 ARG B 341     -25.074  23.780  -8.824
ATOM    750 1HH1 ARG B 341     -24.177  23.751  -8.383
ATOM    751 2HH1 ARG B 341     -25.143  23.619  -9.808
ATOM    752  NH2 ARG B 341     -27.403  24.031  -8.730
ATOM    753 1HH2 ARG B 341     -28.245  24.224  -8.226
ATOM    754 2HH2 ARG B 341     -27.450  23.873  -9.716
ATOM    755  C   ARG B 341     -29.893  25.328  -1.936
ATOM    756  O   ARG B 341     -30.730  25.298  -2.844
ATOM    757  N   GLY B 342     -30.248  25.556  -0.657
ATOM    758  H   GLY B 342     -29.580  25.587   0.081
ATOM    759  CA  GLY B 342     -31.617  25.764  -0.280
ATOM    760  C   GLY B 342     -32.293  24.537   0.287
ATOM    761  O   GLY B 342     -33.375  24.657   0.862
ATOM    762  N   GLU B 343     -31.687  23.337   0.140
ATOM    763  H   GLU B 343     -30.832  23.227  -0.350
ATOM    764  CA  GLU B 343     -32.184  22.094   0.674
ATOM    765  CB  GLU B 343     -31.812  20.838  -0.144
ATOM    766  CG  GLU B 343     -32.402  20.792  -1.556
ATOM    767  CD  GLU B 343     -33.928  20.735  -1.453
ATOM    768  OE1 GLU B 343     -34.468  19.818  -0.777
ATOM    769  OE2 GLU B 343     -34.581  21.621  -2.062
ATOM    770  C   GLU B 343     -31.645  21.935   2.064
ATOM    771  O   GLU B 343     -30.809  22.732   2.482
ATOM    772  N   GLY B 344     -32.127  20.936   2.838
ATOM    773  H   GLY B 344     -32.817  20.290   2.517
ATOM    774  CA  GLY B 344     -31.634  20.737   4.177
ATOM    775  C   GLY B 344     -31.564  19.273   4.486
ATOM    776  O   GLY B 344     -32.127  18.449   3.769
ATOM    777  N   ALA B 345     -30.850  18.931   5.580
ATOM    778  H   ALA B 345     -30.414  19.656   6.110
ATOM    779  CA  ALA B 345     -30.661  17.564   6.018
ATOM    780  CB  ALA B 345     -29.368  16.934   5.457
ATOM    781  C   ALA B 345     -30.504  17.490   7.507
ATOM    782  O   ALA B 345     -30.160  18.479   8.137
ATOM    783  N   VAL B 346     -30.760  16.313   8.116
ATOM    784  H   VAL B 346     -31.064  15.520   7.607
ATOM    785  CA  VAL B 346     -30.590  16.100   9.532
ATOM    786  CB  VAL B 346     -31.879  15.922  10.331
ATOM    787  CG1 VAL B 346     -31.553  15.684  11.824
ATOM    788  CG2 VAL B 346     -32.803  17.136  10.128
ATOM    789  C   VAL B 346     -29.833  14.794   9.595
ATOM    790  O   VAL B 346     -30.232  13.796   8.993
ATOM    791  N   ALA B 347     -28.706  14.782  10.325
ATOM    792  H   ALA B 347     -28.420  15.582  10.835
ATOM    793  CA  ALA B 347     -27.914  13.595  10.470
ATOM    794  CB  ALA B 347     -26.524  13.639   9.825
ATOM    795  C   ALA B 347     -27.728  13.292  11.913
ATOM    796  O   ALA B 347     -27.640  14.199  12.740
ATOM    797  N   LEU B 348     -27.690  11.986  12.229
ATOM    798  H   LEU B 348     -27.731  11.283  11.528
ATOM    799  CA  LEU B 348     -27.508  11.505  13.563
ATOM    800  CB  LEU B 348     -28.703  10.652  14.048
ATOM    801  CG  LEU B 348     -28.579  10.069  15.472
ATOM    802  CD1 LEU B 348     -28.618  11.169  16.541
ATOM    803  CD2 LEU B 348     -29.599   8.948  15.708
ATOM    804  C   LEU B 348     -26.299  10.609  13.494
ATOM    805  O   LEU B 348     -26.227   9.680  12.686
ATOM    806  N   GLY B 349     -25.308  10.895  14.353
ATOM    807  H   GLY B 349     -25.388  11.661  14.979
ATOM    808  CA  GLY B 349     -24.100  10.128  14.405
ATOM    809  C   GLY B 349     -23.924   9.633  15.777
ATOM    810  O   GLY B 349     -23.821  10.426  16.700
ATOM    811  N   LEU B 350     -23.833   8.308  15.935
ATOM    812  H   LEU B 350     -23.815   7.687  15.156
ATOM    813  CA  LEU B 350     -23.671   7.740  17.235
ATOM    814  CB  LEU B 350     -24.629   6.548  17.440
ATOM    815  CG  LEU B 350     -24.556   5.791  18.780
ATOM    816  CD1 LEU B 350     -24.956   6.663  19.980
ATOM    817  CD2 LEU B 350     -25.408   4.518  18.691
ATOM    818  C   LEU B 350     -22.243   7.321  17.326
ATOM    819  O   LEU B 350     -21.753   6.539  16.509
ATOM    820  N   GLY B 351     -21.553   7.875  18.342
ATOM    821  H   GLY B 351     -21.983   8.485  19.005
ATOM    822  CA  GLY B 351     -20.174   7.580  18.568
ATOM    823  C   GLY B 351     -20.081   6.880  19.878
ATOM    824  O   GLY B 351     -20.734   7.274  20.849
ATOM    825  N   HIS B 352     -19.243   5.824  19.922
ATOM    826  H   HIS B 352     -18.737   5.527  19.113
ATOM    827  CA  HIS B 352     -19.045   5.069  21.133
ATOM    828  CB  HIS B 352     -19.424   3.574  21.014
ATOM    829  CG  HIS B 352     -20.830   3.233  20.641
ATOM    830  ND1 HIS B 352     -21.846   3.022  21.543
ATOM    831  CE1 HIS B 352     -22.948   2.698  20.823
ATOM    832  NE2 HIS B 352     -22.710   2.686  19.524
ATOM    833  CD2 HIS B 352     -21.376   3.028  19.412
ATOM    834  C   HIS B 352     -17.567   5.010  21.354
ATOM    835  O   HIS B 352     -16.841   4.512  20.487
ATOM    836  N   THR B 353     -17.089   5.524  22.510
ATOM    837  H   THR B 353     -17.649   6.027  23.163
ATOM    838  CA  THR B 353     -15.684   5.458  22.801
ATOM    839  CB  THR B 353     -14.999   6.794  22.899
ATOM    840  CG2 THR B 353     -13.480   6.564  23.069
ATOM    841  OG1 THR B 353     -15.185   7.480  21.669
ATOM    842  HG1 THR B 353     -14.589   8.232  21.700
ATOM    843  C   THR B 353     -15.561   4.699  24.090
ATOM    844  O   THR B 353     -16.211   5.026  25.086
ATOM    845  N   SER B 354     -14.723   3.641  24.071
ATOM    846  H   SER B 354     -14.203   3.409  23.251
ATOM    847  CA  SER B 354     -14.486   2.808  25.225
ATOM    848  CB  SER B 354     -13.871   1.434  24.877
ATOM    849  OG  SER B 354     -12.553   1.555  24.358
ATOM    850  HG  SER B 354     -12.227   0.653  24.294
ATOM    851  C   SER B 354     -13.596   3.488  26.226
ATOM    852  O   SER B 354     -12.860   4.415  25.882
ATOM    853  N   GLU B 355     -13.642   3.022  27.498
ATOM    854  H   GLU B 355     -14.245   2.267  27.743
ATOM    855  CA  GLU B 355     -12.850   3.548  28.591
ATOM    856  CB  GLU B 355     -13.153   2.862  29.934
ATOM    857  CG  GLU B 355     -14.527   3.230  30.510
ATOM    858  CD  GLU B 355     -14.845   2.467  31.799
ATOM    859  OE1 GLU B 355     -14.060   1.589  32.246
ATOM    860  OE2 GLU B 355     -15.924   2.773  32.369
ATOM    861  C   GLU B 355     -11.381   3.363  28.300
ATOM    862  O   GLU B 355     -10.553   4.187  28.687
ATOM    863  N   ASP B 356     -11.041   2.268  27.588
ATOM    864  H   ASP B 356     -11.739   1.620  27.293
ATOM    865  CA  ASP B 356      -9.702   1.923  27.202
ATOM    866  CB  ASP B 356      -9.563   0.424  26.843
ATOM    867  CG  ASP B 356      -9.651  -0.507  28.053
ATOM    868  OD1 ASP B 356      -9.555  -0.054  29.224
ATOM    869  OD2 ASP B 356      -9.805  -1.730  27.797
ATOM    870  C   ASP B 356      -9.218   2.683  25.983
ATOM    871  O   ASP B 356      -8.022   2.635  25.686
ATOM    872  N   GLN B 357     -10.124   3.406  25.261
ATOM    873  H   GLN B 357     -11.075   3.474  25.558
ATOM    874  CA  GLN B 357      -9.876   4.157  24.038
ATOM    875  CB  GLN B 357      -8.731   5.199  24.106
ATOM    876  CG  GLN B 357      -8.901   6.362  25.065
ATOM    877  CD  GLN B 357      -7.685   7.284  24.952
ATOM    878  OE1 GLN B 357      -6.534   6.882  24.769
ATOM    879  NE2 GLN B 357      -7.967   8.611  25.017
ATOM    880 1HE2 GLN B 357      -7.232   9.284  24.936
ATOM    881 2HE2 GLN B 357      -8.918   8.914  25.082
ATOM    882  C   GLN B 357      -9.543   3.254  22.866
ATOM    883  O   GLN B 357      -8.964   3.692  21.865
ATOM    884  N   ARG B 358      -9.924   1.958  22.955
ATOM    885  H   ARG B 358     -10.398   1.606  23.759
ATOM    886  CA  ARG B 358      -9.679   1.016  21.900
ATOM    887  CB  ARG B 358      -9.661  -0.437  22.404
ATOM    888  CG  ARG B 358      -8.468  -0.748  23.305
ATOM    889  CD  ARG B 358      -8.543  -2.127  23.953
ATOM    890  NE  ARG B 358      -7.344  -2.276  24.830
ATOM    891  HE  ARG B 358      -6.660  -1.546  24.838
ATOM    892  CZ  ARG B 358      -7.151  -3.380  25.615
ATOM    893  NH1 ARG B 358      -6.025  -3.455  26.382
ATOM    894 1HH1 ARG B 358      -5.355  -2.713  26.365
ATOM    895 2HH1 ARG B 358      -5.864  -4.250  26.965
ATOM    896  NH2 ARG B 358      -8.055  -4.405  25.658
ATOM    897 1HH2 ARG B 358      -8.889  -4.365  25.110
ATOM    898 2HH2 ARG B 358      -7.890  -5.197  26.244
ATOM    899  C   ARG B 358     -10.774   1.149  20.885
ATOM    900  O   ARG B 358     -10.508   1.284  19.689
ATOM    901  N   MET B 359     -12.038   1.123  21.376
ATOM    902  H   MET B 359     -12.201   1.034  22.355
ATOM    903  CA  MET B 359     -13.231   1.239  20.579
ATOM    904  CB  MET B 359     -14.480   0.614  21.253
ATOM    905  CG  MET B 359     -15.747   0.584  20.385
ATOM    906  SD  MET B 359     -17.211  -0.168  21.163
ATOM    907  CE  MET B 359     -16.617  -1.878  21.017
ATOM    908  C   MET B 359     -13.542   2.665  20.279
ATOM    909  O   MET B 359     -13.509   3.512  21.176
ATOM    910  N   ARG B 360     -13.781   2.946  18.978
ATOM    911  H   ARG B 360     -13.737   2.239  18.282
ATOM    912  CA  ARG B 360     -14.137   4.250  18.494
ATOM    913  CB  ARG B 360     -12.904   5.009  17.997
ATOM    914  CG  ARG B 360     -13.163   6.457  17.619
ATOM    915  CD  ARG B 360     -11.844   7.166  17.383
ATOM    916  NE  ARG B 360     -12.150   8.590  17.101
ATOM    917  HE  ARG B 360     -13.100   8.877  16.987
ATOM    918  CZ  ARG B 360     -11.139   9.506  17.112
ATOM    919  NH1 ARG B 360     -11.445  10.832  17.202
ATOM    920 1HH1 ARG B 360     -12.398  11.128  17.249
ATOM    921 2HH1 ARG B 360     -10.712  11.475  17.427
ATOM    922  NH2 ARG B 360      -9.824   9.132  17.125
ATOM    923 1HH2 ARG B 360      -9.534   8.180  16.992
ATOM    924 2HH2 ARG B 360      -9.123   9.812  17.339
ATOM    925  C   ARG B 360     -15.105   3.921  17.382
ATOM    926  O   ARG B 360     -14.808   4.047  16.191
ATOM    927  N   SER B 361     -16.299   3.437  17.787
ATOM    928  H   SER B 361     -16.534   3.392  18.755
ATOM    929  CA  SER B 361     -17.352   3.046  16.878
ATOM    930  CB  SER B 361     -18.389   2.102  17.519
ATOM    931  OG  SER B 361     -19.426   1.761  16.607
ATOM    932  HG  SER B 361     -20.027   1.190  17.096
ATOM    933  C   SER B 361     -18.027   4.248  16.301
ATOM    934  O   SER B 361     -18.345   5.185  17.038
ATOM    935  N   ASN B 362     -18.262   4.219  14.957
ATOM    936  H   ASN B 362     -18.016   3.455  14.360
ATOM    937  CA  ASN B 362     -18.886   5.298  14.249
ATOM    938  CB  ASN B 362     -17.985   5.901  13.137
ATOM    939  CG  ASN B 362     -16.672   6.502  13.646
ATOM    940  OD1 ASN B 362     -16.545   7.036  14.749
ATOM    941  ND2 ASN B 362     -15.622   6.401  12.785
ATOM    942 1HD2 ASN B 362     -14.743   6.809  13.030
ATOM    943 2HD2 ASN B 362     -15.716   5.937  11.900
ATOM    944  C   ASN B 362     -20.090   4.747  13.522
ATOM    945  O   ASN B 362     -19.968   3.976  12.561
ATOM    946  N   LEU B 363     -21.301   5.101  14.010
ATOM    947  H   LEU B 363     -21.400   5.692  14.806
ATOM    948  CA  LEU B 363     -22.522   4.693  13.371
ATOM    949  CB  LEU B 363     -23.605   4.149  14.328
ATOM    950  CG  LEU B 363     -24.935   3.754  13.644
ATOM    951  CD1 LEU B 363     -24.763   2.575  12.670
ATOM    952  CD2 LEU B 363     -26.044   3.536  14.679
ATOM    953  C   LEU B 363     -22.999   5.974  12.755
ATOM    954  O   LEU B 363     -23.297   6.933  13.469
ATOM    955  N   SER B 364     -23.082   6.007  11.415
ATOM    956  H   SER B 364     -22.899   5.221  10.830
ATOM    957  CA  SER B 364     -23.484   7.185  10.714
ATOM    958  CB  SER B 364     -22.497   7.434   9.558
ATOM    959  OG  SER B 364     -21.169   7.589  10.047
ATOM    960  HG  SER B 364     -20.615   7.006   9.515
ATOM    961  C   SER B 364     -24.865   6.953  10.165
ATOM    962  O   SER B 364     -25.085   5.963   9.469
ATOM    963  N   ALA B 365     -25.842   7.835  10.488
ATOM    964  H   ALA B 365     -25.716   8.587  11.132
ATOM    965  CA  ALA B 365     -27.190   7.702   9.984
ATOM    966  CB  ALA B 365     -28.205   7.245  11.049
ATOM    967  C   ALA B 365     -27.625   9.049   9.500
ATOM    968  O   ALA B 365     -27.322  10.056  10.142
ATOM    969  N   ALA B 366     -28.335   9.116   8.350
ATOM    970  H   ALA B 366     -28.591   8.304   7.819
ATOM    971  CA  ALA B 366     -28.761  10.410   7.880
ATOM    972  CB  ALA B 366     -27.755  11.088   6.944
ATOM    973  C   ALA B 366     -30.078  10.379   7.184
ATOM    974  O   ALA B 366     -30.501   9.359   6.628
ATOM    975  N   THR B 367     -30.759  11.546   7.266
ATOM    976  H   THR B 367     -30.391  12.316   7.780
ATOM    977  CA  THR B 367     -32.038  11.828   6.681
ATOM    978  CB  THR B 367     -33.194  11.899   7.671
ATOM    979  CG2 THR B 367     -33.474  10.520   8.275
ATOM    980  OG1 THR B 367     -32.946  12.842   8.706
ATOM    981  HG1 THR B 367     -32.813  13.694   8.283
ATOM    982  C   THR B 367     -31.982  13.148   5.989
ATOM    983  O   THR B 367     -31.360  14.082   6.489
ATOM    984  N   SER B 368     -32.576  13.241   4.787
ATOM    985  H   SER B 368     -33.014  12.439   4.375
ATOM    986  CA  SER B 368     -32.604  14.514   4.114
ATOM    987  CB  SER B 368     -31.350  14.777   3.281
ATOM    988  OG  SER B 368     -31.431  16.057   2.689
ATOM    989  HG  SER B 368     -31.381  16.699   3.401
ATOM    990  C   SER B 368     -33.806  14.463   3.238
ATOM    991  O   SER B 368     -33.829  13.705   2.264
ATOM    992  N   GLY B 369     -34.824  15.301   3.558
ATOM    993  H   GLY B 369     -34.773  15.918   4.340
ATOM    994  CA  GLY B 369     -36.055  15.328   2.815
ATOM    995  C   GLY B 369     -36.688  13.985   3.062
ATOM    996  O   GLY B 369     -36.951  13.613   4.209
ATOM    997  N   GLY B 370     -36.938  13.237   1.967
ATOM    998  H   GLY B 370     -36.715  13.556   1.049
ATOM    999  CA  GLY B 370     -37.515  11.930   2.058
ATOM   1000  C   GLY B 370     -36.483  10.821   2.029
ATOM   1001  O   GLY B 370     -36.861   9.648   2.029
ATOM   1002  N   ASN B 371     -35.166  11.147   1.967
ATOM   1003  H   ASN B 371     -34.841  12.088   2.014
ATOM   1004  CA  ASN B 371     -34.095  10.176   1.931
ATOM   1005  CB  ASN B 371     -32.804  10.698   1.256
ATOM   1006  CG  ASN B 371     -33.005  10.925  -0.235
ATOM   1007  OD1 ASN B 371     -33.281   9.983  -0.974
ATOM   1008  ND2 ASN B 371     -32.883  12.194  -0.700
ATOM   1009 1HD2 ASN B 371     -32.976  12.376  -1.678
ATOM   1010 2HD2 ASN B 371     -32.768  12.967  -0.071
ATOM   1011  C   ASN B 371     -33.687   9.745   3.305
ATOM   1012  O   ASN B 371     -33.675  10.563   4.229
ATOM   1013  N   TRP B 372     -33.375   8.431   3.455
ATOM   1014  H   TRP B 372     -33.422   7.797   2.687
ATOM   1015  CA  TRP B 372     -32.915   7.842   4.691
ATOM   1016  CB  TRP B 372     -34.001   7.131   5.560
ATOM   1017  CG  TRP B 372     -33.483   6.466   6.840
ATOM   1018  CD1 TRP B 372     -33.272   7.042   8.059
ATOM   1019  NE1 TRP B 372     -32.708   6.142   8.933
ATOM   1020  HE1 TRP B 372     -32.443   6.332   9.854
ATOM   1021  CE2 TRP B 372     -32.577   4.932   8.292
ATOM   1022  CZ2 TRP B 372     -32.073   3.714   8.726
ATOM   1023  CH2 TRP B 372     -32.070   2.639   7.828
ATOM   1024  CZ3 TRP B 372     -32.558   2.791   6.523
ATOM   1025  CE3 TRP B 372     -33.056   4.023   6.082
ATOM   1026  CD2 TRP B 372     -33.064   5.090   6.978
ATOM   1027  C   TRP B 372     -31.880   6.802   4.348
ATOM   1028  O   TRP B 372     -32.032   6.060   3.371
ATOM   1029  N   GLY B 373     -30.802   6.739   5.167
ATOM   1030  H   GLY B 373     -30.638   7.464   5.840
ATOM   1031  CA  GLY B 373     -29.774   5.746   4.955
ATOM   1032  C   GLY B 373     -28.814   5.653   6.094
ATOM   1033  O   GLY B 373     -28.828   6.488   7.007
ATOM   1034  N   MET B 374     -27.926   4.625   6.014
ATOM   1035  H   MET B 374     -27.786   4.108   5.168
ATOM   1036  CA  MET B 374     -26.955   4.379   7.046
ATOM   1037  CB  MET B 374     -27.471   3.444   8.168
ATOM   1038  CG  MET B 374     -27.852   2.024   7.719
ATOM   1039  SD  MET B 374     -28.397   0.933   9.065
ATOM   1040  CE  MET B 374     -26.724   0.666   9.727
ATOM   1041  C   MET B 374     -25.644   3.832   6.548
ATOM   1042  O   MET B 374     -25.539   3.266   5.459
ATOM   1043  N   GLY B 375     -24.590   4.091   7.343
ATOM   1044  H   GLY B 375     -24.708   4.620   8.177
ATOM   1045  CA  GLY B 375     -23.255   3.640   7.072
ATOM   1046  C   GLY B 375     -22.659   3.255   8.386
ATOM   1047  O   GLY B 375     -22.900   3.901   9.411
ATOM   1048  N   ALA B 376     -21.851   2.173   8.382
ATOM   1049  H   ALA B 376     -21.680   1.620   7.566
ATOM   1050  CA  ALA B 376     -21.238   1.731   9.601
ATOM   1051  CB  ALA B 376     -21.759   0.368  10.093
ATOM   1052  C   ALA B 376     -19.766   1.618   9.414
ATOM   1053  O   ALA B 376     -19.287   1.130   8.382
ATOM   1054  N   GLY B 377     -19.018   2.090  10.438
ATOM   1055  H   GLY B 377     -19.401   2.582  11.226
ATOM   1056  CA  GLY B 377     -17.586   2.018  10.391
ATOM   1057  C   GLY B 377     -17.000   2.074  11.758
ATOM   1058  O   GLY B 377     -17.653   2.387  12.756
ATOM   1059  N   PHE B 378     -15.703   1.748  11.812
ATOM   1060  H   PHE B 378     -15.181   1.500  10.999
ATOM   1061  CA  PHE B 378     -14.977   1.742  13.041
ATOM   1062  CB  PHE B 378     -14.586   0.284  13.401
ATOM   1063  CG  PHE B 378     -13.886   0.148  14.708
ATOM   1064  CD1 PHE B 378     -14.616   0.176  15.899
ATOM   1065  CE1 PHE B 378     -13.965   0.035  17.123
ATOM   1066  CZ  PHE B 378     -12.579  -0.139  17.168
ATOM   1067  CE2 PHE B 378     -11.845  -0.177  15.985
ATOM   1068  CD2 PHE B 378     -12.502  -0.038  14.761
ATOM   1069  C   PHE B 378     -13.743   2.537  12.736
ATOM   1070  O   PHE B 378     -13.073   2.277  11.730
ATOM   1071  N   SER B 379     -13.431   3.543  13.590
ATOM   1072  H   SER B 379     -13.953   3.751  14.415
ATOM   1073  CA  SER B 379     -12.231   4.308  13.370
ATOM   1074  CB  SER B 379     -12.264   5.755  13.913
ATOM   1075  OG  SER B 379     -11.027   6.412  13.665
ATOM   1076  HG  SER B 379     -10.983   7.160  14.266
ATOM   1077  C   SER B 379     -11.216   3.483  14.110
ATOM   1078  O   SER B 379     -11.291   3.331  15.334
ATOM   1079  N   TYR B 380     -10.266   2.906  13.339
ATOM   1080  H   TYR B 380     -10.235   3.045  12.352
ATOM   1081  CA  TYR B 380      -9.247   2.055  13.885
ATOM   1082  CB  TYR B 380      -8.520   1.199  12.821
ATOM   1083  CG  TYR B 380      -9.458   0.155  12.307
ATOM   1084  CD1 TYR B 380     -10.228   0.393  11.171
ATOM   1085  CE1 TYR B 380     -11.109  -0.578  10.679
ATOM   1086  CZ  TYR B 380     -11.215  -1.810  11.330
ATOM   1087  OH  TYR B 380     -12.101  -2.793  10.839
ATOM   1088  HH  TYR B 380     -12.542  -2.437  10.062
ATOM   1089  CE2 TYR B 380     -10.438  -2.068  12.466
ATOM   1090  CD2 TYR B 380      -9.561  -1.094  12.951
ATOM   1091  C   TYR B 380      -8.237   2.910  14.575
ATOM   1092  O   TYR B 380      -7.555   3.727  13.951
ATOM   1093  N   THR B 381      -8.121   2.692  15.902
ATOM   1094  H   THR B 381      -8.680   2.021  16.379
ATOM   1095  CA  THR B 381      -7.197   3.427  16.719
ATOM   1096  CB  THR B 381      -7.489   3.233  18.195
ATOM   1097  CG2 THR B 381      -6.518   4.107  19.002
ATOM   1098  OG1 THR B 381      -8.807   3.671  18.498
ATOM   1099  HG1 THR B 381      -9.394   2.938  18.294
ATOM   1100  C   THR B 381      -5.810   2.921  16.373
ATOM   1101  O   THR B 381      -4.885   3.711  16.174
ATOM   1102  N   PHE B 382      -5.677   1.577  16.253
ATOM   1103  H   PHE B 382      -6.453   0.963  16.378
ATOM   1104  CA  PHE B 382      -4.437   0.934  15.927
ATOM   1105  CB  PHE B 382      -4.151  -0.326  16.778
ATOM   1106  CG  PHE B 382      -4.247  -0.007  18.236
ATOM   1107  CD1 PHE B 382      -5.334  -0.481  18.981
ATOM   1108  CE1 PHE B 382      -5.442  -0.196  20.345
ATOM   1109  CZ  PHE B 382      -4.457   0.571  20.970
ATOM   1110  CE2 PHE B 382      -3.369   1.053  20.239
ATOM   1111  CD2 PHE B 382      -3.267   0.763  18.876
ATOM   1112  C   PHE B 382      -4.537   0.491  14.469
ATOM   1113  O   PHE B 382      -5.543  -0.167  14.089
ATOM   1114  OXT PHE B 382      -3.587   0.810  13.709
TER
ATOM      1  N   VAL C 241     -53.803   8.784 -53.613
ATOM      2  H1  VAL C 241     -53.388   9.362 -54.369
ATOM      3  H2  VAL C 241     -54.726   9.170 -53.341
ATOM      4  H3  VAL C 241     -53.164   8.782 -52.795
ATOM      5  CA  VAL C 241     -53.948   7.389 -54.084
ATOM      6  CB  VAL C 241     -54.654   7.326 -55.432
ATOM      7  CG1 VAL C 241     -55.002   5.863 -55.767
ATOM      8  CG2 VAL C 241     -55.918   8.208 -55.407
ATOM      9  C   VAL C 241     -52.572   6.789 -54.159
ATOM     10  O   VAL C 241     -51.619   7.457 -54.565
ATOM     11  N   VAL C 242     -52.448   5.502 -53.749
ATOM     12  H   VAL C 242     -53.242   4.995 -53.421
ATOM     13  CA  VAL C 242     -51.198   4.766 -53.745
ATOM     14  CB  VAL C 242     -51.348   3.380 -53.115
ATOM     15  CG1 VAL C 242     -50.073   2.520 -53.276
ATOM     16  CG2 VAL C 242     -51.715   3.548 -51.632
ATOM     17  C   VAL C 242     -50.717   4.640 -55.175
ATOM     18  O   VAL C 242     -49.538   4.859 -55.450
ATOM     19  N   LEU C 243     -51.656   4.368 -56.111
ATOM     20  H   LEU C 243     -52.606   4.233 -55.841
ATOM     21  CA  LEU C 243     -51.407   4.206 -57.522
ATOM     22  CB  LEU C 243     -52.666   3.767 -58.294
ATOM     23  CG  LEU C 243     -53.155   2.335 -57.983
ATOM     24  CD1 LEU C 243     -54.507   2.066 -58.656
ATOM     25  CD2 LEU C 243     -52.101   1.271 -58.335
ATOM     26  C   LEU C 243     -50.903   5.470 -58.165
ATOM     27  O   LEU C 243     -50.147   5.395 -59.134
ATOM     28  N   ALA C 244     -51.303   6.654 -57.630
ATOM     29  H   ALA C 244     -51.888   6.684 -56.824
ATOM     30  CA  ALA C 244     -50.907   7.943 -58.141
ATOM     31  CB  ALA C 244     -51.604   9.115 -57.428
ATOM     32  C   ALA C 244     -49.425   8.139 -58.012
ATOM     33  O   ALA C 244     -48.816   8.680 -58.934
ATOM     34  N   ASN C 245     -48.817   7.675 -56.885
ATOM     35  H   ASN C 245     -49.348   7.216 -56.176
ATOM     36  CA  ASN C 245     -47.394   7.759 -56.609
ATOM     37  CB  ASN C 245     -46.543   6.848 -57.548
ATOM     38  CG  ASN C 245     -46.905   5.380 -57.407
ATOM     39  OD1 ASN C 245     -46.817   4.783 -56.337
ATOM     40  ND2 ASN C 245     -47.357   4.769 -58.530
ATOM     41 1HD2 ASN C 245     -47.636   3.810 -58.500
ATOM     42 2HD2 ASN C 245     -47.463   5.292 -59.376
ATOM     43  C   ASN C 245     -46.852   9.171 -56.675
ATOM     44  O   ASN C 245     -45.763   9.411 -57.209
ATOM     45  N   VAL C 246     -47.612  10.152 -56.126
ATOM     46  H   VAL C 246     -48.484   9.958 -55.682
ATOM     47  CA  VAL C 246     -47.194  11.538 -56.137
ATOM     48  CB  VAL C 246     -48.308  12.521 -55.811
ATOM     49  CG1 VAL C 246     -47.768  13.967 -55.784
ATOM     50  CG2 VAL C 246     -49.458  12.337 -56.817
ATOM     51  C   VAL C 246     -46.045  11.655 -55.158
ATOM     52  O   VAL C 246     -46.126  11.182 -54.022
ATOM     53  N   ALA C 247     -44.944  12.286 -55.624
ATOM     54  H   ALA C 247     -44.922  12.657 -56.548
ATOM     55  CA  ALA C 247     -43.739  12.467 -54.862
ATOM     56  CB  ALA C 247     -42.565  12.924 -55.744
ATOM     57  C   ALA C 247     -43.857  13.450 -53.734
ATOM     58  O   ALA C 247     -43.355  13.159 -52.648
ATOM     59  N   ASP C 248     -44.501  14.627 -53.952
ATOM     60  H   ASP C 248     -44.905  14.869 -54.830
ATOM     61  CA  ASP C 248     -44.633  15.606 -52.892
ATOM     62  CB  ASP C 248     -43.369  16.500 -52.696
ATOM     63  CG  ASP C 248     -43.093  17.404 -53.899
ATOM     64  OD1 ASP C 248     -42.605  16.888 -54.939
ATOM     65  OD2 ASP C 248     -43.353  18.631 -53.787
ATOM     66  C   ASP C 248     -45.839  16.504 -53.036
ATOM     67  O   ASP C 248     -46.386  16.665 -54.130
ATOM     68  N   GLY C 249     -46.279  17.089 -51.894
ATOM     69  H   GLY C 249     -45.819  16.915 -51.026
ATOM     70  CA  GLY C 249     -47.399  17.999 -51.821
ATOM     71  C   GLY C 249     -47.450  18.493 -50.407
ATOM     72  O   GLY C 249     -48.465  18.334 -49.730
ATOM     73  N   VAL C 250     -46.340  19.104 -49.937
ATOM     74  H   VAL C 250     -45.546  19.242 -50.523
ATOM     75  CA  VAL C 250     -46.201  19.579 -48.578
ATOM     76  CB  VAL C 250     -44.832  19.245 -47.991
ATOM     77  CG1 VAL C 250     -44.647  17.717 -47.974
ATOM     78  CG2 VAL C 250     -43.712  19.971 -48.768
ATOM     79  C   VAL C 250     -46.518  21.025 -48.269
ATOM     80  O   VAL C 250     -46.428  21.411 -47.100
ATOM     81  N   HIS C 251     -46.900  21.862 -49.268
ATOM     82  H   HIS C 251     -46.989  21.556 -50.212
ATOM     83  CA  HIS C 251     -47.179  23.263 -49.006
ATOM     84  CB  HIS C 251     -47.338  24.057 -50.323
ATOM     85  CG  HIS C 251     -47.533  25.538 -50.157
ATOM     86  ND1 HIS C 251     -48.764  26.155 -50.134
ATOM     87  CE1 HIS C 251     -48.534  27.481 -49.967
ATOM     88  NE2 HIS C 251     -47.247  27.759 -49.882
ATOM     89  CD2 HIS C 251     -46.617  26.533 -50.002
ATOM     90  C   HIS C 251     -48.420  23.440 -48.155
ATOM     91  O   HIS C 251     -48.373  24.080 -47.102
ATOM     92  N   LYS C 252     -49.537  22.834 -48.598
ATOM     93  H   LYS C 252     -49.516  22.302 -49.442
ATOM     94  CA  LYS C 252     -50.825  22.830 -47.939
ATOM     95  CB  LYS C 252     -51.875  23.863 -48.416
ATOM     96  CG  LYS C 252     -51.498  25.327 -48.183
ATOM     97  CD  LYS C 252     -52.559  26.318 -48.657
ATOM     98  CE  LYS C 252     -52.198  27.775 -48.373
ATOM     99  NZ  LYS C 252     -53.349  28.646 -48.672
ATOM    100  HZ1 LYS C 252     -54.103  28.474 -47.980
ATOM    101  HZ2 LYS C 252     -53.058  29.641 -48.620
ATOM    102  HZ3 LYS C 252     -53.712  28.443 -49.624
ATOM    103  C   LYS C 252     -51.359  21.432 -48.116
ATOM    104  O   LYS C 252     -50.647  20.581 -48.659
ATOM    105  N   ASN C 253     -52.615  21.148 -47.666
ATOM    106  H   ASN C 253     -53.193  21.842 -47.244
ATOM    107  CA  ASN C 253     -53.181  19.817 -47.736
ATOM    108  CB  ASN C 253     -54.615  19.771 -47.153
ATOM    109  CG  ASN C 253     -55.148  18.342 -47.131
ATOM    110  OD1 ASN C 253     -54.582  17.477 -46.469
ATOM    111  ND2 ASN C 253     -56.269  18.090 -47.855
ATOM    112 1HD2 ASN C 253     -56.660  17.169 -47.866
ATOM    113 2HD2 ASN C 253     -56.703  18.821 -48.379
ATOM    114  C   ASN C 253     -53.201  19.303 -49.143
ATOM    115  O   ASN C 253     -53.949  19.792 -49.991
ATOM    116  N   ASP C 254     -52.363  18.264 -49.376
ATOM    117  H   ASP C 254     -51.783  17.884 -48.660
ATOM    118  CA  ASP C 254     -52.224  17.653 -50.664
ATOM    119  CB  ASP C 254     -51.410  18.575 -51.631
ATOM    120  CG  ASP C 254     -51.532  18.129 -53.087
ATOM    121  OD1 ASP C 254     -52.672  18.098 -53.620
ATOM    122  OD2 ASP C 254     -50.474  17.802 -53.685
ATOM    123  C   ASP C 254     -51.626  16.265 -50.455
ATOM    124  O   ASP C 254     -52.153  15.486 -49.660
ATOM    125  N   ALA C 255     -50.533  15.923 -51.181
ATOM    126  H   ALA C 255     -50.102  16.577 -51.796
ATOM    127  CA  ALA C 255     -49.826  14.671 -51.184
ATOM    128  CB  ALA C 255     -49.117  14.440 -52.525
ATOM    129  C   ALA C 255     -48.834  14.413 -50.080
ATOM    130  O   ALA C 255     -48.549  15.273 -49.248
ATOM    131  N   VAL C 256     -48.327  13.146 -50.075
ATOM    132  H   VAL C 256     -48.640  12.516 -50.780
ATOM    133  CA  VAL C 256     -47.358  12.517 -49.197
ATOM    134  CB  VAL C 256     -45.884  12.700 -49.524
ATOM    135  CG1 VAL C 256     -45.657  11.996 -50.862
ATOM    136  CG2 VAL C 256     -45.418  14.170 -49.459
ATOM    137  C   VAL C 256     -47.644  12.614 -47.740
ATOM    138  O   VAL C 256     -46.756  12.663 -46.883
ATOM    139  N   ASN C 257     -48.953  12.541 -47.444
ATOM    140  H   ASN C 257     -49.642  12.464 -48.157
ATOM    141  CA  ASN C 257     -49.461  12.602 -46.113
ATOM    142  CB  ASN C 257     -50.986  12.711 -46.099
ATOM    143  CG  ASN C 257     -51.432  14.084 -46.586
ATOM    144  OD1 ASN C 257     -50.736  15.095 -46.517
ATOM    145  ND2 ASN C 257     -52.661  14.110 -47.162
ATOM    146 1HD2 ASN C 257     -52.991  14.956 -47.583
ATOM    147 2HD2 ASN C 257     -53.194  13.268 -47.243
ATOM    148  C   ASN C 257     -49.064  11.334 -45.429
ATOM    149  O   ASN C 257     -48.520  11.411 -44.333
ATOM    150  N   VAL C 258     -49.233  10.158 -46.095
ATOM    151  H   VAL C 258     -49.646  10.135 -47.002
ATOM    152  CA  VAL C 258     -48.881   8.876 -45.527
ATOM    153  CB  VAL C 258     -49.406   7.685 -46.311
ATOM    154  CG1 VAL C 258     -48.860   6.342 -45.795
ATOM    155  CG2 VAL C 258     -50.927   7.658 -46.190
ATOM    156  C   VAL C 258     -47.388   8.760 -45.345
ATOM    157  O   VAL C 258     -46.963   8.208 -44.333
ATOM    158  N   SER C 259     -46.563   9.300 -46.275
ATOM    159  H   SER C 259     -46.909   9.765 -47.085
ATOM    160  CA  SER C 259     -45.122   9.210 -46.165
ATOM    161  CB  SER C 259     -44.418   9.791 -47.398
ATOM    162  OG  SER C 259     -44.740   9.009 -48.542
ATOM    163  HG  SER C 259     -44.263   9.411 -49.274
ATOM    164  C   SER C 259     -44.639   9.949 -44.939
ATOM    165  O   SER C 259     -43.818   9.428 -44.177
ATOM    166  N   GLN C 260     -45.210  11.157 -44.701
ATOM    167  H   GLN C 260     -45.884  11.555 -45.329
ATOM    168  CA  GLN C 260     -44.867  11.975 -43.562
ATOM    169  CB  GLN C 260     -45.471  13.381 -43.669
ATOM    170  CG  GLN C 260     -44.831  14.206 -44.790
ATOM    171  CD  GLN C 260     -45.564  15.530 -44.913
ATOM    172  OE1 GLN C 260     -45.372  16.474 -44.148
ATOM    173  NE2 GLN C 260     -46.465  15.590 -45.931
ATOM    174 1HE2 GLN C 260     -46.997  16.424 -46.081
ATOM    175 2HE2 GLN C 260     -46.619  14.784 -46.502
ATOM    176  C   GLN C 260     -45.344  11.306 -42.301
ATOM    177  O   GLN C 260     -44.622  11.298 -41.305
ATOM    178  N   LEU C 261     -46.547  10.682 -42.345
ATOM    179  H   LEU C 261     -47.105  10.714 -43.168
ATOM    180  CA  LEU C 261     -47.146   9.971 -41.241
ATOM    181  CB  LEU C 261     -48.548   9.435 -41.547
ATOM    182  CG  LEU C 261     -49.640  10.497 -41.586
ATOM    183  CD1 LEU C 261     -50.910   9.921 -42.189
ATOM    184  CD2 LEU C 261     -49.910  11.018 -40.178
ATOM    185  C   LEU C 261     -46.349   8.783 -40.833
ATOM    186  O   LEU C 261     -46.230   8.546 -39.636
ATOM    187  N   LYS C 262     -45.765   8.031 -41.798
ATOM    188  H   LYS C 262     -45.866   8.253 -42.762
ATOM    189  CA  LYS C 262     -44.974   6.862 -41.500
ATOM    190  CB  LYS C 262     -44.564   6.056 -42.745
ATOM    191  CG  LYS C 262     -45.719   5.293 -43.400
ATOM    192  CD  LYS C 262     -45.285   4.375 -44.545
ATOM    193  CE  LYS C 262     -44.885   5.106 -45.828
ATOM    194  NZ  LYS C 262     -44.524   4.127 -46.872
ATOM    195  HZ1 LYS C 262     -45.349   3.547 -47.120
ATOM    196  HZ2 LYS C 262     -44.188   4.627 -47.718
ATOM    197  HZ3 LYS C 262     -43.766   3.511 -46.519
ATOM    198  C   LYS C 262     -43.721   7.256 -40.776
ATOM    199  O   LYS C 262     -43.333   6.592 -39.813
ATOM    200  N   THR C 283     -43.099   8.383 -41.199
ATOM    201  H   THR C 283     -43.448   8.903 -41.978
ATOM    202  CA  THR C 283     -41.887   8.894 -40.604
ATOM    203  CB  THR C 283     -41.361  10.066 -41.406
ATOM    204  CG2 THR C 283     -40.058  10.612 -40.788
ATOM    205  OG1 THR C 283     -41.085   9.638 -42.734
ATOM    206  HG1 THR C 283     -41.937   9.571 -43.175
ATOM    207  C   THR C 283     -42.195   9.327 -39.184
ATOM    208  O   THR C 283     -41.439   9.017 -38.263
ATOM    209  N   LEU C 284     -43.349  10.009 -38.986
ATOM    210  H   LEU C 284     -43.947  10.245 -39.747
ATOM    211  CA  LEU C 284     -43.783  10.476 -37.697
ATOM    212  CB  LEU C 284     -44.950  11.469 -37.767
ATOM    213  CG  LEU C 284     -44.584  12.842 -38.359
ATOM    214  CD1 LEU C 284     -45.844  13.680 -38.574
ATOM    215  CD2 LEU C 284     -43.544  13.583 -37.502
ATOM    216  C   LEU C 284     -44.143   9.347 -36.778
ATOM    217  O   LEU C 284     -43.894   9.461 -35.584
ATOM    218  N   ASP C 285     -44.715   8.232 -37.303
ATOM    219  H   ASP C 285     -44.937   8.170 -38.269
ATOM    220  CA  ASP C 285     -45.077   7.072 -36.513
ATOM    221  CB  ASP C 285     -45.805   5.957 -37.304
ATOM    222  CG  ASP C 285     -47.263   6.268 -37.643
ATOM    223  OD1 ASP C 285     -47.870   7.205 -37.062
ATOM    224  OD2 ASP C 285     -47.800   5.528 -38.507
ATOM    225  C   ASP C 285     -43.839   6.427 -35.964
ATOM    226  O   ASP C 285     -43.813   6.051 -34.792
ATOM    227  N   GLN C 286     -42.775   6.325 -36.799
ATOM    228  H   GLN C 286     -42.835   6.640 -37.745
ATOM    229  CA  GLN C 286     -41.512   5.739 -36.415
ATOM    230  CB  GLN C 286     -40.557   5.627 -37.613
ATOM    231  CG  GLN C 286     -40.994   4.582 -38.646
ATOM    232  CD  GLN C 286     -40.142   4.665 -39.914
ATOM    233  OE1 GLN C 286     -39.313   5.546 -40.142
ATOM    234  NE2 GLN C 286     -40.380   3.679 -40.818
ATOM    235 1HE2 GLN C 286     -39.873   3.657 -41.679
ATOM    236 2HE2 GLN C 286     -41.064   2.976 -40.624
ATOM    237  C   GLN C 286     -40.837   6.594 -35.378
ATOM    238  O   GLN C 286     -40.292   6.074 -34.403
ATOM    239  N   ALA C 287     -40.910   7.937 -35.557
ATOM    240  H   ALA C 287     -41.359   8.320 -36.359
ATOM    241  CA  ALA C 287     -40.326   8.902 -34.665
ATOM    242  CB  ALA C 287     -40.407  10.329 -35.219
ATOM    243  C   ALA C 287     -41.029   8.873 -33.334
ATOM    244  O   ALA C 287     -40.372   8.965 -32.301
ATOM    245  N   ASN C 288     -42.376   8.696 -33.333
ATOM    246  H   ASN C 288     -42.881   8.632 -34.187
ATOM    247  CA  ASN C 288     -43.186   8.644 -32.141
ATOM    248  CB  ASN C 288     -44.696   8.683 -32.438
ATOM    249  CG  ASN C 288     -45.437   8.814 -31.116
ATOM    250  OD1 ASN C 288     -45.305   9.808 -30.403
ATOM    251  ND2 ASN C 288     -46.205   7.751 -30.757
ATOM    252 1HD2 ASN C 288     -46.680   7.753 -29.878
ATOM    253 2HD2 ASN C 288     -46.273   6.955 -31.358
ATOM    254  C   ASN C 288     -42.892   7.380 -31.371
ATOM    255  O   ASN C 288     -42.844   7.410 -30.142
ATOM    256  N   ALA C 289     -42.675   6.245 -32.075
ATOM    257  H   ALA C 289     -42.746   6.225 -33.070
ATOM    258  CA  ALA C 289     -42.364   4.987 -31.437
ATOM    259  CB  ALA C 289     -42.267   3.829 -32.444
ATOM    260  C   ALA C 289     -41.017   5.117 -30.763
ATOM    261  O   ALA C 289     -40.823   4.627 -29.647
ATOM    262  N   TYR C 290     -40.072   5.850 -31.419
ATOM    263  H   TYR C 290     -40.240   6.222 -32.326
ATOM    264  CA  TYR C 290     -38.758   6.060 -30.889
ATOM    265  CB  TYR C 290     -37.725   6.535 -31.949
ATOM    266  CG  TYR C 290     -36.363   6.443 -31.326
ATOM    267  CD1 TYR C 290     -35.775   5.212 -31.087
ATOM    268  CE1 TYR C 290     -34.496   5.107 -30.519
ATOM    269  CZ  TYR C 290     -33.787   6.272 -30.206
ATOM    270  OH  TYR C 290     -32.499   6.179 -29.636
ATOM    271  HH  TYR C 290     -32.231   5.253 -29.659
ATOM    272  CE2 TYR C 290     -34.347   7.518 -30.481
ATOM    273  CD2 TYR C 290     -35.616   7.615 -31.047
ATOM    274  C   TYR C 290     -38.870   7.007 -29.701
ATOM    275  O   TYR C 290     -38.114   6.825 -28.752
ATOM    276  N   THR C 291     -39.794   8.021 -29.706
ATOM    277  H   THR C 291     -40.378   8.185 -30.501
ATOM    278  CA  THR C 291     -39.963   8.940 -28.589
ATOM    279  CB  THR C 291     -40.807  10.168 -28.839
ATOM    280  CG2 THR C 291     -40.124  11.079 -29.865
ATOM    281  OG1 THR C 291     -42.126   9.844 -29.243
ATOM    282  HG1 THR C 291     -42.634  10.664 -29.215
ATOM    283  C   THR C 291     -40.490   8.193 -27.392
ATOM    284  O   THR C 291     -40.169   8.549 -26.259
ATOM    285  N   ASP C 292     -41.311   7.133 -27.614
ATOM    286  H   ASP C 292     -41.602   6.893 -28.538
ATOM    287  CA  ASP C 292     -41.851   6.310 -26.553
ATOM    288  CB  ASP C 292     -42.853   5.255 -27.078
ATOM    289  CG  ASP C 292     -44.186   5.863 -27.529
ATOM    290  OD1 ASP C 292     -44.503   7.043 -27.225
ATOM    291  OD2 ASP C 292     -44.925   5.115 -28.218
ATOM    292  C   ASP C 292     -40.700   5.576 -25.905
ATOM    293  O   ASP C 292     -40.605   5.517 -24.676
ATOM    294  N   LYS C 293     -39.766   5.061 -26.745
ATOM    295  H   LYS C 293     -39.889   5.125 -27.734
ATOM    296  CA  LYS C 293     -38.586   4.353 -26.315
ATOM    297  CB  LYS C 293     -37.819   3.719 -27.489
ATOM    298  CG  LYS C 293     -38.554   2.546 -28.136
ATOM    299  CD  LYS C 293     -37.803   1.941 -29.319
ATOM    300  CE  LYS C 293     -38.568   0.813 -30.004
ATOM    301  NZ  LYS C 293     -37.793   0.315 -31.156
ATOM    302  HZ1 LYS C 293     -36.873  -0.039 -30.831
ATOM    303  HZ2 LYS C 293     -38.311  -0.456 -31.618
ATOM    304  HZ3 LYS C 293     -37.643   1.084 -31.837
ATOM    305  C   LYS C 293     -37.635   5.294 -25.618
ATOM    306  O   LYS C 293     -36.990   4.893 -24.649
ATOM    307  N   LYS C 294     -37.560   6.573 -26.086
ATOM    308  H   LYS C 294     -38.119   6.860 -26.856
ATOM    309  CA  LYS C 294     -36.718   7.617 -25.539
ATOM    310  CB  LYS C 294     -36.834   8.997 -26.236
ATOM    311  CG  LYS C 294     -36.256   9.174 -27.644
ATOM    312  CD  LYS C 294     -36.508  10.589 -28.194
ATOM    313  CE  LYS C 294     -36.004  10.857 -29.619
ATOM    314  NZ  LYS C 294     -36.351  12.235 -30.043
ATOM    315  HZ1 LYS C 294     -37.347  12.427 -29.820
ATOM    316  HZ2 LYS C 294     -35.747  12.914 -29.539
ATOM    317  HZ3 LYS C 294     -36.209  12.356 -31.069
ATOM    318  C   LYS C 294     -37.164   7.879 -24.135
ATOM    319  O   LYS C 294     -36.318   8.010 -23.260
ATOM    320  N   PHE C 295     -38.500   7.907 -23.888
ATOM    321  H   PHE C 295     -39.158   7.835 -24.634
ATOM    322  CA  PHE C 295     -39.063   8.136 -22.582
ATOM    323  CB  PHE C 295     -40.596   8.293 -22.672
ATOM    324  CG  PHE C 295     -41.308   8.439 -21.359
ATOM    325  CD1 PHE C 295     -41.163   9.581 -20.565
ATOM    326  CE1 PHE C 295     -41.858   9.711 -19.360
ATOM    327  CZ  PHE C 295     -42.730   8.703 -18.948
ATOM    328  CE2 PHE C 295     -42.908   7.570 -19.747
ATOM    329  CD2 PHE C 295     -42.206   7.446 -20.949
ATOM    330  C   PHE C 295     -38.705   7.026 -21.643
ATOM    331  O   PHE C 295     -38.349   7.313 -20.501
ATOM    332  N   GLY C 296     -38.736   5.755 -22.111
ATOM    333  H   GLY C 296     -39.034   5.541 -23.039
ATOM    334  CA  GLY C 296     -38.396   4.633 -21.269
ATOM    335  C   GLY C 296     -36.941   4.668 -20.883
ATOM    336  O   GLY C 296     -36.605   4.390 -19.730
ATOM    337  N   LYS C 297     -36.060   5.064 -21.835
ATOM    338  H   LYS C 297     -36.367   5.292 -22.756
ATOM    339  CA  LYS C 297     -34.635   5.153 -21.618
ATOM    340  CB  LYS C 297     -33.847   5.460 -22.904
ATOM    341  CG  LYS C 297     -33.804   4.334 -23.934
ATOM    342  CD  LYS C 297     -33.010   4.719 -25.182
ATOM    343  CE  LYS C 297     -33.026   3.662 -26.284
ATOM    344  NZ  LYS C 297     -32.209   4.116 -27.426
ATOM    345  HZ1 LYS C 297     -31.205   4.046 -27.174
ATOM    346  HZ2 LYS C 297     -32.396   3.513 -28.248
ATOM    347  HZ3 LYS C 297     -32.430   5.104 -27.660
ATOM    348  C   LYS C 297     -34.312   6.269 -20.667
ATOM    349  O   LYS C 297     -33.452   6.106 -19.804
ATOM    350  N   LEU C 298     -35.026   7.416 -20.789
ATOM    351  H   LEU C 298     -35.717   7.515 -21.497
ATOM    352  CA  LEU C 298     -34.837   8.571 -19.952
ATOM    353  CB  LEU C 298     -35.536   9.839 -20.483
ATOM    354  CG  LEU C 298     -34.891  10.393 -21.777
ATOM    355  CD1 LEU C 298     -35.732  11.512 -22.393
ATOM    356  CD2 LEU C 298     -33.429  10.815 -21.588
ATOM    357  C   LEU C 298     -35.285   8.271 -18.557
ATOM    358  O   LEU C 298     -34.637   8.724 -17.618
ATOM    359  N   ASN C 299     -36.374   7.476 -18.383
ATOM    360  H   ASN C 299     -36.904   7.151 -19.160
ATOM    361  CA  ASN C 299     -36.875   7.089 -17.083
ATOM    362  CB  ASN C 299     -38.138   6.209 -17.122
ATOM    363  CG  ASN C 299     -39.393   6.986 -17.476
ATOM    364  OD1 ASN C 299     -39.517   8.201 -17.336
ATOM    365  ND2 ASN C 299     -40.396   6.218 -17.969
ATOM    366 1HD2 ASN C 299     -41.276   6.630 -18.188
ATOM    367 2HD2 ASN C 299     -40.259   5.236 -18.095
ATOM    368  C   ASN C 299     -35.849   6.243 -16.391
ATOM    369  O   ASN C 299     -35.593   6.451 -15.207
ATOM    370  N   GLU C 300     -35.210   5.308 -17.137
ATOM    371  H   GLU C 300     -35.444   5.163 -18.098
ATOM    372  CA  GLU C 300     -34.193   4.427 -16.610
ATOM    373  CB  GLU C 300     -33.743   3.376 -17.636
ATOM    374  CG  GLU C 300     -34.804   2.310 -17.934
ATOM    375  CD  GLU C 300     -34.399   1.396 -19.095
ATOM    376  OE1 GLU C 300     -33.345   1.605 -19.755
ATOM    377  OE2 GLU C 300     -35.180   0.441 -19.342
ATOM    378  C   GLU C 300     -32.977   5.216 -16.209
ATOM    379  O   GLU C 300     -32.373   4.923 -15.176
ATOM    380  N   ASP C 301     -32.614   6.252 -17.008
ATOM    381  H   ASP C 301     -33.112   6.453 -17.847
ATOM    382  CA  ASP C 301     -31.482   7.107 -16.746
ATOM    383  CB  ASP C 301     -31.152   8.060 -17.914
ATOM    384  CG  ASP C 301     -30.504   7.329 -19.097
ATOM    385  OD1 ASP C 301     -30.054   6.159 -18.962
ATOM    386  OD2 ASP C 301     -30.449   7.962 -20.184
ATOM    387  C   ASP C 301     -31.714   7.926 -15.505
ATOM    388  O   ASP C 301     -30.783   8.112 -14.725
ATOM    389  N   ILE C 302     -32.961   8.412 -15.282
ATOM    390  H   ILE C 302     -33.685   8.276 -15.952
ATOM    391  CA  ILE C 302     -33.333   9.186 -14.117
ATOM    392  CB  ILE C 302     -34.674   9.878 -14.300
ATOM    393  CG2 ILE C 302     -35.251  10.426 -12.978
ATOM    394  CG1 ILE C 302     -34.487  10.970 -15.368
ATOM    395  CD1 ILE C 302     -35.775  11.591 -15.887
ATOM    396  C   ILE C 302     -33.274   8.311 -12.886
ATOM    397  O   ILE C 302     -32.794   8.759 -11.846
ATOM    398  N   VAL C 303     -33.711   7.031 -12.985
ATOM    399  H   VAL C 303     -34.097   6.677 -13.833
ATOM    400  CA  VAL C 303     -33.669   6.106 -11.868
ATOM    401  CB  VAL C 303     -34.403   4.801 -12.155
ATOM    402  CG1 VAL C 303     -34.195   3.757 -11.036
ATOM    403  CG2 VAL C 303     -35.898   5.129 -12.318
ATOM    404  C   VAL C 303     -32.207   5.856 -11.536
ATOM    405  O   VAL C 303     -31.851   5.819 -10.360
ATOM    406  N   ALA C 304     -31.327   5.748 -12.567
ATOM    407  H   ALA C 304     -31.637   5.790 -13.513
ATOM    408  CA  ALA C 304     -29.909   5.524 -12.392
ATOM    409  CB  ALA C 304     -29.168   5.290 -13.721
ATOM    410  C   ALA C 304     -29.257   6.696 -11.706
ATOM    411  O   ALA C 304     -28.396   6.488 -10.852
ATOM    412  N   THR C 305     -29.661   7.949 -12.052
ATOM    413  H   THR C 305     -30.323   8.101 -12.782
ATOM    414  CA  THR C 305     -29.126   9.143 -11.431
ATOM    415  CB  THR C 305     -29.457  10.443 -12.121
ATOM    416  CG2 THR C 305     -28.814  10.435 -13.507
ATOM    417  OG1 THR C 305     -30.855  10.639 -12.237
ATOM    418  HG1 THR C 305     -30.973  11.540 -12.544
ATOM    419  C   THR C 305     -29.558   9.208  -9.990
ATOM    420  O   THR C 305     -28.774   9.639  -9.145
ATOM    421  N   ARG C 306     -30.804   8.752  -9.680
ATOM    422  H   ARG C 306     -31.436   8.463 -10.395
ATOM    423  CA  ARG C 306     -31.328   8.717  -8.331
ATOM    424  CB  ARG C 306     -32.765   8.173  -8.201
ATOM    425  CG  ARG C 306     -33.845   9.076  -8.766
ATOM    426  CD  ARG C 306     -35.270   8.566  -8.578
ATOM    427  NE  ARG C 306     -36.184   9.510  -9.289
ATOM    428  HE  ARG C 306     -36.503   9.261 -10.203
ATOM    429  CZ  ARG C 306     -36.606  10.693  -8.738
ATOM    430  NH1 ARG C 306     -37.443  11.481  -9.475
ATOM    431 1HH1 ARG C 306     -37.750  11.185 -10.379
ATOM    432 2HH1 ARG C 306     -37.800  12.333  -9.094
ATOM    433  NH2 ARG C 306     -36.225  11.106  -7.488
ATOM    434 1HH2 ARG C 306     -35.616  10.549  -6.918
ATOM    435 2HH2 ARG C 306     -36.575  11.964  -7.116
ATOM    436  C   ARG C 306     -30.491   7.770  -7.521
ATOM    437  O   ARG C 306     -30.123   8.091  -6.394
ATOM    438  N   ILE C 307     -30.134   6.606  -8.116
ATOM    439  H   ILE C 307     -30.446   6.391  -9.038
ATOM    440  CA  ILE C 307     -29.324   5.591  -7.494
ATOM    441  CB  ILE C 307     -29.301   4.310  -8.325
ATOM    442  CG2 ILE C 307     -28.174   3.343  -7.915
ATOM    443  CG1 ILE C 307     -30.699   3.659  -8.281
ATOM    444  CD1 ILE C 307     -30.895   2.518  -9.280
ATOM    445  C   ILE C 307     -27.943   6.145  -7.239
ATOM    446  O   ILE C 307     -27.439   5.929  -6.141
ATOM    447  N   GLU C 308     -27.339   6.912  -8.193
ATOM    448  H   GLU C 308     -27.772   7.094  -9.071
ATOM    449  CA  GLU C 308     -26.019   7.479  -8.007
ATOM    450  CB  GLU C 308     -25.403   8.239  -9.211
ATOM    451  CG  GLU C 308     -24.946   7.414 -10.435
ATOM    452  CD  GLU C 308     -24.281   8.306 -11.514
ATOM    453  OE1 GLU C 308     -24.160   9.546 -11.324
ATOM    454  OE2 GLU C 308     -23.872   7.752 -12.572
ATOM    455  C   GLU C 308     -26.038   8.461  -6.865
ATOM    456  O   GLU C 308     -25.103   8.480  -6.069
ATOM    457  N   ALA C 309     -27.120   9.269  -6.730
ATOM    458  H   ALA C 309     -27.853   9.262  -7.407
ATOM    459  CA  ALA C 309     -27.262  10.245  -5.671
ATOM    460  CB  ALA C 309     -28.494  11.142  -5.872
ATOM    461  C   ALA C 309     -27.381   9.583  -4.320
ATOM    462  O   ALA C 309     -26.753  10.012  -3.349
ATOM    463  N   ARG C 310     -28.153   8.474  -4.245
ATOM    464  H   ARG C 310     -28.650   8.146  -5.045
ATOM    465  CA  ARG C 310     -28.366   7.724  -3.028
ATOM    466  CB  ARG C 310     -29.415   6.624  -3.247
ATOM    467  CG  ARG C 310     -30.794   7.248  -3.450
ATOM    468  CD  ARG C 310     -31.883   6.269  -3.854
ATOM    469  NE  ARG C 310     -33.028   7.113  -4.305
ATOM    470  HE  ARG C 310     -32.948   8.109  -4.229
ATOM    471  CZ  ARG C 310     -34.150   6.571  -4.870
ATOM    472  NH1 ARG C 310     -35.130   7.407  -5.315
ATOM    473 1HH1 ARG C 310     -35.013   8.398  -5.242
ATOM    474 2HH1 ARG C 310     -35.954   7.036  -5.741
ATOM    475  NH2 ARG C 310     -34.310   5.221  -5.008
ATOM    476 1HH2 ARG C 310     -33.603   4.590  -4.690
ATOM    477 2HH2 ARG C 310     -35.138   4.855  -5.431
ATOM    478  C   ARG C 310     -27.067   7.098  -2.593
ATOM    479  O   ARG C 310     -26.699   7.155  -1.419
ATOM    480  N   GLN C 311     -26.309   6.557  -3.570
ATOM    481  H   GLN C 311     -26.620   6.569  -4.514
ATOM    482  CA  GLN C 311     -25.033   5.938  -3.368
ATOM    483  CB  GLN C 311     -24.507   5.292  -4.655
ATOM    484  CG  GLN C 311     -25.278   4.009  -5.005
ATOM    485  CD  GLN C 311     -24.785   3.385  -6.307
ATOM    486  OE1 GLN C 311     -23.988   3.914  -7.082
ATOM    487  NE2 GLN C 311     -25.301   2.156  -6.569
ATOM    488 1HE2 GLN C 311     -25.009   1.657  -7.384
ATOM    489 2HE2 GLN C 311     -26.030   1.782  -5.995
ATOM    490  C   GLN C 311     -24.053   6.960  -2.869
ATOM    491  O   GLN C 311     -23.263   6.639  -1.988
ATOM    492  N   ALA C 312     -24.115   8.220  -3.379
ATOM    493  H   ALA C 312     -24.713   8.417  -4.147
ATOM    494  CA  ALA C 312     -23.264   9.321  -2.982
ATOM    495  CB  ALA C 312     -23.519  10.594  -3.805
ATOM    496  C   ALA C 312     -23.510   9.666  -1.536
ATOM    497  O   ALA C 312     -22.562   9.933  -0.796
ATOM    498  N   ALA C 313     -24.792   9.642  -1.093
ATOM    499  H   ALA C 313     -25.548   9.522  -1.735
ATOM    500  CA  ALA C 313     -25.153   9.918   0.282
ATOM    501  CB  ALA C 313     -26.673   9.975   0.473
ATOM    502  C   ALA C 313     -24.595   8.843   1.189
ATOM    503  O   ALA C 313     -24.073   9.143   2.268
ATOM    504  N   ALA C 314     -24.657   7.562   0.730
ATOM    505  H   ALA C 314     -25.135   7.356  -0.124
ATOM    506  CA  ALA C 314     -24.144   6.418   1.451
ATOM    507  CB  ALA C 314     -24.451   5.080   0.753
ATOM    508  C   ALA C 314     -22.644   6.554   1.594
ATOM    509  O   ALA C 314     -22.102   6.234   2.648
ATOM    510  N   ILE C 315     -21.955   7.071   0.539
ATOM    511  H   ILE C 315     -22.431   7.237  -0.317
ATOM    512  CA  ILE C 315     -20.530   7.330   0.493
ATOM    513  CB  ILE C 315     -20.085   7.790  -0.896
ATOM    514  CG2 ILE C 315     -18.732   8.537  -0.921
ATOM    515  CG1 ILE C 315     -20.191   6.613  -1.869
ATOM    516  CD1 ILE C 315     -20.072   7.009  -3.336
ATOM    517  C   ILE C 315     -20.202   8.375   1.515
ATOM    518  O   ILE C 315     -19.206   8.208   2.207
ATOM    519  N   GLY C 316     -21.039   9.435   1.668
ATOM    520  H   GLY C 316     -21.789   9.582   1.030
ATOM    521  CA  GLY C 316     -20.806  10.481   2.637
ATOM    522  C   GLY C 316     -20.844   9.935   4.035
ATOM    523  O   GLY C 316     -19.970  10.260   4.843
ATOM    524  N   LEU C 317     -21.828   9.049   4.333
ATOM    525  H   LEU C 317     -22.548   8.829   3.676
ATOM    526  CA  LEU C 317     -21.921   8.464   5.652
ATOM    527  CB  LEU C 317     -23.213   7.698   5.928
ATOM    528  CG  LEU C 317     -24.465   8.568   6.052
ATOM    529  CD1 LEU C 317     -25.662   7.654   6.223
ATOM    530  CD2 LEU C 317     -24.386   9.610   7.175
ATOM    531  C   LEU C 317     -20.796   7.511   5.952
ATOM    532  O   LEU C 317     -20.260   7.500   7.061
ATOM    533  N   ALA C 318     -20.389   6.719   4.942
ATOM    534  H   ALA C 318     -20.840   6.741   4.057
ATOM    535  CA  ALA C 318     -19.319   5.764   5.063
ATOM    536  CB  ALA C 318     -19.251   4.835   3.847
ATOM    537  C   ALA C 318     -18.015   6.501   5.255
ATOM    538  O   ALA C 318     -17.150   6.035   5.994
ATOM    539  N   ALA C 319     -17.876   7.691   4.616
ATOM    540  H   ALA C 319     -18.583   8.008   4.004
ATOM    541  CA  ALA C 319     -16.738   8.569   4.681
ATOM    542  CB  ALA C 319     -16.864   9.785   3.755
ATOM    543  C   ALA C 319     -16.623   9.073   6.086
ATOM    544  O   ALA C 319     -15.528   9.065   6.644
ATOM    545  N   ALA C 320     -17.767   9.444   6.715
ATOM    546  H   ALA C 320     -18.628   9.506   6.211
ATOM    547  CA  ALA C 320     -17.802   9.913   8.078
ATOM    548  CB  ALA C 320     -19.219  10.188   8.568
ATOM    549  C   ALA C 320     -17.292   8.824   8.975
ATOM    550  O   ALA C 320     -16.424   9.073   9.805
ATOM    551  N   SER C 321     -17.737   7.575   8.721
ATOM    552  H   SER C 321     -18.440   7.428   8.025
ATOM    553  CA  SER C 321     -17.373   6.396   9.457
ATOM    554  CB  SER C 321     -18.184   5.174   9.004
ATOM    555  OG  SER C 321     -19.560   5.333   9.309
ATOM    556  HG  SER C 321     -19.978   4.497   9.085
ATOM    557  C   SER C 321     -15.903   6.032   9.368
ATOM    558  O   SER C 321     -15.443   5.203  10.155
ATOM    559  N   LEU C 322     -15.137   6.648   8.429
ATOM    560  H   LEU C 322     -15.486   7.370   7.832
ATOM    561  CA  LEU C 322     -13.736   6.384   8.213
ATOM    562  CB  LEU C 322     -13.230   6.946   6.873
ATOM    563  CG  LEU C 322     -13.963   6.311   5.667
ATOM    564  CD1 LEU C 322     -13.534   6.941   4.330
ATOM    565  CD2 LEU C 322     -13.978   4.769   5.707
ATOM    566  C   LEU C 322     -12.839   6.810   9.352
ATOM    567  O   LEU C 322     -13.267   7.477  10.294
ATOM    568  N   ARG C 323     -11.567   6.352   9.298
ATOM    569  H   ARG C 323     -11.258   5.809   8.522
ATOM    570  CA  ARG C 323     -10.562   6.574  10.310
ATOM    571  CB  ARG C 323      -9.249   5.844  10.016
ATOM    572  CG  ARG C 323      -8.668   5.356  11.318
ATOM    573  CD  ARG C 323      -7.210   4.963  11.354
ATOM    574  NE  ARG C 323      -6.481   6.219  11.686
ATOM    575  HE  ARG C 323      -6.894   7.098  11.448
ATOM    576  CZ  ARG C 323      -5.239   6.181  12.259
ATOM    577  NH1 ARG C 323      -4.528   7.330  12.397
ATOM    578 1HH1 ARG C 323      -4.906   8.211  12.118
ATOM    579 2HH1 ARG C 323      -3.627   7.317  12.836
ATOM    580  NH2 ARG C 323      -4.697   5.023  12.732
ATOM    581 1HH2 ARG C 323      -5.235   4.173  12.741
ATOM    582 2HH2 ARG C 323      -3.801   5.054  13.168
ATOM    583  C   ARG C 323     -10.078   7.996  10.512
ATOM    584  O   ARG C 323      -9.755   8.689   9.546
ATOM    585  N   TYR C 324     -10.013   8.447  11.800
ATOM    586  H   TYR C 324     -10.287   7.859  12.554
ATOM    587  CA  TYR C 324      -9.509   9.758  12.189
ATOM    588  CB  TYR C 324     -10.537  10.878  12.508
ATOM    589  CG  TYR C 324     -11.503  10.994  11.400
ATOM    590  CD1 TYR C 324     -12.755  10.448  11.661
ATOM    591  CE1 TYR C 324     -13.739  10.468  10.689
ATOM    592  CZ  TYR C 324     -13.479  11.012   9.443
ATOM    593  OH  TYR C 324     -14.513  11.001   8.493
ATOM    594  HH  TYR C 324     -15.218  10.446   8.845
ATOM    595  CE2 TYR C 324     -12.215  11.542   9.163
ATOM    596  CD2 TYR C 324     -11.216  11.531  10.140
ATOM    597  C   TYR C 324      -9.029   9.451  13.589
ATOM    598  O   TYR C 324      -9.839   8.982  14.394
ATOM    599  N   ASP C 325      -7.731   9.667  13.934
ATOM    600  H   ASP C 325      -7.053  10.034  13.302
ATOM    601  CA  ASP C 325      -7.269   9.375  15.282
ATOM    602  CB  ASP C 325      -6.629   7.980  15.459
ATOM    603  CG  ASP C 325      -7.737   6.952  15.457
ATOM    604  OD1 ASP C 325      -8.423   6.787  16.499
ATOM    605  OD2 ASP C 325      -7.973   6.387  14.363
ATOM    606  C   ASP C 325      -6.287  10.340  15.846
ATOM    607  O   ASP C 325      -5.464  10.885  15.112
ATOM    608  N   ASP C 326      -6.404  10.609  17.170
ATOM    609  H   ASP C 326      -7.101  10.187  17.748
ATOM    610  CA  ASP C 326      -5.478  11.477  17.856
ATOM    611  CB  ASP C 326      -6.021  12.274  19.070
ATOM    612  CG  ASP C 326      -6.876  13.464  18.649
ATOM    613  OD1 ASP C 326      -6.428  14.625  18.844
ATOM    614  OD2 ASP C 326      -8.011  13.241  18.158
ATOM    615  C   ASP C 326      -4.330  10.672  18.396
ATOM    616  O   ASP C 326      -3.230  11.210  18.513
ATOM    617  N   ARG C 327      -4.545   9.364  18.714
ATOM    618  H   ARG C 327      -5.436   8.933  18.600
ATOM    619  CA  ARG C 327      -3.506   8.541  19.293
ATOM    620  CB  ARG C 327      -3.976   7.228  19.961
ATOM    621  CG  ARG C 327      -4.684   7.532  21.285
ATOM    622  CD  ARG C 327      -4.582   6.416  22.323
ATOM    623  NE  ARG C 327      -5.516   5.295  22.007
ATOM    624  HE  ARG C 327      -6.290   5.464  21.394
ATOM    625  CZ  ARG C 327      -5.355   4.065  22.590
ATOM    626  NH1 ARG C 327      -6.284   3.092  22.368
ATOM    627 1HH1 ARG C 327      -7.112   3.297  21.843
ATOM    628 2HH1 ARG C 327      -6.180   2.196  22.798
ATOM    629  NH2 ARG C 327      -4.282   3.777  23.387
ATOM    630 1HH2 ARG C 327      -3.584   4.470  23.565
ATOM    631 2HH2 ARG C 327      -4.187   2.872  23.797
ATOM    632  C   ARG C 327      -2.265   8.297  18.460
ATOM    633  O   ARG C 327      -2.344   7.925  17.289
ATOM    634  N   PRO C 328      -1.102   8.504  19.097
ATOM    635  CA  PRO C 328       0.219   8.396  18.514
ATOM    636  CB  PRO C 328       1.197   8.723  19.641
ATOM    637  CG  PRO C 328       0.408   9.569  20.621
ATOM    638  CD  PRO C 328      -1.008   9.021  20.472
ATOM    639  C   PRO C 328       0.712   7.147  17.858
ATOM    640  O   PRO C 328       0.468   6.057  18.373
ATOM    641  N   GLY C 329       1.404   7.331  16.707
ATOM    642  H   GLY C 329       1.504   8.244  16.325
ATOM    643  CA  GLY C 329       2.071   6.290  15.968
ATOM    644  C   GLY C 329       1.260   5.266  15.274
ATOM    645  O   GLY C 329       1.813   4.210  14.953
ATOM    646  N   LYS C 330      -0.041   5.528  15.041
ATOM    647  H   LYS C 330      -0.490   6.389  15.273
ATOM    648  CA  LYS C 330      -0.821   4.495  14.430
ATOM    649  CB  LYS C 330      -2.040   4.132  15.315
ATOM    650  CG  LYS C 330      -1.667   3.946  16.801
ATOM    651  CD  LYS C 330      -0.765   2.768  17.130
ATOM    652  CE  LYS C 330      -0.365   2.744  18.619
ATOM    653  NZ  LYS C 330       0.558   1.623  18.878
ATOM    654  HZ1 LYS C 330       1.409   1.729  18.296
ATOM    655  HZ2 LYS C 330       0.824   1.630  19.879
ATOM    656  HZ3 LYS C 330       0.095   0.725  18.652
ATOM    657  C   LYS C 330      -1.319   4.845  13.079
ATOM    658  O   LYS C 330      -1.911   5.911  12.862
ATOM    659  N   ILE C 331      -1.084   3.925  12.112
ATOM    660  H   ILE C 331      -0.617   3.084  12.311
ATOM    661  CA  ILE C 331      -1.514   4.079  10.744
ATOM    662  CB  ILE C 331      -0.369   4.085   9.739
ATOM    663  CG2 ILE C 331      -0.925   4.086   8.299
ATOM    664  CG1 ILE C 331       0.584   5.255  10.027
ATOM    665  CD1 ILE C 331       1.890   5.241   9.234
ATOM    666  C   ILE C 331      -2.425   2.913  10.510
ATOM    667  O   ILE C 331      -2.022   1.769  10.738
ATOM    668  N   SER C 332      -3.679   3.184  10.065
ATOM    669  H   SER C 332      -3.965   4.113   9.832
ATOM    670  CA  SER C 332      -4.582   2.089   9.824
ATOM    671  CB  SER C 332      -5.269   1.599  11.120
ATOM    672  OG  SER C 332      -6.113   0.482  10.885
ATOM    673  HG  SER C 332      -6.312   0.128  11.756
ATOM    674  C   SER C 332      -5.636   2.425   8.815
ATOM    675  O   SER C 332      -5.994   3.588   8.610
ATOM    676  N   ALA C 333      -6.125   1.357   8.145
ATOM    677  H   ALA C 333      -5.811   0.432   8.352
ATOM    678  CA  ALA C 333      -7.148   1.438   7.145
ATOM    679  CB  ALA C 333      -6.828   0.626   5.880
ATOM    680  C   ALA C 333      -8.451   0.948   7.714
ATOM    681  O   ALA C 333      -8.578  -0.194   8.162
ATOM    682  N   ALA C 334      -9.440   1.860   7.715
ATOM    683  H   ALA C 334      -9.265   2.766   7.380
ATOM    684  CA  ALA C 334     -10.781   1.676   8.171
ATOM    685  CB  ALA C 334     -11.400   2.934   8.799
ATOM    686  C   ALA C 334     -11.662   1.283   7.043
ATOM    687  O   ALA C 334     -11.594   1.905   5.987
ATOM    688  N   ILE C 335     -12.496   0.241   7.248
ATOM    689  H   ILE C 335     -12.533  -0.248   8.118
ATOM    690  CA  ILE C 335     -13.407  -0.208   6.231
ATOM    691  CB  ILE C 335     -13.265  -1.682   5.884
ATOM    692  CG2 ILE C 335     -14.321  -2.067   4.816
ATOM    693  CG1 ILE C 335     -11.837  -1.961   5.364
ATOM    694  CD1 ILE C 335     -11.489  -3.440   5.220
ATOM    695  C   ILE C 335     -14.774   0.068   6.801
ATOM    696  O   ILE C 335     -15.074  -0.272   7.949
ATOM    697  N   GLY C 336     -15.624   0.710   5.978
ATOM    698  H   GLY C 336     -15.338   0.988   5.068
ATOM    699  CA  GLY C 336     -16.965   1.046   6.356
ATOM    700  C   GLY C 336     -17.906   0.557   5.299
ATOM    701  O   GLY C 336     -17.557   0.552   4.123
ATOM    702  N   GLY C 337     -19.134   0.171   5.712
ATOM    703  H   GLY C 337     -19.385   0.259   6.670
ATOM    704  CA  GLY C 337     -20.141  -0.322   4.813
ATOM    705  C   GLY C 337     -21.365   0.523   4.966
ATOM    706  O   GLY C 337     -21.940   0.601   6.045
ATOM    707  N   GLY C 338     -21.766   1.172   3.861
ATOM    708  H   GLY C 338     -21.306   0.971   3.018
ATOM    709  CA  GLY C 338     -22.905   2.044   3.741
ATOM    710  C   GLY C 338     -24.066   1.334   3.115
ATOM    711  O   GLY C 338     -23.909   0.286   2.495
ATOM    712  N   PHE C 339     -25.243   1.982   3.215
ATOM    713  H   PHE C 339     -25.265   2.874   3.653
ATOM    714  CA  PHE C 339     -26.537   1.556   2.752
ATOM    715  CB  PHE C 339     -27.199   0.708   3.873
ATOM    716  CG  PHE C 339     -28.564   0.174   3.586
ATOM    717  CD1 PHE C 339     -28.738  -0.989   2.831
ATOM    718  CE1 PHE C 339     -30.021  -1.483   2.586
ATOM    719  CZ  PHE C 339     -31.136  -0.822   3.108
ATOM    720  CE2 PHE C 339     -30.971   0.331   3.877
ATOM    721  CD2 PHE C 339     -29.688   0.821   4.118
ATOM    722  C   PHE C 339     -27.353   2.818   2.556
ATOM    723  O   PHE C 339     -27.273   3.718   3.386
ATOM    724  N   TRP C 340     -28.163   2.925   1.474
ATOM    725  H   TRP C 340     -28.207   2.195   0.802
ATOM    726  CA  TRP C 340     -28.969   4.112   1.303
ATOM    727  CB  TRP C 340     -28.305   5.258   0.508
ATOM    728  CG  TRP C 340     -29.087   6.522   0.740
ATOM    729  CD1 TRP C 340     -30.190   7.043   0.132
ATOM    730  NE1 TRP C 340     -30.666   8.107   0.844
ATOM    731  HE1 TRP C 340     -31.469   8.612   0.624
ATOM    732  CE2 TRP C 340     -29.812   8.335   1.895
ATOM    733  CZ2 TRP C 340     -29.834   9.274   2.905
ATOM    734  CH2 TRP C 340     -28.795   9.261   3.840
ATOM    735  CZ3 TRP C 340     -27.769   8.323   3.763
ATOM    736  CE3 TRP C 340     -27.760   7.348   2.769
ATOM    737  CD2 TRP C 340     -28.790   7.373   1.842
ATOM    738  C   TRP C 340     -30.205   3.747   0.529
ATOM    739  O   TRP C 340     -30.098   3.491  -0.669
ATOM    740  N   ARG C 341     -31.406   3.741   1.168
ATOM    741  H   ARG C 341     -31.482   4.009   2.126
ATOM    742  CA  ARG C 341     -32.667   3.398   0.520
ATOM    743  CB  ARG C 341     -33.304   4.477  -0.400
ATOM    744  CG  ARG C 341     -33.838   5.796   0.147
ATOM    745  CD  ARG C 341     -34.712   6.390  -0.965
ATOM    746  NE  ARG C 341     -35.171   7.770  -0.641
ATOM    747  HE  ARG C 341     -34.894   8.192   0.222
ATOM    748  CZ  ARG C 341     -35.951   8.474  -1.526
ATOM    749  NH1 ARG C 341     -36.299   9.760  -1.236
ATOM    750 1HH1 ARG C 341     -35.985  10.190  -0.390
ATOM    751 2HH1 ARG C 341     -36.860  10.285  -1.875
ATOM    752  NH2 ARG C 341     -36.389   7.932  -2.701
ATOM    753 1HH2 ARG C 341     -36.171   6.985  -2.936
ATOM    754 2HH2 ARG C 341     -36.954   8.473  -3.324
ATOM    755  C   ARG C 341     -32.618   2.105  -0.279
ATOM    756  O   ARG C 341     -33.211   1.982  -1.355
ATOM    757  N   GLY C 342     -31.897   1.097   0.249
ATOM    758  H   GLY C 342     -31.419   1.186   1.119
ATOM    759  CA  GLY C 342     -31.772  -0.169  -0.415
ATOM    760  C   GLY C 342     -30.484  -0.334  -1.188
ATOM    761  O   GLY C 342     -30.162  -1.452  -1.590
ATOM    762  N   GLU C 343     -29.724   0.760  -1.421
ATOM    763  H   GLU C 343     -29.991   1.669  -1.128
ATOM    764  CA  GLU C 343     -28.449   0.747  -2.094
ATOM    765  CB  GLU C 343     -28.107   2.039  -2.867
ATOM    766  CG  GLU C 343     -29.040   2.352  -4.040
ATOM    767  CD  GLU C 343     -28.909   1.242  -5.086
ATOM    768  OE1 GLU C 343     -27.772   0.967  -5.557
ATOM    769  OE2 GLU C 343     -29.963   0.650  -5.433
ATOM    770  C   GLU C 343     -27.382   0.509  -1.067
ATOM    771  O   GLU C 343     -27.682   0.503   0.124
ATOM    772  N   GLY C 344     -26.119   0.266  -1.486
ATOM    773  H   GLY C 344     -25.864   0.253  -2.450
ATOM    774  CA  GLY C 344     -25.058   0.040  -0.538
ATOM    775  C   GLY C 344     -23.785   0.652  -1.037
ATOM    776  O   GLY C 344     -23.675   1.017  -2.205
ATOM    777  N   ALA C 345     -22.792   0.778  -0.130
ATOM    778  H   ALA C 345     -22.957   0.466   0.804
ATOM    779  CA  ALA C 345     -21.502   1.362  -0.431
ATOM    780  CB  ALA C 345     -21.448   2.874  -0.121
ATOM    781  C   ALA C 345     -20.424   0.761   0.419
ATOM    782  O   ALA C 345     -20.711   0.204   1.469
ATOM    783  N   VAL C 346     -19.149   0.849  -0.013
ATOM    784  H   VAL C 346     -18.920   1.277  -0.876
ATOM    785  CA  VAL C 346     -18.020   0.362   0.742
ATOM    786  CB  VAL C 346     -17.326  -0.870   0.167
ATOM    787  CG1 VAL C 346     -16.128  -1.273   1.059
ATOM    788  CG2 VAL C 346     -18.335  -2.020  -0.000
ATOM    789  C   VAL C 346     -17.039   1.509   0.673
ATOM    790  O   VAL C 346     -16.727   2.017  -0.404
ATOM    791  N   ALA C 347     -16.541   1.950   1.840
ATOM    792  H   ALA C 347     -16.773   1.505   2.695
ATOM    793  CA  ALA C 347     -15.591   3.022   1.898
ATOM    794  CB  ALA C 347     -16.084   4.314   2.558
ATOM    795  C   ALA C 347     -14.379   2.577   2.633
ATOM    796  O   ALA C 347     -14.467   1.779   3.565
ATOM    797  N   LEU C 348     -13.215   3.085   2.192
ATOM    798  H   LEU C 348     -13.189   3.754   1.458
ATOM    799  CA  LEU C 348     -11.950   2.779   2.783
ATOM    800  CB  LEU C 348     -10.983   2.103   1.783
ATOM    801  CG  LEU C 348      -9.581   1.760   2.331
ATOM    802  CD1 LEU C 348      -9.641   0.655   3.393
ATOM    803  CD2 LEU C 348      -8.594   1.465   1.194
ATOM    804  C   LEU C 348     -11.362   4.113   3.162
ATOM    805  O   LEU C 348     -11.247   5.026   2.342
ATOM    806  N   GLY C 349     -10.990   4.246   4.445
ATOM    807  H   GLY C 349     -11.112   3.499   5.085
ATOM    808  CA  GLY C 349     -10.412   5.456   4.949
ATOM    809  C   GLY C 349      -9.110   5.133   5.548
ATOM    810  O   GLY C 349      -9.050   4.353   6.486
ATOM    811  N   LEU C 350      -8.042   5.769   5.052
ATOM    812  H   LEU C 350      -8.129   6.477   4.358
ATOM    813  CA  LEU C 350      -6.737   5.507   5.570
ATOM    814  CB  LEU C 350      -5.720   5.307   4.426
ATOM    815  CG  LEU C 350      -4.250   5.056   4.809
ATOM    816  CD1 LEU C 350      -4.050   3.739   5.576
ATOM    817  CD2 LEU C 350      -3.378   5.118   3.547
ATOM    818  C   LEU C 350      -6.387   6.683   6.416
ATOM    819  O   LEU C 350      -6.389   7.826   5.956
ATOM    820  N   GLY C 351      -6.097   6.391   7.699
ATOM    821  H   GLY C 351      -6.077   5.452   8.039
ATOM    822  CA  GLY C 351      -5.744   7.404   8.643
ATOM    823  C   GLY C 351      -4.335   7.154   9.053
ATOM    824  O   GLY C 351      -3.943   6.007   9.291
ATOM    825  N   HIS C 352      -3.549   8.245   9.153
ATOM    826  H   HIS C 352      -3.898   9.158   8.943
ATOM    827  CA  HIS C 352      -2.171   8.147   9.557
ATOM    828  CB  HIS C 352      -1.164   8.670   8.505
ATOM    829  CG  HIS C 352      -1.158   8.025   7.157
ATOM    830  ND1 HIS C 352      -0.371   6.951   6.812
ATOM    831  CE1 HIS C 352      -0.620   6.688   5.505
ATOM    832  NE2 HIS C 352      -1.509   7.517   4.990
ATOM    833  CD2 HIS C 352      -1.850   8.355   6.034
ATOM    834  C   HIS C 352      -1.993   9.116  10.682
ATOM    835  O   HIS C 352      -2.238  10.314  10.499
ATOM    836  N   THR C 353      -1.575   8.623  11.870
ATOM    837  H   THR C 353      -1.482   7.649  12.060
ATOM    838  CA  THR C 353      -1.342   9.509  12.977
ATOM    839  CB  THR C 353      -2.251   9.292  14.156
ATOM    840  CG2 THR C 353      -1.986  10.400  15.200
ATOM    841  OG1 THR C 353      -3.594   9.442  13.717
ATOM    842  HG1 THR C 353      -4.124   9.482  14.515
ATOM    843  C   THR C 353       0.094   9.320  13.367
ATOM    844  O   THR C 353       0.551   8.195  13.589
ATOM    845  N   SER C 354       0.838  10.444  13.434
ATOM    846  H   SER C 354       0.434  11.340  13.259
ATOM    847  CA  SER C 354       2.233  10.440  13.798
ATOM    848  CB  SER C 354       2.983  11.727  13.383
ATOM    849  OG  SER C 354       2.521  12.867  14.098
ATOM    850  HG  SER C 354       3.126  13.573  13.856
ATOM    851  C   SER C 354       2.420  10.237  15.275
ATOM    852  O   SER C 354       1.503  10.479  16.062
ATOM    853  N   GLU C 355       3.635   9.792  15.680
ATOM    854  H   GLU C 355       4.358   9.610  15.018
ATOM    855  CA  GLU C 355       3.997   9.548  17.061
ATOM    856  CB  GLU C 355       5.423   8.993  17.217
ATOM    857  CG  GLU C 355       5.570   7.544  16.730
ATOM    858  CD  GLU C 355       7.015   7.043  16.809
ATOM    859  OE1 GLU C 355       7.950   7.808  17.168
ATOM    860  OE2 GLU C 355       7.199   5.839  16.497
ATOM    861  C   GLU C 355       3.914  10.831  17.852
ATOM    862  O   GLU C 355       3.573  10.821  19.035
ATOM    863  N   ASP C 356       4.213  11.967  17.189
ATOM    864  H   ASP C 356       4.486  11.937  16.231
ATOM    865  CA  ASP C 356       4.180  13.284  17.762
ATOM    866  CB  ASP C 356       5.017  14.299  16.946
ATOM    867  CG  ASP C 356       6.527  14.083  17.064
ATOM    868  OD1 ASP C 356       7.005  13.340  17.962
ATOM    869  OD2 ASP C 356       7.238  14.702  16.229
ATOM    870  C   ASP C 356       2.784  13.869  17.834
ATOM    871  O   ASP C 356       2.600  14.893  18.495
ATOM    872  N   GLN C 357       1.774  13.234  17.171
ATOM    873  H   GLN C 357       1.940  12.374  16.691
ATOM    874  CA  GLN C 357       0.384  13.657  17.071
ATOM    875  CB  GLN C 357      -0.339  13.927  18.416
ATOM    876  CG  GLN C 357      -0.518  12.753  19.360
ATOM    877  CD  GLN C 357      -1.278  13.224  20.602
ATOM    878  OE1 GLN C 357      -1.127  14.332  21.120
ATOM    879  NE2 GLN C 357      -2.192  12.340  21.080
ATOM    880 1HE2 GLN C 357      -2.744  12.573  21.880
ATOM    881 2HE2 GLN C 357      -2.356  11.482  20.593
ATOM    882  C   GLN C 357       0.226  14.926  16.256
ATOM    883  O   GLN C 357      -0.787  15.627  16.354
ATOM    884  N   ARG C 358       1.232  15.246  15.408
ATOM    885  H   ARG C 358       2.046  14.677  15.323
ATOM    886  CA  ARG C 358       1.184  16.413  14.574
ATOM    887  CB  ARG C 358       2.584  16.885  14.145
ATOM    888  CG  ARG C 358       3.416  17.432  15.302
ATOM    889  CD  ARG C 358       4.862  17.729  14.919
ATOM    890  NE  ARG C 358       5.560  18.214  16.147
ATOM    891  HE  ARG C 358       5.028  18.339  16.985
ATOM    892  CZ  ARG C 358       6.899  18.498  16.157
ATOM    893  NH1 ARG C 358       7.468  18.949  17.311
ATOM    894 1HH1 ARG C 358       6.912  19.071  18.133
ATOM    895 2HH1 ARG C 358       8.444  19.160  17.343
ATOM    896  NH2 ARG C 358       7.682  18.335  15.048
ATOM    897 1HH2 ARG C 358       7.286  17.997  14.195
ATOM    898 2HH2 ARG C 358       8.659  18.546  15.086
ATOM    899  C   ARG C 358       0.401  16.080  13.339
ATOM    900  O   ARG C 358      -0.524  16.805  12.968
ATOM    901  N   MET C 359       0.773  14.946  12.695
ATOM    902  H   MET C 359       1.514  14.381  13.048
ATOM    903  CA  MET C 359       0.154  14.441  11.497
ATOM    904  CB  MET C 359       1.086  13.519  10.668
ATOM    905  CG  MET C 359       0.525  13.069   9.312
ATOM    906  SD  MET C 359       1.623  12.005   8.324
ATOM    907  CE  MET C 359       2.754  13.339   7.837
ATOM    908  C   MET C 359      -1.082  13.671  11.813
ATOM    909  O   MET C 359      -1.078  12.828  12.715
ATOM    910  N   ARG C 360      -2.179  14.018  11.103
ATOM    911  H   ARG C 360      -2.147  14.746  10.428
ATOM    912  CA  ARG C 360      -3.453  13.369  11.232
ATOM    913  CB  ARG C 360      -4.361  14.124  12.207
ATOM    914  CG  ARG C 360      -5.667  13.421  12.530
ATOM    915  CD  ARG C 360      -6.359  14.131  13.675
ATOM    916  NE  ARG C 360      -7.582  13.357  14.004
ATOM    917  HE  ARG C 360      -7.857  12.597  13.416
ATOM    918  CZ  ARG C 360      -8.250  13.622  15.163
ATOM    919  NH1 ARG C 360      -9.145  12.709  15.638
ATOM    920 1HH1 ARG C 360      -9.316  11.862  15.136
ATOM    921 2HH1 ARG C 360      -9.465  12.802  16.581
ATOM    922  NH2 ARG C 360      -7.985  14.734  15.913
ATOM    923 1HH2 ARG C 360      -7.391  15.474  15.586
ATOM    924 2HH2 ARG C 360      -8.340  14.792  16.846
ATOM    925  C   ARG C 360      -3.970  13.401   9.813
ATOM    926  O   ARG C 360      -4.885  14.150   9.461
ATOM    927  N   SER C 361      -3.326  12.585   8.951
ATOM    928  H   SER C 361      -2.624  11.953   9.269
ATOM    929  CA  SER C 361      -3.656  12.485   7.548
ATOM    930  CB  SER C 361      -2.519  11.887   6.696
ATOM    931  OG  SER C 361      -2.887  11.775   5.327
ATOM    932  HG  SER C 361      -2.130  11.382   4.884
ATOM    933  C   SER C 361      -4.918  11.706   7.355
ATOM    934  O   SER C 361      -5.084  10.649   7.970
ATOM    935  N   ASN C 362      -5.820  12.230   6.475
ATOM    936  H   ASN C 362      -5.680  13.079   5.966
ATOM    937  CA  ASN C 362      -7.082  11.613   6.190
ATOM    938  CB  ASN C 362      -8.296  12.517   6.536
ATOM    939  CG  ASN C 362      -8.396  12.901   8.015
ATOM    940  OD1 ASN C 362      -8.024  12.175   8.937
ATOM    941  ND2 ASN C 362      -8.929  14.131   8.254
ATOM    942 1HD2 ASN C 362      -9.066  14.433   9.197
ATOM    943 2HD2 ASN C 362      -9.201  14.737   7.502
ATOM    944  C   ASN C 362      -7.169  11.392   4.699
ATOM    945  O   ASN C 362      -7.275  12.340   3.910
ATOM    946  N   LEU C 363      -7.075  10.111   4.274
ATOM    947  H   LEU C 363      -6.954   9.350   4.906
ATOM    948  CA  LEU C 363      -7.206   9.763   2.885
ATOM    949  CB  LEU C 363      -6.138   8.778   2.360
ATOM    950  CG  LEU C 363      -6.309   8.370   0.878
ATOM    951  CD1 LEU C 363      -6.127   9.560  -0.080
ATOM    952  CD2 LEU C 363      -5.424   7.165   0.533
ATOM    953  C   LEU C 363      -8.552   9.105   2.850
ATOM    954  O   LEU C 363      -8.752   8.065   3.477
ATOM    955  N   SER C 364      -9.499   9.704   2.108
ATOM    956  H   SER C 364      -9.334  10.515   1.551
ATOM    957  CA  SER C 364     -10.831   9.194   2.031
ATOM    958  CB  SER C 364     -11.819  10.357   2.242
ATOM    959  OG  SER C 364     -11.610  10.979   3.505
ATOM    960  HG  SER C 364     -11.562  11.927   3.334
ATOM    961  C   SER C 364     -11.024   8.601   0.662
ATOM    962  O   SER C 364     -10.784   9.280  -0.334
ATOM    963  N   ALA C 365     -11.429   7.312   0.572
ATOM    964  H   ALA C 365     -11.532   6.708   1.360
ATOM    965  CA  ALA C 365     -11.664   6.670  -0.702
ATOM    966  CB  ALA C 365     -10.588   5.636  -1.082
ATOM    967  C   ALA C 365     -12.969   5.945  -0.608
ATOM    968  O   ALA C 365     -13.259   5.344   0.427
ATOM    969  N   ALA C 366     -13.801   5.985  -1.674
ATOM    970  H   ALA C 366     -13.576   6.468  -2.524
ATOM    971  CA  ALA C 366     -15.058   5.284  -1.591
ATOM    972  CB  ALA C 366     -16.206   6.139  -1.044
ATOM    973  C   ALA C 366     -15.499   4.713  -2.895
ATOM    974  O   ALA C 366     -15.138   5.191  -3.976
ATOM    975  N   THR C 367     -16.280   3.614  -2.765
ATOM    976  H   THR C 367     -16.488   3.240  -1.865
ATOM    977  CA  THR C 367     -16.873   2.860  -3.832
ATOM    978  CB  THR C 367     -16.228   1.505  -4.093
ATOM    979  CG2 THR C 367     -14.809   1.678  -4.643
ATOM    980  OG1 THR C 367     -16.201   0.698  -2.922
ATOM    981  HG1 THR C 367     -17.112   0.588  -2.637
ATOM    982  C   THR C 367     -18.307   2.602  -3.514
ATOM    983  O   THR C 367     -18.647   2.334  -2.364
ATOM    984  N   SER C 368     -19.195   2.738  -4.513
ATOM    985  H   SER C 368     -18.893   3.027  -5.424
ATOM    986  CA  SER C 368     -20.581   2.433  -4.267
ATOM    987  CB  SER C 368     -21.360   3.615  -3.693
ATOM    988  OG  SER C 368     -22.695   3.228  -3.438
ATOM    989  HG  SER C 368     -22.670   2.591  -2.721
ATOM    990  C   SER C 368     -21.133   2.044  -5.592
ATOM    991  O   SER C 368     -21.255   2.888  -6.484
ATOM    992  N   GLY C 369     -21.508   0.747  -5.734
ATOM    993  H   GLY C 369     -21.416   0.087  -4.992
ATOM    994  CA  GLY C 369     -22.025   0.231  -6.974
ATOM    995  C   GLY C 369     -20.874   0.316  -7.940
ATOM    996  O   GLY C 369     -19.811  -0.267  -7.708
ATOM    997  N   GLY C 370     -21.084   1.055  -9.049
ATOM    998  H   GLY C 370     -21.950   1.519  -9.217
ATOM    999  CA  GLY C 370     -20.067   1.240 -10.040
ATOM   1000  C   GLY C 370     -19.296   2.532  -9.868
ATOM   1001  O   GLY C 370     -18.441   2.838 -10.701
ATOM   1002  N   ASN C 371     -19.590   3.340  -8.817
ATOM   1003  H   ASN C 371     -20.244   3.086  -8.108
ATOM   1004  CA  ASN C 371     -18.924   4.597  -8.554
ATOM   1005  CB  ASN C 371     -19.783   5.599  -7.746
ATOM   1006  CG  ASN C 371     -20.972   6.096  -8.555
ATOM   1007  OD1 ASN C 371     -20.796   6.733  -9.590
ATOM   1008  ND2 ASN C 371     -22.213   5.794  -8.096
ATOM   1009 1HD2 ASN C 371     -23.019   6.131  -8.584
ATOM   1010 2HD2 ASN C 371     -22.342   5.181  -7.314
ATOM   1011  C   ASN C 371     -17.670   4.407  -7.759
ATOM   1012  O   ASN C 371     -17.626   3.550  -6.873
ATOM   1013  N   TRP C 372     -16.618   5.197  -8.099
ATOM   1014  H   TRP C 372     -16.687   5.862  -8.840
ATOM   1015  CA  TRP C 372     -15.345   5.192  -7.416
ATOM   1016  CB  TRP C 372     -14.218   4.330  -8.070
ATOM   1017  CG  TRP C 372     -12.860   4.381  -7.361
ATOM   1018  CD1 TRP C 372     -12.440   3.635  -6.298
ATOM   1019  NE1 TRP C 372     -11.193   4.038  -5.882
ATOM   1020  HE1 TRP C 372     -10.698   3.670  -5.124
ATOM   1021  CE2 TRP C 372     -10.760   5.047  -6.711
ATOM   1022  CZ2 TRP C 372      -9.583   5.784  -6.720
ATOM   1023  CH2 TRP C 372      -9.423   6.765  -7.707
ATOM   1024  CZ3 TRP C 372     -10.427   7.000  -8.657
ATOM   1025  CE3 TRP C 372     -11.618   6.263  -8.640
ATOM   1026  CD2 TRP C 372     -11.773   5.284  -7.662
ATOM   1027  C   TRP C 372     -14.841   6.611  -7.372
ATOM   1028  O   TRP C 372     -14.974   7.358  -8.348
ATOM   1029  N   GLY C 373     -14.243   6.997  -6.218
ATOM   1030  H   GLY C 373     -14.306   6.419  -5.401
ATOM   1031  CA  GLY C 373     -13.682   8.322  -6.088
ATOM   1032  C   GLY C 373     -12.841   8.477  -4.864
ATOM   1033  O   GLY C 373     -12.816   7.599  -3.993
ATOM   1034  N   MET C 374     -12.162   9.653  -4.780
ATOM   1035  H   MET C 374     -12.371  10.432  -5.374
ATOM   1036  CA  MET C 374     -11.283   9.946  -3.679
ATOM   1037  CB  MET C 374      -9.827   9.472  -3.909
ATOM   1038  CG  MET C 374      -9.102  10.123  -5.099
ATOM   1039  SD  MET C 374      -7.379   9.593  -5.308
ATOM   1040  CE  MET C 374      -6.749  10.581  -3.917
ATOM   1041  C   MET C 374     -11.246  11.398  -3.283
ATOM   1042  O   MET C 374     -11.587  12.297  -4.051
ATOM   1043  N   GLY C 375     -10.899  11.620  -2.002
ATOM   1044  H   GLY C 375     -10.705  10.858  -1.394
ATOM   1045  CA  GLY C 375     -10.774  12.928  -1.424
ATOM   1046  C   GLY C 375      -9.597  12.880  -0.507
ATOM   1047  O   GLY C 375      -9.356  11.876   0.171
ATOM   1048  N   ALA C 376      -8.825  13.987  -0.465
ATOM   1049  H   ALA C 376      -8.989  14.791  -1.039
ATOM   1050  CA  ALA C 376      -7.672  14.026   0.387
ATOM   1051  CB  ALA C 376      -6.340  14.076  -0.383
ATOM   1052  C   ALA C 376      -7.737  15.224   1.269
ATOM   1053  O   ALA C 376      -8.100  16.323   0.830
ATOM   1054  N   GLY C 377      -7.382  15.009   2.557
ATOM   1055  H   GLY C 377      -7.190  14.099   2.936
ATOM   1056  CA  GLY C 377      -7.379  16.087   3.503
ATOM   1057  C   GLY C 377      -6.485  15.789   4.655
ATOM   1058  O   GLY C 377      -6.016  14.668   4.867
ATOM   1059  N   PHE C 378      -6.226  16.844   5.436
ATOM   1060  H   PHE C 378      -6.614  17.746   5.259
ATOM   1061  CA  PHE C 378      -5.384  16.746   6.584
ATOM   1062  CB  PHE C 378      -4.085  17.557   6.340
ATOM   1063  CG  PHE C 378      -3.093  17.464   7.447
ATOM   1064  CD1 PHE C 378      -2.284  16.331   7.569
ATOM   1065  CE1 PHE C 378      -1.347  16.248   8.596
ATOM   1066  CZ  PHE C 378      -1.206  17.296   9.509
ATOM   1067  CE2 PHE C 378      -2.002  18.433   9.389
ATOM   1068  CD2 PHE C 378      -2.938  18.514   8.357
ATOM   1069  C   PHE C 378      -6.185  17.387   7.677
ATOM   1070  O   PHE C 378      -6.697  18.498   7.497
ATOM   1071  N   SER C 379      -6.330  16.686   8.829
ATOM   1072  H   SER C 379      -5.905  15.797   8.993
ATOM   1073  CA  SER C 379      -7.049  17.276   9.927
ATOM   1074  CB  SER C 379      -7.723  16.270  10.888
ATOM   1075  OG  SER C 379      -8.385  16.953  11.946
ATOM   1076  HG  SER C 379      -8.513  16.315  12.653
ATOM   1077  C   SER C 379      -5.954  18.030  10.626
ATOM   1078  O   SER C 379      -4.999  17.435  11.139
ATOM   1079  N   TYR C 380      -6.078  19.377  10.613
ATOM   1080  H   TYR C 380      -6.859  19.828  10.187
ATOM   1081  CA  TYR C 380      -5.097  20.244  11.201
ATOM   1082  CB  TYR C 380      -5.219  21.717  10.742
ATOM   1083  CG  TYR C 380      -4.805  21.820   9.309
ATOM   1084  CD1 TYR C 380      -5.751  21.727   8.291
ATOM   1085  CE1 TYR C 380      -5.377  21.824   6.945
ATOM   1086  CZ  TYR C 380      -4.034  22.025   6.614
ATOM   1087  OH  TYR C 380      -3.649  22.123   5.259
ATOM   1088  HH  TYR C 380      -4.437  22.026   4.717
ATOM   1089  CE2 TYR C 380      -3.074  22.132   7.626
ATOM   1090  CD2 TYR C 380      -3.455  22.036   8.968
ATOM   1091  C   TYR C 380      -5.253  20.197  12.684
ATOM   1092  O   TYR C 380      -6.284  20.596  13.233
ATOM   1093  N   THR C 381      -4.182  19.719  13.352
ATOM   1094  H   THR C 381      -3.360  19.410  12.883
ATOM   1095  CA  THR C 381      -4.163  19.604  14.783
ATOM   1096  CB  THR C 381      -3.001  18.750  15.253
ATOM   1097  CG2 THR C 381      -3.090  18.606  16.780
ATOM   1098  OG1 THR C 381      -3.095  17.444  14.698
ATOM   1099  HG1 THR C 381      -2.697  17.489  13.824
ATOM   1100  C   THR C 381      -4.051  21.014  15.331
ATOM   1101  O   THR C 381      -4.771  21.385  16.261
ATOM   1102  N   PHE C 382      -3.161  21.828  14.712
ATOM   1103  H   PHE C 382      -2.621  21.514  13.935
ATOM   1104  CA  PHE C 382      -2.935  23.190  15.101
ATOM   1105  CB  PHE C 382      -1.439  23.582  15.136
ATOM   1106  CG  PHE C 382      -0.664  22.624  15.983
ATOM   1107  CD1 PHE C 382       0.206  21.708  15.378
ATOM   1108  CE1 PHE C 382       0.940  20.805  16.151
ATOM   1109  CZ  PHE C 382       0.804  20.815  17.541
ATOM   1110  CE2 PHE C 382      -0.062  21.721  18.158
ATOM   1111  CD2 PHE C 382      -0.793  22.622  17.378
ATOM   1112  C   PHE C 382      -3.617  24.070  14.056
ATOM   1113  O   PHE C 382      -3.390  23.867  12.833
ATOM   1114  OXT PHE C 382      -4.383  24.971  14.482
TER
END
