# Supplementary material for: Non-adaptive Evolution of Trimeric Autotransporters in Brucellaceae
Source: Front Microbiol. 2020 Nov 12;11:560667. doi: 10.3389/fmicb.2020.560667 (PMC7688925; doi:10.3389/fmicb.2020.560667)
Supplement: Supplementary file 3 [file Table_2.XLSX]

## Sheet: Model Selection
Model	#Param	BIC	AICc	lnL	Invariant	Gamma	R	Freq A	Freq T	Freq C	Freq G	A=>T	A=>C	A=>G	T=>A	T=>C	T=>G	C=>A	C=>T	C=>G	G=>A	G=>T	G=>C
K2	978	12063.5	3337.98	-674	n/a	n/a	1.98755	0.25	0.25	0.25	0.25	0.04	0.04	0.17	0.04	0.17	0.04	0.04	0.17	0.04	0.17	0.04	0.04
K2+I	979	12074.2	3339.8	-673.874	0	n/a	1.98752	0.25	0.25	0.25	0.25	0.04	0.04	0.17	0.04	0.17	0.04	0.04	0.17	0.04	0.17	0.04	0.04
JC	977	12074.4	3357.76	-684.923	n/a	n/a	0.5	0.25	0.25	0.25	0.25	0.08	0.08	0.08	0.08	0.08	0.08	0.08	0.08	0.08	0.08	0.08	0.08
K2+G	979	12074.5	3340.07	-674.009	n/a	200	1.99728	0.25	0.25	0.25	0.25	0.04	0.04	0.17	0.04	0.17	0.04	0.04	0.17	0.04	0.17	0.04	0.04
T92	979	12079.1	3344.65	-676.301	n/a	n/a	1.96945	0.223164	0.223164	0.276836	0.276836	0.04	0.05	0.18	0.04	0.18	0.05	0.04	0.15	0.05	0.15	0.04	0.05
K2+G+I	980	12085.2	3341.89	-673.883	0	200	1.99724	0.25	0.25	0.25	0.25	0.04	0.04	0.17	0.04	0.17	0.04	0.04	0.17	0.04	0.17	0.04	0.04
JC+I	978	12085.4	3359.87	-684.945	0	n/a	0.5	0.25	0.25	0.25	0.25	0.08	0.08	0.08	0.08	0.08	0.08	0.08	0.08	0.08	0.08	0.08	0.08
JC+G	978	12085.4	3359.89	-684.954	n/a	200	0.5	0.25	0.25	0.25	0.25	0.08	0.08	0.08	0.08	0.08	0.08	0.08	0.08	0.08	0.08	0.08	0.08
T92+I	980	12089.8	3346.46	-676.168	0	n/a	1.96956	0.223164	0.223164	0.276836	0.276836	0.04	0.05	0.18	0.04	0.18	0.05	0.04	0.15	0.05	0.15	0.04	0.05
T92+G	980	12090.1	3346.75	-676.312	n/a	200	1.97946	0.223164	0.223164	0.276836	0.276836	0.04	0.05	0.18	0.04	0.18	0.05	0.04	0.15	0.05	0.15	0.04	0.05
JC+G+I	979	12096.2	3361.71	-684.831	0	200	0.5	0.25	0.25	0.25	0.25	0.08	0.08	0.08	0.08	0.08	0.08	0.08	0.08	0.08	0.08	0.08	0.08
HKY	981	12100.1	3347.89	-675.848	n/a	n/a	2.02497	0.231293	0.215036	0.229618	0.324054	0.04	0.04	0.22	0.04	0.15	0.05	0.04	0.14	0.05	0.15	0.04	0.04
T92+G+I	981	12100.8	3348.56	-676.184	0	200	1.97957	0.223164	0.223164	0.276836	0.276836	0.04	0.05	0.18	0.04	0.18	0.05	0.04	0.15	0.05	0.15	0.04	0.05
TN93	982	12106	3344.86	-673.297	n/a	n/a	2.64385	0.231293	0.215036	0.229618	0.324054	0.03	0.03	0.1	0.03	0.29	0.04	0.03	0.27	0.04	0.07	0.03	0.03
HKY+I	982	12110.7	3349.65	-675.693	0	n/a	2.02498	0.231293	0.215036	0.229618	0.324054	0.04	0.04	0.22	0.04	0.15	0.05	0.04	0.14	0.05	0.15	0.04	0.04
HKY+G	982	12111.1	3349.99	-675.861	n/a	200	2.03585	0.231293	0.215036	0.229618	0.324054	0.04	0.04	0.22	0.04	0.15	0.05	0.04	0.14	0.05	0.15	0.04	0.04
TN93+I	983	12116.9	3346.93	-673.297	0	n/a	2.64737	0.231293	0.215036	0.229618	0.324054	0.03	0.03	0.1	0.03	0.29	0.04	0.03	0.27	0.04	0.07	0.03	0.03
TN93+G	983	12116.9	3346.94	-673.303	n/a	200	2.65349	0.231293	0.215036	0.229618	0.324054	0.03	0.03	0.1	0.03	0.29	0.04	0.03	0.27	0.04	0.07	0.03	0.03
HKY+G+I	983	12121.8	3351.83	-675.75	0	200	2.0359	0.231293	0.215036	0.229618	0.324054	0.04	0.04	0.22	0.04	0.15	0.05	0.04	0.14	0.05	0.15	0.04	0.04
TN93+G+I	984	12127.9	3349.01	-673.303	0	200	2.65756	0.231293	0.215036	0.229618	0.324054	0.03	0.03	0.1	0.03	0.29	0.04	0.03	0.27	0.04	0.07	0.03	0.03
GTR	985	12134.4	3346.67	-671.098	n/a	n/a	2.10435	0.231293	0.215036	0.229618	0.324054	0.01	0.08	0.13	0.01	0.24	0.09	0.08	0.23	0	0.09	0.06	0
GTR+G	986	12145	3348.39	-670.922	n/a	200	2.11176	0.231293	0.215036	0.229618	0.324054	0.01	0.08	0.13	0.01	0.24	0.09	0.08	0.23	0	0.09	0.06	0
GTR+I	986	12145	3348.39	-670.923	0	n/a	2.10434	0.231293	0.215036	0.229618	0.324054	0.01	0.08	0.13	0.01	0.24	0.09	0.08	0.23	0	0.09	0.06	0
GTR+G+I	987	12156	3350.46	-670.922	0	200	2.11236	0.231293	0.215036	0.229618	0.324054	0.01	0.08	0.13	0.01	0.24	0.09	0.08	0.23	0	0.09	0.06	0
Abbreviations: GTR: General Time Reversible; HKY: Hasegawa-Kishino-Yano; TN93: Tamura-Nei; T92: Tamura 3-parameter; K2: Kimura 2-parameter; JC: Jukes-Cantor.

## Sheet: Disparity Index Test
fig|1029825.4.peg.75|BMNI_I0071|VBIBruMel196544_0075|_Outer_membrane_protein_Brucella_melitensis_NI_|
fig|1104320.3.peg.218|BAA13334_I00359|VBIBruAbo220367_0218|_Outer_membrane_protein_Brucella_abortus_A13334_|	1
fig|1160161.3.peg.410|C012_00392|VBIBruAbo231111_0410|_Outer_membrane_protein_Brucella_abortus_NI518_|	1	1
fig|1160164.3.peg.51|C015_00047|VBIBruAbo239233_0051|_Outer_membrane_protein_Brucella_abortus_NI274_|	0	0.01	0.01
fig|1004954.6.peg.1914|BSS2_I1787|_hypothetical_protein_Brucella_suis_bv._1_str._S2_|	0.02	0.1	0.11	1
fig|1160163.3.peg.61|C014_00057|VBIBruAbo228682_0061|_Outer_membrane_protein_Brucella_abortus_NI240_|	1	1	1	0.01	0.12
fig|1160167.3.peg.1|C018_00001|VBIBruAbo228707_0001|_Outer_membrane_protein_Brucella_abortus_NI388_|	1	1	1	0.01	0.12	1
fig|1160166.3.peg.1|C017_00001|VBIBruAbo238531_0001|_Outer_membrane_protein_Brucella_abortus_NI380_|	1	1	1	0.01	0.14	1	1
fig|1160175.3.peg.1|C026_00001|VBIBruAbo240287_0001|_Outer_membrane_protein_Brucella_abortus_NI639_|	1	1	1	0.01	0.11	1	1	1
fig|1160172.3.peg.51|C023_00047|VBIBruAbo237310_0051|_Outer_membrane_protein_Brucella_abortus_NI613_|	1	1	1	0.01	0.14	1	1	1	1
fig|1160180.3.peg.1763|C031_01683|VBIBruAbo233975_1763|_hypothetical_protein_Brucella_abortus_F6/05-2_|	0.1	0.08	0.07	0.12	0.28	0.1	0.07	0.26	0.09	0.07
fig|1160183.3.peg.1607|C041_01514|VBIBruAbo229350_1607|_Outer_membrane_protein_Brucella_abortus_63/59_|	0	0.01	0.02	1	1	0.01	0.01	0.01	0.01	0.01	0.12
fig|1160190.3.peg.1|C069_00001|VBIBruAbo227853_0001|_Outer_membrane_protein_Brucella_abortus_I103_(UK3/01)_|	1	1	1	0.01	0.12	1	1	1	1	1	0.06	0.01
fig|1160189.3.peg.1706|C055_01627|VBIBruAbo233241_1706|_hypothetical_protein_Brucella_abortus_78/36_|	0.1	0.06	0.09	0.12	0.27	0.07	0.07	0.26	0.07	0.07	1	0.12	0.07
fig|1160170.3.peg.1821|C021_01735|VBIBruAbo233369_1821|_hypothetical_protein_Brucella_abortus_NI495a_|	0.1	0.08	0.07	0.13	0.28	0.08	0.07	0.26	0.06	0.09	1	0.12	0.07	1
fig|1160177.3.peg.1786|C028_01709|VBIBruAbo228213_1786|_hypothetical_protein_Brucella_abortus_63/168_|	0.1	0.09	0.07	0.12	0.28	0.07	0.09	0.26	0.07	0.09	1	0.14	0.07	1	1
fig|1160176.4.peg.1|C027_00002|VBIBruAbo237999_0001|_Outer_membrane_protein_Brucella_abortus_NI645_|	1	1	1	0.07	1	1	1	1	1	1	0.3	0.09	1	0.29	0.29	0.3
fig|1160168.3.peg.1828|C019_01741|VBIBruAbo237893_1828|_hypothetical_protein_Brucella_abortus_NI422_|	0.12	0.09	0.07	0.13	0.27	0.07	0.09	0.26	0.08	0.06	1	0.13	0.07	1	1	1	0.29
fig|1160165.3.peg.1830|C016_01741|VBIBruAbo238033_1830|_hypothetical_protein_Brucella_abortus_NI352_|	0.1	0.08	0.08	0.11	0.28	0.09	0.08	0.27	0.09	0.07	1	0.13	0.09	1	1	1	0.29	1
fig|1160174.3.peg.1822|C025_01734|VBIBruAbo238199_1822|_hypothetical_protein_Brucella_abortus_NI633_|	0.11	0.08	0.07	0.12	0.28	0.07	0.09	0.26	0.07	0.09	1	0.14	0.06	1	1	1	0.31	1	1
fig|1160176.4.peg.1779|C027_01695|VBIBruAbo237999_1779|_hypothetical_protein_Brucella_abortus_NI645_|	0.13	0.08	0.07	0.14	0.28	0.06	0.07	0.27	0.07	0.07	1	0.13	0.07	1	1	1	0.29	1	1	1
fig|1051055.3.peg.1543|M17_01475|VBIBruAbo212024_1543|_Outer_membrane_protein_Brucella_abortus_bv._1_str._NI435a_|	1	1	1	0.04	0.2	1	1	1	1	1	1	0.04	1	1	1	1	0.2	1	1	1	1
fig|1160192.3.peg.51|C071_00047|VBIBruAbo234193_0051|_Outer_membrane_protein_Brucella_abortus_F2/06-8_|	0	0.01	0.01	1	1	0.01	0.01	0.01	0.01	0.01	0.12	1	0.01	0.14	0.1	0.12	0.06	0.12	0.13	0.12	0.11	0.04
fig|1160188.3.peg.1|C054_00002|VBIBruAbo240496_0001|_Outer_membrane_protein_Brucella_abortus_F6/05-4_|	1	1	1	0.08	0.26	1	1	1	1	1	1	0.07	1	1	1	1	0.11	1	1	1	1	0.41	0.07
fig|1160182.3.peg.42|C040_00040|VBIBruAbo238207_0042|_Outer_membrane_protein_Brucella_abortus_67/781_|	0	0.01	0.01	1	1	0.01	0.01	0.01	0.01	0.01	0.11	1	0.02	0.12	0.12	0.12	0.07	0.11	0.13	0.13	0.12	0.03	1	0.07
fig|1160185.3.peg.1764|C043_01687|VBIBruAbo228608_1764|_hypothetical_protein_Brucella_abortus_80/101_|	0.09	0.07	0.07	0.14	0.27	0.08	0.07	0.28	0.06	0.09	1	0.12	0.08	1	1	1	0.29	1	1	1	1	1	0.12	1	0.14
fig|1160197.3.peg.1831|C076_01742|VBIBruAbo228171_1831|_hypothetical_protein_Brucella_abortus_93/1_|	0.12	0.07	0.09	0.14	0.29	0.09	0.07	0.27	0.09	0.08	1	0.12	0.09	1	1	1	0.31	1	1	1	1	1	0.12	1	0.13	1
fig|1160185.3.peg.1|C043_00002|VBIBruAbo228608_0001|_Outer_membrane_protein_Brucella_abortus_80/101_|	1	1	1	0	0.05	1	1	1	1	1	0.18	0.01	1	0.16	0.19	0.18	1	0.19	0.2	0.19	0.19	1	0.01	1	0	0.19	0.18
fig|1160191.3.peg.1833|C070_01739|VBIBruAbo237720_1833|_hypothetical_protein_Brucella_abortus_F1/06_B1_|	0.1	0.07	0.08	0.11	0.28	0.07	0.07	0.27	0.07	0.07	1	0.12	0.08	1	1	1	0.31	1	1	1	1	1	0.12	1	0.12	1	1	0.2
fig|1160196.3.peg.1|C075_00001|VBIBruAbo228311_0001|_Outer_membrane_protein_Brucella_abortus_90/50_|	1	1	1	0.09	1	1	1	1	1	1	0.28	0.08	1	0.31	0.31	0.28	1	0.3	0.3	0.31	0.3	0.2	0.08	0.12	0.07	0.31	0.31	1	0.28
fig|1160199.3.peg.1|C078_00001|VBIBruAbo237436_0001|_Outer_membrane_protein_Brucella_abortus_64/108_|	0	0.01	0.01	1	1	0.02	0.01	0.01	0.01	0.01	0.11	1	0.01	0.13	0.12	0.13	0.07	0.12	0.12	0.12	0.12	0.04	1	0.07	1	0.13	0.13	0.01	0.13	0.07
fig|1160198.3.peg.43|C077_00039|VBIBruAbo227777_0043|_Outer_membrane_protein_Brucella_abortus_80/108_|	0	0.01	0.01	1	1	0.01	0.01	0.01	0.01	0.01	0.12	1	0.01	0.11	0.13	0.12	0.1	0.12	0.12	0.12	0.12	0.03	1	0.07	1	0.13	0.11	0.01	0.13	0.1	1
fig|1160201.3.peg.51|C080_00047|VBIBruAbo232538_0051|_Outer_membrane_protein_Brucella_abortus_levi_gila_|	0	0.01	0.01	1	1	0.01	0.01	0.01	0.01	0.01	0.12	1	0.01	0.12	0.13	0.11	0.07	0.13	0.12	0.13	0.12	0.04	1	0.05	1	0.12	0.12	0.01	0.12	0.07	1	1
fig|1160206.3.peg.1772|C085_01690|VBIBruAbo228409_1772|_hypothetical_protein_Brucella_abortus_877/67_|	0.1	0.07	0.08	0.12	0.28	0.08	0.07	0.26	0.07	0.07	1	0.11	0.08	1	1	1	0.32	1	1	1	1	1	0.12	1	0.12	1	1	0.2	1	0.3	0.14	0.12	0.12
fig|1160200.3.peg.1|C079_00001|VBIBruAbo232787_0001|_Outer_membrane_protein_Brucella_abortus_65/157_|	1	1	1	0.01	0.12	1	1	1	1	1	0.26	0.01	1	0.26	0.29	0.25	1	0.26	0.26	0.26	0.28	1	0.01	1	0.01	0.29	0.26	1	0.27	1	0.01	0	0.01	0.25
fig|1160218.3.peg.69|C035_00062|VBIBruMel237054_0069|_Outer_membrane_protein_Brucella_melitensis_R3/07-2_|	1	1	1	0	0.02	1	1	1	1	1	0.09	0	1	0.12	0.13	0.11	1	0.1	0.09	0.09	0.11	1	0	1	0	0.1	0.08	1	0.1	1	0	0	0	0.09	1
fig|1160209.3.peg.1|C088_00001|VBIBruAbo227979_0001|_Outer_membrane_protein_Brucella_abortus_65/110_|	1	1	1	0.06	0.28	1	1	1	1	1	1	0.08	1	1	1	1	0.12	1	1	1	1	0.4	0.07	1	0.07	1	1	1	1	0.12	0.08	0.07	0.07	1	1	1
fig|1160203.3.peg.1|C082_00001|VBIBruAbo238935_0001|_Outer_membrane_protein_Brucella_abortus_80/102_|	1	1	1	0	0.07	1	1	1	1	1	0.19	0	1	0.18	0.18	0.17	1	0.17	0.19	0.18	0.19	1	0	1	0.01	0.18	0.17	1	0.16	1	0.01	0	0	0.18	1	1	1
fig|1160205.3.peg.1709|C084_01627|VBIBruAbo233135_1709|_hypothetical_protein_Brucella_abortus_64/122_|	0.12	0.07	0.09	0.13	0.28	0.09	0.06	0.23	0.09	0.08	1	0.12	0.09	1	1	1	0.31	1	1	1	1	1	0.12	1	0.12	1	1	0.19	1	0.3	0.12	0.11	0.12	1	0.26	0.1	1	0.18
fig|1160222.3.peg.1785|C047_01690|VBIBruMel235953_1785|_Outer_membrane_protein_Brucella_melitensis_Uk24/06_|	1	1	1	0	0.03	1	1	1	1	1	0.09	0	1	0.13	0.11	0.1	1	0.09	0.08	0.11	0.12	1	0	1	0	0.08	0.1	1	0.12	1	0	0	0	0.11	1	1	1	1	0.12
fig|1160228.3.peg.17|C039_00017|VBIBruSui237219_0017|_Outer_membrane_protein_Brucella_suis_63/261_|	1	1	1	0.01	0.13	1	1	1	1	1	0.07	0.01	1	0.08	0.07	0.07	1	0.07	0.08	0.07	0.07	1	0.02	1	0.01	0.08	0.06	1	0.07	1	0.02	0.01	0.01	0.07	1	1	1	1	0.08	1
fig|1160209.3.peg.1770|C088_01690|VBIBruAbo227979_1770|_hypothetical_protein_Brucella_abortus_65/110_|	0.09	0.08	0.08	0.11	0.28	0.09	0.08	0.27	0.09	0.07	1	0.12	0.08	1	1	1	0.3	1	1	1	1	1	0.13	1	0.12	1	1	0.2	1	0.29	0.13	0.13	0.13	1	0.26	0.12	1	0.2	1	0.09	0.07
fig|1160225.3.peg.2187|C090_02072|VBIBruMel238678_2187|_Outer_membrane_protein_Brucella_melitensis_F8/01-155_|	1	1	1	0	0.02	1	1	1	1	1	0.1	0	1	0.13	0.13	0.1	1	0.11	0.1	0.08	0.11	1	0	1	0	0.1	0.09	1	0.09	1	0	0	0	0.09	1	1	1	1	0.11	1	1	0.12
fig|1160216.3.peg.2185|C033_02073|VBIBruMel231288_2185|_Outer_membrane_protein_Brucella_melitensis_UK37/05_|	1	1	1	0	0.02	1	1	1	1	1	0.1	0	1	0.12	0.11	0.12	1	0.11	0.1	0.09	0.09	1	0	1	0	0.1	0.1	1	0.09	1	0	0	0	0.08	1	1	1	1	0.1	1	1	0.13	1
fig|1160235.3.peg.1|C038_00001|VBIBruSp239842_0001|_Outer_membrane_protein_Brucella_sp._63/311_|	1	1	1	0	0.06	1	1	1	1	1	0.18	0.01	1	0.17	0.17	0.18	1	0.19	0.19	0.21	0.18	1	0	1	0.01	0.17	0.18	1	0.19	1	0	0	0	0.18	1	1	1	1	0.16	1	1	0.18	1	1
fig|1160228.3.peg.3372|C039_03203|VBIBruSui237219_3372|_hypothetical_protein_Brucella_suis_63/261_|	1	1	1	0	0.02	1	1	1	1	1	0.13	0	1	0.13	0.12	0.12	1	0.12	0.14	0.11	0.12	1	0	1	0	0.14	0.12	1	0.13	1	0	0	0	0.13	1	1	1	1	0.11	1	1	0.13	1	1	1
fig|1160231.3.peg.3336|C063_03193|VBIBruSui231154_3336|_hypothetical_protein_Brucella_suis_F8/06-2_|	1	1	1	0	0.04	1	1	1	1	1	0.12	0	1	0.13	0.11	0.14	1	0.11	0.13	0.12	0.14	1	0	1	0	0.13	0.12	1	0.13	1	0	0	0	0.12	1	1	1	1	0.13	1	1	0.12	1	1	1	1
fig|1169204.3.peg.1549|B993_01477|VBIBruAbo237351_1549|_hypothetical_protein_Brucella_abortus_355/78_|	0.11	0.07	0.09	0.12	0.28	0.07	0.07	0.27	0.07	0.07	1	0.11	0.08	1	1	1	0.31	1	1	1	1	1	0.12	1	0.12	1	1	0.2	1	0.29	0.14	0.12	0.13	1	0.29	0.12	1	0.18	1	0.1	0.08	1	0.11	0.11	0.21	0.13	0.12
fig|1160227.3.peg.42|C037_00042|VBIBruSui231676_0042|_Outer_membrane_protein_Brucella_suis_63/198_|	1	1	1	0.01	0.12	1	1	1	1	1	0.09	0.01	1	0.07	0.08	0.07	1	0.08	0.07	0.07	0.08	1	0.01	1	0.01	0.07	0.07	1	0.07	1	0.01	0.01	0.02	0.06	1	1	1	1	0.07	1	1	0.08	1	1	1	1	1	0.07
fig|1051060.3.peg.393|M1I_00372|VBIBruAbo213294_0393|_Outer_membrane_protein_Brucella_abortus_bv._1_str._NI016_|	1	1	1	0.04	0.21	1	1	1	1	1	1	0.04	1	1	1	1	0.23	1	1	1	1	1	0.03	0.4	0.04	1	1	1	1	0.22	0.04	0.03	0.04	1	1	1	0.43	1	1	1	1	1	1	1	1	1	1	1	1
fig|1169206.3.peg.1964|C002_01879|VBIBruAbo234726_1964|_Outer_membrane_protein_Brucella_abortus_600/64_|	1	1	1	0.03	0.2	1	1	1	1	1	1	0.04	1	1	1	1	0.22	1	1	1	1	1	0.04	0.42	0.03	1	1	1	1	0.21	0.04	0.04	0.03	1	1	1	0.4	1	1	1	1	1	1	1	1	1	1	1	1
fig|1169203.3.peg.2169|B990_02065|VBIBruAbo235593_2169|_hypothetical_protein_Brucella_abortus_225/65_|	0.1	0.08	0.08	0.11	0.28	0.09	0.08	0.27	0.08	0.07	1	0.12	0.08	1	1	1	0.3	1	1	1	1	1	0.13	1	0.12	1	1	0.2	1	0.29	0.13	0.13	0.13	1	0.26	0.12	1	0.2	1	0.09	0.07	1	0.1	0.11	0.21	0.13	0.12	1	0.08
fig|1160229.3.peg.3399|C049_03224|VBIBruSui232464_3399|_hypothetical_protein_Brucella_suis_F12/02_|	1	1	1	0	0.02	1	1	1	1	1	0.12	0	1	0.12	0.13	0.11	1	0.14	0.11	0.13	0.12	1	0	1	0	0.11	0.13	1	0.12	1	0	0	0	0.13	1	1	1	1	0.12	1	1	0.13	1	1	1	1	1	0.12	1
fig|1160189.3.peg.2119|C055_02018|VBIBruAbo233241_2119|_Outer_membrane_protein_Brucella_abortus_78/36_|	1	1	1	0.01	0.11	1	1	1	1	1	0.06	0.01	1	0.08	0.07	0.07	1	0.07	0.07	0.07	0.08	1	0.01	1	0.02	0.06	0.07	1	0.08	1	0.01	0.01	0.01	0.07	1	1	1	1	0.08	1	1	0.07	1	1	1	1	1	0.07	1
fig|1169211.3.peg.1558|B979_01475|VBIBruAbo233483_1558|_hypothetical_protein_Brucella_abortus_65/63_|	0.11	0.07	0.08	0.12	0.27	0.07	0.09	0.26	0.07	0.09	1	0.11	0.08	1	1	1	0.29	1	1	1	1	1	0.14	1	0.12	1	1	0.2	1	0.32	0.13	0.12	0.14	1	0.27	0.11	1	0.21	1	0.12	0.08	1	0.09	0.1	0.17	0.11	0.13	1	0.09
fig|1051062.3.peg.2747|M1M_02588|VBIBruAbo209289_2747|_Outer_membrane_protein_Brucella_abortus_bv._1_str._NI259_|	1	1	1	0.04	0.21	1	1	1	1	1	1	0.04	1	1	1	1	0.22	1	1	1	1	1	0.03	0.41	0.04	1	1	1	1	0.23	0.04	0.04	0.03	1	1	1	0.43	1	1	1	1	1	1	1	1	1	1	1	1
fig|1169205.3.peg.203|B977_00187|VBIBruAbo227700_0203|_hypothetical_protein_Brucella_abortus_544_|	0.1	0.09	0.07	0.12	0.28	0.07	0.09	0.25	0.07	0.09	1	0.14	0.07	1	1	1	0.3	1	1	1	1	1	0.12	1	0.12	1	1	0.19	1	0.3	0.12	0.12	0.12	1	0.27	0.1	1	0.17	1	0.1	0.08	1	0.11	0.12	0.2	0.12	0.12	1	0.09
fig|1169209.3.peg.399|B992_00373|VBIBruAbo234186_0399|_Outer_membrane_protein_Brucella_abortus_63/144_|	1	1	1	0.05	0.29	1	1	1	1	1	1	0.05	1	1	1	1	1	1	1	1	1	0.08	0.05	0.05	0.05	1	1	1	1	1	0.04	0.04	0.05	1	1	1	0.06	1	1	1	1	1	1	1	1	1	1	1	1
fig|1169212.3.peg.1963|B983_01871|VBIBruAbo237592_1963|_Outer_membrane_protein_Brucella_abortus_67/93_|	1	1	1	0	0.07	1	1	1	1	1	0.19	0	1	0.18	0.18	0.17	1	0.17	0.18	0.18	0.19	1	0	1	0	0.18	0.18	1	0.16	1	0.01	0.01	0	0.18	1	1	1	1	0.2	1	1	0.17	1	1	1	1	1	0.16	1
fig|1169211.3.peg.1959|B979_01870|VBIBruAbo233483_1959|_Outer_membrane_protein_Brucella_abortus_65/63_|	1	1	1	0.03	0.18	1	1	1	1	1	1	0.04	1	1	1	1	0.22	1	1	1	1	1	0.04	0.4	0.04	1	1	1	1	0.21	0.03	0.04	0.04	1	1	1	0.4	1	1	1	1	1	1	1	1	1	1	1	1
fig|1169213.3.peg.1972|B996_01863|VBIBruAbo232946_1972|_Outer_membrane_protein_Brucella_abortus_78/14_|	1	1	1	0.01	0.1	1	1	0.15	1	1	0.06	0.01	1	0.06	0.06	0.05	1	0.07	0.06	0.07	0.05	1	0.01	0.27	0.01	0.06	0.06	0.13	0.05	1	0.01	0.01	0.01	0.06	0.18	1	0.33	0.12	0.06	1	1	0.05	1	1	0.12	1	1	0.07	1
fig|1160169.3.peg.1819|C020_01733|VBIBruAbo238223_1819|_hypothetical_protein_Brucella_abortus_NI492_|	0.12	0.09	0.08	0.12	0.28	0.07	0.09	0.26	0.08	0.08	1	0.13	0.07	1	1	1	0.28	1	1	1	1	1	0.14	1	0.12	1	1	0.18	1	0.33	0.13	0.11	0.14	1	0.26	0.11	1	0.22	1	0.12	0.09	1	0.1	0.09	0.19	0.12	0.12	1	0.09
fig|1160169.3.peg.42|C020_00039|VBIBruAbo238223_0042|_Outer_membrane_protein_Brucella_abortus_NI492_|	0	0.01	0.02	1	1	0.01	0.01	0.01	0.02	0.01	0.12	1	0.01	0.12	0.11	0.13	0.08	0.12	0.14	0.11	0.13	0.04	1	0.08	1	0.13	0.12	0.01	0.12	0.08	1	1	1	0.12	0.01	0	0.07	0.01	0.12	0	0.01	0.13	0	0	0	0	0	0.13	0.01
fig|1169215.3.peg.2172|B971_02078|VBIBruAbo233062_2172|_hypothetical_protein_Brucella_abortus_84/26_|	0.1	0.08	0.07	0.14	0.27	0.08	0.08	0.28	0.07	0.09	1	0.11	0.09	1	1	1	0.29	1	1	1	1	1	0.14	1	0.13	1	1	0.22	1	0.31	0.11	0.13	0.13	1	0.27	0.11	1	0.2	1	0.12	0.09	1	0.1	0.1	0.2	0.12	0.13	1	0.08
fig|1160190.3.peg.1785|C069_01695|VBIBruAbo227853_1785|_hypothetical_protein_Brucella_abortus_I103_(UK3/01)_|	0.09	0.07	0.08	0.12	0.27	0.09	0.08	0.26	0.08	0.06	1	0.13	0.09	1	1	1	0.3	1	1	1	1	1	0.12	1	0.13	1	1	0.2	1	0.29	0.12	0.14	0.12	1	0.26	0.13	1	0.19	1	0.1	0.07	1	0.11	0.1	0.19	0.11	0.13	1	0.08
fig|1160184.3.peg.1|C042_00001|VBIBruAbo234153_0001|_Outer_membrane_protein_Brucella_abortus_F3/07-1_|	0	0.01	0.01	1	1	0.01	0.01	0.01	0.01	0.01	0.1	1	0.02	0.12	0.12	0.12	0.07	0.11	0.13	0.12	0.12	0.04	1	0.07	1	0.12	0.12	0.01	0.13	0.07	1	1	1	0.11	0.01	0	0.07	0	0.11	0	0.02	0.12	0	0	0.01	0	0	0.12	0.01
fig|1169219.3.peg.1951|B972_01869|VBIBruAbo228143_1951|_Outer_membrane_protein_Brucella_abortus_F10/05-11_|	1	1	1	0.04	0.2	1	1	1	1	1	1	0.04	1	1	1	1	0.22	1	1	1	1	1	0.03	0.42	0.04	1	1	1	1	0.19	0.04	0.04	0.03	1	1	1	0.42	1	1	1	1	1	1	1	1	1	1	1	1
fig|1160179.3.peg.1168|C030_01136|VBIBruAbo235600_1168|_Outer_membrane_protein_Brucella_abortus_85/69_|	1	1	1	0.01	0.1	1	1	1	1	1	0.07	0.01	1	0.08	0.06	0.08	1	0.07	0.07	0.07	0.08	1	0.01	1	0.01	0.07	0.07	1	0.08	1	0.01	0.01	0.01	0.07	1	1	1	1	0.07	1	1	0.07	1	1	1	1	1	0.07	1
fig|1160193.3.peg.1|C072_00001|VBIBruAbo231943_0001|_Outer_membrane_protein_Brucella_abortus_863/67_|	0	0.01	0.01	1	1	0.02	0.01	0.01	0.01	0.02	0.12	1	0.01	0.12	0.13	0.11	0.06	0.12	0.12	0.14	0.11	0.04	1	0.06	1	0.12	0.13	0	0.11	0.06	1	1	1	0.12	0.01	0	0.07	0	0.12	0	0.01	0.11	0	0	0.01	0	0	0.13	0.01
fig|1169237.3.peg.42|C006_00041|VBIBruSui234775_0042|_Outer_membrane_protein_Brucella_suis_F5/03-2_|	1	1	1	0.01	0.12	1	1	1	1	1	0.06	0.01	1	0.08	0.07	0.07	1	0.07	0.07	0.07	0.08	1	0.01	1	0.02	0.07	0.07	1	0.08	1	0.01	0.02	0.01	0.07	1	1	1	1	0.08	1	1	0.07	1	1	1	1	1	0.07	1
fig|1169225.3.peg.225|C004_00214|VBIBruMel237488_0225|_Outer_membrane_protein_Brucella_melitensis_F6/05-6_|	1	1	1	0	0.02	1	1	1	1	1	0.08	0	1	0.12	0.12	0.11	1	0.1	0.08	0.1	0.12	1	0	1	0	0.09	0.09	1	0.12	1	0	0	0	0.1	1	1	1	1	0.12	1	1	0.11	1	1	1	1	1	0.12	1
fig|1169217.3.peg.398|B981_00375|VBIBruAbo228690_0398|_Outer_membrane_protein_Brucella_abortus_93/2_|	1	1	1	0.05	0.28	1	1	1	1	1	1	0.05	1	1	1	1	1	1	1	1	1	0.09	0.05	0.05	0.05	1	1	1	1	1	0.03	0.05	0.05	1	1	1	0.05	1	1	1	1	1	1	1	1	1	1	1	1
fig|1169237.3.peg.3353|C006_03190|VBIBruSui234775_3353|_hypothetical_protein_Brucella_suis_F5/03-2_|	1	1	1	0	0.04	1	1	1	1	1	0.13	0	1	0.13	0.12	0.13	1	0.12	0.13	0.12	0.14	1	0	1	0	0.13	0.11	1	0.14	1	0	0	0	0.13	1	1	1	1	0.12	1	1	0.12	1	1	1	1	1	0.13	1
fig|1160194.3.peg.1784|C073_01693|VBIBruAbo236622_1784|_hypothetical_protein_Brucella_abortus_88/226_|	0.1	0.09	0.07	0.13	0.27	0.08	0.08	0.25	0.07	0.08	1	0.12	0.08	1	1	1	0.3	1	1	1	1	1	0.11	1	0.13	1	1	0.18	1	0.29	0.12	0.13	0.11	1	0.25	0.09	1	0.17	1	0.1	0.06	1	0.11	0.13	0.18	0.12	0.12	1	0.09
fig|1169242.3.peg.42|C007_00041|VBIBruSui236059_0042|_Outer_membrane_protein_Brucella_suis_F8/06-1_|	1	1	1	0.01	0.11	1	1	1	1	1	0.07	0.01	1	0.07	0.07	0.08	1	0.06	0.07	0.08	0.07	1	0.01	1	0.01	0.07	0.07	1	0.08	1	0.01	0.02	0.01	0.07	1	1	1	1	0.08	1	1	0.07	1	1	1	1	1	0.08	1
fig|1169228.3.peg.1781|B997_01694|VBIBruMel233431_1781|_Outer_membrane_protein_Brucella_melitensis_UK3/06_|	1	1	1	0	0.02	1	1	1	1	1	0.12	0	1	0.12	0.1	0.09	1	0.09	0.13	0.11	0.13	1	0	1	0	0.1	0.13	1	0.13	1	0	0	0	0.12	1	1	1	1	0.12	1	1	0.11	1	1	1	1	1	0.1	1
fig|1160198.3.peg.1821|C077_01734|VBIBruAbo227777_1821|_hypothetical_protein_Brucella_abortus_80/108_|	0.11	0.07	0.08	0.12	0.27	0.08	0.07	0.27	0.08	0.07	1	0.14	0.08	1	1	1	0.33	1	1	1	1	1	0.13	1	0.11	1	1	0.18	1	0.31	0.13	0.11	0.13	1	0.27	0.1	1	0.19	1	0.11	0.09	1	0.12	0.12	0.18	0.12	0.13	1	0.07
fig|1169243.3.peg.395|B968_00375|VBIBruSui230393_0395|_Outer_membrane_protein_Brucella_suis_F8/06-3_|	1	1	1	0.01	0.14	1	1	1	1	1	0.07	0.01	1	0.06	0.07	0.08	1	0.07	0.07	0.07	0.07	1	0.01	1	0.01	0.07	0.08	1	0.06	1	0.01	0.02	0.01	0.07	1	1	1	1	0.07	1	1	0.07	1	1	1	1	1	0.07	1
fig|1169243.3.peg.3381|B968_03221|VBIBruSui230393_3381|_hypothetical_protein_Brucella_suis_F8/06-3_|	1	1	1	0	0.02	1	1	1	1	1	0.12	0	1	0.12	0.13	0.12	1	0.13	0.12	0.13	0.12	1	0	1	0	0.12	0.13	1	0.11	1	0	0	0	0.12	1	1	1	1	0.13	1	1	0.13	1	1	1	1	1	0.12	1
fig|1160191.3.peg.51|C070_00047|VBIBruAbo237720_0051|_Outer_membrane_protein_Brucella_abortus_F1/06_B1_|	0	0.01	0.01	1	1	0.02	0.01	0.01	0.01	0.02	0.13	1	0.01	0.12	0.12	0.11	0.06	0.13	0.12	0.12	0.12	0.04	1	0.05	1	0.12	0.12	0	0.12	0.06	1	1	1	0.12	0.01	0	0.07	0	0.12	0	0.01	0.11	0	0	0	0	0	0.13	0.01
fig|1169240.3.peg.3355|B988_03212|VBIBruSui230151_3355|_hypothetical_protein_Brucella_suis_F7/06-2_|	1	1	1	0	0.02	1	1	1	1	1	0.12	0	1	0.11	0.13	0.11	1	0.14	0.11	0.13	0.12	1	0	1	0	0.11	0.13	1	0.12	1	0	0	0	0.13	1	1	1	1	0.12	1	1	0.13	1	1	1	1	1	0.12	1
fig|1198680.3.peg.1581|C963_01504|VBIBruMel240885_1581|_Outer_membrane_protein_Brucella_melitensis_CNGB_1120_|	1	1	1	0	0.02	1	1	1	1	1	0.11	0	1	0.1	0.1	0.09	1	0.11	0.12	0.13	0.11	1	0	1	0	0.12	0.12	1	0.11	1	0	0	0	0.13	1	1	1	1	0.11	1	1	0.1	1	1	1	1	1	0.09	1
fig|1160210.3.peg.2145|C056_02030|VBIBruMel231295_2145|_Outer_membrane_protein_Brucella_melitensis_F3/02_|	1	1	1	0	0.02	1	1	1	1	1	0.11	0	1	0.09	0.11	0.12	1	0.13	0.11	0.1	0.09	1	0	1	0	0.12	0.12	1	0.1	1	0	0	0	0.1	1	1	1	1	0.1	1	1	0.09	1	1	1	1	1	0.11	1
fig|1160208.3.peg.52|C087_00049|VBIBruAbo239326_0052|_Outer_membrane_protein_Brucella_abortus_F6/05-9_|	1	1	1	0.02	0.24	1	1	1	1	1	0.22	0.02	1	0.2	0.23	0.23	1	0.2	0.21	0.23	0.19	1	0.02	1	0.03	0.22	0.2	1	0.21	1	0.03	0.03	0.02	0.23	1	1	1	1	0.21	1	1	0.21	1	1	1	1	1	0.22	1
fig|1170703.3.peg.1733|B985_01643|VBIBruSui228027_1733|_Outer_membrane_protein_Brucella_suis_01-5744_|	1	1	1	0.01	0.12	1	1	1	1	1	0.06	0.01	1	0.08	0.07	0.07	1	0.07	0.08	0.07	0.08	1	0.01	1	0.02	0.06	0.07	1	0.08	1	0.01	0.02	0.01	0.08	1	1	1	1	0.08	1	1	0.07	1	1	1	1	1	0.07	1
fig|1198684.3.peg.2082|C967_01974|VBIBruCan241627_2082|_Outer_membrane_protein_Brucella_canis_CNGB_1324_|	1	1	1	0.02	0.1	1	1	1	1	1	0.08	0.01	1	0.08	0.06	0.07	1	0.08	0.07	0.07	0.07	1	0.02	1	0.01	0.07	0.07	1	0.07	1	0.01	0.01	0.02	0.07	1	1	1	1	0.08	1	1	0.06	1	1	1	1	1	0.07	1
fig|1160219.3.peg.2147|C036_02033|VBIBruMel239668_2147|_Outer_membrane_protein_Brucella_melitensis_F1/06_B10_|	1	1	1	0	0.03	1	1	1	1	1	0.09	0	1	0.13	0.11	0.11	1	0.1	0.08	0.11	0.12	1	0	1	0	0.09	0.09	1	0.12	1	0	0	0	0.11	1	1	1	1	0.12	1	1	0.13	1	1	1	1	1	0.11	1
fig|1198688.3.peg.1774|C971_01694|VBIBruAbo251543_1774|_hypothetical_protein_Brucella_abortus_CNGB_308_|	0.13	0.08	0.09	0.14	0.28	0.07	0.07	0.3	0.07	0.08	1	0.13	0.07	1	1	1	0.3	1	1	1	1	1	0.11	1	0.14	1	1	0.18	1	0.29	0.11	0.12	0.12	1	0.27	0.1	1	0.19	1	0.11	0.07	1	0.11	0.1	0.18	0.12	0.12	1	0.07
fig|1198689.3.peg.1|C972_00001|VBIBruAbo249790_0001|_Outer_membrane_protein_Brucella_abortus_CNGB_752_|	0	0.01	0.01	1	1	0.01	0.01	0.01	0.02	0.01	0.13	1	0.01	0.13	0.12	0.12	0.09	0.13	0.1	0.13	0.13	0.03	1	0.07	1	0.11	0.12	0.01	0.12	0.09	1	1	1	0.13	0.01	0	0.07	0.01	0.14	0	0.01	0.12	0	0	0.01	0	0	0.12	0.01
fig|1198683.3.peg.1853|C966_01766|VBIBruSui248362_1853|_Outer_membrane_protein_Brucella_suis_CNGB_247_|	1	1	1	0.01	0.12	1	1	1	1	1	0.07	0.02	1	0.08	0.07	0.07	1	0.08	0.07	0.07	0.08	1	0.01	1	0.02	0.06	0.07	1	0.08	1	0.01	0.01	0.01	0.08	1	1	1	1	0.07	1	1	0.08	1	1	1	1	1	0.07	1
fig|1198689.3.peg.1781|C972_01696|VBIBruAbo249790_1781|_hypothetical_protein_Brucella_abortus_CNGB_752_|	0.1	0.08	0.07	0.12	0.27	0.08	0.06	0.26	0.07	0.08	1	0.12	0.09	1	1	1	0.31	1	1	1	1	1	0.12	1	0.12	1	1	0.2	1	0.3	0.13	0.13	0.12	1	0.26	0.11	1	0.19	1	0.1	0.07	1	0.12	0.12	0.2	0.13	0.11	1	0.07
fig|1160227.3.peg.3139|C037_02993|VBIBruSui231676_3139|_hypothetical_protein_Brucella_suis_63/198_|	0.35	1	1	0.06	0.3	1	1	0.32	1	1	0.07	0.04	1	0.05	0.05	0.06	1	0.06	0.05	0.07	0.06	0.34	0.06	0.26	0.06	0.06	0.07	0.24	0.05	1	0.06	0.06	0.05	0.05	0.32	0.36	0.28	0.21	0.07	0.35	1	0.03	0.36	0.36	0.22	1	1	0.06	1
fig|1169215.3.peg.398|B971_00382|VBIBruAbo233062_0398|_Outer_membrane_protein_Brucella_abortus_84/26_|	1	1	1	0.04	0.18	1	1	1	1	1	1	0.03	1	1	1	1	0.24	1	1	1	1	1	0.04	0.42	0.04	1	1	1	1	0.23	0.04	0.03	0.04	1	1	1	0.42	1	1	1	1	1	1	1	1	1	1	1	1
fig|1169221.3.peg.398|B980_00381|VBIBruAbo227281_0398|_Outer_membrane_protein_Brucella_abortus_R42-08_|	1	1	1	0.04	0.18	1	1	1	1	1	1	0.03	1	1	1	1	0.25	1	1	1	1	1	0.04	0.44	0.04	1	1	1	1	0.23	0.04	0.03	0.04	1	1	1	0.43	1	1	1	1	1	1	1	1	1	1	1	1
fig|1169226.3.peg.2137|C003_02030|VBIBruMel239647_2137|_Outer_membrane_protein_Brucella_melitensis_F9/05_|	1	1	1	0	0.03	1	1	1	1	1	0.13	0	1	0.09	0.08	0.11	1	0.13	0.13	0.11	0.1	1	0	1	0	0.12	0.11	1	0.11	1	0	0	0	0.11	1	1	1	1	0.1	1	1	0.1	1	1	1	1	1	0.09	1
fig|1160194.3.peg.1|C073_00001|VBIBruAbo236622_0001|_Outer_membrane_protein_Brucella_abortus_88/226_|	0	0.01	0.01	1	1	0.01	0.01	0.01	0.01	0.02	0.12	1	0.01	0.11	0.13	0.12	0.1	0.12	0.13	0.11	0.12	0.03	1	0.07	1	0.13	0.11	0.01	0.12	0.1	1	1	1	0.12	0.01	0	0.05	0.01	0.12	0	0.01	0.13	0	0	0.01	0	0	0.12	0.01
fig|1169238.3.peg.3367|B969_03225|VBIBruSui239696_3367|_hypothetical_protein_Brucella_suis_F5/05-4_|	1	1	1	0	0.04	1	1	1	1	1	0.13	0	1	0.13	0.12	0.13	1	0.12	0.13	0.12	0.14	1	0	1	0	0.13	0.11	1	0.14	1	0	0	0	0.13	1	1	1	1	0.13	1	1	0.11	1	1	1	1	1	0.13	1
fig|1169242.3.peg.3180|C007_03049|VBIBruSui236059_3180|_hypothetical_protein_Brucella_suis_F8/06-1_|	1	1	1	0	0.04	1	1	1	1	1	0.12	0	1	0.13	0.12	0.13	1	0.12	0.13	0.12	0.13	1	0	1	0	0.13	0.12	1	0.12	1	0	0	0	0.11	1	1	1	1	0.14	1	1	0.11	1	1	1	1	1	0.13	1
fig|1169244.3.peg.42|C008_00041|VBIBruSui238650_0042|_Outer_membrane_protein_Brucella_suis_F9/06-1_|	1	1	1	0.01	0.11	1	1	1	1	1	0.08	0.01	1	0.07	0.07	0.07	1	0.07	0.07	0.07	0.08	1	0.01	1	0.01	0.08	0.07	1	0.07	1	0.01	0.02	0.01	0.07	1	1	1	1	0.07	1	1	0.07	1	1	1	1	1	0.07	1
fig|1198682.3.peg.1864|C965_01773|VBIBruSui249236_1864|_Outer_membrane_protein_Brucella_suis_CNGB_786_|	1	1	1	0.01	0.14	1	1	1	1	1	0.07	0.01	1	0.07	0.08	0.07	1	0.07	0.07	0.08	0.07	1	0.01	1	0.01	0.07	0.08	1	0.06	1	0.01	0.02	0.01	0.07	1	1	1	1	0.07	1	1	0.08	1	1	1	1	1	0.07	1
fig|1198686.3.peg.1793|C969_01689|VBIBruCan248110_1793|_hypothetical_protein_Brucella_canis_CNGB_1172_|	0.35	1	1	0.06	0.33	1	1	0.32	1	1	0.04	0.06	1	0.06	0.05	0.06	1	0.07	0.05	0.04	0.05	0.32	0.06	0.28	0.05	0.04	0.05	0.24	0.06	1	0.06	0.05	0.05	0.05	0.32	0.36	0.29	0.23	0.03	0.36	1	0.06	0.36	0.36	0.24	1	1	0.04	1
fig|1160229.3.peg.50|C049_00051|VBIBruSui232464_0050|_Outer_membrane_protein_Brucella_suis_F12/02_|	1	1	1	0.01	0.1	1	1	1	1	1	0.08	0.01	1	0.08	0.07	0.07	1	0.07	0.08	0.07	0.08	1	0.01	1	0.01	0.07	0.07	1	0.07	1	0.01	0.02	0.01	0.07	1	1	1	1	0.07	1	1	0.07	1	1	1	1	1	0.07	1
fig|1169208.3.peg.1958|B994_01870|VBIBruAbo238802_1958|_Outer_membrane_protein_Brucella_abortus_63/138_|	1	1	1	0.02	0.17	1	1	1	1	1	0.14	0.02	1	0.17	0.14	0.17	0.25	0.14	0.13	0.17	0.15	0.01	0.01	0.01	0.02	0.14	0.17	1	0.16	0.26	0.01	0.02	0.01	0.17	1	1	0	1	0.16	1	1	0.15	1	1	1	1	1	0.12	1
fig|1169239.3.peg.3366|C000_03213|VBIBruSui237541_3366|_hypothetical_protein_Brucella_suis_F7/06-1_|	1	1	1	0	0.02	1	1	1	1	1	0.13	0	1	0.13	0.12	0.13	1	0.12	0.13	0.12	0.13	1	0	1	0	0.13	0.12	1	0.13	1	0	0	0	0.13	1	1	1	1	0.12	1	1	0.13	1	1	1	1	1	0.12	1
fig|1169216.3.peg.1983|B974_01875|VBIBruAbo231880_1983|_Outer_membrane_protein_Brucella_abortus_87/28_|	1	1	1	0.08	0.24	1	1	1	1	1	1	0.07	1	1	1	1	0.12	1	1	1	1	0.43	0.06	1	0.07	1	1	1	1	0.11	0.07	0.07	0.06	1	1	1	1	1	1	1	1	1	1	1	1	1	1	1	1
fig|1160188.3.peg.1761|C054_01687|VBIBruAbo240496_1761|_hypothetical_protein_Brucella_abortus_F6/05-4_|	0.1	0.08	0.07	0.12	0.27	0.08	0.07	0.26	0.07	0.08	1	0.12	0.08	1	1	1	0.31	1	1	1	1	1	0.12	1	0.12	1	1	0.19	1	0.3	0.13	0.13	0.12	1	0.26	0.11	1	0.18	1	0.09	0.07	1	0.12	0.12	0.2	0.13	0.12	1	0.07
fig|1160172.3.peg.1832|C023_01740|VBIBruAbo237310_1832|_hypothetical_protein_Brucella_abortus_NI613_|	0.1	0.08	0.07	0.13	0.28	0.1	0.08	0.26	0.09	0.07	1	0.12	0.09	1	1	1	0.29	1	1	1	1	1	0.12	1	0.13	1	1	0.2	1	0.29	0.12	0.14	0.12	1	0.27	0.13	1	0.18	1	0.1	0.07	1	0.1	0.1	0.18	0.11	0.13	1	0.08
fig|1160161.3.peg.2190|C012_02087|VBIBruAbo231111_2190|_hypothetical_protein_Brucella_abortus_NI518_|	0.13	0.09	0.08	0.13	0.27	0.07	0.08	0.26	0.08	0.07	1	0.13	0.07	1	1	1	0.28	1	1	1	1	1	0.14	1	0.12	1	1	0.19	1	0.33	0.13	0.11	0.14	1	0.25	0.11	1	0.21	1	0.12	0.08	1	0.11	0.09	0.19	0.12	0.12	1	0.09
fig|1104321.3.peg.976|BCA52141_I1585|VBIBruCan223303_0976|_Outer_membrane_protein_Brucella_canis_HSK_A52141_|	1	1	1	0.02	0.11	1	1	1	1	1	0.08	0.01	1	0.08	0.07	0.08	1	0.06	0.07	0.08	0.07	1	0.01	1	0.01	0.07	0.08	1	0.07	1	0.01	0.02	0.01	0.07	1	1	1	1	0.07	1	1	0.07	1	1	1	1	1	0.08	1
fig|1169203.3.peg.396|B990_00376|VBIBruAbo235593_0396|_Outer_membrane_protein_Brucella_abortus_225/65_|	0	0.01	0.01	1	1	0.01	0.01	0.01	0.01	0.01	0.13	1	0.01	0.12	0.12	0.14	0.07	0.13	0.13	0.11	0.13	0.04	1	0.07	1	0.12	0.12	0.01	0.14	0.07	1	1	1	0.13	0.01	0	0.07	0.01	0.13	0	0.01	0.14	0	0	0.01	0	0	0.12	0.01
fig|1160178.3.peg.1782|C029_01697|VBIBruAbo237117_1782|_hypothetical_protein_Brucella_abortus_88/19_|	0.1	0.09	0.07	0.12	0.28	0.07	0.08	0.25	0.07	0.09	1	0.13	0.07	1	1	1	0.3	1	1	1	1	1	0.12	1	0.12	1	1	0.18	1	0.3	0.12	0.12	0.12	1	0.27	0.1	1	0.17	1	0.1	0.08	1	0.11	0.12	0.19	0.12	0.12	1	0.09
fig|1160184.3.peg.1782|C042_01695|VBIBruAbo234153_1782|_hypothetical_protein_Brucella_abortus_F3/07-1_|	0.12	0.06	0.08	0.11	0.28	0.08	0.07	0.28	0.08	0.07	1	0.14	0.08	1	1	1	0.32	1	1	1	1	1	0.13	1	0.11	1	1	0.17	1	0.32	0.13	0.11	0.13	1	0.27	0.09	1	0.2	1	0.1	0.09	1	0.12	0.13	0.2	0.12	0.13	1	0.07
fig|1051061.3.peg.1552|M1K_01473|VBIBruAbo206678_1552|_Outer_membrane_protein_Brucella_abortus_bv._1_str._NI021_|	1	1	1	0.05	0.21	1	1	1	1	1	1	0.04	1	1	1	1	0.24	1	1	1	1	1	0.03	0.42	0.04	1	1	1	1	0.24	0.04	0.04	0.03	1	1	1	0.42	1	1	1	1	1	1	1	1	1	1	1	1
fig|1160230.3.peg.3257|C050_03096|VBIBruSui233969_3257|_hypothetical_protein_Brucella_suis_92/63_|	1	1	1	0	0.03	1	1	1	1	1	0.12	0	1	0.14	0.11	0.12	1	0.12	0.14	0.11	0.13	1	0	1	0	0.14	0.11	1	0.13	1	0	0	0	0.12	1	1	1	1	0.12	1	1	0.12	1	1	1	1	1	0.13	1
fig|1198681.3.peg.68|C964_00058|VBIBruMel243289_0068|_Outer_membrane_protein_Brucella_melitensis_CNGB_290_|	1	1	1	0	0.03	1	1	1	1	1	0.12	0	1	0.12	0.1	0.08	1	0.1	0.12	0.11	0.12	1	0	1	0	0.12	0.11	1	0.13	1	0	0	0	0.12	1	1	1	1	0.11	1	1	0.11	1	1	1	1	1	0.1	1
fig|1160165.3.peg.50|C016_00047|VBIBruAbo238033_0050|_Outer_membrane_protein_Brucella_abortus_NI352_|	0	0.01	0.01	1	1	0.01	0.01	0.01	0.02	0.01	0.12	1	0.01	0.12	0.13	0.12	0.08	0.12	0.13	0.12	0.12	0.03	1	0.07	1	0.11	0.13	0.01	0.12	0.08	1	1	1	0.11	0.01	0	0.08	0	0.11	0	0.01	0.12	0	0	0	0	0	0.13	0.01
fig|1160163.3.peg.1841|C014_01753|VBIBruAbo228682_1841|_hypothetical_protein_Brucella_abortus_NI240_|	0.1	0.08	0.08	0.12	0.28	0.09	0.08	0.27	0.09	0.07	1	0.13	0.09	1	1	1	0.3	1	1	1	1	1	0.12	1	0.12	1	1	0.2	1	0.29	0.12	0.14	0.13	1	0.26	0.13	1	0.2	1	0.09	0.07	1	0.1	0.11	0.2	0.12	0.12	1	0.08
fig|1169224.3.peg.1785|B970_01692|VBIBruMel228574_1785|_Outer_membrane_protein_Brucella_melitensis_F10/06-16_|	1	1	1	0	0.02	1	1	1	1	1	0.12	0	1	0.1	0.09	0.09	1	0.13	0.11	0.13	0.11	1	0	1	0	0.13	0.13	1	0.1	1	0	0	0	0.12	1	1	1	1	0.11	1	1	0.1	1	1	1	1	1	0.09	1
fig|1160201.3.peg.1830|C080_01742|VBIBruAbo232538_1830|_hypothetical_protein_Brucella_abortus_levi_gila_|	0.12	0.07	0.09	0.13	0.28	0.09	0.06	0.24	0.09	0.08	1	0.12	0.09	1	1	1	0.32	1	1	1	1	1	0.12	1	0.12	1	1	0.19	1	0.31	0.12	0.12	0.12	1	0.26	0.11	1	0.18	1	0.11	0.07	1	0.11	0.11	0.17	0.13	0.11	1	0.07
fig|1112912.3.peg.70|BSVBI22_A0072|VBIBruSui219962_0070|_Outer_membrane_protein_Brucella_suis_VBI22_|	1	1	1	0.01	0.12	1	1	1	1	1	0.07	0.02	1	0.08	0.07	0.07	1	0.08	0.07	0.07	0.08	1	0.01	1	0.02	0.06	0.07	1	0.08	1	0.01	0.01	0.01	0.08	1	1	1	1	0.07	1	1	0.08	1	1	1	1	1	0.07	1
fig|1160221.3.peg.227|C046_00215|VBIBruMel237275_0227|_Outer_membrane_protein_Brucella_melitensis_UK22/06_|	1	1	1	0	0.02	1	1	1	1	1	0.09	0	1	0.11	0.13	0.11	1	0.1	0.09	0.09	0.11	1	0	1	0	0.1	0.08	1	0.11	1	0	0	0	0.09	1	1	1	1	0.12	1	1	0.11	1	1	1	1	1	0.13	1
fig|1169206.3.peg.1555|C002_01481|VBIBruAbo234726_1555|_hypothetical_protein_Brucella_abortus_600/64_|	0.1	0.08	0.06	0.13	0.28	0.08	0.07	0.26	0.07	0.09	1	0.11	0.08	1	1	1	0.31	1	1	1	1	1	0.11	1	0.12	1	1	0.2	1	0.29	0.13	0.14	0.11	1	0.25	0.1	1	0.17	1	0.09	0.07	1	0.11	0.12	0.2	0.13	0.12	1	0.08
fig|1198685.4.peg.17|C968_00018|VBIBruCan244810_0017|_Outer_membrane_protein_Brucella_canis_CNGB_513_|	1	1	1	0.01	0.12	1	1	1	1	1	0.06	0.02	1	0.08	0.07	0.07	1	0.07	0.07	0.07	0.07	1	0.01	1	0.02	0.06	0.07	1	0.08	1	0.01	0.01	0.01	0.08	1	1	1	1	0.07	1	1	0.07	1	1	1	1	1	0.07	1
fig|1051059.3.peg.393|M1G_00373|VBIBruAbo209374_0393|_Outer_membrane_protein_Brucella_abortus_bv._1_str._NI010_|	1	1	1	0.04	0.21	1	1	1	1	1	1	0.04	1	1	1	1	0.22	1	1	1	1	1	0.03	0.43	0.04	1	1	1	1	0.25	0.05	0.03	0.04	1	1	1	0.41	1	1	1	1	1	1	1	1	1	1	1	1
fig|1160180.3.peg.1|C031_00001|VBIBruAbo233975_0001|_Outer_membrane_protein_Brucella_abortus_F6/05-2_|	1	1	1	0.15	1	1	1	1	1	1	1	0.15	1	1	1	1	1	1	1	1	1	0.24	0.17	0.12	0.14	1	1	1	1	1	0.15	0.14	0.16	1	1	1	0.11	1	1	1	1	1	1	1	1	1	1	1	1
fig|1160168.3.peg.51|C019_00047|VBIBruAbo237893_0051|_Outer_membrane_protein_Brucella_abortus_NI422_|	0	0.02	0.01	1	1	0.01	0.01	0.01	0.01	0.01	0.12	1	0.01	0.12	0.12	0.12	0.09	0.14	0.1	0.13	0.12	0.03	1	0.07	1	0.11	0.13	0	0.12	0.09	1	1	1	0.14	0.01	0	0.07	0.01	0.14	0	0.01	0.12	0	0	0.01	0	0	0.12	0.01
fig|1160217.3.peg.1785|C034_01690|VBIBruMel231569_1785|_Outer_membrane_protein_Brucella_melitensis_UK14/06_|	1	1	1	0	0.02	1	1	1	1	1	0.12	0	1	0.1	0.09	0.09	1	0.12	0.12	0.12	0.11	1	0	1	0	0.12	0.13	1	0.11	1	0	0	0	0.12	1	1	1	1	0.11	1	1	0.1	1	1	1	1	1	0.09	1
fig|1198687.3.peg.996|C970_00937|VBIBruAbo241503_0996|_Outer_membrane_protein_Brucella_abortus_CNGB_436_|	0	0.01	0.01	1	1	0.01	0.01	0.01	0.01	0.01	0.12	1	0.02	0.12	0.12	0.12	0.07	0.1	0.13	0.12	0.12	0.04	1	0.07	1	0.13	0.12	0.01	0.12	0.07	1	1	1	0.11	0.01	0	0.07	0	0.1	0	0.02	0.13	0	0	0.01	0	0	0.12	0.01
fig|1160232.3.peg.3188|C064_03028|VBIBruSui234909_3188|_hypothetical_protein_Brucella_suis_63/252_|	0.35	1	1	0.06	0.32	1	1	0.31	1	1	0.03	0.06	1	0.06	0.06	0.06	1	0.07	0.05	0.04	0.05	0.31	0.06	0.27	0.05	0.04	0.04	0.23	0.06	1	0.07	0.05	0.05	0.05	0.32	0.37	0.29	0.24	0.04	0.38	1	0.06	0.37	0.35	0.24	1	1	0.04	1
fig|1160202.3.peg.2117|C081_02022|VBIBruAbo237146_2117|_Outer_membrane_protein_Brucella_abortus_F5/04-7_|	1	1	1	0.01	0.1	1	1	1	1	1	0.08	0.01	1	0.07	0.07	0.07	1	0.07	0.08	0.07	0.08	1	0.01	1	0.01	0.08	0.07	1	0.08	1	0.01	0.02	0.01	0.07	1	1	1	1	0.07	1	1	0.07	1	1	1	1	1	0.07	1
fig|1169213.3.peg.1563|B996_01477|VBIBruAbo232946_1563|_hypothetical_protein_Brucella_abortus_78/14_|	0.11	0.08	0.06	0.13	0.28	0.07	0.08	0.26	0.06	0.09	1	0.12	0.08	1	1	1	0.31	1	1	1	1	1	0.11	1	0.12	1	1	0.19	1	0.29	0.12	0.13	0.1	1	0.24	0.11	1	0.17	1	0.09	0.06	1	0.11	0.13	0.19	0.13	0.12	1	0.09
fig|1169233.3.peg.391|C001_00377|VBIBruSp236231_0391|_Outer_membrane_protein_Brucella_sp._F5/06_|	1	1	1	0.01	0.12	1	1	1	1	1	0.07	0.02	1	0.08	0.07	0.07	1	0.07	0.07	0.07	0.08	1	0.01	1	0.02	0.06	0.07	1	0.08	1	0.01	0.01	0.01	0.07	1	1	1	1	0.07	1	1	0.07	1	1	1	1	1	0.07	1
fig|1160171.3.peg.43|C022_00039|VBIBruAbo228584_0043|_Outer_membrane_protein_Brucella_abortus_NI593_|	0	0.01	0.01	1	1	0.01	0.01	0.01	0.02	0.01	0.13	1	0.01	0.13	0.12	0.13	0.08	0.13	0.11	0.13	0.13	0.02	1	0.07	1	0.11	0.13	0	0.12	0.07	1	1	1	0.12	0.01	0	0.07	0	0.13	0	0.01	0.12	0	0	0.01	0	0	0.12	0.01
fig|1160230.3.peg.17|C050_00018|VBIBruSui233969_0017|_Outer_membrane_protein_Brucella_suis_92/63_|	1	1	1	0.02	0.1	1	1	1	1	1	0.08	0.01	1	0.08	0.06	0.07	1	0.08	0.07	0.07	0.07	1	0.02	1	0.01	0.07	0.07	1	0.07	1	0.01	0.01	0.02	0.07	1	1	1	1	0.08	1	1	0.06	1	1	1	1	1	0.07	1
fig|1169239.3.peg.391|C000_00373|VBIBruSui237541_0391|_Outer_membrane_protein_Brucella_suis_F7/06-1_|	1	1	1	0.01	0.11	1	1	1	1	1	0.07	0.01	1	0.07	0.08	0.07	1	0.07	0.08	0.07	0.08	1	0.01	1	0.01	0.08	0.07	1	0.07	1	0.01	0.01	0.02	0.08	1	1	1	1	0.07	1	1	0.08	1	1	1	1	1	0.06	1
fig|1160178.3.peg.1|C029_00001|VBIBruAbo237117_0001|_Outer_membrane_protein_Brucella_abortus_88/19_|	1	1	1	0.02	0.12	1	1	1	1	1	0.07	0.01	1	0.07	0.07	0.07	1	0.07	0.07	0.07	0.07	1	0.02	1	0.01	0.07	0.08	1	0.07	1	0.01	0.01	0.02	0.08	1	1	1	1	0.07	1	1	0.07	1	1	1	1	1	0.08	1
fig|1051057.3.peg.2707|M1A_02566|VBIBruAbo214388_2707|_Outer_membrane_protein_Brucella_abortus_bv._1_str._NI486_|	1	1	1	0.04	0.36	1	1	1	1	1	0.34	0.04	1	0.34	0.36	0.34	1	0.33	0.33	0.34	0.34	1	0.04	1	0.04	0.37	0.31	1	0.34	1	0.04	0.04	0.04	0.34	1	1	1	1	0.34	1	1	0.32	1	1	1	1	1	0.33	1
fig|1169220.3.peg.1960|B982_01869|VBIBruAbo229563_1960|_Outer_membrane_protein_Brucella_abortus_F10/06-3_|	1	1	1	0.05	0.28	1	1	1	1	1	1	0.03	1	1	1	1	1	1	1	1	1	0.09	0.05	0.05	0.04	1	1	1	1	1	0.04	0.05	0.03	1	1	1	0.06	1	1	1	1	1	1	1	1	1	1	1	1
fig|1198684.3.peg.1681|C967_01590|VBIBruCan241627_1681|_hypothetical_protein_Brucella_canis_CNGB_1324_|	0.35	1	1	0.06	0.3	1	1	0.34	1	1	0.05	0.05	1	0.06	0.06	0.05	1	0.06	0.07	0.04	0.04	0.36	0.06	0.28	0.05	0.06	0.03	0.24	0.06	1	0.06	0.05	0.04	0.05	0.31	0.36	0.27	0.24	0.06	0.35	1	0.05	0.36	0.37	0.24	1	1	0.06	1
fig|1169230.3.peg.398|B999_00384|VBIBruOvi237522_0398|_Outer_membrane_protein_Brucella_ovis_63/96_|	1	0.1	0.09	0.04	0.25	0.08	0.1	1	0.09	0.09	0.17	0.03	0.07	0.21	0.2	0.2	1	0.18	0.19	0.2	0.2	1	0.03	1	0.04	0.19	0.19	1	0.2	1	0.04	0.04	0.04	0.19	1	1	1	1	0.21	1	0.09	0.2	1	1	1	1	1	0.19	0.09
fig|1198687.3.peg.586|C970_00544|VBIBruAbo241503_0586|_hypothetical_protein_Brucella_abortus_CNGB_436_|	0.12	0.07	0.09	0.13	0.28	0.09	0.06	0.24	0.09	0.08	1	0.12	0.09	1	1	1	0.31	1	1	1	1	1	0.12	1	0.13	1	1	0.2	1	0.31	0.12	0.12	0.12	1	0.25	0.1	1	0.18	1	0.12	0.07	1	0.11	0.11	0.17	0.13	0.11	1	0.07
fig|1169207.3.peg.1956|B991_01867|VBIBruAbo228421_1956|_Outer_membrane_protein_Brucella_abortus_63/130_|	1	1	1	0.04	0.19	1	1	1	1	1	1	0.04	1	1	1	1	0.23	1	1	1	1	1	0.04	0.41	0.04	1	1	1	1	0.24	0.03	0.04	0.04	1	1	1	0.44	1	1	1	1	1	1	1	1	1	1	1	1
fig|1169231.3.peg.49|C010_00045|VBIBruOvi231942_0049|_Outer_membrane_protein_Brucella_ovis_80/125_|	1	0.09	0.09	0.04	0.24	0.08	0.09	1	0.09	0.08	0.2	0.04	0.07	0.18	0.2	0.2	1	0.2	0.19	0.18	0.19	1	0.03	1	0.04	0.2	0.18	1	0.18	1	0.04	0.03	0.03	0.19	1	1	1	1	0.18	1	0.09	0.2	1	1	1	1	1	0.2	0.09
fig|1160205.3.peg.2118|C084_02018|VBIBruAbo233135_2118|_Outer_membrane_protein_Brucella_abortus_64/122_|	1	1	1	0.01	0.12	1	1	1	1	1	0.06	0.01	1	0.08	0.07	0.07	1	0.07	0.07	0.07	0.07	1	0.01	1	0.02	0.06	0.07	1	0.08	1	0.01	0.01	0.01	0.07	1	1	1	1	0.08	1	1	0.07	1	1	1	1	1	0.07	1
fig|1169222.3.peg.1310|B976_01223|VBIBruCan234082_1310|_hypothetical_protein_Brucella_canis_79/122_|	0.38	1	1	0.05	0.32	1	1	0.32	1	1	0.06	0.06	1	0.05	0.07	0.05	1	0.03	0.05	0.06	0.06	0.34	0.05	0.27	0.05	0.05	0.06	0.22	0.06	1	0.05	0.05	0.05	0.06	0.31	0.35	0.24	0.23	0.05	0.37	1	0.05	0.34	0.35	0.24	1	1	0.05	1
fig|1169244.3.peg.3362|C008_03212|VBIBruSui238650_3362|_hypothetical_protein_Brucella_suis_F9/06-1_|	1	1	1	0	0.04	1	1	1	1	1	0.12	0	1	0.13	0.12	0.13	1	0.12	0.13	0.12	0.13	1	0	1	0	0.13	0.13	1	0.12	1	0	0	0	0.11	1	1	1	1	0.14	1	1	0.11	1	1	1	1	1	0.13	1
fig|1169218.3.peg.1555|B995_01475|VBIBruAbo229367_1555|_hypothetical_protein_Brucella_abortus_F1/06-B21_|	0.09	0.08	0.07	0.13	0.27	0.09	0.07	0.27	0.07	0.08	1	0.12	0.09	1	1	1	0.29	1	1	1	1	1	0.12	1	0.14	1	1	0.21	1	0.31	0.11	0.15	0.12	1	0.27	0.12	1	0.2	1	0.12	0.09	1	0.09	0.1	0.19	0.11	0.13	1	0.08
fig|1160192.3.peg.1834|C071_01746|VBIBruAbo234193_1834|_hypothetical_protein_Brucella_abortus_F2/06-8_|	0.1	0.08	0.07	0.12	0.27	0.08	0.06	0.26	0.06	0.07	1	0.11	0.08	1	1	1	0.31	1	1	1	1	1	0.12	1	0.12	1	1	0.21	1	0.29	0.14	0.13	0.12	1	0.27	0.11	1	0.19	1	0.1	0.07	1	0.11	0.12	0.2	0.12	0.12	1	0.07
fig|1160173.3.peg.43|C024_00039|VBIBruAbo229152_0043|_Outer_membrane_protein_Brucella_abortus_NI622_|	1	1	1	0.01	0.12	1	1	1	1	1	0.06	0.01	1	0.07	0.07	0.07	1	0.07	0.07	0.07	0.07	1	0.01	1	0.02	0.07	0.07	1	0.07	1	0.01	0.02	0.01	0.07	1	1	1	1	0.08	1	1	0.07	1	1	1	1	1	0.07	1
fig|1112912.3.peg.1786|BSVBI22_A1842|VBIBruSui219962_1786|_hypothetical_protein_Brucella_suis_VBI22_|	1	1	1	0	0.03	1	1	1	1	1	0.13	0	1	0.12	0.14	0.11	1	0.12	0.12	0.14	0.11	1	0	1	0	0.12	0.14	1	0.11	1	0	0	0	0.13	1	1	1	1	0.11	1	1	0.13	1	1	1	1	1	0.12	1
fig|1051056.3.peg.392|M19_00372|VBIBruAbo207765_0392|_Outer_membrane_protein_Brucella_abortus_bv._1_str._NI474_|	1	1	1	0.04	0.21	1	1	1	1	1	1	0.04	1	1	1	1	0.22	1	1	1	1	1	0.03	0.46	0.04	1	1	1	1	0.21	0.03	0.04	0.03	1	1	1	0.43	1	1	1	1	1	1	1	1	1	1	1	1
fig|1160160.4.peg.1829|C011_01740|VBIBruAbo233993_1829|_hypothetical_protein_Brucella_abortus_NI628_|	0.11	0.06	0.07	0.11	0.28	0.07	0.08	0.29	0.09	0.07	1	0.14	0.08	1	1	1	0.31	1	1	1	1	1	0.12	1	0.11	1	1	0.17	1	0.31	0.13	0.11	0.13	1	0.28	0.1	1	0.2	1	0.09	0.09	1	0.13	0.12	0.2	0.12	0.13	1	0.08
fig|1160162.3.peg.1833|C013_01740|VBIBruAbo234910_1833|_hypothetical_protein_Brucella_abortus_NI649_|	0.09	0.07	0.09	0.11	0.28	0.07	0.08	0.27	0.09	0.07	1	0.12	0.08	1	1	1	0.31	1	1	1	1	1	0.12	1	0.1	1	1	0.2	1	0.29	0.15	0.12	0.13	1	0.27	0.11	1	0.2	1	0.1	0.08	1	0.1	0.11	0.2	0.13	0.12	1	0.07
fig|1160207.3.peg.1808|C086_01719|VBIBruAbo233930_1808|_hypothetical_protein_Brucella_abortus_F6/05-3_|	0.12	0.09	0.08	0.12	0.28	0.07	0.09	0.26	0.08	0.08	1	0.12	0.07	1	1	1	0.28	1	1	1	1	1	0.14	1	0.12	1	1	0.18	1	0.33	0.12	0.12	0.14	1	0.27	0.12	1	0.21	1	0.12	0.08	1	0.1	0.1	0.18	0.11	0.12	1	0.09
fig|1104321.3.peg.1371|BCA52141_I2244|VBIBruCan223303_1371|_hypothetical_protein_Brucella_canis_HSK_A52141_|	0.36	1	1	0.05	0.32	1	1	0.32	1	1	0.06	0.06	1	0.06	0.07	0.05	1	0.04	0.05	0.06	0.06	0.34	0.05	0.25	0.05	0.05	0.06	0.22	0.06	1	0.05	0.05	0.05	0.06	0.3	0.36	0.25	0.23	0.06	0.36	1	0.05	0.35	0.35	0.23	1	1	0.05	1
fig|1160197.3.peg.51|C076_00047|VBIBruAbo228171_0051|_Outer_membrane_protein_Brucella_abortus_93/1_|	0	0.01	0.02	1	1	0.01	0.01	0.01	0.01	0.01	0.13	1	0.01	0.12	0.13	0.12	0.07	0.12	0.12	0.12	0.14	0.04	1	0.06	1	0.12	0.13	0	0.12	0.08	1	1	1	0.12	0.01	0	0.07	0.01	0.11	0	0.01	0.13	0	0	0.01	0	0	0.11	0.01
fig|1160170.3.peg.43|C021_00041|VBIBruAbo233369_0043|_Outer_membrane_protein_Brucella_abortus_NI495a_|	0	0.01	0.02	1	1	0.01	0.01	0.02	0.01	0.01	0.12	1	0.01	0.13	0.12	0.12	0.08	0.12	0.12	0.12	0.14	0.04	1	0.06	1	0.12	0.12	0	0.11	0.07	1	1	1	0.12	0.01	0	0.07	0.01	0.12	0	0.01	0.12	0	0	0.01	0	0	0.11	0.01
fig|1160167.3.peg.1780|C018_01695|VBIBruAbo228707_1780|_hypothetical_protein_Brucella_abortus_NI388_|	0.11	0.07	0.08	0.12	0.28	0.08	0.07	0.27	0.09	0.07	1	0.14	0.09	1	1	1	0.33	1	1	1	1	1	0.13	1	0.11	1	1	0.17	1	0.31	0.12	0.11	0.13	1	0.27	0.09	1	0.19	1	0.1	0.09	1	0.12	0.13	0.19	0.12	0.13	1	0.07
fig|1160164.3.peg.1831|C015_01742|VBIBruAbo239233_1831|_hypothetical_protein_Brucella_abortus_NI274_|	0.12	0.07	0.09	0.14	0.28	0.08	0.07	0.27	0.07	0.08	1	0.13	0.07	1	1	1	0.3	1	1	1	1	1	0.11	1	0.15	1	1	0.18	1	0.29	0.1	0.13	0.12	1	0.27	0.1	1	0.2	1	0.11	0.06	1	0.11	0.1	0.17	0.12	0.12	1	0.07
fig|1160162.3.peg.50|C013_00047|VBIBruAbo234910_0050|_Outer_membrane_protein_Brucella_abortus_NI649_|	1	1	1	0.01	0.1	1	1	1	1	1	0.08	0.01	1	0.07	0.07	0.07	1	0.07	0.07	0.07	0.08	1	0.01	1	0.01	0.08	0.07	1	0.07	1	0.01	0.02	0.01	0.07	1	1	1	1	0.07	1	1	0.07	1	1	1	1	1	0.07	1
fig|1160193.3.peg.1777|C072_01695|VBIBruAbo231943_1777|_hypothetical_protein_Brucella_abortus_863/67_|	0.11	0.07	0.08	0.13	0.28	0.09	0.07	0.24	0.09	0.08	1	0.12	0.08	1	1	1	0.32	1	1	1	1	1	0.13	1	0.12	1	1	0.2	1	0.31	0.13	0.11	0.12	1	0.26	0.09	1	0.19	1	0.11	0.07	1	0.13	0.11	0.18	0.12	0.12	1	0.06
fig|1004954.6.peg.74|BSS2_I0071|_Outer_membrane_protein_Brucella_suis_bv._1_str._S2_|	0.1	0.32	0.34	1	1	0.33	0.32	0.29	0.32	0.33	1	1	0.32	1	1	1	1	1	1	1	1	1	1	1	1	1	1	0.18	1	1	1	1	1	1	0.3	0.11	1	0.2	1	0.12	0.32	1	0.12	0.11	0.2	0.07	0.07	1	0.33
fig|1160206.3.peg.1|C085_00001|VBIBruAbo228409_0001|_Outer_membrane_protein_Brucella_abortus_877/67_|	1	1	1	0.01	0.12	1	1	1	1	1	0.08	0.01	1	0.08	0.06	0.07	1	0.08	0.07	0.08	0.06	1	0.02	1	0.01	0.07	0.07	1	0.07	1	0.01	0.01	0.02	0.07	1	1	1	1	0.08	1	1	0.06	1	1	1	1	1	0.07	1
fig|1160166.3.peg.1783|C017_01695|VBIBruAbo238531_1783|_hypothetical_protein_Brucella_abortus_NI380_|	0.1	0.08	0.08	0.12	0.28	0.09	0.08	0.26	0.09	0.07	1	0.13	0.09	1	1	1	0.3	1	1	1	1	1	0.12	1	0.13	1	1	0.19	1	0.29	0.12	0.14	0.12	1	0.26	0.13	1	0.2	1	0.1	0.08	1	0.1	0.1	0.19	0.12	0.12	1	0.08
fig|1160160.4.peg.51|C011_00047|VBIBruAbo233993_0051|_Outer_membrane_protein_Brucella_abortus_NI628_|	0	0.01	0.01	1	1	0.02	0.01	0.01	0.01	0.02	0.12	1	0.01	0.12	0.12	0.11	0.06	0.12	0.12	0.14	0.1	0.04	1	0.06	1	0.12	0.13	0	0.12	0.06	1	1	1	0.12	0.01	0	0.07	0	0.12	0	0.01	0.11	0	0	0.01	0	0	0.13	0.01
fig|1169219.3.peg.1543|B972_01469|VBIBruAbo228143_1543|_hypothetical_protein_Brucella_abortus_F10/05-11_|	0.12	0.09	0.08	0.14	0.28	0.07	0.07	0.3	0.07	0.08	1	0.13	0.07	1	1	1	0.29	1	1	1	1	1	0.12	1	0.14	1	1	0.18	1	0.3	0.12	0.12	0.11	1	0.29	0.11	1	0.19	1	0.11	0.07	1	0.11	0.1	0.18	0.13	0.11	1	0.07
fig|1160173.3.peg.1823|C024_01732|VBIBruAbo229152_1823|_hypothetical_protein_Brucella_abortus_NI622_|	0.1	0.09	0.07	0.12	0.28	0.06	0.09	0.27	0.07	0.09	1	0.14	0.07	1	1	1	0.31	1	1	1	1	1	0.12	1	0.12	1	1	0.17	1	0.29	0.13	0.12	0.12	1	0.27	0.1	1	0.17	1	0.1	0.08	1	0.12	0.13	0.2	0.12	0.12	1	0.09
fig|1169227.3.peg.1788|B975_01696|VBIBruMel231644_1788|_Outer_membrane_protein_Brucella_melitensis_UK29/05_|	1	1	1	0	0.02	1	1	1	1	1	0.11	0	1	0.11	0.12	0.11	1	0.12	0.12	0.1	0.09	1	0	1	0	0.11	0.1	1	0.1	1	0	0	0	0.1	1	1	1	1	0.08	1	1	0.1	1	1	1	1	1	0.12	1
fig|1160182.3.peg.1819|C040_01734|VBIBruAbo238207_1819|_hypothetical_protein_Brucella_abortus_67/781_|	0.12	0.07	0.09	0.13	0.28	0.09	0.06	0.24	0.09	0.08	1	0.12	0.09	1	1	1	0.32	1	1	1	1	1	0.12	1	0.12	1	1	0.19	1	0.31	0.12	0.12	0.12	1	0.25	0.11	1	0.18	1	0.12	0.07	1	0.12	0.1	0.17	0.13	0.11	1	0.07
fig|1169204.3.peg.1959|B993_01875|VBIBruAbo237351_1959|_Outer_membrane_protein_Brucella_abortus_355/78_|	1	1	1	0.05	0.3	1	1	1	1	1	1	0.05	1	1	1	1	1	1	1	1	1	0.1	0.04	0.06	0.04	1	1	1	1	1	0.05	0.05	0.04	1	1	1	0.05	1	1	1	1	1	1	1	1	1	1	1	1
fig|1160175.3.peg.1781|C026_01695|VBIBruAbo240287_1781|_hypothetical_protein_Brucella_abortus_NI639_|	0.11	0.07	0.07	0.11	0.27	0.06	0.09	0.29	0.08	0.09	1	0.14	0.07	1	1	1	0.3	1	1	1	1	1	0.12	1	0.12	1	1	0.17	1	0.31	0.13	0.12	0.12	1	0.29	0.09	1	0.17	1	0.1	0.08	1	0.12	0.12	0.2	0.12	0.12	1	0.09
fig|1169240.3.peg.390|B988_00370|VBIBruSui230151_0390|_Outer_membrane_protein_Brucella_suis_F7/06-2_|	1	1	1	0.01	0.13	1	1	1	1	1	0.08	0.01	1	0.07	0.08	0.07	1	0.07	0.07	0.07	0.07	1	0.02	1	0.01	0.08	0.06	1	0.07	1	0.01	0.01	0.01	0.06	1	1	1	1	0.07	1	1	0.08	1	1	1	1	1	0.07	1
fig|1160220.3.peg.2176|C045_02071|VBIBruMel233291_2176|_Outer_membrane_protein_Brucella_melitensis_64/150_|	1	1	1	0	0.03	1	1	1	1	1	0.11	0	1	0.12	0.11	0.1	1	0.09	0.09	0.13	0.1	1	0	1	0	0.09	0.11	1	0.12	1	0	0	0	0.12	1	1	1	1	0.11	1	1	0.13	1	1	1	1	1	0.11	1
fig|1169205.3.peg.612|B977_00579|VBIBruAbo227700_0612|_Outer_membrane_protein_Brucella_abortus_544_|	1	1	1	0.03	0.19	1	1	1	1	1	1	0.04	1	1	1	1	0.21	1	1	1	1	1	0.04	0.42	0.03	1	1	1	1	0.2	0.04	0.04	0.03	1	1	1	0.39	1	1	1	1	1	1	1	1	1	1	1	1
fig|1160177.3.peg.14|C028_00014|VBIBruAbo228213_0014|_Outer_membrane_protein_Brucella_abortus_63/168_|	0	0.01	0.01	1	1	0.01	0.01	0.01	0.01	0.01	0.13	1	0.01	0.11	0.13	0.12	0.09	0.13	0.13	0.11	0.13	0.04	1	0.07	1	0.14	0.1	0.01	0.12	0.09	1	1	1	0.12	0.01	0	0.06	0.01	0.13	0	0.02	0.12	0	0	0	0	0	0.13	0.01
fig|1160171.3.peg.1823|C022_01734|VBIBruAbo228584_1823|_hypothetical_protein_Brucella_abortus_NI593_|	0.13	0.08	0.07	0.14	0.27	0.06	0.07	0.27	0.07	0.07	1	0.13	0.07	1	1	1	0.29	1	1	1	1	1	0.12	1	0.14	1	1	0.19	1	0.31	0.12	0.12	0.12	1	0.28	0.1	1	0.19	1	0.12	0.07	1	0.1	0.09	0.2	0.13	0.11	1	0.08
fig|1160215.3.peg.465|C061_00458|VBIBruMel234373_0465|_Outer_membrane_protein_Brucella_melitensis_F5/07-239A_|	1	1	1	0	0.02	1	1	1	1	1	0.11	0	1	0.09	0.12	0.11	1	0.13	0.11	0.1	0.09	1	0	1	0	0.1	0.11	1	0.09	1	0	0	0	0.1	1	1	1	1	0.09	1	1	0.09	1	1	1	1	1	0.12	1
fig|1160232.3.peg.50|C064_00049|VBIBruSui234909_0050|_Outer_membrane_protein_Brucella_suis_63/252_|	1	1	1	0.02	0.13	1	1	1	1	1	0.08	0.01	1	0.07	0.08	0.07	1	0.07	0.07	0.07	0.07	1	0.01	1	0.01	0.08	0.06	1	0.07	1	0.02	0.01	0.01	0.06	1	1	1	1	0.07	1	1	0.08	1	1	1	1	1	0.07	1
fig|1160199.3.peg.1780|C078_01694|VBIBruAbo237436_1780|_hypothetical_protein_Brucella_abortus_64/108_|	0.12	0.09	0.08	0.12	0.28	0.07	0.09	0.25	0.08	0.08	1	0.12	0.07	1	1	1	0.28	1	1	1	1	1	0.14	1	0.12	1	1	0.18	1	0.32	0.13	0.12	0.14	1	0.27	0.11	1	0.22	1	0.13	0.08	1	0.1	0.1	0.18	0.11	0.12	1	0.09
fig|1169210.3.peg.396|B978_00382|VBIBruAbo227843_0396|_Outer_membrane_protein_Brucella_abortus_64/81_|	1	1	1	0.04	0.2	1	1	1	1	1	1	0.04	1	1	1	1	0.22	1	1	1	1	1	0.03	0.43	0.04	1	1	1	1	0.24	0.04	0.03	0.04	1	1	1	0.44	1	1	1	1	1	1	1	1	1	1	1	1
fig|1160224.3.peg.2174|C089_02067|VBIBruMel238138_2174|_Outer_membrane_protein_Brucella_melitensis_66/59_|	1	1	1	0	0.02	1	1	1	1	1	0.09	0	1	0.12	0.12	0.11	1	0.11	0.1	0.08	0.11	1	0	1	0	0.1	0.09	1	0.09	1	0	0	0	0.08	1	1	1	1	0.11	1	1	0.12	1	1	1	1	1	0.13	1
fig|1169238.3.peg.391|B969_00377|VBIBruSui239696_0391|_Outer_membrane_protein_Brucella_suis_F5/05-4_|	1	1	1	0.02	0.12	1	1	1	1	1	0.08	0.01	1	0.07	0.07	0.08	1	0.07	0.07	0.08	0.07	1	0.02	1	0.01	0.08	0.08	1	0.07	1	0.01	0.01	0.01	0.07	1	1	1	1	0.08	1	1	0.07	1	1	1	1	1	0.08	1
fig|1169214.3.peg.1967|B973_01867|VBIBruAbo227378_1967|_Outer_membrane_protein_Brucella_abortus_80/28_|	1	1	1	0.08	0.28	1	1	1	1	1	1	0.06	1	1	1	1	0.13	1	1	1	1	0.45	0.06	1	0.08	1	1	1	1	0.11	0.07	0.07	0.06	1	1	1	1	1	1	1	1	1	1	1	1	1	1	1	1
fig|1160204.3.peg.2125|C083_02021|VBIBruAbo230810_2125|_Outer_membrane_protein_Brucella_abortus_LEVI237_|	1	1	1	0.01	0.13	1	1	1	1	1	0.08	0.01	1	0.07	0.08	0.07	1	0.07	0.07	0.07	0.07	1	0.01	1	0.01	0.08	0.06	1	0.07	1	0.01	0.01	0.02	0.06	1	1	1	1	0.07	1	1	0.08	1	1	1	1	1	0.07	1
fig|1169210.3.peg.2168|B978_02078|VBIBruAbo227843_2168|_hypothetical_protein_Brucella_abortus_64/81_|	0.09	0.08	0.08	0.12	0.28	0.09	0.08	0.26	0.08	0.07	1	0.12	0.09	1	1	1	0.3	1	1	1	1	1	0.12	1	0.13	1	1	0.2	1	0.28	0.12	0.14	0.12	1	0.26	0.13	1	0.19	1	0.11	0.07	1	0.11	0.1	0.18	0.11	0.13	1	0.08
fig|1160207.3.peg.43|C086_00039|VBIBruAbo233930_0043|_Outer_membrane_protein_Brucella_abortus_F6/05-3_|	1	1	1	0.08	0.27	1	1	1	1	1	1	0.07	1	1	1	1	0.11	1	1	1	1	0.4	0.07	1	0.08	1	1	1	1	0.11	0.07	0.07	0.07	1	1	1	1	1	1	1	1	1	1	1	1	1	1	1	1
fig|1198688.3.peg.1|C971_00001|VBIBruAbo251543_0001|_Outer_membrane_protein_Brucella_abortus_CNGB_308_|	1	1	1	0.03	0.19	1	1	1	1	1	1	0.04	1	1	1	1	0.19	1	1	1	1	1	0.04	0.4	0.04	1	1	1	1	0.23	0.03	0.04	0.04	1	1	1	0.44	1	1	1	1	1	1	1	1	1	1	1	1
fig|1169218.3.peg.1965|B995_01868|VBIBruAbo229367_1965|_Outer_membrane_protein_Brucella_abortus_F1/06-B21_|	1	1	1	0.07	0.28	1	1	1	1	1	1	0.08	1	1	1	1	0.13	1	1	1	1	0.43	0.07	1	0.07	1	1	1	1	0.11	0.07	0.07	0.07	1	1	1	1	1	1	1	1	1	1	1	1	1	1	1	1
fig|1160183.3.peg.1200|C041_01124|VBIBruAbo229350_1200|_hypothetical_protein_Brucella_abortus_63/59_|	0.11	0.07	0.07	0.12	0.27	0.07	0.09	0.26	0.07	0.08	1	0.11	0.07	1	1	1	0.3	1	1	1	1	1	0.14	1	0.12	1	1	0.2	1	0.32	0.12	0.12	0.14	1	0.27	0.11	1	0.2	1	0.12	0.08	1	0.09	0.1	0.18	0.11	0.12	1	0.09
fig|1169222.3.peg.1710|B976_01608|VBIBruCan234082_1710|_Outer_membrane_protein_Brucella_canis_79/122_|	1	1	1	0.01	0.15	1	1	1	1	1	0.07	0.01	1	0.07	0.07	0.07	1	0.07	0.07	0.08	0.07	1	0.01	1	0.02	0.07	0.08	1	0.06	1	0.01	0.02	0.01	0.07	1	1	1	1	0.07	1	1	0.08	1	1	1	1	1	0.07	1
fig|1198679.3.peg.1786|C962_01699|VBIBruMel245417_1786|_Outer_membrane_protein_Brucella_melitensis_CNGB_1076_|	1	1	1	0	0.02	1	1	1	1	1	0.1	0	1	0.12	0.1	0.13	1	0.11	0.1	0.09	0.09	1	0	1	0	0.11	0.09	1	0.08	1	0	0	0	0.09	1	1	1	1	0.09	1	1	0.13	1	1	1	1	1	0.11	1
fig|1160203.3.peg.1776|C082_01691|VBIBruAbo238935_1776|_hypothetical_protein_Brucella_abortus_80/102_|	0.12	0.09	0.08	0.13	0.28	0.07	0.08	0.25	0.08	0.07	1	0.13	0.07	1	1	1	0.29	1	1	1	1	1	0.14	1	0.12	1	1	0.19	1	0.33	0.12	0.11	0.14	1	0.26	0.11	1	0.2	1	0.13	0.08	1	0.1	0.09	0.18	0.13	0.11	1	0.09
fig|1198683.3.peg.2088|C966_01978|VBIBruSui248362_2088|_hypothetical_protein_Brucella_suis_CNGB_247_|	1	1	1	0	0.02	1	1	1	1	1	0.12	0	1	0.12	0.13	0.12	1	0.13	0.11	0.12	0.13	1	0	1	0	0.11	0.12	1	0.13	1	0	0	0	0.11	1	1	1	1	0.13	1	1	0.12	1	1	1	1	1	0.14	1
fig|1169236.3.peg.947|B986_00894|VBIBruSui235474_0947|_Outer_membrane_protein_Brucella_suis_F5/05-10_|	1	1	1	0.01	0.12	1	1	1	1	1	0.07	0.02	1	0.07	0.08	0.06	1	0.07	0.08	0.07	0.07	1	0.01	1	0.02	0.08	0.07	1	0.07	1	0.02	0.01	0.01	0.07	1	1	1	1	0.07	1	1	0.08	1	1	1	1	1	0.06	1
fig|1160187.3.peg.1|C053_00002|VBIBruAbo226928_0001|_Outer_membrane_protein_Brucella_abortus_85/140_|	1	1	1	0.01	0.07	1	1	1	1	1	0.19	0	1	0.17	0.17	0.18	1	0.17	0.2	0.19	0.2	1	0	1	0.01	0.17	0.17	1	0.17	1	0.01	0	0	0.18	1	1	1	1	0.17	1	1	0.16	1	1	1	1	1	0.18	1
fig|1169229.3.peg.1801|B984_01712|VBIBruMel235623_1801|_Outer_membrane_protein_Brucella_melitensis_UK31/99_|	1	1	1	0	0.03	1	1	1	1	1	0.12	0	1	0.09	0.09	0.12	1	0.12	0.12	0.11	0.1	1	0	1	0	0.13	0.11	1	0.1	1	0	0	0	0.11	1	1	1	1	0.1	1	1	0.08	1	1	1	1	1	0.1	1
fig|1160174.3.peg.43|C025_00040|VBIBruAbo238199_0043|_Outer_membrane_protein_Brucella_abortus_NI633_|	1	1	1	0.01	0.14	1	1	1	1	1	0.07	0.02	1	0.07	0.08	0.06	1	0.07	0.08	0.07	0.07	1	0.02	1	0.01	0.07	0.08	1	0.07	1	0.02	0.01	0.01	0.08	1	1	1	1	0.07	1	1	0.08	1	1	1	1	1	0.06	1
fig|1160233.3.peg.1845|C062_01767|VBIBruSui240450_1845|_Outer_membrane_protein_Brucella_suis_92/29_|	1	1	1	0.01	0.14	1	1	1	1	1	0.07	0.01	1	0.07	0.07	0.07	1	0.08	0.07	0.08	0.06	1	0.01	1	0.02	0.07	0.08	1	0.06	1	0.01	0.02	0.01	0.07	1	1	1	1	0.07	1	1	0.07	1	1	1	1	1	0.07	1
fig|1169230.3.peg.2192|B999_02101|VBIBruOvi237522_2192|_hypothetical_protein_Brucella_ovis_63/96_|	0.29	0.3	0.29	0.11	1	0.29	0.31	1	0.32	0.3	1	0.12	0.3	1	1	1	1	1	1	1	1	1	0.11	1	0.11	1	1	1	1	1	0.12	0.11	0.11	1	1	0.26	1	1	1	0.27	0.31	1	0.27	0.26	1	0.23	0.19	1	0.31
fig|1198686.3.peg.44|C969_00043|VBIBruCan248110_0044|_Outer_membrane_protein_Brucella_canis_CNGB_1172_|	1	1	1	0.01	0.12	1	1	1	1	1	0.08	0.01	1	0.07	0.08	0.07	1	0.07	0.07	0.07	0.08	1	0.01	1	0.01	0.07	0.07	1	0.07	1	0.01	0.01	0.02	0.06	1	1	1	1	0.08	1	1	0.08	1	1	1	1	1	0.07	1
fig|1198691.3.peg.1826|C974_01736|VBIBruAbo244430_1826|_hypothetical_protein_Brucella_abortus_CNGB_966_|	0.13	0.09	0.08	0.12	0.27	0.07	0.08	0.26	0.08	0.07	1	0.13	0.07	1	1	1	0.28	1	1	1	1	1	0.14	1	0.12	1	1	0.18	1	0.33	0.13	0.12	0.15	1	0.25	0.11	1	0.21	1	0.12	0.08	1	0.1	0.09	0.19	0.12	0.12	1	0.09
fig|1198691.3.peg.46|C974_00042|VBIBruAbo244430_0046|_Outer_membrane_protein_Brucella_abortus_CNGB_966_|	0.15	1	1	0.32	1	1	1	0.25	1	1	0.32	0.31	1	0.33	0.3	0.32	1	0.31	0.32	0.27	0.32	1	0.31	1	0.3	0.3	0.31	0.19	0.32	1	0.3	0.31	0.31	0.28	0.28	0.15	1	0.17	0.31	0.18	1	0.3	0.14	0.16	0.16	0.09	0.11	0.31	1
fig|1198692.3.peg.1200|C975_01123|VBIBruAbo248370_1200|_hypothetical_protein_Brucella_abortus_CNGB_1011_|	0.11	0.06	0.09	0.12	0.28	0.08	0.07	0.24	0.09	0.08	1	0.13	0.09	1	1	1	0.32	1	1	1	1	1	0.13	1	0.12	1	1	0.18	1	0.32	0.13	0.12	0.12	1	0.26	0.1	1	0.19	1	0.1	0.08	1	0.13	0.11	0.19	0.12	0.13	1	0.06
fig|1198695.3.peg.3197|C978_03049|VBIBruSui249455_3197|_hypothetical_protein_Brucella_suis_94/11_|	1	1	1	0	0.03	1	1	1	1	1	0.13	0	1	0.11	0.13	0.12	1	0.14	0.11	0.13	0.12	1	0	1	0	0.12	0.13	1	0.12	1	0	0	0	0.13	1	1	1	1	0.11	1	1	0.14	1	1	1	1	1	0.11	1
fig|1198698.3.peg.1|C981_00001|VBIBruAbo241186_0001|_Outer_membrane_protein_Brucella_abortus_78/32_|	1	1	1	0.01	0.07	1	1	1	1	1	0.19	0.01	1	0.19	0.2	0.18	1	0.2	0.17	0.16	0.18	1	0.01	1	0	0.2	0.18	1	0.2	1	0.01	0	0.01	0.19	1	1	1	1	0.19	1	1	0.2	1	1	1	1	1	0.18	1
fig|1198699.3.peg.1756|C982_01646|VBIBruCan242198_1756|_hypothetical_protein_Brucella_canis_F7/05A_|	0.35	1	1	0.05	0.31	1	1	0.32	1	1	0.06	0.05	1	0.04	0.05	0.05	1	0.06	0.06	0.06	0.07	0.34	0.05	0.28	0.06	0.04	0.07	0.24	0.04	1	0.06	0.06	0.05	0.05	0.32	0.36	0.25	0.23	0.05	0.36	1	0.05	0.36	0.35	0.23	1	1	0.05	1
fig|120576.3.peg.2895|DK65_1672|_hypothetical_protein_Brucella_pinnipedialis_strain_6/566_|	0.03	0.18	0.22	1	1	0.18	0.2	0.03	0.18	0.18	0.05	1	0.18	0.02	0.03	0.04	0.34	0.03	0.05	0.03	0.03	0.06	1	0.08	1	0.03	0.03	0.01	0.05	0.34	1	1	1	0.03	0.02	0.03	0.08	0.01	0.04	0.02	0.2	0.02	0.02	0.02	0.01	0.03	0.03	0.04	0.18
fig|1198693.3.peg.1|C976_00001|VBIBruAbo241043_0001|_Outer_membrane_protein_Brucella_abortus_CNGB_1432_|	0	0.02	0.01	1	1	0.01	0.01	0.01	0.01	0.01	0.12	1	0.01	0.13	0.1	0.13	0.07	0.12	0.12	0.13	0.11	0.04	1	0.07	1	0.12	0.13	0.01	0.13	0.07	1	1	1	0.12	0.01	0	0.06	0	0.12	0	0.01	0.13	0	0	0	0	0	0.12	0.02
fig|1198700.3.peg.45|D803_00041|VBIBruAbo245315_0045|_Outer_membrane_protein_Brucella_abortus_RB51-AHVLA_|	0	0.02	0.01	1	1	0.01	0.01	0.01	0.01	0.01	0.12	1	0.01	0.14	0.11	0.13	0.06	0.11	0.13	0.13	0.1	0.04	1	0.07	1	0.12	0.14	0	0.13	0.06	1	1	1	0.12	0.01	0	0.07	0.01	0.12	0	0.01	0.13	0	0	0	0	0	0.12	0.02
fig|1210454.5.peg.1860|NL70_08765|_hypothetical_protein_Brucella_abortus_104M_|	0.24	1	1	0.13	1	1	1	0.26	1	1	0.12	0.12	1	0.11	0.12	0.13	1	0.12	0.11	0.11	0.13	0.31	0.12	0.31	0.12	0.12	0.13	0.21	0.13	1	0.11	0.15	0.12	0.12	0.23	0.24	0.31	0.2	0.13	0.19	1	0.12	0.24	0.22	0.18	0.28	0.27	0.11	1
fig|1244532.3.peg.1774|D628_01688|VBIBruMel274807_1774|_Outer_membrane_protein_Brucella_melitensis_F15/06-7_|	1	1	1	0	0.02	1	1	1	1	1	0.11	0	1	0.08	0.11	0.12	1	0.13	0.11	0.11	0.1	1	0	1	0	0.12	0.11	1	0.1	1	0	0	0	0.1	1	1	1	1	0.09	1	1	0.08	1	1	1	1	1	0.11	1
fig|1198700.3.peg.1828|D803_01737|VBIBruAbo245315_1828|_hypothetical_protein_Brucella_abortus_RB51-AHVLA_|	0.11	0.07	0.08	0.12	0.28	0.09	0.06	0.23	0.09	0.07	1	0.12	0.09	1	1	1	0.32	1	1	1	1	1	0.13	1	0.11	1	1	0.18	1	0.31	0.13	0.12	0.12	1	0.25	0.09	1	0.19	1	0.11	0.08	1	0.12	0.11	0.18	0.12	0.13	1	0.07
fig|1210454.5.peg.74|NL70_00340|_Outer_membrane_protein_Brucella_abortus_104M_|	0	0.01	0.02	1	1	0.01	0.01	0.01	0.02	0.01	0.12	1	0.01	0.12	0.11	0.13	0.08	0.12	0.14	0.1	0.13	0.03	1	0.07	1	0.12	0.12	0.01	0.12	0.08	1	1	1	0.12	0.01	0	0.06	0.01	0.12	0	0.01	0.13	0	0	0	0	0	0.12	0.01
fig|1293919.3.peg.47|H718_00044|VBIBruOvi279086_0047|_Outer_membrane_protein_Brucella_ovis_IntaBari-2008-114-542_|	1	0.09	0.09	0.04	0.26	0.08	0.08	1	0.09	0.1	0.19	0.03	0.08	0.2	0.19	0.17	1	0.2	0.19	0.22	0.19	1	0.04	1	0.04	0.2	0.2	1	0.21	1	0.04	0.04	0.04	0.21	1	1	1	1	0.2	1	0.1	0.19	1	1	1	1	1	0.18	0.1
fig|1247411.3.peg.1580|D627_01498|VBIBruMel275000_1580|_Outer_membrane_protein_Brucella_melitensis_B115_|	1	1	1	0	0.03	1	1	1	1	1	0.13	0	1	0.12	0.1	0.09	1	0.09	0.12	0.12	0.12	1	0	1	0	0.11	0.12	1	0.13	1	0	0	0	0.11	1	1	1	1	0.12	1	1	0.11	1	1	1	1	1	0.1	1
fig|1328339.3.peg.366|L253_00351|VBIBruAbo294645_0366|_hypothetical_protein_Brucella_abortus_68-3396P_|	0.11	0.07	0.09	0.13	0.28	0.08	0.07	0.23	0.09	0.08	1	0.12	0.09	1	1	1	0.32	1	1	1	1	1	0.12	1	0.12	1	1	0.2	1	0.31	0.12	0.12	0.12	1	0.26	0.09	1	0.18	1	0.11	0.07	1	0.12	0.11	0.18	0.12	0.12	1	0.06
fig|1293918.3.peg.126|H717_00118|VBIBruOvi282341_0126|_Outer_membrane_protein_Brucella_ovis_IntaBari-2001-319-4082_|	1	1	1	0.01	0.07	1	1	1	1	1	0.06	0.01	1	0.07	0.06	0.08	1	0.06	0.06	0.07	0.06	1	0.01	0.33	0.01	0.07	0.07	1	0.06	1	0.01	0.01	0.01	0.06	1	1	0.34	1	0.07	1	1	0.06	1	1	1	1	1	0.07	1
fig|1328347.3.peg.351|L261_00339|VBIBruAbo288767_0351|_hypothetical_protein_Brucella_abortus_87-2211_|	0.12	0.09	0.08	0.13	0.28	0.07	0.08	0.25	0.08	0.07	1	0.12	0.07	1	1	1	0.29	1	1	1	1	1	0.14	1	0.13	1	1	0.19	1	0.32	0.12	0.11	0.14	1	0.26	0.11	1	0.2	1	0.13	0.07	1	0.1	0.1	0.18	0.13	0.11	1	0.08
fig|1293918.3.peg.1936|H717_01838|VBIBruOvi282341_1936|_hypothetical_protein_Brucella_ovis_IntaBari-2001-319-4082_|	0.28	0.31	0.29	0.11	1	0.32	0.3	1	0.3	0.31	1	0.12	0.31	1	1	1	1	1	1	1	1	1	0.12	1	0.12	1	1	1	1	1	0.11	0.12	0.12	1	1	0.26	1	1	1	0.27	0.31	1	0.29	0.27	1	0.2	0.2	1	0.31
fig|1328340.3.peg.1857|L254_01763|VBIBruAbo293698_1857|_hypothetical_protein_Brucella_abortus_76-1413_|	0.1	0.08	0.08	0.12	0.28	0.09	0.08	0.26	0.09	0.07	1	0.13	0.09	1	1	1	0.3	1	1	1	1	1	0.13	1	0.12	1	1	0.2	1	0.29	0.12	0.14	0.13	1	0.26	0.12	1	0.2	1	0.09	0.07	1	0.1	0.11	0.21	0.12	0.12	1	0.08
fig|1328346.3.peg.365|L260_00352|VBIBruAbo292522_0365|_hypothetical_protein_Brucella_abortus_87-0095_|	0.1	0.08	0.07	0.13	0.28	0.09	0.07	0.26	0.08	0.07	1	0.12	0.09	1	1	1	0.29	1	1	1	1	1	0.12	1	0.13	1	1	0.21	1	0.29	0.12	0.14	0.12	1	0.27	0.13	1	0.2	1	0.11	0.07	1	0.1	0.1	0.18	0.11	0.13	1	0.07
fig|1328345.3.peg.1851|L259_01761|VBIBruAbo288955_1851|_hypothetical_protein_Brucella_abortus_85-1058_|	0.09	0.07	0.07	0.13	0.27	0.08	0.07	0.28	0.06	0.09	1	0.12	0.09	1	1	1	0.29	1	1	1	1	1	0.12	1	0.14	1	1	0.21	1	0.32	0.11	0.14	0.12	1	0.27	0.11	1	0.2	1	0.13	0.09	1	0.09	0.1	0.2	0.11	0.13	1	0.07
fig|1328340.3.peg.74|L254_00068|VBIBruAbo293698_0074|_Outer_membrane_protein_Brucella_abortus_76-1413_|	0	0.01	0.01	1	1	0.01	0.01	0.01	0.01	0.01	0.13	1	0.01	0.11	0.13	0.13	0.1	0.13	0.12	0.11	0.13	0.04	1	0.07	1	0.12	0.11	0.01	0.13	0.1	1	1	1	0.13	0.01	0	0.06	0.01	0.12	0	0.01	0.13	0	0	0.01	0	0	0.12	0.01
fig|1328355.3.peg.1851|L269_01761|VBIBruAbo291671_1851|_hypothetical_protein_Brucella_abortus_01-0648_|	0.09	0.06	0.09	0.12	0.28	0.07	0.07	0.27	0.08	0.07	1	0.11	0.07	1	1	1	0.31	1	1	1	1	1	0.13	1	0.11	1	1	0.2	1	0.29	0.14	0.12	0.13	1	0.28	0.12	1	0.2	1	0.09	0.08	1	0.1	0.11	0.21	0.12	0.12	1	0.07
fig|1328353.3.peg.74|L267_00067|VBIBruAbo292085_0074|_Outer_membrane_protein_Brucella_abortus_90-1280_|	0	0.01	0.01	1	1	0.02	0.01	0.01	0.01	0.01	0.11	1	0.01	0.13	0.12	0.13	0.07	0.12	0.12	0.12	0.12	0.04	1	0.07	1	0.13	0.13	0.01	0.13	0.07	1	1	1	0.13	0.01	0	0.07	0	0.12	0	0.01	0.12	0	0	0.01	0	0	0.13	0.01
fig|1328348.3.peg.69|L262_00064|VBIBruAbo296113_0069|_Outer_membrane_protein_Brucella_abortus_89-0363_|	0	0.02	0.01	1	1	0.01	0.01	0.01	0.01	0.01	0.12	1	0.01	0.13	0.1	0.13	0.07	0.12	0.12	0.13	0.11	0.04	1	0.07	1	0.12	0.13	0.01	0.13	0.07	1	1	1	0.12	0.01	0	0.07	0	0.12	0	0.01	0.13	0	0	0	0	0	0.11	0.02
fig|1328344.3.peg.1859|L258_01765|VBIBruAbo296617_1859|_hypothetical_protein_Brucella_abortus_84-0928_|	0.09	0.07	0.09	0.11	0.28	0.07	0.08	0.27	0.09	0.07	1	0.12	0.08	1	1	1	0.31	1	1	1	1	1	0.12	1	0.1	1	1	0.2	1	0.29	0.15	0.12	0.13	1	0.27	0.11	1	0.2	1	0.1	0.08	1	0.1	0.11	0.2	0.13	0.12	1	0.07
fig|1328346.3.peg.2140|L260_02048|VBIBruAbo292522_2140|_Outer_membrane_protein_Brucella_abortus_87-0095_|	0	0.01	0.01	1	1	0.02	0.01	0.01	0.01	0.02	0.13	1	0.01	0.12	0.13	0.11	0.06	0.12	0.12	0.13	0.11	0.04	1	0.06	1	0.12	0.13	0	0.11	0.06	1	1	1	0.12	0.01	0	0.07	0	0.12	0	0.01	0.11	0	0	0.01	0	0	0.13	0.01
fig|1328358.3.peg.346|L272_00332|VBIBruAbo297445_0346|_hypothetical_protein_Brucella_abortus_B10-0018_|	0.1	0.08	0.07	0.11	0.27	0.08	0.06	0.25	0.06	0.07	1	0.11	0.08	1	1	1	0.31	1	1	1	1	1	0.13	1	0.12	1	1	0.2	1	0.3	0.14	0.13	0.12	1	0.28	0.11	1	0.18	1	0.09	0.07	1	0.11	0.11	0.2	0.13	0.12	1	0.07
fig|1328359.3.peg.1857|L273_01763|VBIBruAbo289125_1857|_hypothetical_protein_Brucella_abortus_B10-0091_|	0.13	0.09	0.08	0.12	0.28	0.07	0.09	0.26	0.07	0.08	1	0.13	0.07	1	1	1	0.28	1	1	1	1	1	0.14	1	0.12	1	1	0.18	1	0.33	0.13	0.11	0.14	1	0.26	0.11	1	0.22	1	0.12	0.09	1	0.1	0.09	0.19	0.12	0.12	1	0.09
fig|1328349.3.peg.1857|L263_01758|VBIBruAbo293650_1857|_hypothetical_protein_Brucella_abortus_90-0962_|	0.27	0.28	0.32	0.1	1	0.29	0.31	1	0.34	0.29	1	0.12	0.31	1	1	1	1	1	1	1	1	1	0.12	1	0.12	1	1	1	1	1	0.1	0.11	0.12	1	1	0.27	1	1	1	0.28	0.31	1	0.28	0.25	1	0.2	0.19	1	0.27
fig|1341674.3.peg.1179|P050_01136|VBIBruAbo317584_1179|_Outer_membrane_protein_Brucella_abortus_90-12178_|	0	0.01	0.01	1	1	0.01	0.01	0.01	0.01	0.01	0.11	1	0.02	0.12	0.12	0.13	0.07	0.11	0.13	0.13	0.12	0.04	1	0.07	1	0.13	0.12	0.01	0.12	0.07	1	1	1	0.11	0.01	0	0.07	0	0.11	0	0.01	0.12	0	0	0.01	0	0	0.12	0.01
fig|1328358.3.peg.2123|L272_02027|VBIBruAbo297445_2123|_Outer_membrane_protein_Brucella_abortus_B10-0018_|	0	0.01	0.01	1	1	0.01	0.01	0.01	0.01	0.01	0.1	1	0.02	0.12	0.12	0.13	0.07	0.12	0.13	0.13	0.12	0.04	1	0.07	1	0.13	0.12	0.01	0.12	0.07	1	1	1	0.11	0.01	0	0.07	0	0.12	0	0.01	0.12	0	0	0.01	0	0	0.14	0.01
fig|1341685.3.peg.15|P037_00015|VBIBruCan299799_0015|_Outer_membrane_protein_Brucella_canis_96-7258_|	1	1	1	0.02	0.13	1	1	1	1	1	0.08	0.01	1	0.08	0.08	0.07	1	0.07	0.07	0.07	0.07	1	0.02	1	0.01	0.08	0.06	1	0.07	1	0.01	0.01	0.01	0.06	1	1	1	1	0.07	1	1	0.08	1	1	1	1	1	0.07	1
fig|1341685.3.peg.1759|P037_01662|VBIBruCan299799_1759|_hypothetical_protein_Brucella_canis_96-7258_|	0.35	1	1	0.07	0.32	1	1	0.32	1	1	0.04	0.06	1	0.06	0.05	0.06	1	0.07	0.04	0.04	0.06	0.3	0.06	0.29	0.05	0.03	0.05	0.24	0.05	1	0.06	0.05	0.05	0.05	0.33	0.35	0.28	0.23	0.04	0.35	1	0.06	0.36	0.36	0.23	1	1	0.04	1
fig|1328351.3.peg.410|L265_00392|VBIBruAbo298422_0410|_hypothetical_protein_Brucella_abortus_90-0775_|	0.1	0.08	0.07	0.11	0.28	0.08	0.06	0.25	0.06	0.07	1	0.11	0.08	1	1	1	0.31	1	1	1	1	1	0.13	1	0.12	1	1	0.2	1	0.3	0.14	0.13	0.12	1	0.28	0.12	1	0.18	1	0.09	0.07	1	0.11	0.11	0.2	0.12	0.12	1	0.06
fig|1341673.3.peg.1200|P042_01124|VBIBruAbo315383_1200|_hypothetical_protein_Brucella_abortus_89-2646-1238_|	0.12	0.07	0.08	0.12	0.28	0.08	0.07	0.27	0.08	0.07	1	0.14	0.08	1	1	1	0.33	1	1	1	1	1	0.13	1	0.11	1	1	0.18	1	0.31	0.13	0.1	0.13	1	0.27	0.09	1	0.19	1	0.1	0.09	1	0.12	0.13	0.19	0.12	0.13	1	0.07
fig|1341686.3.peg.1887|P043_01804|VBIBruMel314344_1887|_hypothetical_protein_Brucella_melitensis_02-5863-1_|	0.27	0.3	0.3	0.11	1	0.35	0.27	1	0.32	0.31	1	0.11	0.32	1	1	1	1	1	1	1	1	1	0.1	1	0.12	1	1	1	1	1	0.13	0.12	0.11	1	1	0.26	1	1	1	0.28	0.31	1	0.29	0.26	1	0.21	0.21	1	0.31
fig|1341670.3.peg.74|P051_00068|VBIBruAbo302204_0074|_Outer_membrane_protein_Brucella_abortus_03-2770-11_|	0	0.01	0.01	1	1	0.01	0.01	0.01	0.02	0.01	0.14	1	0.01	0.13	0.12	0.12	0.08	0.13	0.11	0.12	0.13	0.03	1	0.07	1	0.11	0.13	0	0.12	0.08	1	1	1	0.13	0.01	0	0.07	0.01	0.13	0	0.01	0.12	0	0	0.01	0	0	0.12	0.01
fig|1328356.3.peg.1851|L270_01762|VBIBruAbo294467_1851|_hypothetical_protein_Brucella_abortus_01-0585_|	0.1	0.08	0.07	0.13	0.27	0.08	0.07	0.26	0.07	0.09	1	0.12	0.08	1	1	1	0.28	1	1	1	1	1	0.13	1	0.13	1	1	0.21	1	0.31	0.11	0.14	0.13	1	0.26	0.12	1	0.2	1	0.12	0.09	1	0.09	0.1	0.2	0.11	0.12	1	0.08
fig|1388743.3.peg.9|P048_00009|VBIBruSui304326_0009|_hypothetical_protein_Brucella_suis_04-0115_|	1	1	1	0	0.03	1	1	1	1	1	0.13	0	1	0.11	0.12	0.12	1	0.13	0.11	0.13	0.12	1	0	1	0	0.11	0.13	1	0.12	1	0	0	0	0.12	1	1	1	1	0.12	1	1	0.13	1	1	1	1	1	0.12	1
fig|1341684.3.peg.3223|P036_03060|VBIBruCan305464_3223|_Outer_membrane_protein_Brucella_canis_04-2330-1_|	1	1	1	0.01	0.1	1	1	1	1	1	0.08	0.01	1	0.08	0.06	0.07	1	0.08	0.07	0.07	0.07	1	0.01	1	0.01	0.08	0.07	1	0.08	1	0.01	0.01	0.01	0.07	1	1	1	1	0.08	1	1	0.06	1	1	1	1	1	0.07	1
fig|1388742.3.peg.3042|P046_02902|VBIBruSui301036_3042|_Outer_membrane_protein_Brucella_suis_06-997-1672_|	1	1	1	0.01	0.1	1	1	1	1	1	0.08	0.01	1	0.07	0.07	0.07	1	0.07	0.07	0.07	0.08	1	0.01	1	0.01	0.07	0.07	1	0.08	1	0.01	0.01	0.02	0.07	1	1	1	1	0.07	1	1	0.07	1	1	1	1	1	0.07	1
fig|1388744.3.peg.1303|P049_01239|VBIBruSui305787_1303|_hypothetical_protein_Brucella_suis_06-791-1309_|	1	1	1	0	0.03	1	1	1	1	1	0.11	0	1	0.12	0.13	0.12	1	0.13	0.12	0.13	0.12	1	0	1	0	0.12	0.13	1	0.12	1	0	0	0	0.12	1	1	1	1	0.13	1	1	0.12	1	1	1	1	1	0.13	1
fig|1351836.3.peg.2044|VBIBruMel295226_2044|_Outer_membrane_protein_Brucella_melitensis_ADMAS-G1_|	0.31	1	1	0	0.05	1	1	0.19	1	1	0.01	0	1	0.01	0.01	0.01	1	0.01	0.01	0.01	0.01	0.16	0	0.09	0	0.01	0.01	0.17	0.01	1	0	0	0.01	0.01	0.16	0.3	0.09	0.16	0.01	0.33	1	0.01	0.3	0.3	0.15	1	1	0.01	1
fig|1388739.3.peg.3280|P035_03126|VBIBruSui314687_3280|_Outer_membrane_protein_Brucella_suis_06-988-1656_|	1	1	1	0.02	0.13	1	1	1	1	1	0.07	0.01	1	0.08	0.07	0.08	1	0.07	0.08	0.06	0.07	1	0.01	1	0.01	0.08	0.06	1	0.07	1	0.02	0.01	0.01	0.07	1	1	1	1	0.07	1	1	0.07	1	1	1	1	1	0.08	1
fig|1388740.3.peg.1122|P040_01078|VBIBruMel311319_1122|_Outer_membrane_protein_Brucella_melitensis_11-1823-3434_|	1	1	1	0	0.02	1	1	1	1	1	0.1	0	1	0.12	0.11	0.13	1	0.11	0.1	0.1	0.09	1	0	1	0	0.11	0.1	1	0.08	1	0	0	0	0.1	1	1	1	1	0.09	1	1	0.12	1	1	1	1	1	0.11	1
fig|1341676.3.peg.2854|P047_02729|VBIBruAbo308415_2854|_Outer_membrane_protein_Brucella_abortus_99-9971-159_|	1	1	1	0.01	0.12	1	1	1	1	1	0.08	0.01	1	0.07	0.07	0.07	1	0.07	0.07	0.07	0.07	1	0.01	1	0.01	0.07	0.07	1	0.07	1	0.01	0.01	0.02	0.06	1	1	1	1	0.07	1	1	0.08	1	1	1	1	1	0.07	1
fig|1423891.3.peg.1980|V910_101896|VBIBruCet320495_1980|_Outer_membrane_protein_Brucella_ceti_TE10759-12_|	1	1	1	0.01	0.13	1	1	1	1	1	0.09	0.01	1	0.08	0.08	0.07	1	0.07	0.07	0.07	0.07	1	0.02	1	0.01	0.08	0.06	1	0.07	1	0.01	0.01	0.01	0.06	1	1	1	1	0.07	1	1	0.08	1	1	1	1	1	0.07	1
fig|1408887.3.peg.1351|BCOUA_I1846|_hypothetical_protein_Brucella_canis_str._Oliveri_|	0.35	1	1	0.06	0.33	1	1	0.33	1	1	0.04	0.06	1	0.06	0.06	0.05	1	0.07	0.05	0.04	0.05	0.33	0.06	0.27	0.05	0.05	0.04	0.24	0.06	1	0.06	0.05	0.05	0.06	0.31	0.37	0.28	0.25	0.04	0.37	1	0.06	0.37	0.35	0.24	1	1	0.05	1
fig|1388743.3.peg.2596|P048_02442|VBIBruSui304326_2596|_Outer_membrane_protein_Brucella_suis_04-0115_|	1	1	1	0.01	0.14	1	1	1	1	1	0.07	0.01	1	0.06	0.07	0.08	1	0.07	0.07	0.07	0.07	1	0.01	1	0.01	0.07	0.08	1	0.06	1	0.01	0.02	0.01	0.07	1	1	1	1	0.07	1	1	0.08	1	1	1	1	1	0.07	1
fig|224914.11.peg.221|BMEI0205|VBIBruMel92729_0221|_hypothetical_protein_Brucella_melitensis_bv._1_str._16M_|	0.02	0.11	0.12	1	1	0.11	0.11	0.11	0.12	0.11	0.29	1	0.11	0.27	0.29	0.26	1	0.29	0.3	0.28	0.28	0.2	1	0.27	1	0.3	0.28	0.06	0.25	1	1	1	1	0.29	0.1	0.03	0.28	0.05	0.27	0.01	0.11	0.27	0.02	0.02	0.05	0.03	0.03	0.28	0.11
fig|1388744.3.peg.2986|P049_02851|VBIBruSui305787_2986|_Outer_membrane_protein_Brucella_suis_06-791-1309_|	1	1	1	0.01	0.12	1	1	1	1	1	0.07	0.01	1	0.08	0.07	0.08	1	0.06	0.07	0.08	0.07	1	0.01	1	0.02	0.07	0.07	1	0.07	1	0.01	0.02	0.01	0.07	1	1	1	1	0.08	1	1	0.07	1	1	1	1	1	0.08	1
fig|224914.11.peg.2070|BMEI1872|VBIBruMel92729_2070|_Outer_membrane_protein_Brucella_melitensis_bv._1_str._16M_|	1	1	1	0	0.02	1	1	1	1	1	0.12	0	1	0.11	0.1	0.1	1	0.09	0.11	0.11	0.13	1	0	1	0	0.11	0.12	1	0.12	1	0	0	0	0.11	1	1	1	1	0.13	1	1	0.11	1	1	1	1	1	0.1	1
fig|224914.16.peg.3326|BAWG_2878|VBIBruMel146950_3326|_hypothetical_protein_Brucella_melitensis_bv._1_str._16M_WGS_|	0.02	0.12	0.11	1	1	0.12	0.1	0.1	0.11	0.11	0.29	1	0.13	0.28	0.29	0.26	1	0.3	0.28	0.29	0.27	0.21	1	0.27	1	0.28	0.29	0.06	0.27	1	1	1	1	0.3	0.1	0.02	0.28	0.05	0.27	0.02	0.12	0.28	0.02	0.02	0.05	0.03	0.02	0.28	0.12
fig|204722.15.peg.1797|BS1330_I1840|_hypothetical_protein_Brucella_suis_1330_|	1	1	1	0	0.03	1	1	1	1	1	0.12	0	1	0.12	0.13	0.12	1	0.13	0.12	0.14	0.12	1	0	1	0	0.12	0.14	1	0.12	1	0	0	0	0.12	1	1	1	1	0.12	1	1	0.12	1	1	1	1	1	0.13	1
fig|235.16.peg.2733|DK49_1549|_hypothetical_protein_Brucella_abortus_strain_63_75_|	0.12	0.07	0.09	0.13	0.28	0.09	0.07	0.24	0.09	0.08	1	0.12	0.09	1	1	1	0.32	1	1	1	1	1	0.12	1	0.12	1	1	0.2	1	0.31	0.12	0.12	0.12	1	0.25	0.1	1	0.18	1	0.11	0.07	1	0.12	0.1	0.17	0.12	0.11	1	0.06
fig|204722.15.peg.70|BS1330_I0072|_Outer_membrane_protein_Brucella_suis_1330_|	1	1	1	0.01	0.14	1	1	1	1	1	0.07	0.01	1	0.07	0.07	0.07	1	0.07	0.07	0.08	0.07	1	0.01	1	0.01	0.07	0.08	1	0.06	1	0.01	0.02	0.01	0.07	1	1	1	1	0.07	1	1	0.07	1	1	1	1	1	0.07	1
fig|224914.52.peg.1297|DK63_1225|_hypothetical_protein_Brucella_melitensis_bv._1_str._16M_|	0.03	0.1	0.13	1	1	0.12	0.11	0.1	0.11	0.11	0.29	1	0.11	0.25	0.29	0.3	1	0.29	0.27	0.27	0.3	0.2	1	0.26	1	0.28	0.26	0.06	0.29	1	1	1	1	0.29	0.1	0.02	0.27	0.06	0.28	0.02	0.12	0.26	0.02	0.02	0.05	0.03	0.03	0.27	0.12
fig|224914.16.peg.1340|BAWG_0367|VBIBruMel146950_1340|_Outer_membrane_protein_Brucella_melitensis_bv._1_str._16M_WGS_|	1	0.34	0.34	0.07	0.25	0.36	0.31	1	0.35	0.32	1	0.07	0.33	1	1	1	1	1	1	1	1	1	0.06	1	0.06	1	1	1	1	1	0.07	0.07	0.07	1	1	1	1	1	1	1	0.36	1	1	1	1	1	1	1	0.31
fig|235.17.peg.1821|DK51_1766|_hypothetical_protein_Brucella_abortus_strain_BER_|	0.12	0.09	0.08	0.12	0.28	0.07	0.09	0.25	0.08	0.08	1	0.12	0.07	1	1	1	0.28	1	1	1	1	1	0.15	1	0.12	1	1	0.19	1	0.33	0.13	0.12	0.14	1	0.27	0.11	1	0.21	1	0.12	0.09	1	0.1	0.09	0.18	0.11	0.12	1	0.09
fig|235.18.peg.451|DK54_459|_Outer_membrane_protein_Brucella_abortus_strain_3196_|	1	1	1	0.02	0.17	1	1	1	1	1	0.16	0.01	1	0.14	0.14	0.17	0.25	0.16	0.15	0.12	0.15	0.02	0.01	0.01	0.01	0.14	0.12	1	0.16	0.24	0.01	0.01	0.02	0.12	1	1	0.01	1	0.16	1	1	0.16	1	1	1	1	1	0.17	1
fig|235.21.peg.1|DO78_1|_Outer_membrane_protein_Brucella_abortus_strain_NCTC_10505_|	1	1	1	0.01	0.17	1	1	1	1	1	0.13	0.01	1	0.16	0.16	0.14	0.24	0.13	0.16	0.16	0.16	0.01	0.02	0	0.02	0.17	0.14	1	0.17	0.24	0.02	0.02	0.01	0.14	1	1	0	1	0.15	1	1	0.14	1	1	1	1	1	0.13	1
fig|235.17.peg.1415|DK51_1378|_Outer_membrane_protein_Brucella_abortus_strain_BER_|	1	1	1	0.01	0.14	1	1	1	1	1	0.07	0.01	1	0.07	0.08	0.06	1	0.07	0.08	0.07	0.07	1	0.02	1	0.01	0.07	0.07	1	0.07	1	0.02	0.01	0.01	0.08	1	1	1	1	0.07	1	1	0.07	1	1	1	1	1	0.07	1
fig|235.20.peg.1394|DO75_242|_hypothetical_protein_Brucella_abortus_strain_BFY_|	0.11	0.07	0.09	0.13	0.28	0.08	0.07	0.23	0.09	0.08	1	0.13	0.09	1	1	1	0.32	1	1	1	1	1	0.12	1	0.12	1	1	0.2	1	0.32	0.12	0.12	0.12	1	0.25	0.11	1	0.18	1	0.11	0.07	1	0.12	0.1	0.17	0.12	0.11	1	0.06
fig|235.31.peg.2896|AKO55_13070|_hypothetical_protein_Brucella_abortus_strain_8486_|	0.22	1	1	0.12	1	1	1	0.24	1	1	0.11	0.13	1	0.13	0.12	0.12	1	0.11	0.13	0.12	0.13	0.28	0.13	0.31	0.13	0.12	0.12	0.16	0.12	1	0.14	0.12	0.12	0.11	0.25	0.22	0.3	0.2	0.12	0.24	1	0.13	0.23	0.18	0.17	0.25	0.27	0.13	1
fig|235.33.peg.1562|AKO51_07045|_Outer_membrane_protein_Brucella_abortus_strain_1365.1_|	0	0.01	0.01	1	1	0.01	0.01	0.01	0.01	0.01	0.12	1	0.01	0.12	0.12	0.14	0.07	0.13	0.12	0.12	0.13	0.04	1	0.07	1	0.12	0.12	0.01	0.14	0.07	1	1	1	0.13	0.01	0	0.07	0.01	0.13	0	0.01	0.14	0	0	0.01	0	0	0.12	0.01
fig|235.29.peg.1837|BAB8416_I1711|_hypothetical_protein_Brucella_abortus_strain_BAB8416_|	0.22	1	1	0.14	1	1	1	0.26	1	1	0.12	0.13	1	0.13	0.12	0.12	1	0.12	0.12	0.13	0.12	0.3	0.12	0.31	0.13	0.13	0.12	0.15	0.11	1	0.13	0.14	0.12	0.12	0.25	0.22	0.32	0.17	0.12	0.25	1	0.1	0.22	0.22	0.18	0.26	0.26	0.13	1
fig|235.31.peg.1624|AKO55_07045|_Outer_membrane_protein_Brucella_abortus_strain_8486_|	0	0.01	0.01	1	1	0.01	0.02	0.01	0.01	0.01	0.13	1	0.01	0.12	0.12	0.13	0.07	0.13	0.13	0.12	0.12	0.04	1	0.07	1	0.12	0.12	0.01	0.13	0.07	1	1	1	0.12	0.01	0	0.07	0.01	0.12	0	0.01	0.13	0	0	0.01	0	0	0.11	0.02
fig|235.33.peg.2874|AKO51_13265|_hypothetical_protein_Brucella_abortus_strain_1365.1_|	0.21	1	1	0.11	1	1	1	0.24	1	1	0.11	0.13	1	0.12	0.12	0.11	1	0.12	0.13	0.12	0.12	0.31	0.15	0.31	0.13	0.12	0.12	0.17	0.13	1	0.14	0.12	0.12	0.11	0.22	0.23	0.33	0.16	0.12	0.23	1	0.13	0.2	0.21	0.17	0.26	0.25	0.12	1
fig|235.32.peg.2995|AKO49_13140|_hypothetical_protein_Brucella_abortus_strain_11796_|	0.22	1	1	0.14	1	1	1	0.26	1	1	0.13	0.11	1	0.12	0.13	0.12	1	0.12	0.11	0.13	0.13	0.3	0.13	0.3	0.15	0.13	0.12	0.17	0.11	1	0.15	0.13	0.13	0.12	0.24	0.23	0.3	0.18	0.12	0.22	1	0.11	0.23	0.22	0.21	0.27	0.26	0.12	1
fig|235.29.peg.73|BAB8416_I0067|_Outer_membrane_protein_Brucella_abortus_strain_BAB8416_|	0	0.01	0.02	1	1	0.01	0.01	0.01	0.01	0.01	0.12	1	0.01	0.13	0.12	0.12	0.07	0.12	0.12	0.12	0.14	0.04	1	0.06	1	0.12	0.12	0.01	0.1	0.07	1	1	1	0.12	0.01	0	0.07	0.01	0.12	0	0.01	0.11	0	0	0.01	0	0	0.12	0.01
fig|235.37.peg.1767|AKO53_06700|_Outer_membrane_protein_Brucella_abortus_strain_3272_|	0	0.01	0.01	1	1	0.01	0.01	0.01	0.01	0.01	0.12	1	0.01	0.12	0.12	0.11	0.07	0.13	0.12	0.13	0.12	0.04	1	0.06	1	0.12	0.12	0	0.11	0.06	1	1	1	0.13	0.01	0	0.07	0.01	0.12	0	0.01	0.11	0	0	0.01	0	0	0.13	0.01
fig|235.38.peg.2873|AKO54_13140|_hypothetical_protein_Brucella_abortus_strain_5586_|	0.24	1	1	0.13	1	1	1	0.25	1	1	0.11	0.13	1	0.11	0.13	0.12	1	0.12	0.12	0.12	0.13	0.32	0.12	0.31	0.1	0.12	0.13	0.21	0.12	1	0.11	0.15	0.14	0.12	0.23	0.24	0.31	0.2	0.13	0.19	1	0.12	0.23	0.23	0.17	0.28	0.27	0.11	1
fig|235.35.peg.1767|AKO56_06700|_Outer_membrane_protein_Brucella_abortus_strain_8979.3_|	0	0.02	0.01	1	1	0.01	0.01	0.01	0.01	0.01	0.13	1	0.01	0.13	0.11	0.13	0.06	0.12	0.12	0.14	0.1	0.04	1	0.06	1	0.12	0.14	0	0.13	0.06	1	1	1	0.12	0.01	0	0.07	0.01	0.12	0	0.01	0.13	0	0	0.01	0	0	0.13	0.01
fig|235.40.peg.2963|AKO52_14005|_hypothetical_protein_Brucella_abortus_strain_15074.1_|	0.22	1	1	0.13	1	1	1	0.24	1	1	0.12	0.13	1	0.13	0.12	0.13	1	0.11	0.12	0.13	0.12	0.3	0.12	0.31	0.13	0.12	0.12	0.16	0.11	1	0.13	0.13	0.12	0.12	0.24	0.22	0.33	0.19	0.13	0.24	1	0.12	0.23	0.2	0.17	0.27	0.26	0.13	1
fig|235.36.peg.2868|ABH23_12960|_hypothetical_protein_Brucella_abortus_strain_1046_|	0.2	1	1	0.12	1	1	1	0.24	1	1	0.12	0.13	1	0.12	0.13	0.11	1	0.12	0.13	0.12	0.11	0.33	0.14	0.33	0.13	0.13	0.11	0.19	0.13	1	0.13	0.11	0.13	0.11	0.23	0.22	0.32	0.16	0.11	0.22	1	0.13	0.19	0.23	0.17	0.27	0.25	0.12	1
fig|235.39.peg.1631|AKO57_07050|_Outer_membrane_protein_Brucella_abortus_strain_9060_|	0	0.01	0.01	1	1	0.01	0.02	0.01	0.01	0.01	0.12	1	0.01	0.12	0.12	0.13	0.07	0.12	0.13	0.12	0.13	0.04	1	0.07	1	0.12	0.12	0.01	0.13	0.07	1	1	1	0.13	0.01	0	0.07	0.01	0.12	0	0.01	0.13	0	0	0.01	0	0	0.11	0.01
fig|29459.51.peg.73|BME20236_I0070|_Outer_membrane_protein_Brucella_melitensis_strain_20236_|	1	1	1	0	0.02	1	1	1	1	1	0.12	0	1	0.09	0.12	0.11	1	0.13	0.11	0.1	0.09	1	0	1	0	0.1	0.11	1	0.1	1	0	0	0	0.1	1	1	1	1	0.09	1	1	0.09	1	1	1	1	1	0.12	1
fig|262698.4.peg.1929|BruAb1_1825|VBIBruAbo15061_1929|_hypothetical_protein_Brucella_abortus_bv._1_str._9-941_|	0.36	1	1	0.02	0.24	1	1	1	1	1	0.06	0.04	1	0.04	0.06	0.06	1	0.06	0.07	0.04	0.06	1	0.04	1	0.02	0.07	0.07	1	0.05	1	0.05	0.04	0.03	0.07	1	0.36	1	1	0.05	0.33	1	0.05	0.34	0.33	1	0.33	0.31	0.05	1
fig|29459.43.peg.199|VT70_00900|_hypothetical_protein_Brucella_melitensis_strain_Human/CT/US/1995_|	0.02	0.11	0.11	1	1	0.11	0.11	0.1	0.13	0.11	0.29	1	0.1	0.28	0.27	0.27	1	0.29	0.3	0.28	0.29	0.18	1	0.28	1	0.3	0.27	0.06	0.26	1	1	1	1	0.29	0.11	0.03	0.27	0.06	0.26	0.02	0.11	0.28	0.02	0.02	0.05	0.04	0.03	0.28	0.11
fig|235.39.peg.2893|AKO57_13050|_hypothetical_protein_Brucella_abortus_strain_9060_|	0.23	1	1	0.13	1	1	1	0.24	1	1	0.12	0.12	1	0.11	0.13	0.13	1	0.12	0.11	0.12	0.13	0.28	0.11	0.29	0.13	0.13	0.12	0.2	0.12	1	0.13	0.13	0.14	0.11	0.24	0.24	0.3	0.18	0.12	0.19	1	0.12	0.23	0.22	0.19	0.28	0.26	0.11	1
fig|29461.7.peg.388|DK68_2074|_Outer_membrane_protein_Brucella_suis_strain_Thompsen_|	1	1	1	0.01	0.13	1	1	1	1	1	0.08	0.01	1	0.07	0.08	0.07	1	0.07	0.07	0.07	0.07	1	0.02	1	0.01	0.08	0.06	1	0.07	1	0.01	0.01	0.02	0.06	1	1	1	1	0.07	1	1	0.08	1	1	1	1	1	0.07	1
fig|29459.51.peg.1844|BME20236_I1721|_hypothetical_protein_Brucella_melitensis_strain_20236_|	0.24	1	1	0.13	1	1	1	0.26	1	1	0.12	0.13	1	0.11	0.13	0.12	1	0.12	0.12	0.11	0.13	0.31	0.12	0.31	0.11	0.12	0.13	0.22	0.12	1	0.11	0.15	0.13	0.12	0.23	0.24	0.3	0.19	0.13	0.19	1	0.12	0.23	0.23	0.17	0.29	0.27	0.11	1
fig|35802.103.peg.323|VBIBruAbo299188_0323|_Outer_membrane_protein_Brucella_abortus_bv._1_str._01-0649_|	1	1	1	0.03	0.18	1	1	1	1	1	1	0.04	1	1	1	1	0.22	1	1	1	1	1	0.03	0.39	0.04	1	1	1	1	0.23	0.03	0.04	0.04	1	1	1	0.4	1	1	1	1	1	1	1	1	1	1	1	1
fig|29461.10.peg.2901|IY72_14465|_hypothetical_protein_Brucella_suis_strain_ZW046_|	1	1	1	0.05	1	1	1	1	1	1	0.32	0.05	1	0.35	0.31	0.32	1	0.31	0.33	0.3	0.32	1	0.06	1	0.05	0.34	0.32	1	0.33	1	0.05	0.05	0.06	0.29	1	1	1	1	0.32	1	1	0.32	1	1	1	1	1	0.32	1
fig|29461.11.peg.2616|DM38_1408|_Outer_membrane_protein_Brucella_suis_strain_513UK_|	1	1	1	0	0.06	1	1	1	1	1	0.18	0.01	1	0.16	0.18	0.17	1	0.2	0.19	0.2	0.18	1	0.01	1	0.01	0.18	0.17	1	0.2	1	0.01	0	0	0.17	1	1	1	1	0.17	1	1	0.18	1	1	1	1	1	0.19	1
fig|35802.128.peg.3166|VBIBruAbo299213_3166|_hypothetical_protein_Brucella_abortus_bv._1_str._10-0028_|	0.12	0.09	0.08	0.12	0.27	0.07	0.09	0.26	0.08	0.08	1	0.12	0.07	1	1	1	0.29	1	1	1	1	1	0.14	1	0.12	1	1	0.17	1	0.32	0.13	0.11	0.14	1	0.27	0.11	1	0.22	1	0.12	0.08	1	0.09	0.1	0.18	0.11	0.12	1	0.09
fig|29461.12.peg.2039|DO76_616|_Outer_membrane_protein_Brucella_suis_strain_BSP_|	1	1	1	0.01	0.13	1	1	1	1	1	0.07	0.01	1	0.08	0.07	0.07	1	0.07	0.08	0.07	0.07	1	0.02	1	0.01	0.08	0.06	1	0.07	1	0.02	0.01	0.01	0.07	1	1	1	1	0.08	1	1	0.07	1	1	1	1	1	0.08	1
fig|29461.21.peg.1822|TI82_08490|_hypothetical_protein_Brucella_suis_strain_Human/AR/US/1981_|	0.02	0.1	0.12	1	1	0.11	0.11	0.09	0.1	0.12	0.25	1	0.11	0.3	0.28	0.28	1	0.27	0.28	0.31	0.27	0.22	1	0.23	1	0.28	0.3	0.04	0.29	1	1	1	1	0.26	0.1	0.02	0.26	0.04	0.28	0.02	0.12	0.3	0.02	0.02	0.06	0.03	0.04	0.3	0.12
fig|35802.132.peg.3328|VBIBruAbo299217_3328|_hypothetical_protein_Brucella_abortus_bv._1_str._12-0599S2_|	0.1	0.08	0.07	0.13	0.28	0.08	0.08	0.26	0.06	0.09	1	0.12	0.08	1	1	1	0.31	1	1	1	1	1	0.11	1	0.12	1	1	0.2	1	0.29	0.12	0.14	0.11	1	0.24	0.11	1	0.17	1	0.09	0.07	1	0.11	0.13	0.2	0.13	0.12	1	0.08
fig|35802.12.peg.770|VBIBruAbo288530_0770|_hypothetical_protein_Brucella_abortus_bv._1_str._B04-0053_|	0.1	0.08	0.08	0.12	0.28	0.09	0.08	0.25	0.09	0.06	1	0.13	0.09	1	1	1	0.3	1	1	1	1	1	0.12	1	0.13	1	1	0.19	1	0.29	0.12	0.14	0.12	1	0.26	0.13	1	0.2	1	0.1	0.08	1	0.1	0.11	0.19	0.12	0.12	1	0.08
fig|35802.103.peg.3322|VBIBruAbo299188_3322|_hypothetical_protein_Brucella_abortus_bv._1_str._01-0649_|	0.12	0.09	0.08	0.12	0.28	0.07	0.09	0.26	0.08	0.08	1	0.12	0.07	1	1	1	0.29	1	1	1	1	1	0.14	1	0.12	1	1	0.18	1	0.33	0.12	0.12	0.14	1	0.27	0.11	1	0.22	1	0.12	0.09	1	0.1	0.1	0.18	0.11	0.12	1	0.1
fig|35802.85.peg.2572|VBIBruAbo288605_2572|_hypothetical_protein_Brucella_abortus_bv._1_str._B93-0054_|	0.12	0.07	0.09	0.14	0.28	0.09	0.07	0.27	0.09	0.08	1	0.12	0.09	1	1	1	0.31	1	1	1	1	1	0.11	1	0.13	1	1	0.2	1	0.31	0.11	0.12	0.11	1	0.26	0.1	1	0.18	1	0.12	0.06	1	0.12	0.09	0.17	0.12	0.12	1	0.07
fig|35802.86.peg.642|VBIBruAbo288606_0642|_hypothetical_protein_Brucella_abortus_bv._1_str._B93-0073_|	0.11	0.09	0.07	0.12	0.28	0.07	0.08	0.26	0.07	0.09	1	0.13	0.07	1	1	1	0.3	1	1	1	1	1	0.12	1	0.13	1	1	0.18	1	0.3	0.12	0.12	0.12	1	0.27	0.09	1	0.16	1	0.1	0.08	1	0.11	0.12	0.19	0.12	0.13	1	0.09
fig|35802.128.peg.260|VBIBruAbo299213_0260|_Outer_membrane_protein_Brucella_abortus_bv._1_str._10-0028_|	1	1	1	0.03	0.18	1	1	1	1	1	1	0.04	1	1	1	1	0.22	1	1	1	1	1	0.03	0.41	0.04	1	1	1	1	0.21	0.03	0.04	0.04	1	1	1	0.44	1	1	1	1	1	1	1	1	1	1	1	1
fig|29461.10.peg.47|IY72_00225|_Outer_membrane_protein_Brucella_suis_strain_ZW046_|	1	1	1	0.02	0.13	1	1	1	1	1	0.08	0.01	1	0.07	0.08	0.07	1	0.07	0.07	0.07	0.07	1	0.01	1	0.01	0.08	0.06	1	0.07	1	0.01	0.01	0.01	0.07	1	1	1	1	0.07	1	1	0.08	1	1	1	1	1	0.07	1
fig|35802.89.peg.1318|VBIBruAbo288609_1318|_Outer_membrane_protein_Brucella_abortus_bv._1_str._B93-0710_|	1	1	1	0.03	0.19	1	1	1	1	1	1	0.03	1	1	1	1	0.22	1	1	1	1	1	0.04	0.45	0.04	1	1	1	1	0.23	0.04	0.03	0.03	1	1	1	0.45	1	1	1	1	1	1	1	1	1	1	1	1
fig|29461.11.peg.2221|DM38_1025|_hypothetical_protein_Brucella_suis_strain_513UK_|	1	1	1	0	0.03	1	1	1	1	1	0.13	0	1	0.11	0.14	0.11	1	0.13	0.12	0.14	0.11	1	0	1	0	0.12	0.13	1	0.11	1	0	0	0	0.13	1	1	1	1	0.12	1	1	0.13	1	1	1	1	1	0.12	1
fig|35802.11.peg.864|VBIBruAbo288529_0864|_Outer_membrane_protein_Brucella_abortus_bv._1_str._B03-0209_|	1	1	1	0.03	0.27	1	1	1	1	1	0.34	0.02	1	0.36	0.35	0.35	1	0.37	0.33	0.33	0.35	1	0.03	1	0.02	0.38	0.34	1	0.33	1	0.03	0.02	0.03	0.36	1	1	1	1	0.37	1	1	0.32	1	1	1	1	1	0.34	1
fig|359391.11.peg.369|DK47_2749|_hypothetical_protein_Brucella_abortus_2308_|	0.12	0.09	0.07	0.12	0.27	0.07	0.09	0.26	0.08	0.06	1	0.13	0.06	1	1	1	0.29	1	1	1	1	1	0.13	1	0.13	1	1	0.2	1	0.31	0.12	0.11	0.13	1	0.26	0.1	1	0.19	1	0.13	0.07	1	0.09	0.09	0.19	0.13	0.11	1	0.08
fig|35802.123.peg.1402|VBIBruAbo299208_1402|_Outer_membrane_protein_Brucella_abortus_bv._1_str._04-0552_|	1	1	1	0.01	0.12	1	1	1	1	1	0.07	0.02	1	0.06	0.07	0.08	1	0.07	0.08	0.07	0.07	1	0.01	1	0.01	0.07	0.07	1	0.07	1	0.01	0.01	0.01	0.08	1	1	1	1	0.06	1	1	0.07	1	1	1	1	1	0.08	1
fig|1198695.3.peg.17|C978_00019|VBIBruSui249455_0017|_Outer_membrane_protein_Brucella_suis_94/11_|	1	1	1	0.01	0.1	1	1	1	1	1	0.07	0.01	1	0.08	0.07	0.07	1	0.08	0.07	0.07	0.08	1	0.01	1	0.01	0.07	0.07	1	0.08	1	0.01	0.01	0.02	0.07	1	1	1	1	0.07	1	1	0.07	1	1	1	1	1	0.07	1
fig|1341676.3.peg.1322|P047_01247|VBIBruAbo308415_1322|_hypothetical_protein_Brucella_abortus_99-9971-159_|	0.27	0.32	0.29	0.12	1	0.32	0.32	1	0.29	0.31	1	0.1	0.3	1	1	1	1	1	1	1	1	1	0.1	1	0.11	1	1	1	1	1	0.12	0.12	0.11	1	1	0.26	1	1	1	0.26	0.29	1	0.27	0.29	1	0.19	0.2	1	0.31
fig|1388742.3.peg.2925|P046_02789|VBIBruSui301036_2925|_hypothetical_protein_Brucella_suis_06-997-1672_|	1	1	1	0	0.03	1	1	1	1	1	0.13	0	1	0.14	0.12	0.13	1	0.11	0.14	0.11	0.13	1	0	1	0	0.14	0.11	1	0.13	1	0	0	0	0.12	1	1	1	1	0.13	1	1	0.12	1	1	1	1	1	0.13	1
fig|235.20.peg.3146|DO75_1937|_Outer_membrane_protein_Brucella_abortus_strain_BFY_|	1	1	1	0.01	0.11	1	1	1	1	1	0.07	0.01	1	0.08	0.07	0.08	1	0.06	0.07	0.08	0.07	1	0.01	1	0.02	0.07	0.07	1	0.08	1	0.01	0.02	0.01	0.07	1	1	1	1	0.08	1	1	0.07	1	1	1	1	1	0.08	1
fig|35802.12.peg.3|VBIBruAbo288530_0003|_Outer_membrane_protein_Brucella_abortus_bv._1_str._B04-0053_|	1	1	1	0.04	0.21	1	1	1	1	1	1	0.03	1	1	1	1	0.22	1	1	1	1	1	0.04	0.42	0.03	1	1	1	1	0.21	0.04	0.04	0.04	1	1	1	0.39	1	1	1	1	1	1	1	1	1	1	1	1
fig|1198699.3.peg.1|C982_00001|VBIBruCan242198_0001|_Outer_membrane_protein_Brucella_canis_F7/05A_|	1	1	1	0.02	0.11	1	1	1	1	1	0.07	0.01	1	0.07	0.07	0.08	1	0.06	0.07	0.08	0.07	1	0.01	1	0.01	0.08	0.07	1	0.08	1	0.01	0.02	0.01	0.07	1	1	1	1	0.08	1	1	0.07	1	1	1	1	1	0.08	1
fig|1328351.3.peg.2186|L265_02086|VBIBruAbo298422_2186|_Outer_membrane_protein_Brucella_abortus_90-0775_|	1	1	1	0.04	0.21	1	1	1	1	1	1	0.04	1	1	1	1	0.22	1	1	1	1	1	0.03	0.41	0.04	1	1	1	1	0.2	0.05	0.03	0.04	1	1	1	0.4	1	1	1	1	1	1	1	1	1	1	1	1
fig|1328342.3.peg.69|L256_00065|VBIBruAbo298277_0069|_Outer_membrane_protein_Brucella_abortus_82-2330_|	1	1	1	0.08	1	1	1	1	1	1	0.3	0.09	1	0.28	0.3	0.3	1	0.31	0.29	0.29	0.3	0.22	0.07	0.11	0.09	0.28	0.3	1	0.31	1	0.09	0.08	0.08	0.3	1	1	0.12	1	0.31	1	1	0.3	1	1	1	1	1	0.29	1
fig|1328341.3.peg.69|L255_00065|VBIBruAbo291232_0069|_Outer_membrane_protein_Brucella_abortus_80-1399_|	1	1	1	0.07	1	1	1	1	1	1	0.3	0.07	1	0.29	0.28	0.3	1	0.31	0.31	0.28	0.3	0.25	0.07	0.12	0.07	0.29	0.28	1	0.3	1	0.07	0.07	0.09	0.28	1	1	0.13	1	0.3	1	1	0.3	1	1	1	1	1	0.3	1
fig|1328354.3.peg.1854|L268_01763|VBIBruAbo296104_1854|_hypothetical_protein_Brucella_abortus_94-1313_|	0.1	0.07	0.08	0.1	0.29	0.08	0.07	0.27	0.09	0.06	1	0.12	0.07	1	1	1	0.31	1	1	1	1	1	0.13	1	0.11	1	1	0.19	1	0.28	0.14	0.12	0.14	1	0.25	0.12	1	0.2	1	0.1	0.08	1	0.1	0.11	0.21	0.12	0.12	1	0.08
fig|1341669.3.peg.1864|P053_01770|VBIBruAbo315482_1864|_Outer_membrane_protein_Brucella_abortus_01-4165_|	1	1	1	0.02	0.1	1	1	1	1	1	0.07	0.01	1	0.09	0.06	0.07	1	0.08	0.07	0.07	0.07	1	0.02	1	0.01	0.07	0.07	1	0.08	1	0.01	0.01	0.02	0.07	1	1	1	1	0.08	1	1	0.06	1	1	1	1	1	0.07	1
fig|1328357.3.peg.365|L271_00352|VBIBruAbo295273_0365|_hypothetical_protein_Brucella_abortus_01-0065_|	0.09	0.08	0.08	0.12	0.28	0.09	0.08	0.25	0.09	0.06	1	0.13	0.09	1	1	1	0.3	1	1	1	1	1	0.12	1	0.13	1	1	0.2	1	0.29	0.12	0.14	0.12	1	0.25	0.12	1	0.19	1	0.1	0.07	1	0.1	0.1	0.18	0.11	0.12	1	0.08
fig|1388745.3.peg.1403|P052_01345|VBIBruMel312022_1403|_Outer_membrane_protein_Brucella_melitensis_02-7258_|	1	1	1	0	0.02	1	1	1	1	1	0.11	0	1	0.09	0.12	0.11	1	0.12	0.11	0.1	0.09	1	0	1	0	0.11	0.1	1	0.09	1	0	0	0	0.1	1	1	1	1	0.09	1	1	0.09	1	1	1	1	1	0.12	1
fig|204722.5.peg.75|BR0072|VBIBruSui107850_0075|_Outer_membrane_protein_Brucella_suis_1330_|	1	1	1	0.01	0.11	1	1	1	1	1	0.06	0.01	1	0.08	0.07	0.08	1	0.07	0.07	0.08	0.07	1	0.01	1	0.02	0.07	0.07	1	0.08	1	0.01	0.02	0.01	0.07	1	1	1	1	0.08	1	1	0.07	1	1	1	1	1	0.07	1
fig|29461.7.peg.1875|DK68_806|_hypothetical_protein_Brucella_suis_strain_Thompsen_|	1	1	1	0	0.03	1	1	1	1	1	0.11	0	1	0.13	0.13	0.11	1	0.12	0.13	0.13	0.11	1	0	1	0	0.12	0.14	1	0.12	1	0	0	0	0.12	1	1	1	1	0.14	1	1	0.11	1	1	1	1	1	0.13	1
fig|235.37.peg.2991|AKO53_12545|_hypothetical_protein_Brucella_abortus_strain_3272_|	0.22	1	1	0.13	1	1	1	0.24	1	1	0.12	0.12	1	0.11	0.13	0.13	1	0.12	0.11	0.12	0.13	0.3	0.11	0.3	0.13	0.13	0.12	0.2	0.12	1	0.13	0.13	0.14	0.11	0.24	0.24	0.3	0.18	0.12	0.18	1	0.12	0.23	0.22	0.18	0.28	0.26	0.11	1
fig|204722.22.peg.12|DK66_2421|_hypothetical_protein_Brucella_suis_1330_|	0.02	0.12	0.11	1	1	0.11	0.12	0.1	0.12	0.12	0.27	1	0.11	0.28	0.29	0.27	1	0.28	0.29	0.28	0.28	0.18	1	0.27	1	0.3	0.28	0.06	0.26	1	1	1	1	0.28	0.12	0.03	0.27	0.06	0.26	0.02	0.11	0.28	0.02	0.02	0.05	0.04	0.03	0.3	0.11
fig|1198693.3.peg.1784|C976_01696|VBIBruAbo241043_1784|_hypothetical_protein_Brucella_abortus_CNGB_1432_|	0.12	0.09	0.07	0.14	0.27	0.06	0.08	0.27	0.07	0.07	1	0.13	0.06	1	1	1	0.29	1	1	1	1	1	0.12	1	0.14	1	1	0.2	1	0.31	0.12	0.12	0.12	1	0.27	0.1	1	0.19	1	0.12	0.07	1	0.09	0.09	0.2	0.13	0.11	1	0.09
fig|1328344.3.peg.74|L258_00068|VBIBruAbo296617_0074|_Outer_membrane_protein_Brucella_abortus_84-0928_|	0	0.01	0.01	1	1	0.01	0.01	0.01	0.02	0.01	0.12	1	0.01	0.13	0.11	0.13	0.07	0.12	0.13	0.12	0.11	0.03	1	0.06	1	0.13	0.13	0.01	0.13	0.07	1	1	1	0.12	0.01	0	0.06	0	0.12	0	0.01	0.13	0	0	0	0	0	0.12	0.01
fig|1198696.3.peg.1701|C979_01604|VBIBruCan241809_1701|_Outer_membrane_protein_Brucella_canis_UK10/02_|	1	1	1	0.01	0.12	1	1	1	1	1	0.06	0.02	1	0.08	0.07	0.07	1	0.07	0.07	0.07	0.07	1	0.01	1	0.02	0.06	0.08	1	0.08	1	0.01	0.01	0.01	0.08	1	1	1	1	0.07	1	1	0.07	1	1	1	1	1	0.07	1
fig|1198690.3.peg.43|C973_00039|VBIBruAbo243613_0043|_Outer_membrane_protein_Brucella_abortus_CNGB_759_|	0	0.01	0.01	1	1	0.01	0.01	0.01	0.01	0.01	0.11	1	0.01	0.13	0.12	0.12	0.07	0.11	0.13	0.12	0.13	0.04	1	0.07	1	0.12	0.13	0.01	0.12	0.07	1	1	1	0.12	0.01	0	0.07	0	0.11	0	0.01	0.13	0	0	0.01	0	0	0.14	0.01
fig|1328348.3.peg.867|L262_00851|VBIBruAbo296113_0867|_hypothetical_protein_Brucella_abortus_89-0363_|	0.09	0.08	0.08	0.12	0.28	0.09	0.08	0.26	0.09	0.06	1	0.13	0.09	1	1	1	0.29	1	1	1	1	1	0.12	1	0.13	1	1	0.2	1	0.29	0.12	0.14	0.13	1	0.26	0.13	1	0.2	1	0.09	0.08	1	0.1	0.11	0.19	0.12	0.12	1	0.08
fig|1198692.3.peg.1610|C975_01515|VBIBruAbo248370_1610|_Outer_membrane_protein_Brucella_abortus_CNGB_1011_|	0	0.01	0.01	1	1	0.01	0.01	0.01	0.01	0.01	0.12	1	0.01	0.13	0.12	0.12	0.05	0.13	0.12	0.14	0.1	0.04	1	0.06	1	0.13	0.12	0	0.12	0.06	1	1	1	0.12	0.01	0	0.07	0	0.12	0	0.01	0.12	0	0	0	0	0	0.13	0.01
fig|1328360.3.peg.364|L274_00352|VBIBruAbo294354_0364|_hypothetical_protein_Brucella_abortus_B10-0973_|	0.13	0.07	0.09	0.14	0.28	0.08	0.07	0.27	0.08	0.08	1	0.12	0.08	1	1	1	0.32	1	1	1	1	1	0.11	1	0.14	1	1	0.19	1	0.3	0.11	0.13	0.11	1	0.26	0.1	1	0.2	1	0.11	0.06	1	0.12	0.09	0.16	0.13	0.11	1	0.07
fig|1328355.3.peg.74|L269_00068|VBIBruAbo291671_0074|_Outer_membrane_protein_Brucella_abortus_01-0648_|	0	0.01	0.01	1	1	0.01	0.01	0.01	0.01	0.01	0.12	1	0.01	0.12	0.12	0.14	0.07	0.13	0.12	0.12	0.12	0.04	1	0.07	1	0.12	0.12	0.01	0.14	0.06	1	1	1	0.13	0.01	0	0.07	0.01	0.13	0	0.01	0.14	0	0	0.01	0	0	0.12	0.01
fig|29461.10.peg.1774|IY72_08820|_hypothetical_protein_Brucella_suis_strain_ZW046_|	1	1	1	0.05	1	1	1	1	1	1	0.33	0.06	1	0.32	0.31	0.29	1	0.33	0.32	0.32	0.35	1	0.06	1	0.06	0.32	0.32	1	0.29	1	0.04	0.07	0.05	0.35	1	1	1	1	0.31	1	1	0.32	1	1	1	1	1	0.31	1
fig|235.40.peg.1491|AKO52_07055|_Outer_membrane_protein_Brucella_abortus_strain_15074.1_|	0	0.01	0.01	1	1	0.01	0.01	0.01	0.01	0.01	0.11	1	0.01	0.12	0.12	0.13	0.06	0.13	0.12	0.12	0.12	0.04	1	0.06	1	0.12	0.12	0.01	0.14	0.06	1	1	1	0.13	0.01	0	0.07	0	0.13	0	0.01	0.13	0	0	0.01	0	0	0.13	0.01
fig|235.41.peg.1765|AKO58_06745|_Outer_membrane_protein_Brucella_abortus_strain_9261_|	1	1	1	0.07	1	1	1	1	1	1	0.3	0.08	1	0.29	0.3	0.3	1	0.3	0.29	0.29	0.29	0.21	0.07	0.13	0.08	0.29	0.3	1	0.3	1	0.09	0.08	0.07	0.3	1	1	0.12	1	0.31	1	1	0.29	1	1	1	1	1	0.28	1
fig|1408887.3.peg.1688|BCOUA_I0072|_Outer_membrane_protein_Brucella_canis_str._Oliveri_|	1	1	1	0.01	0.12	1	1	1	1	1	0.06	0.01	1	0.08	0.07	0.07	1	0.07	0.07	0.07	0.08	1	0.01	1	0.02	0.06	0.07	1	0.08	1	0.01	0.01	0.01	0.07	1	1	1	1	0.08	1	1	0.07	1	1	1	1	1	0.07	1
fig|1341671.3.peg.1|P045_00001|VBIBruAbo318449_0001|_Outer_membrane_protein_Brucella_abortus_03-4923-239-D_|	1	1	1	0	0.06	1	1	1	1	1	0.17	0	1	0.17	0.2	0.19	1	0.21	0.18	0.2	0.17	1	0	1	0.01	0.2	0.18	1	0.21	1	0	0.01	0.01	0.18	1	1	1	1	0.18	1	1	0.2	1	1	1	1	1	0.19	1
fig|235.35.peg.2991|AKO56_12545|_hypothetical_protein_Brucella_abortus_strain_8979.3_|	0.23	1	1	0.12	1	1	1	0.24	1	1	0.12	0.13	1	0.11	0.13	0.12	1	0.13	0.11	0.12	0.13	0.28	0.12	0.29	0.13	0.13	0.13	0.18	0.12	1	0.13	0.13	0.14	0.12	0.23	0.24	0.3	0.18	0.12	0.2	1	0.11	0.23	0.23	0.2	0.26	0.27	0.11	1
fig|235.32.peg.1396|AKO49_05595|_Outer_membrane_protein_Brucella_abortus_strain_11796_|	0	0.01	0.01	1	1	0.01	0.01	0.01	0.02	0.01	0.12	1	0.01	0.13	0.11	0.13	0.07	0.12	0.12	0.12	0.11	0.03	1	0.06	1	0.13	0.12	0.01	0.12	0.07	1	1	1	0.12	0.01	0	0.07	0	0.12	0	0.01	0.13	0	0	0	0	0	0.12	0.02
fig|235.16.peg.3139|DK49_1940|_Outer_membrane_protein_Brucella_abortus_strain_63_75_|	1	1	1	0.01	0.11	1	1	1	1	1	0.08	0.01	1	0.07	0.07	0.07	1	0.07	0.07	0.07	0.08	1	0.01	1	0.01	0.08	0.07	1	0.07	1	0.01	0.02	0.01	0.07	1	1	1	1	0.07	1	1	0.08	1	1	1	1	1	0.07	1
fig|235.21.peg.1751|DO78_1696|_hypothetical_protein_Brucella_abortus_strain_NCTC_10505_|	0.25	0.31	0.32	0.11	1	0.28	0.32	1	0.3	0.3	1	0.11	0.33	1	1	1	1	1	1	1	1	1	0.11	1	0.12	1	1	1	1	1	0.12	0.1	0.1	1	1	0.27	1	1	1	0.27	0.34	1	0.26	0.28	1	0.19	0.21	1	0.3
fig|1328349.3.peg.74|L263_00066|VBIBruAbo293650_0074|_Outer_membrane_protein_Brucella_abortus_90-0962_|	0	0.02	0.01	1	1	0.01	0.01	0.01	0.01	0.01	0.13	1	0.01	0.13	0.12	0.12	0.09	0.14	0.1	0.13	0.12	0.03	1	0.07	1	0.1	0.13	0.01	0.12	0.09	1	1	1	0.13	0.01	0	0.07	0.01	0.14	0	0.01	0.12	0	0	0.01	0	0	0.12	0.01
fig|35802.105.peg.3319|VBIBruAbo299190_3319|_hypothetical_protein_Brucella_abortus_bv._1_str._02-0204_|	0.1	0.09	0.07	0.12	0.27	0.08	0.08	0.27	0.07	0.09	1	0.12	0.08	1	1	1	0.31	1	1	1	1	1	0.11	1	0.13	1	1	0.18	1	0.29	0.12	0.13	0.11	1	0.24	0.09	1	0.17	1	0.1	0.06	1	0.12	0.12	0.18	0.12	0.13	1	0.09
fig|1388739.3.peg.3359|P035_03200|VBIBruSui314687_3359|_hypothetical_protein_Brucella_suis_06-988-1656_|	1	1	1	0	0.04	1	1	1	1	1	0.11	0	1	0.13	0.13	0.12	1	0.13	0.13	0.12	0.12	1	0	1	0	0.13	0.13	1	0.12	1	0	0	0	0.12	1	1	1	1	0.14	1	1	0.11	1	1	1	1	1	0.13	1
fig|1328354.3.peg.74|L268_00068|VBIBruAbo296104_0074|_Outer_membrane_protein_Brucella_abortus_94-1313_|	1	1	1	0.03	0.18	1	1	1	1	1	1	0.04	1	1	1	1	0.2	1	1	1	1	1	0.04	0.42	0.04	1	1	1	1	0.24	0.03	0.04	0.04	1	1	1	0.46	1	1	1	1	1	1	1	1	1	1	1	1
fig|35802.86.peg.1028|VBIBruAbo288606_1028|_Outer_membrane_protein_Brucella_abortus_bv._1_str._B93-0073_|	1	1	1	0.03	0.18	1	1	1	1	1	1	0.05	1	1	1	1	0.2	1	1	1	1	1	0.03	0.42	0.03	1	1	1	1	0.24	0.03	0.04	0.04	1	1	1	0.43	1	1	1	1	1	1	1	1	1	1	1	1
fig|1328342.3.peg.1846|L256_01759|VBIBruAbo298277_1846|_hypothetical_protein_Brucella_abortus_82-2330_|	0.1	0.09	0.07	0.13	0.27	0.08	0.08	0.26	0.07	0.09	1	0.12	0.09	1	1	1	0.31	1	1	1	1	1	0.1	1	0.13	1	1	0.18	1	0.29	0.12	0.13	0.11	1	0.24	0.09	1	0.17	1	0.1	0.06	1	0.12	0.12	0.18	0.12	0.13	1	0.08
fig|204722.5.peg.1878|BR1846|VBIBruSui107850_1878|_hypothetical_protein_Brucella_suis_1330_|	1	1	1	0	0.03	1	1	1	1	1	0.13	0	1	0.12	0.12	0.13	1	0.13	0.13	0.12	0.13	1	0	1	0	0.13	0.12	1	0.13	1	0	0	0	0.13	1	1	1	1	0.11	1	1	0.13	1	1	1	1	1	0.12	1
fig|35802.91.peg.1235|VBIBruAbo288611_1235|_hypothetical_protein_Brucella_abortus_bv._1_str._B93-1449_|	0.12	0.09	0.07	0.14	0.28	0.07	0.07	0.3	0.08	0.07	1	0.13	0.06	1	1	1	0.3	1	1	1	1	1	0.11	1	0.14	1	1	0.19	1	0.3	0.12	0.12	0.12	1	0.29	0.1	1	0.19	1	0.11	0.07	1	0.11	0.1	0.18	0.12	0.11	1	0.07
fig|1328350.3.peg.69|L264_00064|VBIBruAbo292885_0069|_Outer_membrane_protein_Brucella_abortus_90-0742_|	0	0.01	0.01	1	1	0.02	0.01	0.01	0.01	0.01	0.13	1	0.01	0.12	0.12	0.12	0.06	0.12	0.12	0.14	0.11	0.04	1	0.06	1	0.13	0.12	0.01	0.12	0.06	1	1	1	0.12	0.01	0	0.07	0	0.12	0	0.01	0.11	0	0	0	0	0	0.13	0.01
fig|1198694.3.peg.17|C977_00018|VBIBruSui247730_0017|_Outer_membrane_protein_Brucella_suis_F4/06-146_|	1	1	1	0.01	0.13	1	1	1	1	1	0.07	0.02	1	0.06	0.07	0.08	1	0.07	0.07	0.07	0.07	1	0.01	1	0.01	0.07	0.08	1	0.07	1	0.01	0.01	0.01	0.08	1	1	1	1	0.06	1	1	0.07	1	1	1	1	1	0.08	1
fig|35802.91.peg.1116|VBIBruAbo288611_1116|_Outer_membrane_protein_Brucella_abortus_bv._1_str._B93-1449_|	1	1	1	0.04	0.21	1	1	1	1	1	1	0.04	1	1	1	1	0.24	1	1	1	1	1	0.04	0.4	0.03	1	1	1	1	0.23	0.04	0.04	0.04	1	1	1	0.42	1	1	1	1	1	1	1	1	1	1	1	1
fig|35802.132.peg.258|VBIBruAbo299217_0258|_Outer_membrane_protein_Brucella_abortus_bv._1_str._12-0599S2_|	1	1	1	0.04	0.21	1	1	1	1	1	1	0.04	1	1	1	1	0.2	1	1	1	1	1	0.03	0.4	0.04	1	1	1	1	0.22	0.03	0.04	0.03	1	1	1	0.42	1	1	1	1	1	1	1	1	1	1	1	1
fig|235.15.peg.3258|DK48_2036|_Outer_membrane_protein_Brucella_abortus_strain_BDW_|	1	1	1	0.01	0.14	1	1	1	1	1	0.07	0.01	1	0.07	0.07	0.07	1	0.08	0.07	0.08	0.06	1	0.01	1	0.01	0.07	0.07	1	0.07	1	0.02	0.01	0.01	0.07	1	1	1	1	0.07	1	1	0.07	1	1	1	1	1	0.07	1
fig|235.41.peg.2987|AKO58_12590|_hypothetical_protein_Brucella_abortus_strain_9261_|	0.2	1	1	0.13	1	1	1	0.23	1	1	0.13	0.14	1	0.12	0.11	0.11	1	0.13	0.12	0.13	0.11	0.34	0.12	0.31	0.12	0.12	0.11	0.19	0.13	1	0.12	0.13	0.11	0.12	0.26	0.2	0.31	0.17	0.1	0.22	1	0.13	0.19	0.23	0.17	0.25	0.27	0.12	1
fig|1407053.3.peg.2246|V568_102133|VBIBruCet316869_2246|_Outer_membrane_protein_Brucella_ceti_TE28753-12_|	1	1	1	0.01	0.12	1	1	1	1	1	0.06	0.01	1	0.08	0.07	0.07	1	0.07	0.08	0.07	0.08	1	0.01	1	0.02	0.07	0.07	1	0.08	1	0.01	0.02	0.01	0.07	1	1	1	1	0.08	1	1	0.07	1	1	1	1	1	0.07	1
fig|1293913.3.peg.47|H712_00043|VBIBruOvi285413_0047|_Outer_membrane_protein_Brucella_ovis_IntaBari-2009-88-4_|	1	0.08	0.1	0.04	0.24	0.09	0.09	1	0.09	0.09	0.2	0.04	0.1	0.17	0.19	0.2	1	0.21	0.2	0.18	0.18	1	0.04	1	0.03	0.2	0.19	1	0.18	1	0.04	0.03	0.04	0.19	1	1	1	1	0.17	1	0.09	0.19	1	1	1	1	1	0.21	0.08
fig|1198694.3.peg.3197|C977_03037|VBIBruSui247730_3197|_hypothetical_protein_Brucella_suis_F4/06-146_|	1	1	1	0	0.03	1	1	1	1	1	0.13	0	1	0.12	0.12	0.13	1	0.13	0.13	0.12	0.13	1	0	1	0	0.13	0.12	1	0.13	1	0	0	0	0.13	1	1	1	1	0.11	1	1	0.13	1	1	1	1	1	0.12	1
fig|1341684.3.peg.1682|P036_01589|VBIBruCan305464_1682|_hypothetical_protein_Brucella_canis_04-2330-1_|	0.35	1	1	0.06	0.33	1	1	0.32	1	1	0.04	0.06	1	0.06	0.06	0.05	1	0.07	0.05	0.04	0.05	0.32	0.06	0.27	0.05	0.04	0.05	0.25	0.06	1	0.06	0.05	0.05	0.05	0.32	0.36	0.3	0.24	0.04	0.37	1	0.06	0.36	0.36	0.24	1	1	0.04	1
fig|35802.90.peg.1814|VBIBruAbo288610_1814|_Outer_membrane_protein_Brucella_abortus_bv._1_str._B93-1191_|	1	1	1	0.01	0.15	1	1	1	1	1	0.07	0.01	1	0.07	0.07	0.08	1	0.07	0.07	0.08	0.07	1	0.01	1	0.02	0.07	0.08	1	0.06	1	0.01	0.02	0.01	0.07	1	1	1	1	0.07	1	1	0.08	1	1	1	1	1	0.07	1
fig|1238668.3.peg.43|C984_00039|VBIBruAbo259456_0043|_Outer_membrane_protein_Brucella_abortus_F3/01-300_|	0	0.01	0.01	1	1	0.02	0.01	0.01	0.01	0.01	0.12	1	0.01	0.12	0.12	0.14	0.06	0.12	0.12	0.12	0.13	0.04	1	0.07	1	0.11	0.12	0.01	0.15	0.07	1	1	1	0.13	0.02	0	0.07	0.01	0.12	0	0.01	0.14	0	0	0.01	0	0	0.13	0.01
fig|1328357.3.peg.2141|L271_02048|VBIBruAbo295273_2141|_Outer_membrane_protein_Brucella_abortus_01-0065_|	0	0.01	0.02	1	1	0.01	0.01	0.01	0.01	0.01	0.12	1	0.01	0.13	0.11	0.12	0.08	0.12	0.13	0.11	0.13	0.04	1	0.07	1	0.12	0.12	0.01	0.13	0.08	1	1	1	0.12	0.01	0	0.06	0.01	0.12	0	0.01	0.13	0	0	0	0	0	0.12	0.01
fig|29459.43.peg.3370|VT70_03700|_Outer_membrane_protein_Brucella_melitensis_strain_Human/CT/US/1995_|	0.31	1	1	0	0.05	1	1	0.18	1	1	0.01	0	1	0.01	0.01	0.01	1	0.01	0.01	0.01	0.01	0.16	0	0.09	0	0.01	0.01	0.17	0.01	1	0	0	0.01	0.01	0.16	0.3	0.09	0.16	0.01	0.33	1	0.01	0.3	0.3	0.15	1	1	0.01	1
fig|1198697.3.peg.73|C980_00064|VBIBruAbo245674_0073|_Outer_membrane_protein_Brucella_abortus_88/217_|	0.01	0.02	0.02	1	1	0.01	0.02	0.02	0.02	0.02	0.2	1	0.02	0.19	0.18	0.21	0.11	0.2	0.18	0.19	0.19	0.06	1	0.11	1	0.19	0.19	0.02	0.19	0.11	1	1	1	0.17	0.02	0	0.12	0.01	0.18	0.01	0.02	0.2	0.01	0	0.01	0	0	0.2	0.01
fig|1328359.3.peg.74|L273_00068|VBIBruAbo289125_0074|_Outer_membrane_protein_Brucella_abortus_B10-0091_|	0	0.01	0.01	1	1	0.01	0.01	0.01	0.01	0.01	0.1	1	0.02	0.12	0.12	0.13	0.07	0.11	0.13	0.12	0.12	0.04	1	0.07	1	0.13	0.12	0.01	0.13	0.07	1	1	1	0.11	0.01	0	0.07	0	0.11	0	0.02	0.13	0	0	0.01	0	0	0.13	0.01
fig|29461.21.peg.70|TI82_00335|_Outer_membrane_protein_Brucella_suis_strain_Human/AR/US/1981_|	0.1	0.32	0.34	1	1	0.33	0.32	0.29	0.32	0.33	1	1	0.31	1	1	1	1	1	1	1	1	1	1	1	1	1	1	0.18	1	1	1	1	1	1	0.3	0.11	1	0.2	1	0.13	0.32	1	0.12	0.11	0.19	0.07	0.07	1	0.32
fig|235.15.peg.1487|DK48_327|_hypothetical_protein_Brucella_abortus_strain_BDW_|	0.09	0.07	0.08	0.11	0.29	0.08	0.07	0.27	0.09	0.06	1	0.12	0.07	1	1	1	0.31	1	1	1	1	1	0.13	1	0.11	1	1	0.19	1	0.28	0.14	0.12	0.14	1	0.25	0.12	1	0.2	1	0.1	0.08	1	0.1	0.11	0.21	0.12	0.12	1	0.08
fig|1328343.3.peg.1857|L257_01766|VBIBruAbo289150_1857|_hypothetical_protein_Brucella_abortus_82-3893_|	0.12	0.07	0.09	0.13	0.28	0.09	0.06	0.24	0.09	0.08	1	0.12	0.09	1	1	1	0.32	1	1	1	1	1	0.12	1	0.12	1	1	0.19	1	0.31	0.12	0.12	0.12	1	0.26	0.11	1	0.18	1	0.11	0.07	1	0.11	0.11	0.17	0.13	0.11	1	0.07
fig|224914.52.peg.1705|DK63_1616|_Outer_membrane_protein_Brucella_melitensis_bv._1_str._16M_|	1	1	1	0	0.02	1	1	1	1	1	0.12	0	1	0.09	0.12	0.11	1	0.12	0.11	0.1	0.09	1	0	1	0	0.11	0.1	1	0.09	1	0	0	0	0.1	1	1	1	1	0.09	1	1	0.09	1	1	1	1	1	0.12	1
fig|1328339.3.peg.2146|L253_02046|VBIBruAbo294645_2146|_Outer_membrane_protein_Brucella_abortus_68-3396P_|	0	0.01	0.01	1	1	0.01	0.02	0.01	0.01	0.01	0.12	1	0.01	0.12	0.12	0.13	0.07	0.11	0.13	0.12	0.12	0.03	1	0.07	1	0.12	0.12	0.01	0.12	0.07	1	1	1	0.1	0.01	0	0.07	0.01	0.11	0	0.01	0.12	0	0	0	0	0	0.13	0.01
fig|1328345.3.peg.74|L259_00069|VBIBruAbo288955_0074|_Outer_membrane_protein_Brucella_abortus_85-1058_|	1	1	1	0.07	1	1	1	1	1	1	0.31	0.09	1	0.29	0.29	0.3	1	0.3	0.3	0.28	0.3	0.22	0.07	0.11	0.1	0.29	0.29	1	0.3	1	0.07	0.09	0.08	0.29	1	1	0.12	1	0.31	1	1	0.31	1	1	1	1	1	0.29	1
fig|1293915.3.peg.2140|H714_02055|VBIBruOvi284604_2140|_Outer_membrane_protein_Brucella_ovis_IntaBari-2010-47-871_|	1	0.09	0.09	0.04	0.24	0.08	0.1	1	0.09	0.09	0.18	0.04	0.09	0.21	0.2	0.2	1	0.18	0.19	0.2	0.2	1	0.03	1	0.04	0.18	0.2	1	0.2	1	0.04	0.04	0.04	0.19	1	1	1	1	0.2	1	0.1	0.2	1	1	1	1	1	0.2	0.09
fig|35802.85.peg.810|VBIBruAbo288605_0810|_Outer_membrane_protein_Brucella_abortus_bv._1_str._B93-0054_|	1	1	1	0.04	0.18	1	1	1	1	1	1	0.04	1	1	1	1	0.23	1	1	1	1	1	0.04	0.4	0.04	1	1	1	1	0.2	0.03	0.04	0.03	1	1	1	0.45	1	1	1	1	1	1	1	1	1	1	1	1
fig|1341670.3.peg.2973|P051_02828|VBIBruAbo302204_2973|_hypothetical_protein_Brucella_abortus_03-2770-11_|	0.11	0.06	0.09	0.12	0.28	0.09	0.06	0.24	0.09	0.08	1	0.13	0.08	1	1	1	0.32	1	1	1	1	1	0.13	1	0.12	1	1	0.18	1	0.32	0.13	0.12	0.12	1	0.26	0.09	1	0.19	1	0.11	0.08	1	0.13	0.11	0.19	0.12	0.13	1	0.06
fig|29461.8.peg.957|DO77_1986|_hypothetical_protein_Brucella_suis_strain_BSQ_|	0.36	1	1	0.04	0.35	1	1	0.32	1	1	0.05	0.05	1	0.06	0.03	0.05	1	0.05	0.06	0.06	0.06	0.34	0.04	0.27	0.06	0.06	0.05	0.25	0.05	1	0.05	0.06	0.06	0.06	0.33	0.35	0.28	0.24	0.06	0.36	1	0.07	0.34	0.37	0.23	1	1	0.06	1
fig|1341669.3.peg.2926|P053_02795|VBIBruAbo315482_2926|_hypothetical_protein_Brucella_abortus_01-4165_|	0.1	0.09	0.07	0.13	0.28	0.07	0.08	0.26	0.07	0.09	1	0.13	0.07	1	1	1	0.3	1	1	1	1	1	0.11	1	0.13	1	1	0.18	1	0.29	0.12	0.13	0.12	1	0.25	0.09	1	0.17	1	0.1	0.07	1	0.11	0.12	0.2	0.12	0.12	1	0.09
fig|235.36.peg.1615|ABH23_07020|_Outer_membrane_protein_Brucella_abortus_strain_1046_|	0	0.02	0.01	1	1	0.01	0.01	0.01	0.01	0.01	0.12	1	0.01	0.14	0.1	0.13	0.07	0.12	0.13	0.12	0.12	0.04	1	0.07	1	0.13	0.13	0.01	0.13	0.07	1	1	1	0.12	0.01	0	0.07	0.01	0.12	0	0.01	0.13	0	0	0	0	0	0.12	0.02
fig|235.34.peg.1612|AKO50_07090|_Outer_membrane_protein_Brucella_abortus_strain_12183_|	0	0.01	0.01	1	1	0.01	0.01	0.01	0.01	0.01	0.11	1	0.02	0.12	0.12	0.13	0.07	0.11	0.13	0.12	0.12	0.04	1	0.07	1	0.13	0.12	0.01	0.13	0.07	1	1	1	0.11	0.01	0	0.07	0	0.11	0	0.02	0.12	0	0	0.01	0	0	0.13	0.01
fig|1328352.3.peg.75|L266_00069|VBIBruAbo293250_0075|_Outer_membrane_protein_Brucella_abortus_90-0737_|	0	0.01	0.01	1	1	0.01	0.01	0.01	0.01	0.01	0.12	1	0.01	0.14	0.1	0.13	0.06	0.12	0.12	0.13	0.11	0.04	1	0.06	1	0.12	0.14	0	0.12	0.06	1	1	1	0.12	0.02	0	0.07	0	0.12	0	0.01	0.13	0	0	0	0	0	0.13	0.02
fig|35802.89.peg.990|VBIBruAbo288609_0990|_hypothetical_protein_Brucella_abortus_bv._1_str._B93-0710_|	0.09	0.07	0.09	0.11	0.28	0.07	0.08	0.27	0.09	0.07	1	0.12	0.08	1	1	1	0.31	1	1	1	1	1	0.13	1	0.11	1	1	0.2	1	0.29	0.14	0.12	0.13	1	0.26	0.11	1	0.2	1	0.1	0.08	1	0.1	0.11	0.21	0.12	0.12	1	0.07
fig|29461.9.peg.48|IY71_00235|_Outer_membrane_protein_Brucella_suis_strain_ZW043_|	1	1	1	0.01	0.12	1	1	1	1	1	0.07	0.01	1	0.08	0.07	0.07	1	0.08	0.07	0.08	0.06	1	0.01	1	0.02	0.07	0.07	1	0.07	1	0.01	0.02	0.01	0.07	1	1	1	1	0.08	1	1	0.07	1	1	1	1	1	0.07	1
fig|1198696.3.peg.1302|C979_01219|VBIBruCan241809_1302|_hypothetical_protein_Brucella_canis_UK10/02_|	0.35	1	1	0.06	0.29	1	1	0.32	1	1	0.07	0.04	1	0.05	0.06	0.06	1	0.06	0.05	0.07	0.07	0.34	0.05	0.26	0.06	0.06	0.07	0.23	0.04	1	0.06	0.06	0.05	0.05	0.33	0.36	0.28	0.22	0.05	0.35	1	0.04	0.37	0.36	0.22	1	1	0.06	1
fig|1198690.3.peg.1823|C973_01732|VBIBruAbo243613_1823|_hypothetical_protein_Brucella_abortus_CNGB_759_|	0.11	0.07	0.09	0.12	0.28	0.09	0.07	0.24	0.09	0.08	1	0.13	0.09	1	1	1	0.32	1	1	1	1	1	0.12	1	0.12	1	1	0.2	1	0.31	0.13	0.11	0.12	1	0.26	0.09	1	0.19	1	0.11	0.07	1	0.13	0.11	0.18	0.12	0.12	1	0.06
fig|1238668.3.peg.1825|C984_01733|VBIBruAbo259456_1825|_hypothetical_protein_Brucella_abortus_F3/01-300_|	0.12	0.09	0.07	0.14	0.28	0.07	0.07	0.29	0.08	0.07	1	0.13	0.06	1	1	1	0.29	1	1	1	1	1	0.11	1	0.14	1	1	0.17	1	0.3	0.12	0.12	0.12	1	0.29	0.1	1	0.19	1	0.11	0.07	1	0.11	0.1	0.18	0.12	0.11	1	0.07
fig|1328341.3.peg.1847|L255_01757|VBIBruAbo291232_1847|_hypothetical_protein_Brucella_abortus_80-1399_|	0.13	0.09	0.08	0.12	0.27	0.07	0.08	0.25	0.08	0.08	1	0.13	0.07	1	1	1	0.28	1	1	1	1	1	0.14	1	0.12	1	1	0.19	1	0.32	0.13	0.11	0.15	1	0.26	0.11	1	0.21	1	0.12	0.08	1	0.1	0.09	0.19	0.12	0.12	1	0.09
fig|29461.12.peg.1281|DO76_3059|_hypothetical_protein_Brucella_suis_strain_BSP_|	0.35	1	1	0.06	0.29	1	1	0.31	1	1	0.07	0.04	1	0.05	0.06	0.06	1	0.06	0.04	0.07	0.06	0.34	0.05	0.27	0.06	0.06	0.07	0.23	0.04	1	0.06	0.06	0.06	0.04	0.33	0.35	0.29	0.21	0.06	0.36	1	0.04	0.37	0.35	0.22	1	1	0.06	1
fig|1328360.3.peg.2141|L274_02049|VBIBruAbo294354_2141|_Outer_membrane_protein_Brucella_abortus_B10-0973_|	0	0.02	0.01	1	1	0.01	0.01	0.01	0.01	0.01	0.13	1	0.01	0.12	0.12	0.13	0.1	0.12	0.12	0.13	0.12	0.03	1	0.07	1	0.12	0.11	0.01	0.12	0.1	1	1	1	0.13	0.01	0	0.06	0.01	0.13	0	0.01	0.13	0	0	0.01	0	0	0.12	0.01
fig|1328350.3.peg.1858|L264_01759|VBIBruAbo292885_1858|_hypothetical_protein_Brucella_abortus_90-0742_|	0.11	0.09	0.07	0.12	0.28	0.06	0.09	0.25	0.08	0.06	1	0.13	0.07	1	1	1	0.28	1	1	1	1	1	0.13	1	0.13	1	1	0.2	1	0.32	0.12	0.11	0.14	1	0.25	0.1	1	0.19	1	0.13	0.07	1	0.09	0.09	0.19	0.13	0.11	1	0.09
fig|235.38.peg.1571|AKO54_06990|_Outer_membrane_protein_Brucella_abortus_strain_5586_|	0	0.01	0.01	1	1	0.01	0.01	0.01	0.01	0.01	0.11	1	0.02	0.12	0.12	0.13	0.07	0.11	0.13	0.12	0.12	0.04	1	0.07	1	0.13	0.12	0.01	0.13	0.07	1	1	1	0.11	0.01	0	0.07	0	0.11	0	0.02	0.12	0	0	0.01	0	0	0.13	0.01
fig|1328347.3.peg.2131|L261_02034|VBIBruAbo288767_2131|_Outer_membrane_protein_Brucella_abortus_87-2211_|	0	0.01	0.01	1	1	0.01	0.01	0.01	0.01	0.01	0.11	1	0.02	0.12	0.12	0.13	0.07	0.11	0.13	0.12	0.12	0.04	1	0.07	1	0.13	0.12	0.01	0.13	0.07	1	1	1	0.11	0.01	0	0.07	0	0.11	0	0.02	0.12	0	0	0.01	0	0	0.13	0.01
fig|204722.22.peg.1761|DK66_653|_Outer_membrane_protein_Brucella_suis_1330_|	0.12	0.32	0.33	1	1	0.32	0.33	0.31	0.34	0.32	1	1	0.33	1	1	1	1	1	1	1	1	1	1	1	1	1	1	0.2	1	1	1	1	1	1	0.27	0.13	1	0.18	1	0.12	0.33	1	0.1	0.13	0.18	0.07	0.07	1	0.31
fig|1293919.3.peg.1847|H718_01761|VBIBruOvi279086_1847|_hypothetical_protein_Brucella_ovis_IntaBari-2008-114-542_|	0.25	0.3	0.31	0.12	1	0.32	0.29	1	0.3	0.29	1	0.12	0.31	1	1	1	1	1	1	1	1	1	0.12	1	0.11	1	1	1	1	1	0.12	0.12	0.1	1	1	0.27	1	1	1	0.26	0.32	1	0.28	0.27	1	0.2	0.2	1	0.3
fig|29461.8.peg.1353|DO77_2373|_Outer_membrane_protein_Brucella_suis_strain_BSQ_|	1	1	1	0.01	0.12	1	1	1	1	1	0.07	0.02	1	0.08	0.07	0.07	1	0.07	0.07	0.07	0.08	1	0.01	1	0.02	0.06	0.07	1	0.08	1	0.01	0.01	0.01	0.07	1	1	1	1	0.07	1	1	0.08	1	1	1	1	1	0.07	1
fig|1341674.3.peg.1852|P050_01759|VBIBruAbo317584_1852|_hypothetical_protein_Brucella_abortus_90-12178_|	0.1	0.08	0.08	0.12	0.28	0.09	0.08	0.26	0.09	0.06	1	0.13	0.09	1	1	1	0.3	1	1	1	1	1	0.12	1	0.13	1	1	0.2	1	0.29	0.12	0.14	0.12	1	0.26	0.12	1	0.2	1	0.1	0.08	1	0.1	0.11	0.2	0.12	0.12	1	0.08
fig|1388745.3.peg.2763|P052_02645|VBIBruMel312022_2763|_hypothetical_protein_Brucella_melitensis_02-7258_|	0.28	0.31	0.32	0.12	1	0.29	0.3	1	0.29	0.31	1	0.12	0.31	1	1	1	1	1	1	1	1	1	0.12	1	0.11	1	1	1	1	1	0.1	0.1	0.12	1	1	0.26	1	1	1	0.28	0.32	1	0.28	0.27	1	0.21	0.21	1	0.31
fig|1328352.3.peg.1858|L266_01765|VBIBruAbo293250_1858|_hypothetical_protein_Brucella_abortus_90-0737_|	0.12	0.09	0.08	0.13	0.28	0.07	0.08	0.26	0.08	0.07	1	0.13	0.07	1	1	1	0.29	1	1	1	1	1	0.13	1	0.13	1	1	0.19	1	0.32	0.13	0.11	0.14	1	0.26	0.11	1	0.2	1	0.12	0.07	1	0.1	0.09	0.19	0.13	0.11	1	0.09
fig|235.19.peg.55|DM30_00275|_Outer_membrane_protein_Brucella_abortus_strain_ZW053_|	1	1	1	0.01	0.12	1	1	1	1	1	0.07	0.01	1	0.07	0.08	0.06	1	0.07	0.08	0.07	0.07	1	0.01	1	0.01	0.08	0.07	1	0.07	1	0.02	0.01	0.01	0.07	1	1	1	1	0.07	1	1	0.08	1	1	1	1	1	0.06	1
fig|1328356.3.peg.74|L270_00068|VBIBruAbo294467_0074|_Outer_membrane_protein_Brucella_abortus_01-0585_|	0	0.01	0.01	1	1	0.01	0.01	0.01	0.01	0.01	0.13	1	0.01	0.12	0.12	0.13	0.1	0.12	0.11	0.13	0.12	0.03	1	0.07	1	0.12	0.11	0.01	0.12	0.1	1	1	1	0.14	0.01	0	0.06	0.01	0.13	0	0.01	0.13	0	0	0.01	0	0	0.11	0.01
fig|235.34.peg.2881|AKO50_13080|_hypothetical_protein_Brucella_abortus_strain_12183_|	0.23	1	1	0.13	1	1	1	0.24	1	1	0.12	0.13	1	0.13	0.13	0.12	1	0.11	0.12	0.13	0.12	0.3	0.13	0.31	0.13	0.12	0.12	0.17	0.11	1	0.13	0.14	0.12	0.12	0.24	0.22	0.32	0.19	0.12	0.24	1	0.12	0.22	0.21	0.16	0.27	0.25	0.13	1
fig|262698.4.peg.77|BruAb1_0072|VBIBruAbo15061_0077|_Outer_membrane_protein_Brucella_abortus_bv._1_str._9-941_|	0	0.01	0.02	1	1	0.01	0.01	0.01	0.01	0.01	0.12	1	0.02	0.12	0.14	0.11	0.07	0.13	0.12	0.12	0.13	0.04	1	0.06	1	0.12	0.13	0	0.1	0.07	1	1	1	0.12	0.01	0	0.07	0.01	0.13	0	0.01	0.1	0	0	0.01	0	0	0.12	0.01
fig|235.14.peg.2947|DK52_1636|_Outer_membrane_protein_Brucella_abortus_strain_BEU_|	1	1	1	0.02	0.13	1	1	1	1	1	0.08	0.02	1	0.07	0.07	0.07	1	0.08	0.07	0.08	0.07	1	0.02	1	0.01	0.07	0.08	1	0.07	1	0.02	0.01	0.01	0.08	1	1	1	1	0.07	1	1	0.07	1	1	1	1	1	0.07	1
fig|1328343.3.peg.74|L257_00068|VBIBruAbo289150_0074|_Outer_membrane_protein_Brucella_abortus_82-3893_|	1	1	1	0.04	0.39	1	1	1	1	1	1	0.04	1	1	1	1	1	1	1	1	1	1	0.04	1	0.04	1	1	1	1	1	0.04	0.04	0.03	1	1	1	1	1	1	1	1	1	1	1	1	1	1	1	1
fig|1341673.3.peg.2814|P042_02682|VBIBruAbo315383_2814|_Outer_membrane_protein_Brucella_abortus_89-2646-1238_|	0	0.01	0.01	1	1	0.01	0.01	0.01	0.01	0.01	0.12	1	0.01	0.12	0.12	0.14	0.06	0.13	0.13	0.12	0.13	0.04	1	0.07	1	0.12	0.12	0.01	0.14	0.07	1	1	1	0.13	0.01	0	0.07	0.01	0.13	0	0.01	0.14	0	0	0.01	0	0	0.13	0.01
fig|35802.105.peg.258|VBIBruAbo299190_0258|_Outer_membrane_protein_Brucella_abortus_bv._1_str._02-0204_|	1	1	1	0.04	0.19	1	1	1	1	1	1	0.03	1	1	1	1	0.23	1	1	1	1	1	0.04	0.42	0.04	1	1	1	1	0.23	0.04	0.03	0.03	1	1	1	0.41	1	1	1	1	1	1	1	1	1	1	1	1
fig|35802.90.peg.2750|VBIBruAbo288610_2750|_hypothetical_protein_Brucella_abortus_bv._1_str._B93-1191_|	0.1	0.08	0.07	0.13	0.27	0.08	0.08	0.28	0.07	0.09	1	0.11	0.09	1	1	1	0.29	1	1	1	1	1	0.14	1	0.13	1	1	0.21	1	0.32	0.12	0.13	0.13	1	0.28	0.11	1	0.21	1	0.12	0.09	1	0.1	0.1	0.2	0.12	0.12	1	0.07
fig|359391.11.peg.1493|DK47_1577|_Outer_membrane_protein_Brucella_abortus_2308_|	1	1	1	0.01	0.13	1	1	1	1	1	0.07	0.01	1	0.07	0.07	0.07	1	0.07	0.07	0.08	0.06	1	0.01	1	0.02	0.07	0.07	1	0.07	1	0.01	0.01	0.01	0.07	1	1	1	1	0.07	1	1	0.07	1	1	1	1	1	0.07	1
fig|444178.3.peg.1344|BOV_0071|VBIBruOvi136990_1344|_Outer_membrane_protein_Brucella_ovis_ATCC_25840_|	1	0.08	0.08	0.03	0.24	0.09	0.09	1	0.09	0.09	0.19	0.04	0.1	0.19	0.2	0.21	1	0.2	0.18	0.19	0.2	1	0.03	1	0.03	0.19	0.18	1	0.2	1	0.03	0.04	0.04	0.17	1	1	1	1	0.19	1	0.07	0.21	1	1	1	1	1	0.2	0.09
fig|483179.4.peg.1879|BCAN_A1884|VBIBruCan25663_1879|_hypothetical_protein_Brucella_canis_ATCC_23365_|	0.35	1	1	0.06	0.33	1	1	0.32	1	1	0.04	0.07	1	0.06	0.06	0.06	1	0.07	0.06	0.04	0.05	0.32	0.06	0.27	0.05	0.04	0.04	0.24	0.07	1	0.07	0.05	0.05	0.06	0.32	0.37	0.29	0.25	0.04	0.38	1	0.06	0.37	0.35	0.24	1	1	0.04	1
fig|430066.4.peg.3129|BAbS19_I17340|VBIBruAbo38055_3129|_hypothetical_protein_Brucella_abortus_S19_|	0.34	1	1	0.04	0.2	1	1	1	1	1	0.06	0.04	1	0.06	0.07	0.06	1	0.06	0.06	0.04	0.06	1	0.02	1	0.04	0.06	0.06	1	0.05	1	0.04	0.02	0.04	0.06	1	0.3	1	1	0.05	0.35	1	0.06	0.35	0.35	1	0.32	0.31	0.05	1
fig|430066.4.peg.1276|BAbS19_I00660|VBIBruAbo38055_1276|_Outer_membrane_protein_Brucella_abortus_S19_|	1	1	1	0.01	0.11	1	1	1	1	1	0.08	0.01	1	0.07	0.08	0.07	1	0.08	0.06	0.07	0.08	1	0.01	1	0.01	0.07	0.07	1	0.07	1	0.02	0.01	0.02	0.07	1	1	1	1	0.07	1	1	0.08	1	1	1	1	1	0.07	1
fig|520450.3.peg.151|BADG_00383|VBIBruAbo60950_0151|_Outer_membrane_protein_Brucella_abortus_bv._2_str._86/8/59_|	1	1	1	0.01	0.09	1	1	0.17	1	1	0.06	0.01	1	0.05	0.07	0.05	1	0.06	0.05	0.06	0.05	1	0.01	0.32	0.01	0.06	0.06	0.12	0.06	1	0.01	0.01	0.01	0.05	0.15	1	0.29	0.12	0.07	1	1	0.07	1	1	0.13	1	1	0.06	1
fig|520455.3.peg.3185|BARG_02238|VBIBruAbo122389_3185|_Outer_membrane_protein_Brucella_abortus_bv._9_str._C68_|	1	1	1	0.01	0.09	1	1	0.15	1	1	0.05	0.01	1	0.06	0.06	0.05	1	0.06	0.05	0.06	0.07	1	0.01	0.32	0.01	0.05	0.05	0.13	0.07	1	0.01	0.01	0.01	0.05	0.15	1	0.3	0.12	0.06	1	1	0.05	1	1	0.12	1	1	0.06	1
fig|520454.3.peg.2177|BAAG_02271|VBIBruAbo118911_2177|_Outer_membrane_protein_Brucella_abortus_bv._6_str._870_|	1	1	1	0.01	0.09	1	1	0.15	1	1	0.06	0.01	1	0.05	0.06	0.06	1	0.05	0.07	0.06	0.06	1	0.01	0.28	0.01	0.07	0.06	0.12	0.05	1	0.01	0.01	0.01	0.08	0.15	1	0.3	0.12	0.06	1	1	0.05	1	1	0.14	1	1	0.05	1
fig|483179.4.peg.77|BCAN_A0073|VBIBruCan25663_0077|_Outer_membrane_protein_Brucella_canis_ATCC_23365_|	1	1	1	0.01	0.12	1	1	1	1	1	0.07	0.02	1	0.07	0.07	0.08	1	0.07	0.08	0.06	0.07	1	0.01	1	0.01	0.08	0.07	1	0.07	1	0.02	0.01	0.01	0.08	1	1	1	1	0.07	1	1	0.07	1	1	1	1	1	0.08	1
fig|520455.3.peg.2763|BARG_03172|VBIBruAbo122389_2763|_hypothetical_protein_Brucella_abortus_bv._9_str._C68_|	0.33	1	1	0.03	0.22	1	1	1	1	1	0.07	0.04	1	0.05	0.06	0.05	1	0.06	0.06	0.06	0.06	1	0.04	1	0.03	0.06	0.06	1	0.06	1	0.05	0.04	0.03	0.06	1	0.32	1	1	0.06	0.31	1	0.06	0.34	0.33	1	0.32	0.33	0.05	1
fig|520450.7.peg.1876|DK55_1792|_hypothetical_protein_Brucella_abortus_bv._2_str._86/8/59_|	0.24	1	1	0.14	1	1	1	0.25	1	1	0.12	0.11	1	0.11	0.12	0.13	1	0.12	0.12	0.11	0.13	0.32	0.12	0.31	0.12	0.12	0.13	0.2	0.12	1	0.12	0.14	0.14	0.13	0.24	0.24	0.3	0.19	0.13	0.21	1	0.12	0.24	0.23	0.18	0.29	0.27	0.12	1
fig|520449.3.peg.2085|Bru83_010100009858|VBIBruSp75385_2085|_hypothetical_protein_Brucella_sp._83/13_|	0.27	1	1	0.06	1	1	1	0.29	1	1	0.06	0.07	1	0.06	0.04	0.06	1	0.07	0.05	0.06	0.06	0.27	0.08	0.24	0.06	0.06	0.06	0.2	0.05	1	0.07	0.07	0.07	0.06	0.27	0.29	0.23	0.21	0.06	0.28	1	0.05	0.29	0.27	0.21	0.37	0.37	0.05	1
fig|520457.3.peg.1252|BAQG_00383|VBIBruCet113143_1252|_Outer_membrane_protein_Brucella_ceti_B1/94_|	1	1	1	0.01	0.15	1	1	1	1	1	0.07	0.01	1	0.07	0.07	0.07	1	0.08	0.07	0.08	0.06	1	0.01	1	0.02	0.07	0.08	1	0.06	1	0.01	0.02	0.01	0.07	1	1	1	1	0.07	1	1	0.08	1	1	1	1	1	0.07	1
fig|520448.3.peg.260|BAZG_00382|VBIBruSp103899_0260|_Outer_membrane_protein_Brucella_sp._NVSL_07-0026_|	1	1	1	0.01	0.14	1	1	1	1	1	0.07	0.01	1	0.07	0.07	0.07	1	0.07	0.07	0.08	0.06	1	0.01	1	0.02	0.07	0.07	1	0.07	1	0.02	0.01	0.01	0.07	1	1	1	1	0.07	1	1	0.07	1	1	1	1	1	0.07	1
fig|520454.6.peg.1865|DO74_1792|_Outer_membrane_protein_Brucella_abortus_bv._6_str._870_|	0	0.02	0.01	1	1	0.01	0.01	0.01	0.01	0.01	0.13	1	0.01	0.12	0.12	0.12	0.09	0.14	0.1	0.13	0.12	0.03	1	0.07	1	0.1	0.13	0	0.12	0.09	1	1	1	0.14	0.01	0	0.07	0.01	0.14	0	0.01	0.12	0	0	0.01	0	0	0.12	0.01
fig|520458.3.peg.3374|BcetM4_010100016194|VBIBruCet48569_3374|_hypothetical_protein_Brucella_ceti_M490/95/1_|	1	1	1	0	0.03	1	1	1	1	1	0.14	0	1	0.13	0.13	0.13	1	0.12	0.13	0.12	0.13	1	0	1	0	0.13	0.13	1	0.13	1	0	0	0	0.13	1	1	1	1	0.12	1	1	0.14	1	1	1	1	1	0.11	1
fig|520452.3.peg.2021|BABG_02267|VBIBruAbo93713_2021|_Outer_membrane_protein_Brucella_abortus_bv._4_str._292_|	1	1	1	0.01	0.09	1	1	0.16	1	1	0.06	0.01	1	0.06	0.06	0.05	1	0.07	0.06	0.06	0.05	1	0.01	0.28	0.01	0.06	0.06	0.13	0.06	1	0.01	0.01	0.01	0.06	0.17	1	0.34	0.13	0.05	1	1	0.05	1	1	0.13	1	1	0.07	1
fig|520456.3.peg.1222|BANG_00377|VBIBruNeo114381_1222|_Outer_membrane_protein_Brucella_neotomae_5K33_|	1	1	1	0.01	0.07	1	1	1	1	1	0.19	0.01	1	0.19	0.2	0.18	1	0.18	0.18	0.17	0.18	1	0.01	1	0	0.2	0.18	1	0.18	1	0.01	0	0.01	0.2	1	1	1	1	0.2	1	1	0.19	1	1	1	1	1	0.18	1
fig|520456.3.peg.3425|BANG_03197|VBIBruNeo114381_3425|_hypothetical_protein_Brucella_neotomae_5K33_|	0.02	0.12	0.11	1	1	0.11	0.11	0.1	0.12	0.11	0.3	1	0.11	0.27	0.29	0.26	1	0.29	0.3	0.28	0.28	0.2	1	0.27	1	0.3	0.28	0.06	0.25	1	1	1	1	0.29	0.11	0.03	0.28	0.05	0.27	0.02	0.11	0.27	0.02	0.02	0.06	0.03	0.03	0.28	0.1
fig|520466.3.peg.1518|Bmelb3E_010100007840|VBIBruMel115656_1518|_Outer_membrane_protein_Brucella_melitensis_bv._3_str._Ether_|	1	1	1	0	0.03	1	1	1	1	1	0.13	0	1	0.11	0.1	0.08	1	0.11	0.12	0.13	0.11	1	0	1	0	0.12	0.12	1	0.12	1	0	0	0	0.13	1	1	1	1	0.1	1	1	0.11	1	1	1	1	1	0.1	1
fig|520465.6.peg.1368|DK61_1308|_Outer_membrane_protein_Brucella_melitensis_bv._2_str._63/9_|	1	1	1	0	0.02	1	1	1	1	1	0.09	0	1	0.11	0.13	0.11	1	0.1	0.09	0.09	0.12	1	0	1	0	0.1	0.08	1	0.11	1	0	0	0	0.09	1	1	1	1	0.12	1	1	0.11	1	1	1	1	1	0.13	1
fig|546272.3.peg.79|VBIBruMel14466_0079|_Outer_membrane_protein_Brucella_melitensis_ATCC_23457_|	1	1	1	0	0.03	1	1	1	1	1	0.12	0	1	0.09	0.09	0.12	1	0.11	0.12	0.11	0.1	1	0	1	0	0.13	0.11	1	0.1	1	0	0	0	0.11	1	1	1	1	0.1	1	1	0.09	1	1	1	1	1	0.09	1
fig|520458.3.peg.1355|BcetM4_010100007803|VBIBruCet48569_1355|_Outer_membrane_protein_Brucella_ceti_M490/95/1_|	1	1	1	0.01	0.15	1	1	1	1	1	0.15	0.01	1	0.15	0.13	0.15	1	0.15	0.15	0.14	0.14	1	0.01	1	0.01	0.15	0.14	1	0.15	1	0.01	0.01	0.01	0.14	1	1	1	1	0.15	1	1	0.14	1	1	1	1	1	0.15	1
fig|520464.3.peg.2793|Bmelb1R_010100013189|VBIBruMel106018_2793|_hypothetical_protein_Brucella_melitensis_bv._1_str._Rev.1_|	0.02	0.12	0.11	1	1	0.12	0.12	0.12	0.12	0.12	0.28	1	0.11	0.28	0.26	0.29	1	0.29	0.29	0.27	0.27	0.2	1	0.27	1	0.28	0.28	0.05	0.3	1	1	1	1	0.29	0.1	0.02	0.23	0.05	0.3	0.03	0.11	0.28	0.03	0.02	0.05	0.02	0.03	0.27	0.13
fig|568815.3.peg.1283|BMI_I75|VBIBruMic92249_1283|_Outer_membrane_protein_Brucella_microti_CCM_4915_|	1	1	1	0.01	0.12	1	1	1	1	1	0.06	0.01	1	0.08	0.07	0.07	1	0.07	0.07	0.07	0.08	1	0.01	1	0.02	0.07	0.07	1	0.08	1	0.01	0.02	0.01	0.07	1	1	1	1	0.08	1	1	0.07	1	1	1	1	1	0.07	1
fig|595497.3.peg.2274|BCETI_6000209|VBIBruCet28239_2274|_hypothetical_protein_Brucella_ceti_str._Cudo_|	1	1	1	0	0.03	1	1	1	1	1	0.13	0	1	0.11	0.14	0.11	1	0.13	0.12	0.13	0.11	1	0	1	0	0.12	0.13	1	0.11	1	0	0	0	0.13	1	1	1	1	0.12	1	1	0.13	1	1	1	1	1	0.12	1
fig|520488.3.peg.3372|BAVG_3032|VBIBruSui38587_3372|_hypothetical_protein_Brucella_suis_bv._4_str._40_|	0.35	1	1	0.04	0.34	1	1	0.32	1	1	0.06	0.05	1	0.06	0.04	0.04	1	0.05	0.06	0.06	0.04	0.35	0.05	0.27	0.06	0.06	0.06	0.22	0.07	1	0.04	0.06	0.06	0.06	0.34	0.34	0.28	0.24	0.06	0.37	1	0.07	0.34	0.36	0.24	1	1	0.06	1
fig|644332.7.peg.258|VBIBruAbo299223_0258|_Outer_membrane_protein_Brucella_abortus_bv._2_str._02-0041_|	1	1	1	0.03	0.18	1	1	1	1	1	1	0.05	1	1	1	1	0.23	1	1	1	1	1	0.03	0.43	0.04	1	1	1	1	0.2	0.03	0.04	0.04	1	1	1	0.41	1	1	1	1	1	1	1	1	1	1	1	1
fig|520487.6.peg.132|DK67_121|_Outer_membrane_protein_Brucella_suis_bv._3_str._686_|	0.13	0.34	0.33	1	1	0.32	0.33	0.28	0.33	0.32	1	1	0.33	1	1	1	1	1	1	1	1	1	1	1	1	1	1	0.2	1	1	1	1	1	1	0.3	0.13	1	0.16	1	0.12	0.32	1	0.12	0.13	0.16	0.07	0.07	1	0.33
fig|645170.29.peg.65|BSSP1_I0067|_Outer_membrane_protein_Brucella_suis_bv._2_strain_Bs143CITA_|	1	1	1	0.02	0.1	1	1	1	1	1	0.08	0.01	1	0.08	0.06	0.07	1	0.08	0.07	0.07	0.07	1	0.02	1	0.01	0.07	0.07	1	0.08	1	0.01	0.01	0.01	0.07	1	1	1	1	0.08	1	1	0.06	1	1	1	1	1	0.08	1
fig|645170.28.peg.3201|BSPT2_II1281|_hypothetical_protein_Brucella_suis_bv._2_strain_PT09172_|	1	1	1	0	0.03	1	1	1	1	1	0.14	0	1	0.12	0.12	0.13	1	0.12	0.12	0.13	0.13	1	0	1	0	0.12	0.12	1	0.14	1	0	0	0	0.13	1	1	1	1	0.12	1	1	0.13	1	1	1	1	1	0.11	1
fig|568815.3.peg.3067|BMI_I1862|VBIBruMic92249_3067|_hypothetical_protein_Brucella_microti_CCM_4915_|	1	1	1	0	0.03	1	1	1	1	1	0.14	0	1	0.13	0.13	0.13	1	0.12	0.13	0.13	0.13	1	0	1	0	0.13	0.12	1	0.13	1	0	0	0	0.13	1	1	1	1	0.12	1	1	0.14	1	1	1	1	1	0.11	1
fig|644346.5.peg.1688|VBIBruSui288624_1688|_Outer_membrane_protein_Brucella_suis_bv._1_str._B10-1082_|	1	1	1	0.01	0.12	1	1	1	1	1	0.06	0.01	1	0.08	0.07	0.07	1	0.07	0.07	0.07	0.08	1	0.01	1	0.02	0.07	0.07	1	0.08	1	0.01	0.02	0.01	0.07	1	1	1	1	0.08	1	1	0.07	1	1	1	1	1	0.07	1
fig|575591.3.peg.2425|BAUG_2148|VBIBruAbo97623_2425|_Outer_membrane_protein_Brucella_abortus_NCTC_8038_|	1	1	1	0.01	0.09	1	1	0.17	1	1	0.06	0.01	1	0.06	0.05	0.06	1	0.07	0.05	0.05	0.05	1	0.01	0.27	0.01	0.05	0.06	0.12	0.06	1	0.01	0.01	0.01	0.05	0.17	1	0.31	0.12	0.06	1	1	0.05	1	1	0.12	1	1	0.06	1
fig|645170.30.peg.65|BSSP2_I0067|_Outer_membrane_protein_Brucella_suis_bv._2_strain_Bs364CITA_|	1	1	1	0.01	0.11	1	1	1	1	1	0.08	0.01	1	0.07	0.08	0.07	1	0.08	0.06	0.07	0.08	1	0.01	1	0.01	0.07	0.07	1	0.07	1	0.02	0.01	0.02	0.06	1	1	1	1	0.07	1	1	0.07	1	1	1	1	1	0.07	1
fig|575591.3.peg.3226|BAUG_2847|VBIBruAbo97623_3226|_hypothetical_protein_Brucella_abortus_NCTC_8038_|	0.32	1	1	0.04	0.24	1	1	1	1	1	0.06	0.04	1	0.05	0.06	0.04	1	0.06	0.06	0.05	0.07	1	0.04	1	0.04	0.06	0.06	1	0.07	1	0.04	0.05	0.04	0.06	1	0.31	1	1	0.07	0.36	1	0.05	0.33	0.33	1	0.3	0.32	0.06	1
fig|644335.12.peg.1405|VBIBruAbo299226_1405|_Outer_membrane_protein_Brucella_abortus_bv._4_str._12-0332S2_|	1	1	1	0.01	0.12	1	1	1	1	1	0.08	0.01	1	0.07	0.08	0.07	1	0.08	0.06	0.07	0.08	1	0.01	1	0.01	0.07	0.07	1	0.07	1	0.01	0.01	0.02	0.06	1	1	1	1	0.07	1	1	0.08	1	1	1	1	1	0.07	1
fig|520465.6.peg.1778|DK61_1702|_hypothetical_protein_Brucella_melitensis_bv._2_str._63/9_|	0.02	0.12	0.11	1	1	0.11	0.12	0.1	0.12	0.11	0.27	1	0.11	0.27	0.3	0.26	1	0.27	0.3	0.28	0.28	0.19	1	0.27	1	0.3	0.28	0.06	0.27	1	1	1	1	0.27	0.12	0.03	0.27	0.06	0.26	0.02	0.11	0.28	0.01	0.02	0.05	0.04	0.03	0.29	0.11
fig|645170.29.peg.3196|BSSP1_II1287|_hypothetical_protein_Brucella_suis_bv._2_strain_Bs143CITA_|	1	1	1	0	0.03	1	1	1	1	1	0.13	0	1	0.12	0.13	0.12	1	0.13	0.12	0.13	0.12	1	0	1	0	0.12	0.13	1	0.12	1	0	0	0	0.14	1	1	1	1	0.11	1	1	0.13	1	1	1	1	1	0.11	1
fig|520459.3.peg.1541|BAIG_01652|VBIBruCet111375_1541|_Outer_membrane_protein_Brucella_ceti_M644/93/1_|	1	1	1	0.01	0.13	1	1	1	1	1	0.07	0.01	1	0.07	0.07	0.07	1	0.07	0.08	0.07	0.07	1	0.02	1	0.01	0.08	0.06	1	0.07	1	0.01	0.01	0.01	0.07	1	1	1	1	0.08	1	1	0.07	1	1	1	1	1	0.08	1
fig|359391.4.peg.73|BAB1_0069|VBIBruMel86222_0073|_Outer_membrane_protein_Brucella_melitensis_biovar_Abortus_2308_|	0	0.02	0.01	1	1	0.01	0.01	0.01	0.01	0.01	0.12	1	0.01	0.12	0.12	0.12	0.09	0.14	0.1	0.13	0.12	0.03	1	0.07	1	0.12	0.12	0	0.12	0.09	1	1	1	0.14	0.01	0	0.06	0.01	0.14	0	0.01	0.12	0	0	0.01	0	0	0.12	0.01
fig|520489.3.peg.1497|Bsuib55_010100008514|VBIBruSui73489_1497|_Outer_membrane_protein_Brucella_suis_bv._5_str._513_|	1	1	1	0.01	0.13	1	1	1	1	1	0.15	0.01	1	0.14	0.15	0.14	1	0.13	0.15	0.14	0.15	1	0.01	1	0.01	0.14	0.13	1	0.15	1	0.01	0.01	0.01	0.14	1	1	1	1	0.13	1	1	0.15	1	1	1	1	1	0.15	1
fig|981386.3.peg.992|BF3285c1_0946|_Outer_membrane_protein_Brucella_sp._F60_|	1	1	1	0.08	1	1	1	1	1	1	0.27	0.07	1	0.3	0.29	0.29	1	0.28	0.31	0.3	0.3	1	0.07	1	0.08	0.29	0.31	1	0.29	1	0.07	0.08	0.07	0.31	1	1	1	1	0.28	1	1	0.29	1	1	1	1	1	0.3	1
fig|359391.4.peg.1925|BAB1_1854|VBIBruMel86222_1925|_hypothetical_protein_Brucella_melitensis_biovar_Abortus_2308_|	0.37	1	1	0.04	0.23	1	1	1	1	1	0.06	0.02	1	0.06	0.06	0.05	1	0.06	0.05	0.06	0.07	1	0.04	1	0.04	0.06	0.06	1	0.05	1	0.03	0.04	0.04	0.06	1	0.32	1	1	0.05	0.34	1	0.06	0.35	0.31	1	0.34	0.32	0.06	1
fig|437701.3.peg.1399|BruF5_010100006692|VBIBruSp65954_1399|_hypothetical_protein_Brucella_sp._F5/99_|	1	1	1	0	0.04	1	1	1	1	1	0.11	0	1	0.13	0.12	0.14	1	0.11	0.13	0.12	0.13	1	0	1	0	0.12	0.12	1	0.14	1	0	0	0	0.13	1	1	1	1	0.13	1	1	0.11	1	1	1	1	1	0.12	1
fig|36855.4.peg.1925|DK60_1836|_hypothetical_protein_Brucella_canis_strain_RM6/66_|	0.35	1	1	0.06	0.32	1	1	0.32	1	1	0.04	0.06	1	0.07	0.06	0.05	1	0.07	0.05	0.04	0.05	0.33	0.06	0.27	0.05	0.05	0.04	0.24	0.06	1	0.06	0.05	0.05	0.06	0.31	0.37	0.28	0.25	0.04	0.37	1	0.06	0.37	0.35	0.24	1	1	0.05	1
fig|36855.4.peg.192|DK60_181|_Outer_membrane_protein_Brucella_canis_strain_RM6/66_|	1	1	1	0.01	0.12	1	1	1	1	1	0.08	0.01	1	0.07	0.08	0.07	1	0.07	0.07	0.08	0.07	1	0.01	1	0.01	0.08	0.07	1	0.07	1	0.02	0.01	0.02	0.06	1	1	1	1	0.07	1	1	0.08	1	1	1	1	1	0.07	1
fig|470137.4.peg.1397|VBIBruSui83806_1397|_hypothetical_protein_Brucella_suis_ATCC_23445_|	1	1	1	0	0.03	1	1	1	1	1	0.12	0	1	0.13	0.11	0.13	1	0.12	0.13	0.12	0.13	1	0	1	0	0.13	0.12	1	0.13	1	0	0	0	0.11	1	1	1	1	0.13	1	1	0.11	1	1	1	1	1	0.14	1
fig|520451.3.peg.2058|BACG_02293|VBIBruAbo20544_2058|_Outer_membrane_protein_Brucella_abortus_bv._3_str._Tulya_|	1	1	1	0.01	0.09	1	1	0.16	1	1	0.07	0.01	1	0.06	0.05	0.06	1	0.06	0.05	0.07	0.06	1	0.01	0.32	0.01	0.05	0.06	0.12	0.05	1	0.01	0.01	0.01	0.05	0.16	1	0.3	0.11	0.06	1	1	0.05	1	1	0.12	1	1	0.06	1
fig|520450.7.peg.96|DK55_90|_Outer_membrane_protein_Brucella_abortus_bv._2_str._86/8/59_|	0	0.01	0.01	1	1	0.02	0.01	0.01	0.01	0.01	0.13	1	0.01	0.13	0.12	0.12	0.06	0.12	0.12	0.14	0.11	0.04	1	0.07	1	0.12	0.14	0	0.13	0.06	1	1	1	0.11	0.01	0	0.07	0	0.12	0	0.01	0.13	0	0	0	0	0	0.13	0.01
fig|36855.3.peg.1796|_hypothetical_protein_Brucella_canis_strain_SVA13_|	0.37	1	1	0.06	0.31	1	1	0.33	1	1	0.05	0.06	1	0.06	0.07	0.06	1	0.03	0.05	0.05	0.06	0.35	0.05	0.26	0.05	0.06	0.06	0.23	0.05	1	0.05	0.05	0.06	0.06	0.32	0.35	0.24	0.24	0.06	0.36	1	0.06	0.36	0.35	0.25	1	1	0.06	1
fig|437701.3.peg.3169|BruF5_010100015098|VBIBruSp65954_3169|_Outer_membrane_protein_Brucella_sp._F5/99_|	1	1	1	0	0.06	1	1	1	1	1	0.2	0	1	0.2	0.18	0.18	1	0.17	0.16	0.18	0.18	1	0	1	0	0.18	0.18	1	0.18	1	0	0.01	0	0.21	1	1	1	1	0.19	1	1	0.19	1	1	1	1	1	0.17	1
fig|444178.3.peg.3207|VBIBruOvi136990_3207|_hypothetical_protein_Brucella_ovis_ATCC_25840_|	0.35	1	1	0.04	0.24	1	1	1	1	1	0.06	0.03	1	0.06	0.06	0.06	1	0.05	0.05	0.06	0.07	1	0.04	1	0.04	0.05	0.05	1	0.06	1	0.04	0.04	0.05	0.05	1	0.36	1	1	0.06	0.35	1	0.06	0.33	0.32	1	0.35	0.3	0.06	1
fig|520449.3.peg.4|Bru83_010100001888|VBIBruSp75385_0004|_Outer_membrane_protein_Brucella_sp._83/13_|	1	1	1	0.01	0.1	1	1	0.17	1	1	0.09	0.01	1	0.08	0.07	0.09	1	0.08	0.08	0.08	0.08	1	0.01	0.28	0.01	0.08	0.09	0.12	0.08	1	0.01	0.01	0.01	0.09	0.16	1	0.32	0.13	0.08	1	1	0.08	1	1	0.12	1	1	0.09	1
fig|520454.6.peg.97|DO74_96|_hypothetical_protein_Brucella_abortus_bv._6_str._870_|	0.21	1	1	0.12	1	1	1	0.26	1	1	0.13	0.13	1	0.12	0.11	0.12	1	0.13	0.12	0.12	0.11	0.33	0.14	0.31	0.11	0.12	0.12	0.18	0.13	1	0.11	0.13	0.13	0.13	0.24	0.18	0.31	0.17	0.11	0.22	1	0.12	0.21	0.24	0.2	0.26	0.29	0.12	1
fig|520457.3.peg.3373|BAQG_03162|VBIBruCet113143_3373|_hypothetical_protein_Brucella_ceti_B1/94_|	1	1	1	0	0.03	1	1	1	1	1	0.13	0	1	0.12	0.13	0.12	1	0.13	0.12	0.13	0.12	1	0	1	0	0.12	0.13	1	0.13	1	0	0	0	0.13	1	1	1	1	0.12	1	1	0.14	1	1	1	1	1	0.11	1
fig|520456.6.peg.1823|DK64_1357|_Outer_membrane_protein_Brucella_neotomae_5K33_|	1	1	1	0.05	0.31	1	1	1	1	1	1	0.07	1	1	1	1	0.34	1	1	1	1	1	0.06	1	0.05	1	1	1	1	0.32	0.05	0.07	0.06	1	1	1	1	1	1	1	1	1	1	1	1	1	1	1	1
fig|520455.7.peg.1861|DK53_1775|_hypothetical_protein_Brucella_abortus_bv._9_str._C68_|	0.19	1	1	0.13	1	1	1	0.24	1	1	0.12	0.14	1	0.12	0.12	0.11	1	0.13	0.12	0.12	0.12	0.32	0.13	0.33	0.12	0.13	0.11	0.2	0.12	1	0.12	0.11	0.13	0.11	0.24	0.22	0.3	0.16	0.11	0.22	1	0.13	0.18	0.23	0.17	0.28	0.27	0.12	1
fig|520464.3.peg.2835|Bmelb1R_010100015254|VBIBruMel106018_2835|_Outer_membrane_protein_Brucella_melitensis_bv._1_str._Rev.1_|	1	1	1	0.1	1	1	1	1	1	1	1	0.09	1	1	1	1	1	1	1	1	1	1	0.11	1	0.1	1	1	1	1	1	0.09	0.09	0.09	1	1	1	1	1	1	1	1	1	1	1	1	1	1	1	1
fig|520466.3.peg.3447|Bmelb3E_010100016400|VBIBruMel115656_3447|_hypothetical_protein_Brucella_melitensis_bv._3_str._Ether_|	0.02	0.12	0.12	1	1	0.11	0.11	0.11	0.12	0.11	0.29	1	0.12	0.27	0.3	0.27	1	0.28	0.26	0.29	0.3	0.19	1	0.28	1	0.26	0.29	0.06	0.28	1	1	1	1	0.29	0.11	0.02	0.27	0.05	0.28	0.02	0.12	0.28	0.01	0.03	0.04	0.04	0.03	0.28	0.12
fig|520461.3.peg.217|BAHG_03251|VBIBruPin17457_0217|_hypothetical_protein_Brucella_pinnipedialis_B2/94_|	0.03	0.21	0.18	1	1	0.2	0.2	0.02	0.18	0.21	0.03	1	0.2	0.03	0.03	0.03	0.33	0.05	0.03	0.03	0.03	0.05	1	0.07	1	0.03	0.05	0.01	0.03	0.33	1	1	1	0.03	0.02	0.02	0.09	0.01	0.03	0.03	0.19	0.03	0.01	0.03	0.01	0.03	0.04	0.02	0.2
fig|520488.3.peg.933|BAVG_1399|VBIBruSui38587_0933|_Outer_membrane_protein_Brucella_suis_bv._4_str._40_|	1	1	1	0.01	0.12	1	1	1	1	1	0.07	0.01	1	0.07	0.08	0.06	1	0.07	0.08	0.07	0.07	1	0.01	1	0.01	0.07	0.07	1	0.07	1	0.02	0.01	0.01	0.07	1	1	1	1	0.07	1	1	0.08	1	1	1	1	1	0.06	1
fig|520460.3.peg.2072|BAJG_01520|VBIBruCet83544_2072|_Outer_membrane_protein_Brucella_ceti_M13/05/1_|	1	1	1	0.01	0.12	1	1	1	1	1	0.07	0.01	1	0.08	0.07	0.07	1	0.07	0.08	0.06	0.07	1	0.01	1	0.01	0.07	0.07	1	0.08	1	0.01	0.01	0.01	0.07	1	1	1	1	0.07	1	1	0.07	1	1	1	1	1	0.08	1
fig|645170.27.peg.3210|BSPT1_II1279|_hypothetical_protein_Brucella_suis_bv._2_strain_PT09143_|	1	1	1	0	0.04	1	1	1	1	1	0.13	0	1	0.13	0.11	0.14	1	0.11	0.13	0.11	0.14	1	0	1	0	0.13	0.11	1	0.14	1	0	0	0	0.13	1	1	1	1	0.13	1	1	0.11	1	1	1	1	1	0.13	1
fig|520466.6.peg.1797|DK62_1722|_hypothetical_protein_Brucella_melitensis_bv._3_str._Ether_|	0.02	0.11	0.12	1	1	0.1	0.13	0.11	0.12	0.11	0.3	1	0.12	0.28	0.26	0.29	1	0.3	0.28	0.29	0.25	0.2	1	0.26	1	0.28	0.29	0.06	0.29	1	1	1	1	0.29	0.09	0.02	0.24	0.05	0.3	0.02	0.12	0.28	0.02	0.02	0.06	0.02	0.02	0.29	0.13
fig|546272.3.peg.1919|VBIBruMel14466_1919|_hypothetical_protein_Brucella_melitensis_ATCC_23457_|	0.02	0.11	0.11	1	1	0.12	0.11	0.1	0.12	0.11	0.29	1	0.12	0.28	0.28	0.26	1	0.3	0.29	0.29	0.27	0.2	1	0.26	1	0.3	0.29	0.06	0.26	1	1	1	1	0.29	0.1	0.02	0.28	0.05	0.28	0.01	0.11	0.28	0.02	0.02	0.05	0.04	0.03	0.28	0.11
fig|520452.3.peg.1597|BABG_03201|VBIBruAbo93713_1597|_hypothetical_protein_Brucella_abortus_bv._4_str._292_|	0.31	1	1	0.04	0.25	1	1	1	1	1	0.06	0.04	1	0.06	0.05	0.06	1	0.05	0.06	0.07	0.06	1	0.04	1	0.04	0.06	0.05	1	0.06	1	0.04	0.04	0.05	0.05	1	0.33	1	1	0.07	0.35	1	0.06	0.31	0.34	1	0.32	0.32	0.07	1
fig|520466.6.peg.1386|DK62_1333|_Outer_membrane_protein_Brucella_melitensis_bv._3_str._Ether_|	1	1	1	0	0.03	1	1	1	1	1	0.13	0	1	0.1	0.08	0.11	1	0.12	0.12	0.11	0.11	1	0	1	0	0.11	0.12	1	0.12	1	0	0	0	0.11	1	1	1	1	0.1	1	1	0.09	1	1	1	1	1	0.08	1
fig|520489.3.peg.1375|Bsuib55_010100006499|VBIBruSui73489_1375|_hypothetical_protein_Brucella_suis_bv._5_str._513_|	1	1	1	0	0.04	1	1	1	1	1	0.11	0	1	0.13	0.13	0.12	1	0.13	0.13	0.13	0.12	1	0	1	0	0.13	0.13	1	0.12	1	0	0	0	0.13	1	1	1	1	0.13	1	1	0.11	1	1	1	1	1	0.13	1
fig|520456.6.peg.13|DK64_2442|_hypothetical_protein_Brucella_neotomae_5K33_|	0.09	0.28	0.29	1	1	0.31	0.27	0.16	0.27	0.29	0.21	1	0.27	0.22	0.23	0.2	1	0.25	0.21	0.23	0.21	0.27	1	0.3	1	0.24	0.22	0.11	0.22	1	1	1	1	0.22	0.16	0.1	0.3	0.09	0.23	0.09	0.29	0.21	0.1	0.09	0.1	0.09	0.09	0.22	0.33
fig|520487.3.peg.3003|Bsuib36_010100015293|VBIBruSui102552_3003|_Outer_membrane_protein_Brucella_suis_bv._3_str._686_|	0.1	0.32	0.33	1	1	0.33	0.32	0.3	0.32	0.33	1	1	0.32	1	1	1	1	1	1	1	1	1	1	1	1	1	1	0.17	1	1	1	1	1	1	0.3	0.11	1	0.2	1	0.13	0.32	1	0.12	0.11	0.19	0.08	0.07	1	0.31
fig|641140.3.peg.74|BAAA_1000070|VBIBruAbo135566_0074|_Outer_membrane_protein_Brucella_abortus_str._2308_A_|	0	0.01	0.01	1	1	0.02	0.01	0.01	0.01	0.01	0.11	1	0.01	0.13	0.12	0.13	0.07	0.12	0.12	0.12	0.12	0.04	1	0.07	1	0.13	0.13	0.01	0.13	0.07	1	1	1	0.13	0.01	0	0.07	0	0.12	0	0.01	0.12	0	0	0.01	0	0	0.14	0.01
fig|645170.28.peg.65|BSPT2_I0068|_Outer_membrane_protein_Brucella_suis_bv._2_strain_PT09172_|	1	1	1	0.01	0.1	1	1	1	1	1	0.08	0.01	1	0.07	0.07	0.07	1	0.07	0.07	0.07	0.08	1	0.01	1	0.01	0.08	0.07	1	0.08	1	0.01	0.01	0.02	0.07	1	1	1	1	0.07	1	1	0.07	1	1	1	1	1	0.08	1
fig|595497.3.peg.255|BCETI_1000238|VBIBruCet28239_0255|_Outer_membrane_protein_Brucella_ceti_str._Cudo_|	1	1	1	0.01	0.07	1	1	1	1	1	0.21	0	1	0.18	0.17	0.17	1	0.19	0.18	0.19	0.2	1	0	1	0.01	0.17	0.17	1	0.19	1	0.01	0	0	0.19	1	1	1	1	0.18	1	1	0.16	1	1	1	1	1	0.18	1
fig|703352.4.peg.74|BM590_A0072|VBIBruMel157313_0074|_Outer_membrane_protein_Brucella_melitensis_M5-90_|	1	1	1	0	0.02	1	1	1	1	1	0.11	0	1	0.12	0.11	0.1	1	0.08	0.1	0.12	0.11	1	0	1	0	0.09	0.12	1	0.11	1	0	0	0	0.12	1	1	1	1	0.11	1	1	0.12	1	1	1	1	1	0.11	1
fig|941967.3.peg.1840|BM28_A1841|VBIBruMel176544_1840|_hypothetical_protein_Brucella_melitensis_M28_|	0.27	0.31	0.34	0.12	1	0.3	0.31	1	0.29	0.31	1	0.1	0.3	1	1	1	1	1	1	1	1	1	0.12	1	0.12	1	1	1	1	1	0.1	0.1	0.11	1	1	0.27	1	1	1	0.28	0.32	1	0.27	0.27	1	0.21	0.2	1	0.31
fig|645170.27.peg.67|BSPT1_I0068|_Outer_membrane_protein_Brucella_suis_bv._2_strain_PT09143_|	1	1	1	0.01	0.09	1	1	0.18	1	1	0.05	0.01	1	0.05	0.06	0.06	1	0.06	0.06	0.06	0.05	1	0.01	0.29	0.01	0.06	0.05	0.12	0.05	1	0.01	0.01	0.01	0.05	0.15	1	0.28	0.14	0.05	1	1	0.07	1	1	0.11	1	1	0.06	1
fig|644346.4.peg.1988|VBIBruSui288623_1988|_Outer_membrane_protein_Brucella_suis_bv._1_str._B10-0144_|	1	1	1	0.01	0.14	1	1	1	1	1	0.07	0.01	1	0.07	0.07	0.07	1	0.07	0.07	0.08	0.06	1	0.01	1	0.02	0.07	0.07	1	0.07	1	0.02	0.01	0.01	0.07	1	1	1	1	0.07	1	1	0.07	1	1	1	1	1	0.07	1
fig|520487.6.peg.527|DK67_505|_hypothetical_protein_Brucella_suis_bv._3_str._686_|	0.03	0.11	0.12	1	1	0.12	0.11	0.1	0.12	0.11	0.27	1	0.12	0.27	0.27	0.31	1	0.27	0.28	0.26	0.3	0.19	1	0.27	1	0.28	0.26	0.05	0.3	1	1	1	1	0.28	0.1	0.03	0.26	0.05	0.29	0.02	0.13	0.27	0.02	0.02	0.06	0.02	0.03	0.27	0.1
fig|645170.31.peg.65|BSSP3_I0067|_Outer_membrane_protein_Brucella_suis_bv._2_strain_Bs396CITA_|	1	1	1	0.01	0.11	1	1	1	1	1	0.07	0.01	1	0.07	0.08	0.07	1	0.08	0.06	0.07	0.08	1	0.01	1	0.01	0.06	0.07	1	0.08	1	0.01	0.01	0.02	0.07	1	1	1	1	0.07	1	1	0.07	1	1	1	1	1	0.07	1
fig|645170.30.peg.3210|BSSP2_II1289|_hypothetical_protein_Brucella_suis_bv._2_strain_Bs364CITA_|	1	1	1	0	0.03	1	1	1	1	1	0.13	0	1	0.11	0.14	0.11	1	0.13	0.12	0.14	0.11	1	0	1	0	0.11	0.14	1	0.11	1	0	0	0	0.12	1	1	1	1	0.12	1	1	0.13	1	1	1	1	1	0.13	1
fig|36855.3.peg.71|DA85_00360|_Outer_membrane_protein_Brucella_canis_strain_SVA13_|	1	1	1	0.02	0.12	1	1	1	1	1	0.07	0.01	1	0.07	0.07	0.08	1	0.07	0.07	0.08	0.07	1	0.02	1	0.01	0.08	0.08	1	0.07	1	0.01	0.01	0.01	0.06	1	1	1	1	0.08	1	1	0.07	1	1	1	1	1	0.08	1
fig|645170.31.peg.3211|BSSP3_II1292|_hypothetical_protein_Brucella_suis_bv._2_strain_Bs396CITA_|	1	1	1	0	0.03	1	1	1	1	1	0.13	0	1	0.14	0.12	0.13	1	0.11	0.14	0.11	0.13	1	0	1	0	0.14	0.11	1	0.13	1	0	0	0	0.11	1	1	1	1	0.13	1	1	0.13	1	1	1	1	1	0.13	1
fig|520448.3.peg.230|BAZG_03220|VBIBruSp103899_0230|_hypothetical_protein_Brucella_sp._NVSL_07-0026_|	0.32	1	1	0.04	0.25	1	1	1	1	1	0.05	0.04	1	0.06	0.05	0.06	1	0.05	0.06	0.07	0.06	1	0.04	1	0.04	0.05	0.05	1	0.06	1	0.04	0.04	0.05	0.05	1	0.33	1	1	0.06	0.35	1	0.06	0.31	0.34	1	0.33	0.32	0.07	1
fig|941967.3.peg.74|BM28_A0074|VBIBruMel176544_0074|_Outer_membrane_protein_Brucella_melitensis_M28_|	1	1	1	0	0.03	1	1	1	1	1	0.09	0	1	0.13	0.11	0.1	1	0.09	0.09	0.11	0.12	1	0	1	0	0.08	0.1	1	0.12	1	0	0	0	0.11	1	1	1	1	0.13	1	1	0.13	1	1	1	1	1	0.11	1
fig|470137.4.peg.1603|BSUIS_A0075|VBIBruSui83806_1603|_Outer_membrane_protein_Brucella_suis_ATCC_23445_|	0.13	0.32	0.32	1	1	0.32	0.33	0.27	0.33	0.32	1	1	0.33	1	1	1	1	1	1	1	1	1	1	1	1	1	1	0.2	1	1	1	1	1	1	0.29	0.12	1	0.17	1	0.12	0.33	1	0.13	0.12	0.17	0.07	0.08	1	0.34
fig|520454.3.peg.1597|BAAG_03199|VBIBruAbo118911_1597|_hypothetical_protein_Brucella_abortus_bv._6_str._870_|	0.35	1	1	0.04	0.22	1	1	1	1	1	0.05	0.03	1	0.07	0.06	0.05	1	0.06	0.04	0.06	0.06	1	0.04	1	0.04	0.06	0.05	1	0.05	1	0.03	0.04	0.04	0.06	1	0.32	1	1	0.06	0.32	1	0.06	0.36	0.33	1	0.32	0.34	0.05	1
fig|520455.7.peg.91|DK53_86|_Outer_membrane_protein_Brucella_abortus_bv._9_str._C68_|	0	0.01	0.01	1	1	0.01	0.02	0.01	0.01	0.01	0.13	1	0.01	0.12	0.13	0.14	0.06	0.13	0.12	0.12	0.12	0.04	1	0.07	1	0.12	0.12	0.01	0.13	0.07	1	1	1	0.13	0.01	0	0.07	0.01	0.13	0	0.01	0.13	0	0	0.01	0	0	0.11	0.02
fig|520461.7.peg.1847|BPI_I1902|_hypothetical_protein_Brucella_pinnipedialis_B2/94_|	0.01	0.19	0.21	1	1	0.18	0.18	0.02	0.17	0.2	0.04	1	0.19	0.03	0.04	0.05	0.34	0.03	0.03	0.04	0.03	0.07	1	0.09	1	0.02	0.03	0.01	0.03	0.34	1	1	1	0.03	0.03	0.02	0.09	0.01	0.04	0.03	0.2	0.03	0.03	0.03	0.01	0.03	0.03	0.03	0.18
fig|641140.3.peg.1926|BAAA_4000079|VBIBruAbo135566_1926|_hypothetical_protein_Brucella_abortus_str._2308_A_|	0.33	1	1	0.04	0.24	1	1	1	1	1	0.06	0.03	1	0.07	0.05	0.06	1	0.04	0.06	0.06	0.06	1	0.04	1	0.04	0.04	0.06	1	0.06	1	0.04	0.04	0.04	0.04	1	0.35	1	1	0.06	0.34	1	0.07	0.33	0.33	1	0.34	0.3	0.06	1
[truncated: 440 more columns]

## Sheet: Codon test for selection, Z-tes
	Group	Probability	Test Statistics
Positive Selection	Brucella melitensis	0.453026	0.11827
	Brucella abortus	0.495653	0.01092
	Brucella suis	1	-0.0709428
	Brucella sp.	1	-0.0482154
	Brucella canis	1	0
	Brucella ovis	0.0847558	1.38209
	Brucella pinnipedialis	1	0
	Brucella ceti	1	0.0115348
	Brucella neotomae	1	0.0235403
	Brucella microti	N/A	0.0543052
	Group	Probability	Test Statistics
Purifying Selection	Brucella melitensis	1	-0.119911
	Brucella abortus	1	-0.0117072
	Brucella suis	0.470215	0.0748867
	Brucella sp.	0.4802	0.0497552
	Brucella canis	1	0.00198593
	Brucella ovis	1	-1.39572
	Brucella pinnipedialis	1	0
	Brucella ceti	1	0.0099574
	Brucella neotomae	1	0.0203212
	Brucella microti	N/A	0.0469459

## Sheet: Fisher's exact test 
fig|1029825.4.peg.75|BMNI_I0071|VBIBruMel196544_0075|_Outer_membrane_protein_Brucella_melitensis_NI_|_1029825.4_{Brucella_melitensis}
fig|1104320.3.peg.218|BAA13334_I00359|VBIBruAbo220367_0218|_Outer_membrane_protein_Brucella_abortus_A13334_|_1104320.3_{Brucella_abortus}	1
fig|1160161.3.peg.410|C012_00392|VBIBruAbo231111_0410|_Outer_membrane_protein_Brucella_abortus_NI518_|_1160161.3_{Brucella_abortus}	1	1
fig|1160164.3.peg.51|C015_00047|VBIBruAbo239233_0051|_Outer_membrane_protein_Brucella_abortus_NI274_|_1160164.3_{Brucella_abortus}	1	1	1
fig|1004954.6.peg.1914|BSS2_I1787|_hypothetical_protein_Brucella_suis_bv._1_str._S2_|_1004954.6_{Brucella_suis}	1	1	1	1
fig|1160163.3.peg.61|C014_00057|VBIBruAbo228682_0061|_Outer_membrane_protein_Brucella_abortus_NI240_|_1160163.3_{Brucella_abortus}	1	1	1	1	1
fig|1160167.3.peg.1|C018_00001|VBIBruAbo228707_0001|_Outer_membrane_protein_Brucella_abortus_NI388_|_1160167.3_{Brucella_abortus}	1	1	1	1	1	1
fig|1160166.3.peg.1|C017_00001|VBIBruAbo238531_0001|_Outer_membrane_protein_Brucella_abortus_NI380_|_1160166.3_{Brucella_abortus}	1	1	1	1	1	1	1
fig|1160175.3.peg.1|C026_00001|VBIBruAbo240287_0001|_Outer_membrane_protein_Brucella_abortus_NI639_|_1160175.3_{Brucella_abortus}	1	1	1	1	1	1	1	1
fig|1160172.3.peg.51|C023_00047|VBIBruAbo237310_0051|_Outer_membrane_protein_Brucella_abortus_NI613_|_1160172.3_{Brucella_abortus}	1	1	1	1	1	1	1	1	1
fig|1160180.3.peg.1763|C031_01683|VBIBruAbo233975_1763|_hypothetical_protein_Brucella_abortus_F6/05-2_|_1160180.3_{Brucella_abortus}	1	1	1	1	1	1	1	1	1	1
fig|1160183.3.peg.1607|C041_01514|VBIBruAbo229350_1607|_Outer_membrane_protein_Brucella_abortus_63/59_|_1160183.3_{Brucella_abortus}	1	1	1	1	1	1	1	1	1	1	1
fig|1160190.3.peg.1|C069_00001|VBIBruAbo227853_0001|_Outer_membrane_protein_Brucella_abortus_I103_(UK3/01)_|_1160190.3_{Brucella_abortus}	1	1	1	1	1	1	1	1	1	1	1	1
fig|1160189.3.peg.1706|C055_01627|VBIBruAbo233241_1706|_hypothetical_protein_Brucella_abortus_78/36_|_1160189.3_{Brucella_abortus}	1	1	1	1	1	1	1	1	1	1	1	1	1
fig|1160170.3.peg.1821|C021_01735|VBIBruAbo233369_1821|_hypothetical_protein_Brucella_abortus_NI495a_|_1160170.3_{Brucella_abortus}	1	1	1	1	1	1	1	1	1	1	1	1	1	1
fig|1160177.3.peg.1786|C028_01709|VBIBruAbo228213_1786|_hypothetical_protein_Brucella_abortus_63/168_|_1160177.3_{Brucella_abortus}	1	1	1	1	1	1	1	1	1	1	1	1	1	1	1
fig|1160176.4.peg.1|C027_00002|VBIBruAbo237999_0001|_Outer_membrane_protein_Brucella_abortus_NI645_|_1160176.4_{Brucella_abortus}	1	1	1	1	1	1	1	1	1	1	1	1	1	1	1	1
fig|1160168.3.peg.1828|C019_01741|VBIBruAbo237893_1828|_hypothetical_protein_Brucella_abortus_NI422_|_1160168.3_{Brucella_abortus}	1	1	1	1	1	1	1	1	1	1	1	1	1	1	1	1	1
fig|1160165.3.peg.1830|C016_01741|VBIBruAbo238033_1830|_hypothetical_protein_Brucella_abortus_NI352_|_1160165.3_{Brucella_abortus}	1	1	1	1	1	1	1	1	1	1	1	1	1	1	1	1	1	1
fig|1160174.3.peg.1822|C025_01734|VBIBruAbo238199_1822|_hypothetical_protein_Brucella_abortus_NI633_|_1160174.3_{Brucella_abortus}	1	1	1	1	1	1	1	1	1	1	1	1	1	1	1	1	1	1	1
fig|1160176.4.peg.1779|C027_01695|VBIBruAbo237999_1779|_hypothetical_protein_Brucella_abortus_NI645_|_1160176.4_{Brucella_abortus}	1	1	1	1	1	1	1	1	1	1	1	1	1	1	1	1	1	1	1	1
fig|1051055.3.peg.1543|M17_01475|VBIBruAbo212024_1543|_Outer_membrane_protein_Brucella_abortus_bv._1_str._NI435a_|_1051055.3_{Brucella_abortus}	1	1	1	1	1	1	1	1	1	1	1	1	1	1	1	1	1	1	1	1	1
fig|1160192.3.peg.51|C071_00047|VBIBruAbo234193_0051|_Outer_membrane_protein_Brucella_abortus_F2/06-8_|_1160192.3_{Brucella_abortus}	1	1	1	1	1	1	1	1	1	1	1	1	1	1	1	1	1	1	1	1	1	1
fig|1160188.3.peg.1|C054_00002|VBIBruAbo240496_0001|_Outer_membrane_protein_Brucella_abortus_F6/05-4_|_1160188.3_{Brucella_abortus}	1	1	1	1	1	1	1	1	1	1	1	1	1	1	1	1	1	1	1	1	1	1	1
fig|1160182.3.peg.42|C040_00040|VBIBruAbo238207_0042|_Outer_membrane_protein_Brucella_abortus_67/781_|_1160182.3_{Brucella_abortus}	1	1	1	1	1	1	1	1	1	1	1	1	1	1	1	1	1	1	1	1	1	1	1	1
fig|1160185.3.peg.1764|C043_01687|VBIBruAbo228608_1764|_hypothetical_protein_Brucella_abortus_80/101_|_1160185.3_{Brucella_abortus}	1	1	1	1	1	1	1	1	1	1	1	1	1	1	1	1	1	1	1	1	1	1	1	1	1
fig|1160197.3.peg.1831|C076_01742|VBIBruAbo228171_1831|_hypothetical_protein_Brucella_abortus_93/1_|_1160197.3_{Brucella_abortus}	1	1	1	1	1	1	1	1	1	1	1	1	1	1	1	1	1	1	1	1	1	1	1	1	1	1
fig|1160185.3.peg.1|C043_00002|VBIBruAbo228608_0001|_Outer_membrane_protein_Brucella_abortus_80/101_|_1160185.3_{Brucella_abortus}	1	1	1	1	1	1	1	1	1	1	1	1	1	1	1	1	1	1	1	1	1	1	1	1	1	1	1
fig|1160191.3.peg.1833|C070_01739|VBIBruAbo237720_1833|_hypothetical_protein_Brucella_abortus_F1/06_B1_|_1160191.3_{Brucella_abortus}	1	1	1	1	1	1	1	1	1	1	1	1	1	1	1	1	1	1	1	1	1	1	1	1	1	1	1	1
fig|1160196.3.peg.1|C075_00001|VBIBruAbo228311_0001|_Outer_membrane_protein_Brucella_abortus_90/50_|_1160196.3_{Brucella_abortus}	1	1	1	1	1	1	1	1	1	1	1	1	1	1	1	1	1	1	1	1	1	1	1	1	1	1	1	1	1
fig|1160199.3.peg.1|C078_00001|VBIBruAbo237436_0001|_Outer_membrane_protein_Brucella_abortus_64/108_|_1160199.3_{Brucella_abortus}	1	1	1	1	1	1	1	1	1	1	1	1	1	1	1	1	1	1	1	1	1	1	1	1	1	1	1	1	1	1
fig|1160198.3.peg.43|C077_00039|VBIBruAbo227777_0043|_Outer_membrane_protein_Brucella_abortus_80/108_|_1160198.3_{Brucella_abortus}	1	1	1	1	1	1	1	1	1	1	1	1	1	1	1	1	1	1	1	1	1	1	1	1	1	1	1	1	1	1	1
fig|1160201.3.peg.51|C080_00047|VBIBruAbo232538_0051|_Outer_membrane_protein_Brucella_abortus_levi_gila_|_1160201.3_{Brucella_abortus}	1	1	1	1	1	1	1	1	1	1	1	1	1	1	1	1	1	1	1	1	1	1	1	1	1	1	1	1	1	1	1	1
fig|1160206.3.peg.1772|C085_01690|VBIBruAbo228409_1772|_hypothetical_protein_Brucella_abortus_877/67_|_1160206.3_{Brucella_abortus}	1	1	1	1	1	1	1	1	1	1	1	1	1	1	1	1	1	1	1	1	1	1	1	1	1	1	1	1	1	1	1	1	1
fig|1160200.3.peg.1|C079_00001|VBIBruAbo232787_0001|_Outer_membrane_protein_Brucella_abortus_65/157_|_1160200.3_{Brucella_abortus}	1	1	1	1	1	1	1	1	1	1	1	1	1	1	1	1	1	1	1	1	1	1	1	1	1	1	1	1	1	1	1	1	1	1
fig|1160218.3.peg.69|C035_00062|VBIBruMel237054_0069|_Outer_membrane_protein_Brucella_melitensis_R3/07-2_|_1160218.3_{Brucella_melitensis}	1	1	1	1	1	1	1	1	1	1	1	1	1	1	1	1	1	1	1	1	1	1	1	1	1	1	1	1	1	1	1	1	1	1	1
fig|1160209.3.peg.1|C088_00001|VBIBruAbo227979_0001|_Outer_membrane_protein_Brucella_abortus_65/110_|_1160209.3_{Brucella_abortus}	1	1	1	1	1	1	1	1	1	1	1	1	1	1	1	1	1	1	1	1	1	1	1	1	1	1	1	1	1	1	1	1	1	1	1	1
fig|1160203.3.peg.1|C082_00001|VBIBruAbo238935_0001|_Outer_membrane_protein_Brucella_abortus_80/102_|_1160203.3_{Brucella_abortus}	1	1	1	1	1	1	1	1	1	1	1	1	1	1	1	1	1	1	1	1	1	1	1	1	1	1	1	1	1	1	1	1	1	1	1	1	1
fig|1160205.3.peg.1709|C084_01627|VBIBruAbo233135_1709|_hypothetical_protein_Brucella_abortus_64/122_|_1160205.3_{Brucella_abortus}	1	1	1	1	1	1	1	1	1	1	1	1	1	1	1	1	1	1	1	1	1	1	1	1	1	1	1	1	1	1	1	1	1	1	1	1	1	1
fig|1160222.3.peg.1785|C047_01690|VBIBruMel235953_1785|_Outer_membrane_protein_Brucella_melitensis_Uk24/06_|_1160222.3_{Brucella_melitensis}	1	1	1	1	1	1	1	1	1	1	1	1	1	1	1	1	1	1	1	1	1	1	1	1	1	1	1	1	1	1	1	1	1	1	1	1	1	1	1
fig|1160228.3.peg.17|C039_00017|VBIBruSui237219_0017|_Outer_membrane_protein_Brucella_suis_63/261_|_1160228.3_{Brucella_suis}	1	1	1	1	1	1	1	1	1	1	1	1	1	1	1	1	1	1	1	1	1	1	1	1	1	1	1	1	1	1	1	1	1	1	1	1	1	1	1	1
fig|1160209.3.peg.1770|C088_01690|VBIBruAbo227979_1770|_hypothetical_protein_Brucella_abortus_65/110_|_1160209.3_{Brucella_abortus}	1	1	1	1	1	1	1	1	1	1	1	1	1	1	1	1	1	1	1	1	1	1	1	1	1	1	1	1	1	1	1	1	1	1	1	1	1	1	1	1	1
fig|1160225.3.peg.2187|C090_02072|VBIBruMel238678_2187|_Outer_membrane_protein_Brucella_melitensis_F8/01-155_|_1160225.3_{Brucella_melitensis}	1	1	1	1	1	1	1	1	1	1	1	1	1	1	1	1	1	1	1	1	1	1	1	1	1	1	1	1	1	1	1	1	1	1	1	1	1	1	1	1	1	1
fig|1160216.3.peg.2185|C033_02073|VBIBruMel231288_2185|_Outer_membrane_protein_Brucella_melitensis_UK37/05_|_1160216.3_{Brucella_melitensis}	1	1	1	1	1	1	1	1	1	1	1	1	1	1	1	1	1	1	1	1	1	1	1	1	1	1	1	1	1	1	1	1	1	1	1	1	1	1	1	1	1	1	1
fig|1160235.3.peg.1|C038_00001|VBIBruSp239842_0001|_Outer_membrane_protein_Brucella_sp._63/311_|_1160235.3_{Brucella_sp.}	1	1	1	1	1	1	1	1	1	1	1	1	1	1	1	1	1	1	1	1	1	1	1	1	1	1	1	1	1	1	1	1	1	1	1	1	1	1	1	1	1	1	1	1
fig|1160228.3.peg.3372|C039_03203|VBIBruSui237219_3372|_hypothetical_protein_Brucella_suis_63/261_|_1160228.3_{Brucella_suis}	1	1	1	1	1	1	1	1	1	1	1	1	1	1	1	1	1	1	1	1	1	1	1	1	1	1	1	1	1	1	1	1	1	1	1	1	1	1	1	1	1	1	1	1	1
fig|1160231.3.peg.3336|C063_03193|VBIBruSui231154_3336|_hypothetical_protein_Brucella_suis_F8/06-2_|_1160231.3_{Brucella_suis}	1	1	1	1	1	1	1	1	1	1	1	1	1	1	1	1	1	1	1	1	1	1	1	1	1	1	1	1	1	1	1	1	1	1	1	1	1	1	1	1	1	1	1	1	1	1
fig|1169204.3.peg.1549|B993_01477|VBIBruAbo237351_1549|_hypothetical_protein_Brucella_abortus_355/78_|_1169204.3_{Brucella_abortus}	1	1	1	1	1	1	1	1	1	1	1	1	1	1	1	1	1	1	1	1	1	1	1	1	1	1	1	1	1	1	1	1	1	1	1	1	1	1	1	1	1	1	1	1	1	1	1
fig|1160227.3.peg.42|C037_00042|VBIBruSui231676_0042|_Outer_membrane_protein_Brucella_suis_63/198_|_1160227.3_{Brucella_suis}	1	1	1	1	1	1	1	1	1	1	1	1	1	1	1	1	1	1	1	1	1	1	1	1	1	1	1	1	1	1	1	1	1	1	1	1	1	1	1	1	1	1	1	1	1	1	1	1
fig|1051060.3.peg.393|M1I_00372|VBIBruAbo213294_0393|_Outer_membrane_protein_Brucella_abortus_bv._1_str._NI016_|_1051060.3_{Brucella_abortus}	1	1	1	1	1	1	1	1	1	1	1	1	1	1	1	1	1	1	1	1	1	1	1	1	1	1	1	1	1	1	1	1	1	1	1	1	1	1	1	1	1	1	1	1	1	1	1	1	1
fig|1169206.3.peg.1964|C002_01879|VBIBruAbo234726_1964|_Outer_membrane_protein_Brucella_abortus_600/64_|_1169206.3_{Brucella_abortus}	1	1	1	1	1	1	1	1	1	1	1	1	1	1	1	1	1	1	1	1	1	1	1	1	1	1	1	1	1	1	1	1	1	1	1	1	1	1	1	1	1	1	1	1	1	1	1	1	1
fig|1169203.3.peg.2169|B990_02065|VBIBruAbo235593_2169|_hypothetical_protein_Brucella_abortus_225/65_|_1169203.3_{Brucella_abortus}	1	1	1	1	1	1	1	1	1	1	1	1	1	1	1	1	1	1	1	1	1	1	1	1	1	1	1	1	1	1	1	1	1	1	1	1	1	1	1	1	1	1	1	1	1	1	1	1	1
fig|1160229.3.peg.3399|C049_03224|VBIBruSui232464_3399|_hypothetical_protein_Brucella_suis_F12/02_|_1160229.3_{Brucella_suis}	1	1	1	1	1	1	1	1	1	1	1	1	1	1	1	1	1	1	1	1	1	1	1	1	1	1	1	1	1	1	1	1	1	1	1	1	1	1	1	1	1	1	1	1	1	1	1	1	1
fig|1160189.3.peg.2119|C055_02018|VBIBruAbo233241_2119|_Outer_membrane_protein_Brucella_abortus_78/36_|_1160189.3_{Brucella_abortus}	1	1	1	1	1	1	1	1	1	1	1	1	1	1	1	1	1	1	1	1	1	1	1	1	1	1	1	1	1	1	1	1	1	1	1	1	1	1	1	1	1	1	1	1	1	1	1	1	1
fig|1169211.3.peg.1558|B979_01475|VBIBruAbo233483_1558|_hypothetical_protein_Brucella_abortus_65/63_|_1169211.3_{Brucella_abortus}	1	1	1	1	1	1	1	1	1	1	1	1	1	1	1	1	1	1	1	1	1	1	1	1	1	1	1	1	1	1	1	1	1	1	1	1	1	1	1	1	1	1	1	1	1	1	1	1	1
fig|1051062.3.peg.2747|M1M_02588|VBIBruAbo209289_2747|_Outer_membrane_protein_Brucella_abortus_bv._1_str._NI259_|_1051062.3_{Brucella_abortus}	1	1	1	1	1	1	1	1	1	1	1	1	1	1	1	1	1	1	1	1	1	1	1	1	1	1	1	1	1	1	1	1	1	1	1	1	1	1	1	1	1	1	1	1	1	1	1	1	1
fig|1169205.3.peg.203|B977_00187|VBIBruAbo227700_0203|_hypothetical_protein_Brucella_abortus_544_|_1169205.3_{Brucella_abortus}	1	1	1	1	1	1	1	1	1	1	1	1	1	1	1	1	1	1	1	1	1	1	1	1	1	1	1	1	1	1	1	1	1	1	1	1	1	1	1	1	1	1	1	1	1	1	1	1	1
fig|1169209.3.peg.399|B992_00373|VBIBruAbo234186_0399|_Outer_membrane_protein_Brucella_abortus_63/144_|_1169209.3_{Brucella_abortus}	1	1	1	1	1	1	1	1	1	1	1	1	1	1	1	1	1	1	1	1	1	1	1	1	1	1	1	1	1	1	1	1	1	1	1	1	1	1	1	1	1	1	1	1	1	1	1	1	1
fig|1169212.3.peg.1963|B983_01871|VBIBruAbo237592_1963|_Outer_membrane_protein_Brucella_abortus_67/93_|_1169212.3_{Brucella_abortus}	1	1	1	1	1	1	1	1	1	1	1	1	1	1	1	1	1	1	1	1	1	1	1	1	1	1	1	1	1	1	1	1	1	1	1	1	1	1	1	1	1	1	1	1	1	1	1	1	1
fig|1169211.3.peg.1959|B979_01870|VBIBruAbo233483_1959|_Outer_membrane_protein_Brucella_abortus_65/63_|_1169211.3_{Brucella_abortus}	1	1	1	1	1	1	1	1	1	1	1	1	1	1	1	1	1	1	1	1	1	1	1	1	1	1	1	1	1	1	1	1	1	1	1	1	1	1	1	1	1	1	1	1	1	1	1	1	1
fig|1169213.3.peg.1972|B996_01863|VBIBruAbo232946_1972|_Outer_membrane_protein_Brucella_abortus_78/14_|_1169213.3_{Brucella_abortus}	1	1	1	1	1	1	1	1	1	1	1	1	1	1	1	1	1	1	1	1	1	1	1	1	1	1	1	1	1	1	1	1	1	1	1	1	1	1	1	1	1	1	1	1	1	1	1	1	1
fig|1160169.3.peg.1819|C020_01733|VBIBruAbo238223_1819|_hypothetical_protein_Brucella_abortus_NI492_|_1160169.3_{Brucella_abortus}	1	1	1	1	1	1	1	1	1	1	1	1	1	1	1	1	1	1	1	1	1	1	1	1	1	1	1	1	1	1	1	1	1	1	1	1	1	1	1	1	1	1	1	1	1	1	1	1	1
fig|1160169.3.peg.42|C020_00039|VBIBruAbo238223_0042|_Outer_membrane_protein_Brucella_abortus_NI492_|_1160169.3_{Brucella_abortus}	1	1	1	1	1	1	1	1	1	1	1	1	1	1	1	1	1	1	1	1	1	1	1	1	1	1	1	1	1	1	1	1	1	1	1	1	1	1	1	1	1	1	1	1	1	1	1	1	1
fig|1169215.3.peg.2172|B971_02078|VBIBruAbo233062_2172|_hypothetical_protein_Brucella_abortus_84/26_|_1169215.3_{Brucella_abortus}	1	1	1	1	1	1	1	1	1	1	1	1	1	1	1	1	1	1	1	1	1	1	1	1	1	1	1	1	1	1	1	1	1	1	1	1	1	1	1	1	1	1	1	1	1	1	1	1	1
fig|1160190.3.peg.1785|C069_01695|VBIBruAbo227853_1785|_hypothetical_protein_Brucella_abortus_I103_(UK3/01)_|_1160190.3_{Brucella_abortus}	1	1	1	1	1	1	1	1	1	1	1	1	1	1	1	1	1	1	1	1	1	1	1	1	1	1	1	1	1	1	1	1	1	1	1	1	1	1	1	1	1	1	1	1	1	1	1	1	1
fig|1160184.3.peg.1|C042_00001|VBIBruAbo234153_0001|_Outer_membrane_protein_Brucella_abortus_F3/07-1_|_1160184.3_{Brucella_abortus}	1	1	1	1	1	1	1	1	1	1	1	1	1	1	1	1	1	1	1	1	1	1	1	1	1	1	1	1	1	1	1	1	1	1	1	1	1	1	1	1	1	1	1	1	1	1	1	1	1
fig|1169219.3.peg.1951|B972_01869|VBIBruAbo228143_1951|_Outer_membrane_protein_Brucella_abortus_F10/05-11_|_1169219.3_{Brucella_abortus}	1	1	1	1	1	1	1	1	1	1	1	1	1	1	1	1	1	1	1	1	1	1	1	1	1	1	1	1	1	1	1	1	1	1	1	1	1	1	1	1	1	1	1	1	1	1	1	1	1
fig|1160179.3.peg.1168|C030_01136|VBIBruAbo235600_1168|_Outer_membrane_protein_Brucella_abortus_85/69_|_1160179.3_{Brucella_abortus}	1	1	1	1	1	1	1	1	1	1	1	1	1	1	1	1	1	1	1	1	1	1	1	1	1	1	1	1	1	1	1	1	1	1	1	1	1	1	1	1	1	1	1	1	1	1	1	1	1
fig|1160193.3.peg.1|C072_00001|VBIBruAbo231943_0001|_Outer_membrane_protein_Brucella_abortus_863/67_|_1160193.3_{Brucella_abortus}	1	1	1	1	1	1	1	1	1	1	1	1	1	1	1	1	1	1	1	1	1	1	1	1	1	1	1	1	1	1	1	1	1	1	1	1	1	1	1	1	1	1	1	1	1	1	1	1	1
fig|1169237.3.peg.42|C006_00041|VBIBruSui234775_0042|_Outer_membrane_protein_Brucella_suis_F5/03-2_|_1169237.3_{Brucella_suis}	1	1	1	1	1	1	1	1	1	1	1	1	1	1	1	1	1	1	1	1	1	1	1	1	1	1	1	1	1	1	1	1	1	1	1	1	1	1	1	1	1	1	1	1	1	1	1	1	1
fig|1169225.3.peg.225|C004_00214|VBIBruMel237488_0225|_Outer_membrane_protein_Brucella_melitensis_F6/05-6_|_1169225.3_{Brucella_melitensis}	1	1	1	1	1	1	1	1	1	1	1	1	1	1	1	1	1	1	1	1	1	1	1	1	1	1	1	1	1	1	1	1	1	1	1	1	1	1	1	1	1	1	1	1	1	1	1	1	1
fig|1169217.3.peg.398|B981_00375|VBIBruAbo228690_0398|_Outer_membrane_protein_Brucella_abortus_93/2_|_1169217.3_{Brucella_abortus}	1	1	1	1	1	1	1	1	1	1	1	1	1	1	1	1	1	1	1	1	1	1	1	1	1	1	1	1	1	1	1	1	1	1	1	1	1	1	1	1	1	1	1	1	1	1	1	1	1
fig|1169237.3.peg.3353|C006_03190|VBIBruSui234775_3353|_hypothetical_protein_Brucella_suis_F5/03-2_|_1169237.3_{Brucella_suis}	1	1	1	1	1	1	1	1	1	1	1	1	1	1	1	1	1	1	1	1	1	1	1	1	1	1	1	1	1	1	1	1	1	1	1	1	1	1	1	1	1	1	1	1	1	1	1	1	1
fig|1160194.3.peg.1784|C073_01693|VBIBruAbo236622_1784|_hypothetical_protein_Brucella_abortus_88/226_|_1160194.3_{Brucella_abortus}	1	1	1	1	1	1	1	1	1	1	1	1	1	1	1	1	1	1	1	1	1	1	1	1	1	1	1	1	1	1	1	1	1	1	1	1	1	1	1	1	1	1	1	1	1	1	1	1	1
fig|1169242.3.peg.42|C007_00041|VBIBruSui236059_0042|_Outer_membrane_protein_Brucella_suis_F8/06-1_|_1169242.3_{Brucella_abortus}	1	1	1	1	1	1	1	1	1	1	1	1	1	1	1	1	1	1	1	1	1	1	1	1	1	1	1	1	1	1	1	1	1	1	1	1	1	1	1	1	1	1	1	1	1	1	1	1	1
fig|1169228.3.peg.1781|B997_01694|VBIBruMel233431_1781|_Outer_membrane_protein_Brucella_melitensis_UK3/06_|_1169228.3_{Brucella_melitensis}	1	1	1	1	1	1	1	1	1	1	1	1	1	1	1	1	1	1	1	1	1	1	1	1	1	1	1	1	1	1	1	1	1	1	1	1	1	1	1	1	1	1	1	1	1	1	1	1	1
fig|1160198.3.peg.1821|C077_01734|VBIBruAbo227777_1821|_hypothetical_protein_Brucella_abortus_80/108_|_1160198.3_{Brucella_abortus}	1	1	1	1	1	1	1	1	1	1	1	1	1	1	1	1	1	1	1	1	1	1	1	1	1	1	1	1	1	1	1	1	1	1	1	1	1	1	1	1	1	1	1	1	1	1	1	1	1
fig|1169243.3.peg.395|B968_00375|VBIBruSui230393_0395|_Outer_membrane_protein_Brucella_suis_F8/06-3_|_1169243.3_{Brucella_suis}	1	1	1	1	1	1	1	1	1	1	1	1	1	1	1	1	1	1	1	1	1	1	1	1	1	1	1	1	1	1	1	1	1	1	1	1	1	1	1	1	1	1	1	1	1	1	1	1	1
fig|1169243.3.peg.3381|B968_03221|VBIBruSui230393_3381|_hypothetical_protein_Brucella_suis_F8/06-3_|_1169243.3_{Brucella_suis}	1	1	1	1	1	1	1	1	1	1	1	1	1	1	1	1	1	1	1	1	1	1	1	1	1	1	1	1	1	1	1	1	1	1	1	1	1	1	1	1	1	1	1	1	1	1	1	1	1
fig|1160191.3.peg.51|C070_00047|VBIBruAbo237720_0051|_Outer_membrane_protein_Brucella_abortus_F1/06_B1_|_1160191.3_{Brucella_abortus}	1	1	1	1	1	1	1	1	1	1	1	1	1	1	1	1	1	1	1	1	1	1	1	1	1	1	1	1	1	1	1	1	1	1	1	1	1	1	1	1	1	1	1	1	1	1	1	1	1
fig|1169240.3.peg.3355|B988_03212|VBIBruSui230151_3355|_hypothetical_protein_Brucella_suis_F7/06-2_|_1169240.3_{Brucella_suis}	1	1	1	1	1	1	1	1	1	1	1	1	1	1	1	1	1	1	1	1	1	1	1	1	1	1	1	1	1	1	1	1	1	1	1	1	1	1	1	1	1	1	1	1	1	1	1	1	1
fig|1198680.3.peg.1581|C963_01504|VBIBruMel240885_1581|_Outer_membrane_protein_Brucella_melitensis_CNGB_1120_|_1198680.3_{Brucella_melitensis}	1	1	1	1	1	1	1	1	1	1	1	1	1	1	1	1	1	1	1	1	1	1	1	1	1	1	1	1	1	1	1	1	1	1	1	1	1	1	1	1	1	1	1	1	1	1	1	1	1
fig|1160210.3.peg.2145|C056_02030|VBIBruMel231295_2145|_Outer_membrane_protein_Brucella_melitensis_F3/02_|_1160210.3_{Brucella_melitensis}	1	1	1	1	1	1	1	1	1	1	1	1	1	1	1	1	1	1	1	1	1	1	1	1	1	1	1	1	1	1	1	1	1	1	1	1	1	1	1	1	1	1	1	1	1	1	1	1	1
fig|1160208.3.peg.52|C087_00049|VBIBruAbo239326_0052|_Outer_membrane_protein_Brucella_abortus_F6/05-9_|_1160208.3_{Brucella_abortus}	1	1	1	1	1	1	1	1	1	1	1	1	1	1	1	1	1	1	1	1	1	1	1	1	1	1	1	1	1	1	1	1	1	1	1	1	1	1	1	1	1	1	1	1	1	1	1	1	1
fig|1170703.3.peg.1733|B985_01643|VBIBruSui228027_1733|_Outer_membrane_protein_Brucella_suis_01-5744_|_1170703.3_{Brucella_suis}	1	1	1	1	1	1	1	1	1	1	1	1	1	1	1	1	1	1	1	1	1	1	1	1	1	1	1	1	1	1	1	1	1	1	1	1	1	1	1	1	1	1	1	1	1	1	1	1	1
fig|1198684.3.peg.2082|C967_01974|VBIBruCan241627_2082|_Outer_membrane_protein_Brucella_canis_CNGB_1324_|_1198684.3_{Brucella_canis}	1	1	1	1	1	1	1	1	1	1	1	1	1	1	1	1	1	1	1	1	1	1	1	1	1	1	1	1	1	1	1	1	1	1	1	1	1	1	1	1	1	1	1	1	1	1	1	1	1
fig|1160219.3.peg.2147|C036_02033|VBIBruMel239668_2147|_Outer_membrane_protein_Brucella_melitensis_F1/06_B10_|_1160219.3_{Brucella_melitensis}	1	1	1	1	1	1	1	1	1	1	1	1	1	1	1	1	1	1	1	1	1	1	1	1	1	1	1	1	1	1	1	1	1	1	1	1	1	1	1	1	1	1	1	1	1	1	1	1	1
fig|1198688.3.peg.1774|C971_01694|VBIBruAbo251543_1774|_hypothetical_protein_Brucella_abortus_CNGB_308_|_1198688.3_{Brucella_abortus}	1	1	1	1	1	1	1	1	1	1	1	1	1	1	1	1	1	1	1	1	1	1	1	1	1	1	1	1	1	1	1	1	1	1	1	1	1	1	1	1	1	1	1	1	1	1	1	1	1
fig|1198689.3.peg.1|C972_00001|VBIBruAbo249790_0001|_Outer_membrane_protein_Brucella_abortus_CNGB_752_|_1198689.3_{Brucella_abortus}	1	1	1	1	1	1	1	1	1	1	1	1	1	1	1	1	1	1	1	1	1	1	1	1	1	1	1	1	1	1	1	1	1	1	1	1	1	1	1	1	1	1	1	1	1	1	1	1	1
fig|1198683.3.peg.1853|C966_01766|VBIBruSui248362_1853|_Outer_membrane_protein_Brucella_suis_CNGB_247_|_1198683.3_{Brucella_suis}	1	1	1	1	1	1	1	1	1	1	1	1	1	1	1	1	1	1	1	1	1	1	1	1	1	1	1	1	1	1	1	1	1	1	1	1	1	1	1	1	1	1	1	1	1	1	1	1	1
fig|1198689.3.peg.1781|C972_01696|VBIBruAbo249790_1781|_hypothetical_protein_Brucella_abortus_CNGB_752_|_1198689.3_{Brucella_abortus}	1	1	1	1	1	1	1	1	1	1	1	1	1	1	1	1	1	1	1	1	1	1	1	1	1	1	1	1	1	1	1	1	1	1	1	1	1	1	1	1	1	1	1	1	1	1	1	1	1
fig|1160227.3.peg.3139|C037_02993|VBIBruSui231676_3139|_hypothetical_protein_Brucella_suis_63/198_|_1160227.3_{Brucella_suis}	0	0	0	0	0.08	0	0	0	0	0	0.08	0	0	0.08	0.08	0.08	0	0.08	0.08	0.08	0.08	0	0	0	0	0.08	0.08	0	0.08	0	0	0	0	0.08	0	0	0	0	0.08	0	0	0.08	0	0	0	0.08	0.08	0.08	0
fig|1169215.3.peg.398|B971_00382|VBIBruAbo233062_0398|_Outer_membrane_protein_Brucella_abortus_84/26_|_1169215.3_{Brucella_abortus}	1	1	1	1	1	1	1	1	1	1	1	1	1	1	1	1	1	1	1	1	1	1	1	1	1	1	1	1	1	1	1	1	1	1	1	1	1	1	1	1	1	1	1	1	1	1	1	1	1
fig|1169221.3.peg.398|B980_00381|VBIBruAbo227281_0398|_Outer_membrane_protein_Brucella_abortus_R42-08_|_1169221.3_{Brucella_abortus}	1	1	1	1	1	1	1	1	1	1	1	1	1	1	1	1	1	1	1	1	1	1	1	1	1	1	1	1	1	1	1	1	1	1	1	1	1	1	1	1	1	1	1	1	1	1	1	1	1
fig|1169226.3.peg.2137|C003_02030|VBIBruMel239647_2137|_Outer_membrane_protein_Brucella_melitensis_F9/05_|_1169226.3_{Brucella_melitensis}	1	1	1	1	1	1	1	1	1	1	1	1	1	1	1	1	1	1	1	1	1	1	1	1	1	1	1	1	1	1	1	1	1	1	1	1	1	1	1	1	1	1	1	1	1	1	1	1	1
fig|1160194.3.peg.1|C073_00001|VBIBruAbo236622_0001|_Outer_membrane_protein_Brucella_abortus_88/226_|_1160194.3_{Brucella_abortus}	1	1	1	1	1	1	1	1	1	1	1	1	1	1	1	1	1	1	1	1	1	1	1	1	1	1	1	1	1	1	1	1	1	1	1	1	1	1	1	1	1	1	1	1	1	1	1	1	1
fig|1169238.3.peg.3367|B969_03225|VBIBruSui239696_3367|_hypothetical_protein_Brucella_suis_F5/05-4_|_1169238.3_{Brucella_suis}	1	1	1	1	1	1	1	1	1	1	1	1	1	1	1	1	1	1	1	1	1	1	1	1	1	1	1	1	1	1	1	1	1	1	1	1	1	1	1	1	1	1	1	1	1	1	1	1	1
fig|1169242.3.peg.3180|C007_03049|VBIBruSui236059_3180|_hypothetical_protein_Brucella_suis_F8/06-1_|_1169242.3_{Brucella_suis}	1	1	1	1	1	1	1	1	1	1	1	1	1	1	1	1	1	1	1	1	1	1	1	1	1	1	1	1	1	1	1	1	1	1	1	1	1	1	1	1	1	1	1	1	1	1	1	1	1
fig|1169244.3.peg.42|C008_00041|VBIBruSui238650_0042|_Outer_membrane_protein_Brucella_suis_F9/06-1_|_1169244.3_{Brucella_suis}	1	1	1	1	1	1	1	1	1	1	1	1	1	1	1	1	1	1	1	1	1	1	1	1	1	1	1	1	1	1	1	1	1	1	1	1	1	1	1	1	1	1	1	1	1	1	1	1	1
fig|1198682.3.peg.1864|C965_01773|VBIBruSui249236_1864|_Outer_membrane_protein_Brucella_suis_CNGB_786_|_1198682.3_{Brucella_suis}	1	1	1	1	1	1	1	1	1	1	1	1	1	1	1	1	1	1	1	1	1	1	1	1	1	1	1	1	1	1	1	1	1	1	1	1	1	1	1	1	1	1	1	1	1	1	1	1	1
fig|1198686.3.peg.1793|C969_01689|VBIBruCan248110_1793|_hypothetical_protein_Brucella_canis_CNGB_1172_|_1198686.3_{Brucella_canis}	0	0	0	0	0.08	0	0	0	0	0	0.08	0	0	0.08	0.08	0.08	0	0.08	0.08	0.08	0.08	0	0	0	0	0.08	0.08	0	0.08	0	0	0	0	0.08	0	0	0	0	0.08	0	0	0.08	0	0	0	0.08	0.08	0.08	0
fig|1160229.3.peg.50|C049_00051|VBIBruSui232464_0050|_Outer_membrane_protein_Brucella_suis_F12/02_|_1160229.3_{Brucella_suis}	1	1	1	1	1	1	1	1	1	1	1	1	1	1	1	1	1	1	1	1	1	1	1	1	1	1	1	1	1	1	1	1	1	1	1	1	1	1	1	1	1	1	1	1	1	1	1	1	1
fig|1169208.3.peg.1958|B994_01870|VBIBruAbo238802_1958|_Outer_membrane_protein_Brucella_abortus_63/138_|_1169208.3_{Brucella_abortus}	1	1	1	1	1	1	1	1	1	1	1	1	1	1	1	1	1	1	1	1	1	1	1	1	1	1	1	1	1	1	1	1	1	1	1	1	1	1	1	1	1	1	1	1	1	1	1	1	1
fig|1169239.3.peg.3366|C000_03213|VBIBruSui237541_3366|_hypothetical_protein_Brucella_suis_F7/06-1_|_1169239.3_{Brucella_suis}	1	1	1	1	1	1	1	1	1	1	1	1	1	1	1	1	1	1	1	1	1	1	1	1	1	1	1	1	1	1	1	1	1	1	1	1	1	1	1	1	1	1	1	1	1	1	1	1	1
fig|1169216.3.peg.1983|B974_01875|VBIBruAbo231880_1983|_Outer_membrane_protein_Brucella_abortus_87/28_|_1169216.3_{Brucella_abortus}	1	1	1	1	1	1	1	1	1	1	1	1	1	1	1	1	1	1	1	1	1	1	1	1	1	1	1	1	1	1	1	1	1	1	1	1	1	1	1	1	1	1	1	1	1	1	1	1	1
fig|1160188.3.peg.1761|C054_01687|VBIBruAbo240496_1761|_hypothetical_protein_Brucella_abortus_F6/05-4_|_1160188.3_{Brucella_abortus}	1	1	1	1	1	1	1	1	1	1	1	1	1	1	1	1	1	1	1	1	1	1	1	1	1	1	1	1	1	1	1	1	1	1	1	1	1	1	1	1	1	1	1	1	1	1	1	1	1
fig|1160172.3.peg.1832|C023_01740|VBIBruAbo237310_1832|_hypothetical_protein_Brucella_abortus_NI613_|_1160172.3_{Brucella_abortus}	1	1	1	1	1	1	1	1	1	1	1	1	1	1	1	1	1	1	1	1	1	1	1	1	1	1	1	1	1	1	1	1	1	1	1	1	1	1	1	1	1	1	1	1	1	1	1	1	1
fig|1160161.3.peg.2190|C012_02087|VBIBruAbo231111_2190|_hypothetical_protein_Brucella_abortus_NI518_|_1160161.3_{Brucella_abortus}	1	1	1	1	1	1	1	1	1	1	1	1	1	1	1	1	1	1	1	1	1	1	1	1	1	1	1	1	1	1	1	1	1	1	1	1	1	1	1	1	1	1	1	1	1	1	1	1	1
fig|1104321.3.peg.976|BCA52141_I1585|VBIBruCan223303_0976|_Outer_membrane_protein_Brucella_canis_HSK_A52141_|_1104321.3_{Brucella_canis}	1	1	1	1	1	1	1	1	1	1	1	1	1	1	1	1	1	1	1	1	1	1	1	1	1	1	1	1	1	1	1	1	1	1	1	1	1	1	1	1	1	1	1	1	1	1	1	1	1
fig|1169203.3.peg.396|B990_00376|VBIBruAbo235593_0396|_Outer_membrane_protein_Brucella_abortus_225/65_|_1169203.3_{Brucella_abortus}	1	1	1	1	1	1	1	1	1	1	1	1	1	1	1	1	1	1	1	1	1	1	1	1	1	1	1	1	1	1	1	1	1	1	1	1	1	1	1	1	1	1	1	1	1	1	1	1	1
fig|1160178.3.peg.1782|C029_01697|VBIBruAbo237117_1782|_hypothetical_protein_Brucella_abortus_88/19_|_1160178.3_{Brucella_abortus}	1	1	1	1	1	1	1	1	1	1	1	1	1	1	1	1	1	1	1	1	1	1	1	1	1	1	1	1	1	1	1	1	1	1	1	1	1	1	1	1	1	1	1	1	1	1	1	1	1
fig|1160184.3.peg.1782|C042_01695|VBIBruAbo234153_1782|_hypothetical_protein_Brucella_abortus_F3/07-1_|_1160184.3_{Brucella_abortus}	1	1	1	1	1	1	1	1	1	1	1	1	1	1	1	1	1	1	1	1	1	1	1	1	1	1	1	1	1	1	1	1	1	1	1	1	1	1	1	1	1	1	1	1	1	1	1	1	1
fig|1051061.3.peg.1552|M1K_01473|VBIBruAbo206678_1552|_Outer_membrane_protein_Brucella_abortus_bv._1_str._NI021_|_1051061.3_{Brucella_abortus}	1	1	1	1	1	1	1	1	1	1	1	1	1	1	1	1	1	1	1	1	1	1	1	1	1	1	1	1	1	1	1	1	1	1	1	1	1	1	1	1	1	1	1	1	1	1	1	1	1
fig|1160230.3.peg.3257|C050_03096|VBIBruSui233969_3257|_hypothetical_protein_Brucella_suis_92/63_|_1160230.3_{Brucella_suis}	1	1	1	1	1	1	1	1	1	1	1	1	1	1	1	1	1	1	1	1	1	1	1	1	1	1	1	1	1	1	1	1	1	1	1	1	1	1	1	1	1	1	1	1	1	1	1	1	1
fig|1198681.3.peg.68|C964_00058|VBIBruMel243289_0068|_Outer_membrane_protein_Brucella_melitensis_CNGB_290_|_1198681.3_{Brucella_melitensis}	1	1	1	1	1	1	1	1	1	1	1	1	1	1	1	1	1	1	1	1	1	1	1	1	1	1	1	1	1	1	1	1	1	1	1	1	1	1	1	1	1	1	1	1	1	1	1	1	1
fig|1160165.3.peg.50|C016_00047|VBIBruAbo238033_0050|_Outer_membrane_protein_Brucella_abortus_NI352_|_1160165.3_{Brucella_abortus}	1	1	1	1	1	1	1	1	1	1	1	1	1	1	1	1	1	1	1	1	1	1	1	1	1	1	1	1	1	1	1	1	1	1	1	1	1	1	1	1	1	1	1	1	1	1	1	1	1
fig|1160163.3.peg.1841|C014_01753|VBIBruAbo228682_1841|_hypothetical_protein_Brucella_abortus_NI240_|_1160163.3_{Brucella_abortus}	1	1	1	1	1	1	1	1	1	1	1	1	1	1	1	1	1	1	1	1	1	1	1	1	1	1	1	1	1	1	1	1	1	1	1	1	1	1	1	1	1	1	1	1	1	1	1	1	1
fig|1169224.3.peg.1785|B970_01692|VBIBruMel228574_1785|_Outer_membrane_protein_Brucella_melitensis_F10/06-16_|_1169224.3_{Brucella_melitensis}	1	1	1	1	1	1	1	1	1	1	1	1	1	1	1	1	1	1	1	1	1	1	1	1	1	1	1	1	1	1	1	1	1	1	1	1	1	1	1	1	1	1	1	1	1	1	1	1	1
fig|1160201.3.peg.1830|C080_01742|VBIBruAbo232538_1830|_hypothetical_protein_Brucella_abortus_levi_gila_|_1160201.3_{Brucella_abortus}	1	1	1	1	1	1	1	1	1	1	1	1	1	1	1	1	1	1	1	1	1	1	1	1	1	1	1	1	1	1	1	1	1	1	1	1	1	1	1	1	1	1	1	1	1	1	1	1	1
fig|1112912.3.peg.70|BSVBI22_A0072|VBIBruSui219962_0070|_Outer_membrane_protein_Brucella_suis_VBI22_|_1112912.3_{Brucella_suis}	1	1	1	1	1	1	1	1	1	1	1	1	1	1	1	1	1	1	1	1	1	1	1	1	1	1	1	1	1	1	1	1	1	1	1	1	1	1	1	1	1	1	1	1	1	1	1	1	1
fig|1160221.3.peg.227|C046_00215|VBIBruMel237275_0227|_Outer_membrane_protein_Brucella_melitensis_UK22/06_|_1160221.3_{Brucella_melitensis}	1	1	1	1	1	1	1	1	1	1	1	1	1	1	1	1	1	1	1	1	1	1	1	1	1	1	1	1	1	1	1	1	1	1	1	1	1	1	1	1	1	1	1	1	1	1	1	1	1
fig|1169206.3.peg.1555|C002_01481|VBIBruAbo234726_1555|_hypothetical_protein_Brucella_abortus_600/64_|_1169206.3_{Brucella_abortus}	1	1	1	1	1	1	1	1	1	1	1	1	1	1	1	1	1	1	1	1	1	1	1	1	1	1	1	1	1	1	1	1	1	1	1	1	1	1	1	1	1	1	1	1	1	1	1	1	1
fig|1198685.4.peg.17|C968_00018|VBIBruCan244810_0017|_Outer_membrane_protein_Brucella_canis_CNGB_513_|_1198685.4_{Brucella_canis}	1	1	1	1	1	1	1	1	1	1	1	1	1	1	1	1	1	1	1	1	1	1	1	1	1	1	1	1	1	1	1	1	1	1	1	1	1	1	1	1	1	1	1	1	1	1	1	1	1
fig|1051059.3.peg.393|M1G_00373|VBIBruAbo209374_0393|_Outer_membrane_protein_Brucella_abortus_bv._1_str._NI010_|_1051059.3_{Brucella_abortus}	1	1	1	1	1	1	1	1	1	1	1	1	1	1	1	1	1	1	1	1	1	1	1	1	1	1	1	1	1	1	1	1	1	1	1	1	1	1	1	1	1	1	1	1	1	1	1	1	1
fig|1160180.3.peg.1|C031_00001|VBIBruAbo233975_0001|_Outer_membrane_protein_Brucella_abortus_F6/05-2_|_1160180.3_{Brucella_abortus}	1	1	1	1	1	1	1	1	1	1	1	1	1	1	1	1	1	1	1	1	1	1	1	1	1	1	1	1	1	1	1	1	1	1	1	1	1	1	1	1	1	1	1	1	1	1	1	1	1
fig|1160168.3.peg.51|C019_00047|VBIBruAbo237893_0051|_Outer_membrane_protein_Brucella_abortus_NI422_|_1160168.3_{Brucella_abortus}	1	1	1	1	1	1	1	1	1	1	1	1	1	1	1	1	1	1	1	1	1	1	1	1	1	1	1	1	1	1	1	1	1	1	1	1	1	1	1	1	1	1	1	1	1	1	1	1	1
fig|1160217.3.peg.1785|C034_01690|VBIBruMel231569_1785|_Outer_membrane_protein_Brucella_melitensis_UK14/06_|_1160217.3_{Brucella_melitensis}	1	1	1	1	1	1	1	1	1	1	1	1	1	1	1	1	1	1	1	1	1	1	1	1	1	1	1	1	1	1	1	1	1	1	1	1	1	1	1	1	1	1	1	1	1	1	1	1	1
fig|1198687.3.peg.996|C970_00937|VBIBruAbo241503_0996|_Outer_membrane_protein_Brucella_abortus_CNGB_436_|_1198687.3_{Brucella_abortus}	1	1	1	1	1	1	1	1	1	1	1	1	1	1	1	1	1	1	1	1	1	1	1	1	1	1	1	1	1	1	1	1	1	1	1	1	1	1	1	1	1	1	1	1	1	1	1	1	1
fig|1160232.3.peg.3188|C064_03028|VBIBruSui234909_3188|_hypothetical_protein_Brucella_suis_63/252_|_1160232.3_{Brucella_suis}	0	0	0	0	0.08	0	0	0	0	0	0.08	0	0	0.08	0.08	0.08	0	0.08	0.08	0.08	0.08	0	0	0	0	0.08	0.08	0	0.08	0	0	0	0	0.08	0	0	0	0	0.08	0	0	0.08	0	0	0	0.08	0.08	0.08	0
fig|1160202.3.peg.2117|C081_02022|VBIBruAbo237146_2117|_Outer_membrane_protein_Brucella_abortus_F5/04-7_|_1160202.3_{Brucella_abortus}	1	1	1	1	1	1	1	1	1	1	1	1	1	1	1	1	1	1	1	1	1	1	1	1	1	1	1	1	1	1	1	1	1	1	1	1	1	1	1	1	1	1	1	1	1	1	1	1	1
fig|1169213.3.peg.1563|B996_01477|VBIBruAbo232946_1563|_hypothetical_protein_Brucella_abortus_78/14_|_1169213.3_{Brucella_abortus}	1	1	1	1	1	1	1	1	1	1	1	1	1	1	1	1	1	1	1	1	1	1	1	1	1	1	1	1	1	1	1	1	1	1	1	1	1	1	1	1	1	1	1	1	1	1	1	1	1
fig|1169233.3.peg.391|C001_00377|VBIBruSp236231_0391|_Outer_membrane_protein_Brucella_sp._F5/06_|_1169233.3_{Brucella_sp.}	1	1	1	1	1	1	1	1	1	1	1	1	1	1	1	1	1	1	1	1	1	1	1	1	1	1	1	1	1	1	1	1	1	1	1	1	1	1	1	1	1	1	1	1	1	1	1	1	1
fig|1160171.3.peg.43|C022_00039|VBIBruAbo228584_0043|_Outer_membrane_protein_Brucella_abortus_NI593_|_1160171.3_{Brucella_abortus}	1	1	1	1	1	1	1	1	1	1	1	1	1	1	1	1	1	1	1	1	1	1	1	1	1	1	1	1	1	1	1	1	1	1	1	1	1	1	1	1	1	1	1	1	1	1	1	1	1
fig|1160230.3.peg.17|C050_00018|VBIBruSui233969_0017|_Outer_membrane_protein_Brucella_suis_92/63_|_1160230.3_{Brucella_suis}	1	1	1	1	1	1	1	1	1	1	1	1	1	1	1	1	1	1	1	1	1	1	1	1	1	1	1	1	1	1	1	1	1	1	1	1	1	1	1	1	1	1	1	1	1	1	1	1	1
fig|1169239.3.peg.391|C000_00373|VBIBruSui237541_0391|_Outer_membrane_protein_Brucella_suis_F7/06-1_|_1169239.3_{Brucella_suis}	1	1	1	1	1	1	1	1	1	1	1	1	1	1	1	1	1	1	1	1	1	1	1	1	1	1	1	1	1	1	1	1	1	1	1	1	1	1	1	1	1	1	1	1	1	1	1	1	1
fig|1160178.3.peg.1|C029_00001|VBIBruAbo237117_0001|_Outer_membrane_protein_Brucella_abortus_88/19_|_1160178.3_{Brucella_abortus}	1	1	1	1	1	1	1	1	1	1	1	1	1	1	1	1	1	1	1	1	1	1	1	1	1	1	1	1	1	1	1	1	1	1	1	1	1	1	1	1	1	1	1	1	1	1	1	1	1
fig|1051057.3.peg.2707|M1A_02566|VBIBruAbo214388_2707|_Outer_membrane_protein_Brucella_abortus_bv._1_str._NI486_|_1051057.3_{Brucella_abortus}	1	1	1	1	1	1	1	1	1	1	1	1	1	1	1	1	1	1	1	1	1	1	1	1	1	1	1	1	1	1	1	1	1	1	1	1	1	1	1	1	1	1	1	1	1	1	1	1	1
fig|1169220.3.peg.1960|B982_01869|VBIBruAbo229563_1960|_Outer_membrane_protein_Brucella_abortus_F10/06-3_|_1169220.3_{Brucella_abortus}	1	1	1	1	1	1	1	1	1	1	1	1	1	1	1	1	1	1	1	1	1	1	1	1	1	1	1	1	1	1	1	1	1	1	1	1	1	1	1	1	1	1	1	1	1	1	1	1	1
fig|1198684.3.peg.1681|C967_01590|VBIBruCan241627_1681|_hypothetical_protein_Brucella_canis_CNGB_1324_|_1198684.3_{Brucella_canis}	0	0	0	0	0.08	0	0	0	0	0	0.08	0	0	0.08	0.08	0.08	0	0.08	0.08	0.08	0.08	0	0	0	0	0.08	0.08	0	0.08	0	0	0	0	0.08	0	0	0	0	0.08	0	0	0.08	0	0	0	0.08	0.08	0.08	0
fig|1169230.3.peg.398|B999_00384|VBIBruOvi237522_0398|_Outer_membrane_protein_Brucella_ovis_63/96_|_1169230.3_{Brucella_ovis}	0.72	0.72	0.72	0.72	1	0.72	0.72	0.72	0.72	0.72	1	0.72	0.72	1	1	1	0.72	1	1	1	1	0.72	0.72	0.72	0.72	1	1	0.72	1	0.72	0.72	0.72	0.72	1	0.72	0.72	0.72	0.72	1	0.72	1	1	0.72	0.72	0.72	1	1	1	0.72
fig|1198687.3.peg.586|C970_00544|VBIBruAbo241503_0586|_hypothetical_protein_Brucella_abortus_CNGB_436_|_1198687.3_{Brucella_abortus}	1	1	1	1	1	1	1	1	1	1	1	1	1	1	1	1	1	1	1	1	1	1	1	1	1	1	1	1	1	1	1	1	1	1	1	1	1	1	1	1	1	1	1	1	1	1	1	1	1
fig|1169207.3.peg.1956|B991_01867|VBIBruAbo228421_1956|_Outer_membrane_protein_Brucella_abortus_63/130_|_1169207.3_{Brucella_abortus}	1	1	1	1	1	1	1	1	1	1	1	1	1	1	1	1	1	1	1	1	1	1	1	1	1	1	1	1	1	1	1	1	1	1	1	1	1	1	1	1	1	1	1	1	1	1	1	1	1
fig|1169231.3.peg.49|C010_00045|VBIBruOvi231942_0049|_Outer_membrane_protein_Brucella_ovis_80/125_|_1169231.3_{Brucella_ovis}	0.72	0.72	0.72	0.72	1	0.72	0.72	0.72	0.72	0.72	1	0.72	0.72	1	1	1	0.72	1	1	1	1	0.72	0.72	0.72	0.72	1	1	0.72	1	0.72	0.72	0.72	0.72	1	0.72	0.72	0.72	0.72	1	0.72	1	1	0.72	0.72	0.72	1	1	1	0.72
fig|1160205.3.peg.2118|C084_02018|VBIBruAbo233135_2118|_Outer_membrane_protein_Brucella_abortus_64/122_|_1160205.3_{Brucella_abortus}	1	1	1	1	1	1	1	1	1	1	1	1	1	1	1	1	1	1	1	1	1	1	1	1	1	1	1	1	1	1	1	1	1	1	1	1	1	1	1	1	1	1	1	1	1	1	1	1	1
fig|1169222.3.peg.1310|B976_01223|VBIBruCan234082_1310|_hypothetical_protein_Brucella_canis_79/122_|_1169222.3_{Brucella_canis}	0	0	0	0	0.08	0	0	0	0	0	0.08	0	0	0.08	0.08	0.08	0	0.08	0.08	0.08	0.08	0	0	0	0	0.08	0.08	0	0.08	0	0	0	0	0.08	0	0	0	0	0.08	0	0	0.08	0	0	0	0.08	0.08	0.08	0
fig|1169244.3.peg.3362|C008_03212|VBIBruSui238650_3362|_hypothetical_protein_Brucella_suis_F9/06-1_|_1169244.3_{Brucella_suis}	1	1	1	1	1	1	1	1	1	1	1	1	1	1	1	1	1	1	1	1	1	1	1	1	1	1	1	1	1	1	1	1	1	1	1	1	1	1	1	1	1	1	1	1	1	1	1	1	1
fig|1169218.3.peg.1555|B995_01475|VBIBruAbo229367_1555|_hypothetical_protein_Brucella_abortus_F1/06-B21_|_1169218.3_{Brucella_abortus}	1	1	1	1	1	1	1	1	1	1	1	1	1	1	1	1	1	1	1	1	1	1	1	1	1	1	1	1	1	1	1	1	1	1	1	1	1	1	1	1	1	1	1	1	1	1	1	1	1
fig|1160192.3.peg.1834|C071_01746|VBIBruAbo234193_1834|_hypothetical_protein_Brucella_abortus_F2/06-8_|_1160192.3_{Brucella_abortus}	1	1	1	1	1	1	1	1	1	1	1	1	1	1	1	1	1	1	1	1	1	1	1	1	1	1	1	1	1	1	1	1	1	1	1	1	1	1	1	1	1	1	1	1	1	1	1	1	1
fig|1160173.3.peg.43|C024_00039|VBIBruAbo229152_0043|_Outer_membrane_protein_Brucella_abortus_NI622_|_1160173.3_{Brucella_abortus}	1	1	1	1	1	1	1	1	1	1	1	1	1	1	1	1	1	1	1	1	1	1	1	1	1	1	1	1	1	1	1	1	1	1	1	1	1	1	1	1	1	1	1	1	1	1	1	1	1
fig|1112912.3.peg.1786|BSVBI22_A1842|VBIBruSui219962_1786|_hypothetical_protein_Brucella_suis_VBI22_|_1112912.3_{Brucella_suis}	1	1	1	1	1	1	1	1	1	1	1	1	1	1	1	1	1	1	1	1	1	1	1	1	1	1	1	1	1	1	1	1	1	1	1	1	1	1	1	1	1	1	1	1	1	1	1	1	1
fig|1051056.3.peg.392|M19_00372|VBIBruAbo207765_0392|_Outer_membrane_protein_Brucella_abortus_bv._1_str._NI474_|_1051056.3_{Brucella_abortus}	1	1	1	1	1	1	1	1	1	1	1	1	1	1	1	1	1	1	1	1	1	1	1	1	1	1	1	1	1	1	1	1	1	1	1	1	1	1	1	1	1	1	1	1	1	1	1	1	1
fig|1160160.4.peg.1829|C011_01740|VBIBruAbo233993_1829|_hypothetical_protein_Brucella_abortus_NI628_|_1160160.4_{Brucella_abortus}	1	1	1	1	1	1	1	1	1	1	1	1	1	1	1	1	1	1	1	1	1	1	1	1	1	1	1	1	1	1	1	1	1	1	1	1	1	1	1	1	1	1	1	1	1	1	1	1	1
fig|1160162.3.peg.1833|C013_01740|VBIBruAbo234910_1833|_hypothetical_protein_Brucella_abortus_NI649_|_1160162.3_{Brucella_abortus}	1	1	1	1	1	1	1	1	1	1	1	1	1	1	1	1	1	1	1	1	1	1	1	1	1	1	1	1	1	1	1	1	1	1	1	1	1	1	1	1	1	1	1	1	1	1	1	1	1
fig|1160207.3.peg.1808|C086_01719|VBIBruAbo233930_1808|_hypothetical_protein_Brucella_abortus_F6/05-3_|_1160207.3_{Brucella_abortus}	1	1	1	1	1	1	1	1	1	1	1	1	1	1	1	1	1	1	1	1	1	1	1	1	1	1	1	1	1	1	1	1	1	1	1	1	1	1	1	1	1	1	1	1	1	1	1	1	1
fig|1104321.3.peg.1371|BCA52141_I2244|VBIBruCan223303_1371|_hypothetical_protein_Brucella_canis_HSK_A52141_|_1104321.3_{Brucella_canis}	0	0	0	0	0.08	0	0	0	0	0	0.08	0	0	0.08	0.08	0.08	0	0.08	0.08	0.08	0.08	0	0	0	0	0.08	0.08	0	0.08	0	0	0	0	0.08	0	0	0	0	0.08	0	0	0.08	0	0	0	0.08	0.08	0.08	0
fig|1160197.3.peg.51|C076_00047|VBIBruAbo228171_0051|_Outer_membrane_protein_Brucella_abortus_93/1_|_1160197.3_{Brucella_abortus}	1	1	1	1	1	1	1	1	1	1	1	1	1	1	1	1	1	1	1	1	1	1	1	1	1	1	1	1	1	1	1	1	1	1	1	1	1	1	1	1	1	1	1	1	1	1	1	1	1
fig|1160170.3.peg.43|C021_00041|VBIBruAbo233369_0043|_Outer_membrane_protein_Brucella_abortus_NI495a_|_1160170.3_{Brucella_abortus}	1	1	1	1	1	1	1	1	1	1	1	1	1	1	1	1	1	1	1	1	1	1	1	1	1	1	1	1	1	1	1	1	1	1	1	1	1	1	1	1	1	1	1	1	1	1	1	1	1
fig|1160167.3.peg.1780|C018_01695|VBIBruAbo228707_1780|_hypothetical_protein_Brucella_abortus_NI388_|_1160167.3_{Brucella_abortus}	1	1	1	1	1	1	1	1	1	1	1	1	1	1	1	1	1	1	1	1	1	1	1	1	1	1	1	1	1	1	1	1	1	1	1	1	1	1	1	1	1	1	1	1	1	1	1	1	1
fig|1160164.3.peg.1831|C015_01742|VBIBruAbo239233_1831|_hypothetical_protein_Brucella_abortus_NI274_|_1160164.3_{Brucella_abortus}	1	1	1	1	1	1	1	1	1	1	1	1	1	1	1	1	1	1	1	1	1	1	1	1	1	1	1	1	1	1	1	1	1	1	1	1	1	1	1	1	1	1	1	1	1	1	1	1	1
fig|1160162.3.peg.50|C013_00047|VBIBruAbo234910_0050|_Outer_membrane_protein_Brucella_abortus_NI649_|_1160162.3_{Brucella_abortus}	1	1	1	1	1	1	1	1	1	1	1	1	1	1	1	1	1	1	1	1	1	1	1	1	1	1	1	1	1	1	1	1	1	1	1	1	1	1	1	1	1	1	1	1	1	1	1	1	1
fig|1160193.3.peg.1777|C072_01695|VBIBruAbo231943_1777|_hypothetical_protein_Brucella_abortus_863/67_|_1160193.3_{Brucella_abortus}	1	1	1	1	1	1	1	1	1	1	1	1	1	1	1	1	1	1	1	1	1	1	1	1	1	1	1	1	1	1	1	1	1	1	1	1	1	1	1	1	1	1	1	1	1	1	1	1	1
fig|1004954.6.peg.74|BSS2_I0071|_Outer_membrane_protein_Brucella_suis_bv._1_str._S2_|_1004954.6_{Brucella_suis}	1	1	1	1	1	1	1	1	1	1	1	1	1	1	1	1	1	1	1	1	1	1	1	1	1	1	1	1	1	1	1	1	1	1	1	1	1	1	1	1	1	1	1	1	1	1	1	1	1
fig|1160206.3.peg.1|C085_00001|VBIBruAbo228409_0001|_Outer_membrane_protein_Brucella_abortus_877/67_|_1160206.3_{Brucella_abortus}	1	1	1	1	1	1	1	1	1	1	1	1	1	1	1	1	1	1	1	1	1	1	1	1	1	1	1	1	1	1	1	1	1	1	1	1	1	1	1	1	1	1	1	1	1	1	1	1	1
fig|1160166.3.peg.1783|C017_01695|VBIBruAbo238531_1783|_hypothetical_protein_Brucella_abortus_NI380_|_1160166.3_{Brucella_abortus}	1	1	1	1	1	1	1	1	1	1	1	1	1	1	1	1	1	1	1	1	1	1	1	1	1	1	1	1	1	1	1	1	1	1	1	1	1	1	1	1	1	1	1	1	1	1	1	1	1
fig|1160160.4.peg.51|C011_00047|VBIBruAbo233993_0051|_Outer_membrane_protein_Brucella_abortus_NI628_|_1160160.4_{Brucella_abortus}	1	1	1	1	1	1	1	1	1	1	1	1	1	1	1	1	1	1	1	1	1	1	1	1	1	1	1	1	1	1	1	1	1	1	1	1	1	1	1	1	1	1	1	1	1	1	1	1	1
fig|1169219.3.peg.1543|B972_01469|VBIBruAbo228143_1543|_hypothetical_protein_Brucella_abortus_F10/05-11_|_1169219.3_{Brucella_abortus}	1	1	1	1	1	1	1	1	1	1	1	1	1	1	1	1	1	1	1	1	1	1	1	1	1	1	1	1	1	1	1	1	1	1	1	1	1	1	1	1	1	1	1	1	1	1	1	1	1
fig|1160173.3.peg.1823|C024_01732|VBIBruAbo229152_1823|_hypothetical_protein_Brucella_abortus_NI622_|_1160173.3_{Brucella_abortus}	1	1	1	1	1	1	1	1	1	1	1	1	1	1	1	1	1	1	1	1	1	1	1	1	1	1	1	1	1	1	1	1	1	1	1	1	1	1	1	1	1	1	1	1	1	1	1	1	1
fig|1169227.3.peg.1788|B975_01696|VBIBruMel231644_1788|_Outer_membrane_protein_Brucella_melitensis_UK29/05_|_1169227.3_{Brucella_melitensis}	1	1	1	1	1	1	1	1	1	1	1	1	1	1	1	1	1	1	1	1	1	1	1	1	1	1	1	1	1	1	1	1	1	1	1	1	1	1	1	1	1	1	1	1	1	1	1	1	1
fig|1160182.3.peg.1819|C040_01734|VBIBruAbo238207_1819|_hypothetical_protein_Brucella_abortus_67/781_|_1160182.3_{Brucella_abortus}	1	1	1	1	1	1	1	1	1	1	1	1	1	1	1	1	1	1	1	1	1	1	1	1	1	1	1	1	1	1	1	1	1	1	1	1	1	1	1	1	1	1	1	1	1	1	1	1	1
fig|1169204.3.peg.1959|B993_01875|VBIBruAbo237351_1959|_Outer_membrane_protein_Brucella_abortus_355/78_|_1169204.3_{Brucella_abortus}	1	1	1	1	1	1	1	1	1	1	1	1	1	1	1	1	1	1	1	1	1	1	1	1	1	1	1	1	1	1	1	1	1	1	1	1	1	1	1	1	1	1	1	1	1	1	1	1	1
fig|1160175.3.peg.1781|C026_01695|VBIBruAbo240287_1781|_hypothetical_protein_Brucella_abortus_NI639_|_1160175.3_{Brucella_abortus}	1	1	1	1	1	1	1	1	1	1	1	1	1	1	1	1	1	1	1	1	1	1	1	1	1	1	1	1	1	1	1	1	1	1	1	1	1	1	1	1	1	1	1	1	1	1	1	1	1
fig|1169240.3.peg.390|B988_00370|VBIBruSui230151_0390|_Outer_membrane_protein_Brucella_suis_F7/06-2_|_1169240.3_{Brucella_suis}	1	1	1	1	1	1	1	1	1	1	1	1	1	1	1	1	1	1	1	1	1	1	1	1	1	1	1	1	1	1	1	1	1	1	1	1	1	1	1	1	1	1	1	1	1	1	1	1	1
fig|1160220.3.peg.2176|C045_02071|VBIBruMel233291_2176|_Outer_membrane_protein_Brucella_melitensis_64/150_|_1160220.3_{Brucella_melitensis}	1	1	1	1	1	1	1	1	1	1	1	1	1	1	1	1	1	1	1	1	1	1	1	1	1	1	1	1	1	1	1	1	1	1	1	1	1	1	1	1	1	1	1	1	1	1	1	1	1
fig|1169205.3.peg.612|B977_00579|VBIBruAbo227700_0612|_Outer_membrane_protein_Brucella_abortus_544_|_1169205.3_{Brucella_abortus}	1	1	1	1	1	1	1	1	1	1	1	1	1	1	1	1	1	1	1	1	1	1	1	1	1	1	1	1	1	1	1	1	1	1	1	1	1	1	1	1	1	1	1	1	1	1	1	1	1
fig|1160177.3.peg.14|C028_00014|VBIBruAbo228213_0014|_Outer_membrane_protein_Brucella_abortus_63/168_|_1160177.3_{Brucella_abortus}	1	1	1	1	1	1	1	1	1	1	1	1	1	1	1	1	1	1	1	1	1	1	1	1	1	1	1	1	1	1	1	1	1	1	1	1	1	1	1	1	1	1	1	1	1	1	1	1	1
fig|1160171.3.peg.1823|C022_01734|VBIBruAbo228584_1823|_hypothetical_protein_Brucella_abortus_NI593_|_1160171.3_{Brucella_abortus}	1	1	1	1	1	1	1	1	1	1	1	1	1	1	1	1	1	1	1	1	1	1	1	1	1	1	1	1	1	1	1	1	1	1	1	1	1	1	1	1	1	1	1	1	1	1	1	1	1
fig|1160215.3.peg.465|C061_00458|VBIBruMel234373_0465|_Outer_membrane_protein_Brucella_melitensis_F5/07-239A_|_1160215.3_{Brucella_melitensis}	1	1	1	1	1	1	1	1	1	1	1	1	1	1	1	1	1	1	1	1	1	1	1	1	1	1	1	1	1	1	1	1	1	1	1	1	1	1	1	1	1	1	1	1	1	1	1	1	1
fig|1160232.3.peg.50|C064_00049|VBIBruSui234909_0050|_Outer_membrane_protein_Brucella_suis_63/252_|_1160232.3_{Brucella_suis}	1	1	1	1	1	1	1	1	1	1	1	1	1	1	1	1	1	1	1	1	1	1	1	1	1	1	1	1	1	1	1	1	1	1	1	1	1	1	1	1	1	1	1	1	1	1	1	1	1
fig|1160199.3.peg.1780|C078_01694|VBIBruAbo237436_1780|_hypothetical_protein_Brucella_abortus_64/108_|_1160199.3_{Brucella_abortus}	1	1	1	1	1	1	1	1	1	1	1	1	1	1	1	1	1	1	1	1	1	1	1	1	1	1	1	1	1	1	1	1	1	1	1	1	1	1	1	1	1	1	1	1	1	1	1	1	1
fig|1169210.3.peg.396|B978_00382|VBIBruAbo227843_0396|_Outer_membrane_protein_Brucella_abortus_64/81_|_1169210.3_{Brucella_abortus}	1	1	1	1	1	1	1	1	1	1	1	1	1	1	1	1	1	1	1	1	1	1	1	1	1	1	1	1	1	1	1	1	1	1	1	1	1	1	1	1	1	1	1	1	1	1	1	1	1
fig|1160224.3.peg.2174|C089_02067|VBIBruMel238138_2174|_Outer_membrane_protein_Brucella_melitensis_66/59_|_1160224.3_{Brucella_melitensis}	1	1	1	1	1	1	1	1	1	1	1	1	1	1	1	1	1	1	1	1	1	1	1	1	1	1	1	1	1	1	1	1	1	1	1	1	1	1	1	1	1	1	1	1	1	1	1	1	1
fig|1169238.3.peg.391|B969_00377|VBIBruSui239696_0391|_Outer_membrane_protein_Brucella_suis_F5/05-4_|_1169238.3_{Brucella_suis}	1	1	1	1	1	1	1	1	1	1	1	1	1	1	1	1	1	1	1	1	1	1	1	1	1	1	1	1	1	1	1	1	1	1	1	1	1	1	1	1	1	1	1	1	1	1	1	1	1
fig|1169214.3.peg.1967|B973_01867|VBIBruAbo227378_1967|_Outer_membrane_protein_Brucella_abortus_80/28_|_1169214.3_{Brucella_abortus}	1	1	1	1	1	1	1	1	1	1	1	1	1	1	1	1	1	1	1	1	1	1	1	1	1	1	1	1	1	1	1	1	1	1	1	1	1	1	1	1	1	1	1	1	1	1	1	1	1
fig|1160204.3.peg.2125|C083_02021|VBIBruAbo230810_2125|_Outer_membrane_protein_Brucella_abortus_LEVI237_|_1160204.3_{Brucella_abortus}	1	1	1	1	1	1	1	1	1	1	1	1	1	1	1	1	1	1	1	1	1	1	1	1	1	1	1	1	1	1	1	1	1	1	1	1	1	1	1	1	1	1	1	1	1	1	1	1	1
fig|1169210.3.peg.2168|B978_02078|VBIBruAbo227843_2168|_hypothetical_protein_Brucella_abortus_64/81_|_1169210.3_{Brucella_abortus}	1	1	1	1	1	1	1	1	1	1	1	1	1	1	1	1	1	1	1	1	1	1	1	1	1	1	1	1	1	1	1	1	1	1	1	1	1	1	1	1	1	1	1	1	1	1	1	1	1
fig|1160207.3.peg.43|C086_00039|VBIBruAbo233930_0043|_Outer_membrane_protein_Brucella_abortus_F6/05-3_|_1160207.3_{Brucella_abortus}	1	1	1	1	1	1	1	1	1	1	1	1	1	1	1	1	1	1	1	1	1	1	1	1	1	1	1	1	1	1	1	1	1	1	1	1	1	1	1	1	1	1	1	1	1	1	1	1	1
fig|1198688.3.peg.1|C971_00001|VBIBruAbo251543_0001|_Outer_membrane_protein_Brucella_abortus_CNGB_308_|_1198688.3_{Brucella_abortus}	1	1	1	1	1	1	1	1	1	1	1	1	1	1	1	1	1	1	1	1	1	1	1	1	1	1	1	1	1	1	1	1	1	1	1	1	1	1	1	1	1	1	1	1	1	1	1	1	1
fig|1169218.3.peg.1965|B995_01868|VBIBruAbo229367_1965|_Outer_membrane_protein_Brucella_abortus_F1/06-B21_|_1169218.3_{Brucella_abortus}	1	1	1	1	1	1	1	1	1	1	1	1	1	1	1	1	1	1	1	1	1	1	1	1	1	1	1	1	1	1	1	1	1	1	1	1	1	1	1	1	1	1	1	1	1	1	1	1	1
fig|1160183.3.peg.1200|C041_01124|VBIBruAbo229350_1200|_hypothetical_protein_Brucella_abortus_63/59_|_1160183.3_{Brucella_abortus}	1	1	1	1	1	1	1	1	1	1	1	1	1	1	1	1	1	1	1	1	1	1	1	1	1	1	1	1	1	1	1	1	1	1	1	1	1	1	1	1	1	1	1	1	1	1	1	1	1
fig|1169222.3.peg.1710|B976_01608|VBIBruCan234082_1710|_Outer_membrane_protein_Brucella_canis_79/122_|_1169222.3_{Brucella_canis}	1	1	1	1	1	1	1	1	1	1	1	1	1	1	1	1	1	1	1	1	1	1	1	1	1	1	1	1	1	1	1	1	1	1	1	1	1	1	1	1	1	1	1	1	1	1	1	1	1
fig|1198679.3.peg.1786|C962_01699|VBIBruMel245417_1786|_Outer_membrane_protein_Brucella_melitensis_CNGB_1076_|_1198679.3_{Brucella_melitensis}	1	1	1	1	1	1	1	1	1	1	1	1	1	1	1	1	1	1	1	1	1	1	1	1	1	1	1	1	1	1	1	1	1	1	1	1	1	1	1	1	1	1	1	1	1	1	1	1	1
fig|1160203.3.peg.1776|C082_01691|VBIBruAbo238935_1776|_hypothetical_protein_Brucella_abortus_80/102_|_1160203.3_{Brucella_abortus}	1	1	1	1	1	1	1	1	1	1	1	1	1	1	1	1	1	1	1	1	1	1	1	1	1	1	1	1	1	1	1	1	1	1	1	1	1	1	1	1	1	1	1	1	1	1	1	1	1
fig|1198683.3.peg.2088|C966_01978|VBIBruSui248362_2088|_hypothetical_protein_Brucella_suis_CNGB_247_|_1198683.3_{Brucella_suis}	1	1	1	1	1	1	1	1	1	1	1	1	1	1	1	1	1	1	1	1	1	1	1	1	1	1	1	1	1	1	1	1	1	1	1	1	1	1	1	1	1	1	1	1	1	1	1	1	1
fig|1169236.3.peg.947|B986_00894|VBIBruSui235474_0947|_Outer_membrane_protein_Brucella_suis_F5/05-10_|_1169236.3_{Brucella_suis}	1	1	1	1	1	1	1	1	1	1	1	1	1	1	1	1	1	1	1	1	1	1	1	1	1	1	1	1	1	1	1	1	1	1	1	1	1	1	1	1	1	1	1	1	1	1	1	1	1
fig|1160187.3.peg.1|C053_00002|VBIBruAbo226928_0001|_Outer_membrane_protein_Brucella_abortus_85/140_|_1160187.3_{Brucella_abortus}	1	1	1	1	1	1	1	1	1	1	1	1	1	1	1	1	1	1	1	1	1	1	1	1	1	1	1	1	1	1	1	1	1	1	1	1	1	1	1	1	1	1	1	1	1	1	1	1	1
fig|1169229.3.peg.1801|B984_01712|VBIBruMel235623_1801|_Outer_membrane_protein_Brucella_melitensis_UK31/99_|_1169229.3_{Brucella_melitensis}	1	1	1	1	1	1	1	1	1	1	1	1	1	1	1	1	1	1	1	1	1	1	1	1	1	1	1	1	1	1	1	1	1	1	1	1	1	1	1	1	1	1	1	1	1	1	1	1	1
fig|1160174.3.peg.43|C025_00040|VBIBruAbo238199_0043|_Outer_membrane_protein_Brucella_abortus_NI633_|_1160174.3_{Brucella_abortus}	1	1	1	1	1	1	1	1	1	1	1	1	1	1	1	1	1	1	1	1	1	1	1	1	1	1	1	1	1	1	1	1	1	1	1	1	1	1	1	1	1	1	1	1	1	1	1	1	1
fig|1160233.3.peg.1845|C062_01767|VBIBruSui240450_1845|_Outer_membrane_protein_Brucella_suis_92/29_|_1160233.3_{Brucella_suis}	1	1	1	1	1	1	1	1	1	1	1	1	1	1	1	1	1	1	1	1	1	1	1	1	1	1	1	1	1	1	1	1	1	1	1	1	1	1	1	1	1	1	1	1	1	1	1	1	1
fig|1169230.3.peg.2192|B999_02101|VBIBruOvi237522_2192|_hypothetical_protein_Brucella_ovis_63/96_|_1169230.3_{Brucella_ovis}	0.09	0.09	0.09	0.09	0.15	0.09	0.09	0.09	0.09	0.09	0.15	0.09	0.09	0.15	0.15	0.15	0.09	0.15	0.15	0.15	0.15	0.09	0.09	0.09	0.09	0.15	0.15	0.09	0.15	0.09	0.09	0.09	0.09	0.15	0.09	0.09	0.09	0.09	0.15	0.09	0.15	0.15	0.09	0.09	0.09	0.15	0.15	0.15	0.09
fig|1198686.3.peg.44|C969_00043|VBIBruCan248110_0044|_Outer_membrane_protein_Brucella_canis_CNGB_1172_|_1198686.3_{Brucella_canis}	1	1	1	1	1	1	1	1	1	1	1	1	1	1	1	1	1	1	1	1	1	1	1	1	1	1	1	1	1	1	1	1	1	1	1	1	1	1	1	1	1	1	1	1	1	1	1	1	1
fig|1198691.3.peg.1826|C974_01736|VBIBruAbo244430_1826|_hypothetical_protein_Brucella_abortus_CNGB_966_|_1198691.3_{Brucella_abortus}	1	1	1	1	1	1	1	1	1	1	1	1	1	1	1	1	1	1	1	1	1	1	1	1	1	1	1	1	1	1	1	1	1	1	1	1	1	1	1	1	1	1	1	1	1	1	1	1	1
fig|1198691.3.peg.46|C974_00042|VBIBruAbo244430_0046|_Outer_membrane_protein_Brucella_abortus_CNGB_966_|_1198691.3_{Brucella_abortus}	1	1	1	1	1	1	1	1	1	1	1	1	1	1	1	1	1	1	1	1	1	1	1	1	1	1	1	1	1	1	1	1	1	1	1	1	1	1	1	1	1	1	1	1	1	1	1	1	1
fig|1198692.3.peg.1200|C975_01123|VBIBruAbo248370_1200|_hypothetical_protein_Brucella_abortus_CNGB_1011_|_1198692.3_{Brucella_abortus}	1	1	1	1	1	1	1	1	1	1	1	1	1	1	1	1	1	1	1	1	1	1	1	1	1	1	1	1	1	1	1	1	1	1	1	1	1	1	1	1	1	1	1	1	1	1	1	1	1
fig|1198695.3.peg.3197|C978_03049|VBIBruSui249455_3197|_hypothetical_protein_Brucella_suis_94/11_|_1198695.3_{Brucella_suis}	1	1	1	1	1	1	1	1	1	1	1	1	1	1	1	1	1	1	1	1	1	1	1	1	1	1	1	1	1	1	1	1	1	1	1	1	1	1	1	1	1	1	1	1	1	1	1	1	1
fig|1198698.3.peg.1|C981_00001|VBIBruAbo241186_0001|_Outer_membrane_protein_Brucella_abortus_78/32_|_1198698.3_{Brucella_abortus}	1	1	1	1	1	1	1	1	1	1	1	1	1	1	1	1	1	1	1	1	1	1	1	1	1	1	1	1	1	1	1	1	1	1	1	1	1	1	1	1	1	1	1	1	1	1	1	1	1
fig|1198699.3.peg.1756|C982_01646|VBIBruCan242198_1756|_hypothetical_protein_Brucella_canis_F7/05A_|_1198699.3_{Brucella_canis}	0	0	0	0	0.08	0	0	0	0	0	0.08	0	0	0.08	0.08	0.08	0	0.08	0.08	0.08	0.08	0	0	0	0	0.08	0.08	0	0.08	0	0	0	0	0.08	0	0	0	0	0.08	0	0	0.08	0	0	0	0.08	0.08	0.08	0
fig|120576.3.peg.2895|DK65_1672|_hypothetical_protein_Brucella_pinnipedialis_strain_6/566_|_120576.3_{Brucella_pinnipedialis}	1	1	1	1	0.69	1	1	1	1	1	0.69	1	1	0.69	0.69	0.69	1	0.69	0.69	0.69	0.69	1	1	1	1	0.69	0.69	1	0.69	1	1	1	1	0.69	1	1	1	1	0.69	1	1	0.69	1	1	1	0.69	0.69	0.69	1
fig|1198693.3.peg.1|C976_00001|VBIBruAbo241043_0001|_Outer_membrane_protein_Brucella_abortus_CNGB_1432_|_1198693.3_{Brucella_abortus}	1	1	1	1	1	1	1	1	1	1	1	1	1	1	1	1	1	1	1	1	1	1	1	1	1	1	1	1	1	1	1	1	1	1	1	1	1	1	1	1	1	1	1	1	1	1	1	1	1
fig|1198700.3.peg.45|D803_00041|VBIBruAbo245315_0045|_Outer_membrane_protein_Brucella_abortus_RB51-AHVLA_|_1198700.3_{Brucella_abortus}	1	1	1	1	1	1	1	1	1	1	1	1	1	1	1	1	1	1	1	1	1	1	1	1	1	1	1	1	1	1	1	1	1	1	1	1	1	1	1	1	1	1	1	1	1	1	1	1	1
fig|1210454.5.peg.1860|NL70_08765|_hypothetical_protein_Brucella_abortus_104M_|_1210454.5_{Brucella_abortus}	1	1	1	1	1	1	1	1	1	1	1	1	1	1	1	1	1	1	1	1	1	1	1	1	1	1	1	1	1	1	1	1	1	1	1	1	1	1	1	1	1	1	1	1	1	1	1	1	1
fig|1244532.3.peg.1774|D628_01688|VBIBruMel274807_1774|_Outer_membrane_protein_Brucella_melitensis_F15/06-7_|_1244532.3_{Brucella_melitensis}	1	1	1	1	1	1	1	1	1	1	1	1	1	1	1	1	1	1	1	1	1	1	1	1	1	1	1	1	1	1	1	1	1	1	1	1	1	1	1	1	1	1	1	1	1	1	1	1	1
fig|1198700.3.peg.1828|D803_01737|VBIBruAbo245315_1828|_hypothetical_protein_Brucella_abortus_RB51-AHVLA_|_1198700.3_{Brucella_abortus}	1	1	1	1	1	1	1	1	1	1	1	1	1	1	1	1	1	1	1	1	1	1	1	1	1	1	1	1	1	1	1	1	1	1	1	1	1	1	1	1	1	1	1	1	1	1	1	1	1
fig|1210454.5.peg.74|NL70_00340|_Outer_membrane_protein_Brucella_abortus_104M_|_1210454.5_{Brucella_abortus}	1	1	1	1	1	1	1	1	1	1	1	1	1	1	1	1	1	1	1	1	1	1	1	1	1	1	1	1	1	1	1	1	1	1	1	1	1	1	1	1	1	1	1	1	1	1	1	1	1
fig|1293919.3.peg.47|H718_00044|VBIBruOvi279086_0047|_Outer_membrane_protein_Brucella_ovis_IntaBari-2008-114-542_|_1293919.3_{Brucella_ovis}	0.72	0.72	0.72	0.72	1	0.72	0.72	0.72	0.72	0.72	1	0.72	0.72	1	1	1	0.72	1	1	1	1	0.72	0.72	0.72	0.72	1	1	0.72	1	0.72	0.72	0.72	0.72	1	0.72	0.72	0.72	0.72	1	0.72	1	1	0.72	0.72	0.72	1	1	1	0.72
fig|1247411.3.peg.1580|D627_01498|VBIBruMel275000_1580|_Outer_membrane_protein_Brucella_melitensis_B115_|_1247411.3_{Brucella_melitensis}	1	1	1	1	1	1	1	1	1	1	1	1	1	1	1	1	1	1	1	1	1	1	1	1	1	1	1	1	1	1	1	1	1	1	1	1	1	1	1	1	1	1	1	1	1	1	1	1	1
fig|1328339.3.peg.366|L253_00351|VBIBruAbo294645_0366|_hypothetical_protein_Brucella_abortus_68-3396P_|_1328339.3_{Brucella_abortus}	1	1	1	1	1	1	1	1	1	1	1	1	1	1	1	1	1	1	1	1	1	1	1	1	1	1	1	1	1	1	1	1	1	1	1	1	1	1	1	1	1	1	1	1	1	1	1	1	1
fig|1293918.3.peg.126|H717_00118|VBIBruOvi282341_0126|_Outer_membrane_protein_Brucella_ovis_IntaBari-2001-319-4082_|_1293918.3_{Brucella_ovis}	0.72	0.72	0.72	0.72	1	0.72	0.72	0.72	0.72	0.72	1	0.72	0.72	1	1	1	0.72	1	1	1	1	0.72	0.72	0.72	0.72	1	1	0.72	1	0.72	0.72	0.72	0.72	1	0.72	0.72	0.72	0.72	1	0.72	1	1	0.72	0.72	0.72	1	1	1	0.72
fig|1328347.3.peg.351|L261_00339|VBIBruAbo288767_0351|_hypothetical_protein_Brucella_abortus_87-2211_|_1328347.3_{Brucella_abortus}	1	1	1	1	1	1	1	1	1	1	1	1	1	1	1	1	1	1	1	1	1	1	1	1	1	1	1	1	1	1	1	1	1	1	1	1	1	1	1	1	1	1	1	1	1	1	1	1	1
fig|1293918.3.peg.1936|H717_01838|VBIBruOvi282341_1936|_hypothetical_protein_Brucella_ovis_IntaBari-2001-319-4082_|_1293918.3_{Brucella_ovis}	0.09	0.09	0.09	0.09	0.15	0.09	0.09	0.09	0.09	0.09	0.15	0.09	0.09	0.15	0.15	0.15	0.09	0.15	0.15	0.15	0.15	0.09	0.09	0.09	0.09	0.15	0.15	0.09	0.15	0.09	0.09	0.09	0.09	0.15	0.09	0.09	0.09	0.09	0.15	0.09	0.15	0.15	0.09	0.09	0.09	0.15	0.15	0.15	0.09
fig|1328340.3.peg.1857|L254_01763|VBIBruAbo293698_1857|_hypothetical_protein_Brucella_abortus_76-1413_|_1328340.3_{Brucella_abortus}	1	1	1	1	1	1	1	1	1	1	1	1	1	1	1	1	1	1	1	1	1	1	1	1	1	1	1	1	1	1	1	1	1	1	1	1	1	1	1	1	1	1	1	1	1	1	1	1	1
fig|1328346.3.peg.365|L260_00352|VBIBruAbo292522_0365|_hypothetical_protein_Brucella_abortus_87-0095_|_1328346.3_{Brucella_abortus}	1	1	1	1	1	1	1	1	1	1	1	1	1	1	1	1	1	1	1	1	1	1	1	1	1	1	1	1	1	1	1	1	1	1	1	1	1	1	1	1	1	1	1	1	1	1	1	1	1
fig|1328345.3.peg.1851|L259_01761|VBIBruAbo288955_1851|_hypothetical_protein_Brucella_abortus_85-1058_|_1328345.3_{Brucella_abortus}	1	1	1	1	1	1	1	1	1	1	1	1	1	1	1	1	1	1	1	1	1	1	1	1	1	1	1	1	1	1	1	1	1	1	1	1	1	1	1	1	1	1	1	1	1	1	1	1	1
fig|1328340.3.peg.74|L254_00068|VBIBruAbo293698_0074|_Outer_membrane_protein_Brucella_abortus_76-1413_|_1328340.3_{Brucella_abortus}	1	1	1	1	1	1	1	1	1	1	1	1	1	1	1	1	1	1	1	1	1	1	1	1	1	1	1	1	1	1	1	1	1	1	1	1	1	1	1	1	1	1	1	1	1	1	1	1	1
fig|1328355.3.peg.1851|L269_01761|VBIBruAbo291671_1851|_hypothetical_protein_Brucella_abortus_01-0648_|_1328355.3_{Brucella_abortus}	1	1	1	1	1	1	1	1	1	1	1	1	1	1	1	1	1	1	1	1	1	1	1	1	1	1	1	1	1	1	1	1	1	1	1	1	1	1	1	1	1	1	1	1	1	1	1	1	1
fig|1328353.3.peg.74|L267_00067|VBIBruAbo292085_0074|_Outer_membrane_protein_Brucella_abortus_90-1280_|_1328353.3_{Brucella_abortus}	1	1	1	1	1	1	1	1	1	1	1	1	1	1	1	1	1	1	1	1	1	1	1	1	1	1	1	1	1	1	1	1	1	1	1	1	1	1	1	1	1	1	1	1	1	1	1	1	1
fig|1328348.3.peg.69|L262_00064|VBIBruAbo296113_0069|_Outer_membrane_protein_Brucella_abortus_89-0363_|_1328348.3_{Brucella_abortus}	1	1	1	1	1	1	1	1	1	1	1	1	1	1	1	1	1	1	1	1	1	1	1	1	1	1	1	1	1	1	1	1	1	1	1	1	1	1	1	1	1	1	1	1	1	1	1	1	1
fig|1328344.3.peg.1859|L258_01765|VBIBruAbo296617_1859|_hypothetical_protein_Brucella_abortus_84-0928_|_1328344.3_{Brucella_abortus}	1	1	1	1	1	1	1	1	1	1	1	1	1	1	1	1	1	1	1	1	1	1	1	1	1	1	1	1	1	1	1	1	1	1	1	1	1	1	1	1	1	1	1	1	1	1	1	1	1
fig|1328346.3.peg.2140|L260_02048|VBIBruAbo292522_2140|_Outer_membrane_protein_Brucella_abortus_87-0095_|_1328346.3_{Brucella_abortus}	1	1	1	1	1	1	1	1	1	1	1	1	1	1	1	1	1	1	1	1	1	1	1	1	1	1	1	1	1	1	1	1	1	1	1	1	1	1	1	1	1	1	1	1	1	1	1	1	1
fig|1328358.3.peg.346|L272_00332|VBIBruAbo297445_0346|_hypothetical_protein_Brucella_abortus_B10-0018_|_1328358.3_{Brucella_abortus}	1	1	1	1	1	1	1	1	1	1	1	1	1	1	1	1	1	1	1	1	1	1	1	1	1	1	1	1	1	1	1	1	1	1	1	1	1	1	1	1	1	1	1	1	1	1	1	1	1
fig|1328359.3.peg.1857|L273_01763|VBIBruAbo289125_1857|_hypothetical_protein_Brucella_abortus_B10-0091_|_1328359.3_{Brucella_abortus}	1	1	1	1	1	1	1	1	1	1	1	1	1	1	1	1	1	1	1	1	1	1	1	1	1	1	1	1	1	1	1	1	1	1	1	1	1	1	1	1	1	1	1	1	1	1	1	1	1
fig|1328349.3.peg.1857|L263_01758|VBIBruAbo293650_1857|_hypothetical_protein_Brucella_abortus_90-0962_|_1328349.3_{Brucella_abortus}	0.09	0.09	0.09	0.09	0.15	0.09	0.09	0.09	0.09	0.09	0.15	0.09	0.09	0.15	0.15	0.15	0.09	0.15	0.15	0.15	0.15	0.09	0.09	0.09	0.09	0.15	0.15	0.09	0.15	0.09	0.09	0.09	0.09	0.15	0.09	0.09	0.09	0.09	0.15	0.09	0.15	0.15	0.09	0.09	0.09	0.15	0.15	0.15	0.09
fig|1341674.3.peg.1179|P050_01136|VBIBruAbo317584_1179|_Outer_membrane_protein_Brucella_abortus_90-12178_|_1341674.3_{Brucella_abortus}	1	1	1	1	1	1	1	1	1	1	1	1	1	1	1	1	1	1	1	1	1	1	1	1	1	1	1	1	1	1	1	1	1	1	1	1	1	1	1	1	1	1	1	1	1	1	1	1	1
fig|1328358.3.peg.2123|L272_02027|VBIBruAbo297445_2123|_Outer_membrane_protein_Brucella_abortus_B10-0018_|_1328358.3_{Brucella_abortus}	1	1	1	1	1	1	1	1	1	1	1	1	1	1	1	1	1	1	1	1	1	1	1	1	1	1	1	1	1	1	1	1	1	1	1	1	1	1	1	1	1	1	1	1	1	1	1	1	1
fig|1341685.3.peg.15|P037_00015|VBIBruCan299799_0015|_Outer_membrane_protein_Brucella_canis_96-7258_|_1341685.3_{Brucella_canis}	1	1	1	1	1	1	1	1	1	1	1	1	1	1	1	1	1	1	1	1	1	1	1	1	1	1	1	1	1	1	1	1	1	1	1	1	1	1	1	1	1	1	1	1	1	1	1	1	1
fig|1341685.3.peg.1759|P037_01662|VBIBruCan299799_1759|_hypothetical_protein_Brucella_canis_96-7258_|_1341685.3_{Brucella_canis}	0	0	0	0	0.08	0	0	0	0	0	0.08	0	0	0.08	0.08	0.08	0	0.08	0.08	0.08	0.08	0	0	0	0	0.08	0.08	0	0.08	0	0	0	0	0.08	0	0	0	0	0.08	0	0	0.08	0	0	0	0.08	0.08	0.08	0
fig|1328351.3.peg.410|L265_00392|VBIBruAbo298422_0410|_hypothetical_protein_Brucella_abortus_90-0775_|_1328351.3_{Brucella_abortus}	1	1	1	1	1	1	1	1	1	1	1	1	1	1	1	1	1	1	1	1	1	1	1	1	1	1	1	1	1	1	1	1	1	1	1	1	1	1	1	1	1	1	1	1	1	1	1	1	1
fig|1341673.3.peg.1200|P042_01124|VBIBruAbo315383_1200|_hypothetical_protein_Brucella_abortus_89-2646-1238_|_1341673.3_{Brucella_abortus}	1	1	1	1	1	1	1	1	1	1	1	1	1	1	1	1	1	1	1	1	1	1	1	1	1	1	1	1	1	1	1	1	1	1	1	1	1	1	1	1	1	1	1	1	1	1	1	1	1
fig|1341686.3.peg.1887|P043_01804|VBIBruMel314344_1887|_hypothetical_protein_Brucella_melitensis_02-5863-1_|_1341686.3_{Brucella_melitensis}	0.09	0.09	0.09	0.09	0.15	0.09	0.09	0.09	0.09	0.09	0.15	0.09	0.09	0.15	0.15	0.15	0.09	0.15	0.15	0.15	0.15	0.09	0.09	0.09	0.09	0.15	0.15	0.09	0.15	0.09	0.09	0.09	0.09	0.15	0.09	0.09	0.09	0.09	0.15	0.09	0.15	0.15	0.09	0.09	0.09	0.15	0.15	0.15	0.09
fig|1341670.3.peg.74|P051_00068|VBIBruAbo302204_0074|_Outer_membrane_protein_Brucella_abortus_03-2770-11_|_1341670.3_{Brucella_abortus}	1	1	1	1	1	1	1	1	1	1	1	1	1	1	1	1	1	1	1	1	1	1	1	1	1	1	1	1	1	1	1	1	1	1	1	1	1	1	1	1	1	1	1	1	1	1	1	1	1
fig|1328356.3.peg.1851|L270_01762|VBIBruAbo294467_1851|_hypothetical_protein_Brucella_abortus_01-0585_|_1328356.3_{Brucella_abortus}	1	1	1	1	1	1	1	1	1	1	1	1	1	1	1	1	1	1	1	1	1	1	1	1	1	1	1	1	1	1	1	1	1	1	1	1	1	1	1	1	1	1	1	1	1	1	1	1	1
fig|1388743.3.peg.9|P048_00009|VBIBruSui304326_0009|_hypothetical_protein_Brucella_suis_04-0115_|_1388743.3_{Brucella_suis}	1	1	1	1	1	1	1	1	1	1	1	1	1	1	1	1	1	1	1	1	1	1	1	1	1	1	1	1	1	1	1	1	1	1	1	1	1	1	1	1	1	1	1	1	1	1	1	1	1
fig|1341684.3.peg.3223|P036_03060|VBIBruCan305464_3223|_Outer_membrane_protein_Brucella_canis_04-2330-1_|_1341684.3_{Brucella_canis}	1	1	1	1	1	1	1	1	1	1	1	1	1	1	1	1	1	1	1	1	1	1	1	1	1	1	1	1	1	1	1	1	1	1	1	1	1	1	1	1	1	1	1	1	1	1	1	1	1
fig|1388742.3.peg.3042|P046_02902|VBIBruSui301036_3042|_Outer_membrane_protein_Brucella_suis_06-997-1672_|_1388742.3_{Brucella_suis}	1	1	1	1	1	1	1	1	1	1	1	1	1	1	1	1	1	1	1	1	1	1	1	1	1	1	1	1	1	1	1	1	1	1	1	1	1	1	1	1	1	1	1	1	1	1	1	1	1
fig|1388744.3.peg.1303|P049_01239|VBIBruSui305787_1303|_hypothetical_protein_Brucella_suis_06-791-1309_|_1388744.3_{Brucella_suis}	1	1	1	1	1	1	1	1	1	1	1	1	1	1	1	1	1	1	1	1	1	1	1	1	1	1	1	1	1	1	1	1	1	1	1	1	1	1	1	1	1	1	1	1	1	1	1	1	1
fig|1351836.3.peg.2044|VBIBruMel295226_2044|_Outer_membrane_protein_Brucella_melitensis_ADMAS-G1_|_1351836.3_{Brucella_melitensis}	1	1	1	1	1	1	1	1	1	1	1	1	1	1	1	1	1	1	1	1	1	1	1	1	1	1	1	1	1	1	1	1	1	1	1	1	1	1	1	1	1	1	1	1	1	1	1	1	1
fig|1388739.3.peg.3280|P035_03126|VBIBruSui314687_3280|_Outer_membrane_protein_Brucella_suis_06-988-1656_|_1388739.3_{Brucella_suis}	1	1	1	1	1	1	1	1	1	1	1	1	1	1	1	1	1	1	1	1	1	1	1	1	1	1	1	1	1	1	1	1	1	1	1	1	1	1	1	1	1	1	1	1	1	1	1	1	1
fig|1388740.3.peg.1122|P040_01078|VBIBruMel311319_1122|_Outer_membrane_protein_Brucella_melitensis_11-1823-3434_|_1388740.3_{Brucella_melitensis}	1	1	1	1	1	1	1	1	1	1	1	1	1	1	1	1	1	1	1	1	1	1	1	1	1	1	1	1	1	1	1	1	1	1	1	1	1	1	1	1	1	1	1	1	1	1	1	1	1
fig|1341676.3.peg.2854|P047_02729|VBIBruAbo308415_2854|_Outer_membrane_protein_Brucella_abortus_99-9971-159_|_1341676.3_{Brucella_abortus}	1	1	1	1	1	1	1	1	1	1	1	1	1	1	1	1	1	1	1	1	1	1	1	1	1	1	1	1	1	1	1	1	1	1	1	1	1	1	1	1	1	1	1	1	1	1	1	1	1
fig|1423891.3.peg.1980|V910_101896|VBIBruCet320495_1980|_Outer_membrane_protein_Brucella_ceti_TE10759-12_|_1423891.3_{Brucella_ceti}	1	1	1	1	1	1	1	1	1	1	1	1	1	1	1	1	1	1	1	1	1	1	1	1	1	1	1	1	1	1	1	1	1	1	1	1	1	1	1	1	1	1	1	1	1	1	1	1	1
fig|1408887.3.peg.1351|BCOUA_I1846|_hypothetical_protein_Brucella_canis_str._Oliveri_|_1408887.3_{Brucella_canis}	0	0	0	0	0.08	0	0	0	0	0	0.08	0	0	0.08	0.08	0.08	0	0.08	0.08	0.08	0.08	0	0	0	0	0.08	0.08	0	0.08	0	0	0	0	0.08	0	0	0	0	0.08	0	0	0.08	0	0	0	0.08	0.08	0.08	0
fig|1388743.3.peg.2596|P048_02442|VBIBruSui304326_2596|_Outer_membrane_protein_Brucella_suis_04-0115_|_1388743.3_{Brucella_suis}	1	1	1	1	1	1	1	1	1	1	1	1	1	1	1	1	1	1	1	1	1	1	1	1	1	1	1	1	1	1	1	1	1	1	1	1	1	1	1	1	1	1	1	1	1	1	1	1	1
fig|224914.11.peg.221|BMEI0205|VBIBruMel92729_0221|_hypothetical_protein_Brucella_melitensis_bv._1_str._16M_|_224914.11_{Brucella_melitensis}	1	1	1	1	1	1	1	1	1	1	1	1	1	1	1	1	1	1	1	1	1	1	1	1	1	1	1	1	1	1	1	1	1	1	1	1	1	1	1	1	1	1	1	1	1	1	1	1	1
fig|1388744.3.peg.2986|P049_02851|VBIBruSui305787_2986|_Outer_membrane_protein_Brucella_suis_06-791-1309_|_1388744.3_{Brucella_suis}	1	1	1	1	1	1	1	1	1	1	1	1	1	1	1	1	1	1	1	1	1	1	1	1	1	1	1	1	1	1	1	1	1	1	1	1	1	1	1	1	1	1	1	1	1	1	1	1	1
fig|224914.11.peg.2070|BMEI1872|VBIBruMel92729_2070|_Outer_membrane_protein_Brucella_melitensis_bv._1_str._16M_|_224914.11_{Brucella_melitensis}	1	1	1	1	1	1	1	1	1	1	1	1	1	1	1	1	1	1	1	1	1	1	1	1	1	1	1	1	1	1	1	1	1	1	1	1	1	1	1	1	1	1	1	1	1	1	1	1	1
fig|224914.16.peg.3326|BAWG_2878|VBIBruMel146950_3326|_hypothetical_protein_Brucella_melitensis_bv._1_str._16M_WGS_|_224914.16_{Brucella_melitensis}	1	1	1	1	1	1	1	1	1	1	1	1	1	1	1	1	1	1	1	1	1	1	1	1	1	1	1	1	1	1	1	1	1	1	1	1	1	1	1	1	1	1	1	1	1	1	1	1	1
fig|204722.15.peg.1797|BS1330_I1840|_hypothetical_protein_Brucella_suis_1330_|_204722.15_{Brucella_suis}	1	1	1	1	1	1	1	1	1	1	1	1	1	1	1	1	1	1	1	1	1	1	1	1	1	1	1	1	1	1	1	1	1	1	1	1	1	1	1	1	1	1	1	1	1	1	1	1	1
fig|235.16.peg.2733|DK49_1549|_hypothetical_protein_Brucella_abortus_strain_63_75_|_235.16_{Brucella_abortus}	1	1	1	1	1	1	1	1	1	1	1	1	1	1	1	1	1	1	1	1	1	1	1	1	1	1	1	1	1	1	1	1	1	1	1	1	1	1	1	1	1	1	1	1	1	1	1	1	1
fig|204722.15.peg.70|BS1330_I0072|_Outer_membrane_protein_Brucella_suis_1330_|_204722.15_{Brucella_suis}	1	1	1	1	1	1	1	1	1	1	1	1	1	1	1	1	1	1	1	1	1	1	1	1	1	1	1	1	1	1	1	1	1	1	1	1	1	1	1	1	1	1	1	1	1	1	1	1	1
fig|224914.52.peg.1297|DK63_1225|_hypothetical_protein_Brucella_melitensis_bv._1_str._16M_|_224914.52_{Brucella_melitensis}	1	1	1	1	1	1	1	1	1	1	1	1	1	1	1	1	1	1	1	1	1	1	1	1	1	1	1	1	1	1	1	1	1	1	1	1	1	1	1	1	1	1	1	1	1	1	1	1	1
fig|224914.16.peg.1340|BAWG_0367|VBIBruMel146950_1340|_Outer_membrane_protein_Brucella_melitensis_bv._1_str._16M_WGS_|_224914.16_{Brucella_melitensis}	1	1	1	1	1	1	1	1	1	1	1	1	1	1	1	1	1	1	1	1	1	1	1	1	1	1	1	1	1	1	1	1	1	1	1	1	1	1	1	1	1	1	1	1	1	1	1	1	1
fig|235.17.peg.1821|DK51_1766|_hypothetical_protein_Brucella_abortus_strain_BER_|_235.17_{Brucella_abortus}	1	1	1	1	1	1	1	1	1	1	1	1	1	1	1	1	1	1	1	1	1	1	1	1	1	1	1	1	1	1	1	1	1	1	1	1	1	1	1	1	1	1	1	1	1	1	1	1	1
fig|235.18.peg.451|DK54_459|_Outer_membrane_protein_Brucella_abortus_strain_3196_|_235.18_{Brucella_abortus}	1	1	1	1	1	1	1	1	1	1	1	1	1	1	1	1	1	1	1	1	1	1	1	1	1	1	1	1	1	1	1	1	1	1	1	1	1	1	1	1	1	1	1	1	1	1	1	1	1
fig|235.21.peg.1|DO78_1|_Outer_membrane_protein_Brucella_abortus_strain_NCTC_10505_|_235.21_{Brucella_abortus}	1	1	1	1	1	1	1	1	1	1	1	1	1	1	1	1	1	1	1	1	1	1	1	1	1	1	1	1	1	1	1	1	1	1	1	1	1	1	1	1	1	1	1	1	1	1	1	1	1
fig|235.17.peg.1415|DK51_1378|_Outer_membrane_protein_Brucella_abortus_strain_BER_|_235.17_{Brucella_abortus}	1	1	1	1	1	1	1	1	1	1	1	1	1	1	1	1	1	1	1	1	1	1	1	1	1	1	1	1	1	1	1	1	1	1	1	1	1	1	1	1	1	1	1	1	1	1	1	1	1
fig|235.20.peg.1394|DO75_242|_hypothetical_protein_Brucella_abortus_strain_BFY_|_235.20_{Brucella_abortus}	1	1	1	1	1	1	1	1	1	1	1	1	1	1	1	1	1	1	1	1	1	1	1	1	1	1	1	1	1	1	1	1	1	1	1	1	1	1	1	1	1	1	1	1	1	1	1	1	1
fig|235.31.peg.2896|AKO55_13070|_hypothetical_protein_Brucella_abortus_strain_8486_|_235.31_{Brucella_abortus}	1	1	1	1	1	1	1	1	1	1	1	1	1	1	1	1	1	1	1	1	1	1	1	1	1	1	1	1	1	1	1	1	1	1	1	1	1	1	1	1	1	1	1	1	1	1	1	1	1
fig|235.33.peg.1562|AKO51_07045|_Outer_membrane_protein_Brucella_abortus_strain_1365.1_|_235.33_{Brucella_abortus}	1	1	1	1	1	1	1	1	1	1	1	1	1	1	1	1	1	1	1	1	1	1	1	1	1	1	1	1	1	1	1	1	1	1	1	1	1	1	1	1	1	1	1	1	1	1	1	1	1
fig|235.29.peg.1837|BAB8416_I1711|_hypothetical_protein_Brucella_abortus_strain_BAB8416_|_235.29_{Brucella_abortus}	1	1	1	1	1	1	1	1	1	1	1	1	1	1	1	1	1	1	1	1	1	1	1	1	1	1	1	1	1	1	1	1	1	1	1	1	1	1	1	1	1	1	1	1	1	1	1	1	1
fig|235.31.peg.1624|AKO55_07045|_Outer_membrane_protein_Brucella_abortus_strain_8486_|_235.31_{Brucella_abortus}	1	1	1	1	1	1	1	1	1	1	1	1	1	1	1	1	1	1	1	1	1	1	1	1	1	1	1	1	1	1	1	1	1	1	1	1	1	1	1	1	1	1	1	1	1	1	1	1	1
fig|235.33.peg.2874|AKO51_13265|_hypothetical_protein_Brucella_abortus_strain_1365.1_|_235.33_{Brucella_abortus}	1	1	1	1	1	1	1	1	1	1	1	1	1	1	1	1	1	1	1	1	1	1	1	1	1	1	1	1	1	1	1	1	1	1	1	1	1	1	1	1	1	1	1	1	1	1	1	1	1
fig|235.32.peg.2995|AKO49_13140|_hypothetical_protein_Brucella_abortus_strain_11796_|_235.32_{Brucella_abortus}	1	1	1	1	1	1	1	1	1	1	1	1	1	1	1	1	1	1	1	1	1	1	1	1	1	1	1	1	1	1	1	1	1	1	1	1	1	1	1	1	1	1	1	1	1	1	1	1	1
fig|235.29.peg.73|BAB8416_I0067|_Outer_membrane_protein_Brucella_abortus_strain_BAB8416_|_235.29_{Brucella_abortus}	1	1	1	1	1	1	1	1	1	1	1	1	1	1	1	1	1	1	1	1	1	1	1	1	1	1	1	1	1	1	1	1	1	1	1	1	1	1	1	1	1	1	1	1	1	1	1	1	1
fig|235.37.peg.1767|AKO53_06700|_Outer_membrane_protein_Brucella_abortus_strain_3272_|_235.37_{Brucella_abortus}	1	1	1	1	1	1	1	1	1	1	1	1	1	1	1	1	1	1	1	1	1	1	1	1	1	1	1	1	1	1	1	1	1	1	1	1	1	1	1	1	1	1	1	1	1	1	1	1	1
fig|235.38.peg.2873|AKO54_13140|_hypothetical_protein_Brucella_abortus_strain_5586_|_235.38_{Brucella_abortus}	1	1	1	1	1	1	1	1	1	1	1	1	1	1	1	1	1	1	1	1	1	1	1	1	1	1	1	1	1	1	1	1	1	1	1	1	1	1	1	1	1	1	1	1	1	1	1	1	1
fig|235.35.peg.1767|AKO56_06700|_Outer_membrane_protein_Brucella_abortus_strain_8979.3_|_235.35_{Brucella_abortus}	1	1	1	1	1	1	1	1	1	1	1	1	1	1	1	1	1	1	1	1	1	1	1	1	1	1	1	1	1	1	1	1	1	1	1	1	1	1	1	1	1	1	1	1	1	1	1	1	1
fig|235.40.peg.2963|AKO52_14005|_hypothetical_protein_Brucella_abortus_strain_15074.1_|_235.40_{Brucella_abortus}	1	1	1	1	1	1	1	1	1	1	1	1	1	1	1	1	1	1	1	1	1	1	1	1	1	1	1	1	1	1	1	1	1	1	1	1	1	1	1	1	1	1	1	1	1	1	1	1	1
fig|235.36.peg.2868|ABH23_12960|_hypothetical_protein_Brucella_abortus_strain_1046_|_235.36_{Brucella_abortus}	1	1	1	1	1	1	1	1	1	1	1	1	1	1	1	1	1	1	1	1	1	1	1	1	1	1	1	1	1	1	1	1	1	1	1	1	1	1	1	1	1	1	1	1	1	1	1	1	1
fig|235.39.peg.1631|AKO57_07050|_Outer_membrane_protein_Brucella_abortus_strain_9060_|_235.39_{Brucella_abortus}	1	1	1	1	1	1	1	1	1	1	1	1	1	1	1	1	1	1	1	1	1	1	1	1	1	1	1	1	1	1	1	1	1	1	1	1	1	1	1	1	1	1	1	1	1	1	1	1	1
fig|29459.51.peg.73|BME20236_I0070|_Outer_membrane_protein_Brucella_melitensis_strain_20236_|_29459.51_{Brucella_melitensis}	1	1	1	1	1	1	1	1	1	1	1	1	1	1	1	1	1	1	1	1	1	1	1	1	1	1	1	1	1	1	1	1	1	1	1	1	1	1	1	1	1	1	1	1	1	1	1	1	1
fig|262698.4.peg.1929|BruAb1_1825|VBIBruAbo15061_1929|_hypothetical_protein_Brucella_abortus_bv._1_str._9-941_|_262698.4_{Brucella_abortus}	1	1	1	1	1	1	1	1	1	1	1	1	1	1	1	1	1	1	1	1	1	1	1	1	1	1	1	1	1	1	1	1	1	1	1	1	1	1	1	1	1	1	1	1	1	1	1	1	1
fig|29459.43.peg.199|VT70_00900|_hypothetical_protein_Brucella_melitensis_strain_Human/CT/US/1995_|_29459.43_{Brucella_melitensis}	1	1	1	1	0.69	1	1	1	1	1	0.69	1	1	0.69	0.69	0.69	1	0.69	0.69	0.69	0.69	1	1	1	1	0.69	0.69	1	0.69	1	1	1	1	0.69	1	1	1	1	0.69	1	1	0.69	1	1	1	0.69	0.69	0.69	1
fig|235.39.peg.2893|AKO57_13050|_hypothetical_protein_Brucella_abortus_strain_9060_|_235.39_{Brucella_abortus}	1	1	1	1	1	1	1	1	1	1	1	1	1	1	1	1	1	1	1	1	1	1	1	1	1	1	1	1	1	1	1	1	1	1	1	1	1	1	1	1	1	1	1	1	1	1	1	1	1
fig|29461.7.peg.388|DK68_2074|_Outer_membrane_protein_Brucella_suis_strain_Thompsen_|_29461.7_{Brucella_suis}	1	1	1	1	1	1	1	1	1	1	1	1	1	1	1	1	1	1	1	1	1	1	1	1	1	1	1	1	1	1	1	1	1	1	1	1	1	1	1	1	1	1	1	1	1	1	1	1	1
fig|29459.51.peg.1844|BME20236_I1721|_hypothetical_protein_Brucella_melitensis_strain_20236_|_29459.51_{Brucella_melitensis}	1	1	1	1	1	1	1	1	1	1	1	1	1	1	1	1	1	1	1	1	1	1	1	1	1	1	1	1	1	1	1	1	1	1	1	1	1	1	1	1	1	1	1	1	1	1	1	1	1
fig|35802.103.peg.323|VBIBruAbo299188_0323|_Outer_membrane_protein_Brucella_abortus_bv._1_str._01-0649_|_35802.103_{Brucella_abortus}	1	1	1	1	1	1	1	1	1	1	1	1	1	1	1	1	1	1	1	1	1	1	1	1	1	1	1	1	1	1	1	1	1	1	1	1	1	1	1	1	1	1	1	1	1	1	1	1	1
fig|29461.10.peg.2901|IY72_14465|_hypothetical_protein_Brucella_suis_strain_ZW046_|_29461.10_{Brucella_suis}	1	1	1	1	1	1	1	1	1	1	1	1	1	1	1	1	1	1	1	1	1	1	1	1	1	1	1	1	1	1	1	1	1	1	1	1	1	1	1	1	1	1	1	1	1	1	1	1	1
fig|29461.11.peg.2616|DM38_1408|_Outer_membrane_protein_Brucella_suis_strain_513UK_|_29461.11_{Brucella_suis}	1	1	1	1	1	1	1	1	1	1	1	1	1	1	1	1	1	1	1	1	1	1	1	1	1	1	1	1	1	1	1	1	1	1	1	1	1	1	1	1	1	1	1	1	1	1	1	1	1
fig|35802.128.peg.3166|VBIBruAbo299213_3166|_hypothetical_protein_Brucella_abortus_bv._1_str._10-0028_|_35802.128_{Brucella_abortus}	1	1	1	1	1	1	1	1	1	1	1	1	1	1	1	1	1	1	1	1	1	1	1	1	1	1	1	1	1	1	1	1	1	1	1	1	1	1	1	1	1	1	1	1	1	1	1	1	1
fig|29461.12.peg.2039|DO76_616|_Outer_membrane_protein_Brucella_suis_strain_BSP_|_29461.12_{Brucella_suis}	1	1	1	1	1	1	1	1	1	1	1	1	1	1	1	1	1	1	1	1	1	1	1	1	1	1	1	1	1	1	1	1	1	1	1	1	1	1	1	1	1	1	1	1	1	1	1	1	1
fig|29461.21.peg.1822|TI82_08490|_hypothetical_protein_Brucella_suis_strain_Human/AR/US/1981_|_29461.21_{Brucella_suis}	1	1	1	1	1	1	1	1	1	1	1	1	1	1	1	1	1	1	1	1	1	1	1	1	1	1	1	1	1	1	1	1	1	1	1	1	1	1	1	1	1	1	1	1	1	1	1	1	1
fig|35802.132.peg.3328|VBIBruAbo299217_3328|_hypothetical_protein_Brucella_abortus_bv._1_str._12-0599S2_|_35802.132_{Brucella_abortus}	1	1	1	1	1	1	1	1	1	1	1	1	1	1	1	1	1	1	1	1	1	1	1	1	1	1	1	1	1	1	1	1	1	1	1	1	1	1	1	1	1	1	1	1	1	1	1	1	1
fig|35802.12.peg.770|VBIBruAbo288530_0770|_hypothetical_protein_Brucella_abortus_bv._1_str._B04-0053_|_35802.12_{Brucella_abortus}	1	1	1	1	1	1	1	1	1	1	1	1	1	1	1	1	1	1	1	1	1	1	1	1	1	1	1	1	1	1	1	1	1	1	1	1	1	1	1	1	1	1	1	1	1	1	1	1	1
fig|35802.103.peg.3322|VBIBruAbo299188_3322|_hypothetical_protein_Brucella_abortus_bv._1_str._01-0649_|_35802.103_{Brucella_abortus}	1	1	1	1	1	1	1	1	1	1	1	1	1	1	1	1	1	1	1	1	1	1	1	1	1	1	1	1	1	1	1	1	1	1	1	1	1	1	1	1	1	1	1	1	1	1	1	1	1
fig|35802.85.peg.2572|VBIBruAbo288605_2572|_hypothetical_protein_Brucella_abortus_bv._1_str._B93-0054_|_35802.85_{Brucella_abortus}	1	1	1	1	1	1	1	1	1	1	1	1	1	1	1	1	1	1	1	1	1	1	1	1	1	1	1	1	1	1	1	1	1	1	1	1	1	1	1	1	1	1	1	1	1	1	1	1	1
fig|35802.86.peg.642|VBIBruAbo288606_0642|_hypothetical_protein_Brucella_abortus_bv._1_str._B93-0073_|_35802.86_{Brucella_abortus}	1	1	1	1	1	1	1	1	1	1	1	1	1	1	1	1	1	1	1	1	1	1	1	1	1	1	1	1	1	1	1	1	1	1	1	1	1	1	1	1	1	1	1	1	1	1	1	1	1
fig|35802.128.peg.260|VBIBruAbo299213_0260|_Outer_membrane_protein_Brucella_abortus_bv._1_str._10-0028_|_35802.128_{Brucella_abortus}	1	1	1	1	1	1	1	1	1	1	1	1	1	1	1	1	1	1	1	1	1	1	1	1	1	1	1	1	1	1	1	1	1	1	1	1	1	1	1	1	1	1	1	1	1	1	1	1	1
fig|29461.10.peg.47|IY72_00225|_Outer_membrane_protein_Brucella_suis_strain_ZW046_|_29461.10_{Brucella_suis}	1	1	1	1	1	1	1	1	1	1	1	1	1	1	1	1	1	1	1	1	1	1	1	1	1	1	1	1	1	1	1	1	1	1	1	1	1	1	1	1	1	1	1	1	1	1	1	1	1
fig|35802.89.peg.1318|VBIBruAbo288609_1318|_Outer_membrane_protein_Brucella_abortus_bv._1_str._B93-0710_|_35802.89_{Brucella_abortus}	1	1	1	1	1	1	1	1	1	1	1	1	1	1	1	1	1	1	1	1	1	1	1	1	1	1	1	1	1	1	1	1	1	1	1	1	1	1	1	1	1	1	1	1	1	1	1	1	1
fig|29461.11.peg.2221|DM38_1025|_hypothetical_protein_Brucella_suis_strain_513UK_|_29461.11_{Brucella_suis}	1	1	1	1	1	1	1	1	1	1	1	1	1	1	1	1	1	1	1	1	1	1	1	1	1	1	1	1	1	1	1	1	1	1	1	1	1	1	1	1	1	1	1	1	1	1	1	1	1
fig|35802.11.peg.864|VBIBruAbo288529_0864|_Outer_membrane_protein_Brucella_abortus_bv._1_str._B03-0209_|_35802.11_{Brucella_abortus}	1	1	1	1	1	1	1	1	1	1	1	1	1	1	1	1	1	1	1	1	1	1	1	1	1	1	1	1	1	1	1	1	1	1	1	1	1	1	1	1	1	1	1	1	1	1	1	1	1
fig|359391.11.peg.369|DK47_2749|_hypothetical_protein_Brucella_abortus_2308_|_359391.11_{Brucella_abortus}	1	1	1	1	1	1	1	1	1	1	1	1	1	1	1	1	1	1	1	1	1	1	1	1	1	1	1	1	1	1	1	1	1	1	1	1	1	1	1	1	1	1	1	1	1	1	1	1	1
fig|35802.123.peg.1402|VBIBruAbo299208_1402|_Outer_membrane_protein_Brucella_abortus_bv._1_str._04-0552_|_35802.123_{Brucella_abortus}	1	1	1	1	1	1	1	1	1	1	1	1	1	1	1	1	1	1	1	1	1	1	1	1	1	1	1	1	1	1	1	1	1	1	1	1	1	1	1	1	1	1	1	1	1	1	1	1	1
fig|1198695.3.peg.17|C978_00019|VBIBruSui249455_0017|_Outer_membrane_protein_Brucella_suis_94/11_|_1198695.3_{Brucella_suis}	1	1	1	1	1	1	1	1	1	1	1	1	1	1	1	1	1	1	1	1	1	1	1	1	1	1	1	1	1	1	1	1	1	1	1	1	1	1	1	1	1	1	1	1	1	1	1	1	1
fig|1341676.3.peg.1322|P047_01247|VBIBruAbo308415_1322|_hypothetical_protein_Brucella_abortus_99-9971-159_|_1341676.3_{Brucella_abortus}	0.09	0.09	0.09	0.09	0.15	0.09	0.09	0.09	0.09	0.09	0.15	0.09	0.09	0.15	0.15	0.15	0.09	0.15	0.15	0.15	0.15	0.09	0.09	0.09	0.09	0.15	0.15	0.09	0.15	0.09	0.09	0.09	0.09	0.15	0.09	0.09	0.09	0.09	0.15	0.09	0.15	0.15	0.09	0.09	0.09	0.15	0.15	0.15	0.09
fig|1388742.3.peg.2925|P046_02789|VBIBruSui301036_2925|_hypothetical_protein_Brucella_suis_06-997-1672_|_1388742.3_{Brucella_suis}	1	1	1	1	1	1	1	1	1	1	1	1	1	1	1	1	1	1	1	1	1	1	1	1	1	1	1	1	1	1	1	1	1	1	1	1	1	1	1	1	1	1	1	1	1	1	1	1	1
fig|235.20.peg.3146|DO75_1937|_Outer_membrane_protein_Brucella_abortus_strain_BFY_|_235.20_{Brucella_abortus}	1	1	1	1	1	1	1	1	1	1	1	1	1	1	1	1	1	1	1	1	1	1	1	1	1	1	1	1	1	1	1	1	1	1	1	1	1	1	1	1	1	1	1	1	1	1	1	1	1
fig|35802.12.peg.3|VBIBruAbo288530_0003|_Outer_membrane_protein_Brucella_abortus_bv._1_str._B04-0053_|_35802.12_{Brucella_abortus}	1	1	1	1	1	1	1	1	1	1	1	1	1	1	1	1	1	1	1	1	1	1	1	1	1	1	1	1	1	1	1	1	1	1	1	1	1	1	1	1	1	1	1	1	1	1	1	1	1
fig|1198699.3.peg.1|C982_00001|VBIBruCan242198_0001|_Outer_membrane_protein_Brucella_canis_F7/05A_|_1198699.3_{Brucella_canis}	1	1	1	1	1	1	1	1	1	1	1	1	1	1	1	1	1	1	1	1	1	1	1	1	1	1	1	1	1	1	1	1	1	1	1	1	1	1	1	1	1	1	1	1	1	1	1	1	1
fig|1328351.3.peg.2186|L265_02086|VBIBruAbo298422_2186|_Outer_membrane_protein_Brucella_abortus_90-0775_|_1328351.3_{Brucella_abortus}	1	1	1	1	1	1	1	1	1	1	1	1	1	1	1	1	1	1	1	1	1	1	1	1	1	1	1	1	1	1	1	1	1	1	1	1	1	1	1	1	1	1	1	1	1	1	1	1	1
fig|1328342.3.peg.69|L256_00065|VBIBruAbo298277_0069|_Outer_membrane_protein_Brucella_abortus_82-2330_|_1328342.3_{Brucella_abortus}	1	1	1	1	1	1	1	1	1	1	1	1	1	1	1	1	1	1	1	1	1	1	1	1	1	1	1	1	1	1	1	1	1	1	1	1	1	1	1	1	1	1	1	1	1	1	1	1	1
fig|1328341.3.peg.69|L255_00065|VBIBruAbo291232_0069|_Outer_membrane_protein_Brucella_abortus_80-1399_|_1328341.3_{Brucella_abortus}	1	1	1	1	1	1	1	1	1	1	1	1	1	1	1	1	1	1	1	1	1	1	1	1	1	1	1	1	1	1	1	1	1	1	1	1	1	1	1	1	1	1	1	1	1	1	1	1	1
fig|1328354.3.peg.1854|L268_01763|VBIBruAbo296104_1854|_hypothetical_protein_Brucella_abortus_94-1313_|_1328354.3_{Brucella_abortus}	1	1	1	1	1	1	1	1	1	1	1	1	1	1	1	1	1	1	1	1	1	1	1	1	1	1	1	1	1	1	1	1	1	1	1	1	1	1	1	1	1	1	1	1	1	1	1	1	1
fig|1341669.3.peg.1864|P053_01770|VBIBruAbo315482_1864|_Outer_membrane_protein_Brucella_abortus_01-4165_|_1341669.3_{Brucella_abortus}	1	1	1	1	1	1	1	1	1	1	1	1	1	1	1	1	1	1	1	1	1	1	1	1	1	1	1	1	1	1	1	1	1	1	1	1	1	1	1	1	1	1	1	1	1	1	1	1	1
fig|1328357.3.peg.365|L271_00352|VBIBruAbo295273_0365|_hypothetical_protein_Brucella_abortus_01-0065_|_1328357.3_{Brucella_abortus}	1	1	1	1	1	1	1	1	1	1	1	1	1	1	1	1	1	1	1	1	1	1	1	1	1	1	1	1	1	1	1	1	1	1	1	1	1	1	1	1	1	1	1	1	1	1	1	1	1
fig|1388745.3.peg.1403|P052_01345|VBIBruMel312022_1403|_Outer_membrane_protein_Brucella_melitensis_02-7258_|_1388745.3_{Brucella_melitensis}	1	1	1	1	1	1	1	1	1	1	1	1	1	1	1	1	1	1	1	1	1	1	1	1	1	1	1	1	1	1	1	1	1	1	1	1	1	1	1	1	1	1	1	1	1	1	1	1	1
fig|204722.5.peg.75|BR0072|VBIBruSui107850_0075|_Outer_membrane_protein_Brucella_suis_1330_|_204722.5_{Brucella_suis}	1	1	1	1	1	1	1	1	1	1	1	1	1	1	1	1	1	1	1	1	1	1	1	1	1	1	1	1	1	1	1	1	1	1	1	1	1	1	1	1	1	1	1	1	1	1	1	1	1
fig|29461.7.peg.1875|DK68_806|_hypothetical_protein_Brucella_suis_strain_Thompsen_|_29461.7_{Brucella_suis}	1	1	1	1	1	1	1	1	1	1	1	1	1	1	1	1	1	1	1	1	1	1	1	1	1	1	1	1	1	1	1	1	1	1	1	1	1	1	1	1	1	1	1	1	1	1	1	1	1
fig|235.37.peg.2991|AKO53_12545|_hypothetical_protein_Brucella_abortus_strain_3272_|_235.37_{Brucella_abortus}	1	1	1	1	1	1	1	1	1	1	1	1	1	1	1	1	1	1	1	1	1	1	1	1	1	1	1	1	1	1	1	1	1	1	1	1	1	1	1	1	1	1	1	1	1	1	1	1	1
fig|204722.22.peg.12|DK66_2421|_hypothetical_protein_Brucella_suis_1330_|_204722.22_{Brucella_suis}	1	1	1	1	1	1	1	1	1	1	1	1	1	1	1	1	1	1	1	1	1	1	1	1	1	1	1	1	1	1	1	1	1	1	1	1	1	1	1	1	1	1	1	1	1	1	1	1	1
fig|1198693.3.peg.1784|C976_01696|VBIBruAbo241043_1784|_hypothetical_protein_Brucella_abortus_CNGB_1432_|_1198693.3_{Brucella_abortus}	1	1	1	1	1	1	1	1	1	1	1	1	1	1	1	1	1	1	1	1	1	1	1	1	1	1	1	1	1	1	1	1	1	1	1	1	1	1	1	1	1	1	1	1	1	1	1	1	1
fig|1328344.3.peg.74|L258_00068|VBIBruAbo296617_0074|_Outer_membrane_protein_Brucella_abortus_84-0928_|_1328344.3_{Brucella_abortus}	1	1	1	1	1	1	1	1	1	1	1	1	1	1	1	1	1	1	1	1	1	1	1	1	1	1	1	1	1	1	1	1	1	1	1	1	1	1	1	1	1	1	1	1	1	1	1	1	1
fig|1198696.3.peg.1701|C979_01604|VBIBruCan241809_1701|_Outer_membrane_protein_Brucella_canis_UK10/02_|_1198696.3_{Brucella_canis}	1	1	1	1	1	1	1	1	1	1	1	1	1	1	1	1	1	1	1	1	1	1	1	1	1	1	1	1	1	1	1	1	1	1	1	1	1	1	1	1	1	1	1	1	1	1	1	1	1
fig|1198690.3.peg.43|C973_00039|VBIBruAbo243613_0043|_Outer_membrane_protein_Brucella_abortus_CNGB_759_|_1198690.3_{Brucella_abortus}	1	1	1	1	1	1	1	1	1	1	1	1	1	1	1	1	1	1	1	1	1	1	1	1	1	1	1	1	1	1	1	1	1	1	1	1	1	1	1	1	1	1	1	1	1	1	1	1	1
fig|1328348.3.peg.867|L262_00851|VBIBruAbo296113_0867|_hypothetical_protein_Brucella_abortus_89-0363_|_1328348.3_{Brucella_abortus}	1	1	1	1	1	1	1	1	1	1	1	1	1	1	1	1	1	1	1	1	1	1	1	1	1	1	1	1	1	1	1	1	1	1	1	1	1	1	1	1	1	1	1	1	1	1	1	1	1
fig|1198692.3.peg.1610|C975_01515|VBIBruAbo248370_1610|_Outer_membrane_protein_Brucella_abortus_CNGB_1011_|_1198692.3_{Brucella_abortus}	1	1	1	1	1	1	1	1	1	1	1	1	1	1	1	1	1	1	1	1	1	1	1	1	1	1	1	1	1	1	1	1	1	1	1	1	1	1	1	1	1	1	1	1	1	1	1	1	1
fig|1328360.3.peg.364|L274_00352|VBIBruAbo294354_0364|_hypothetical_protein_Brucella_abortus_B10-0973_|_1328360.3_{Brucella_abortus}	1	1	1	1	1	1	1	1	1	1	1	1	1	1	1	1	1	1	1	1	1	1	1	1	1	1	1	1	1	1	1	1	1	1	1	1	1	1	1	1	1	1	1	1	1	1	1	1	1
fig|1328355.3.peg.74|L269_00068|VBIBruAbo291671_0074|_Outer_membrane_protein_Brucella_abortus_01-0648_|_1328355.3_{Brucella_abortus}	1	1	1	1	1	1	1	1	1	1	1	1	1	1	1	1	1	1	1	1	1	1	1	1	1	1	1	1	1	1	1	1	1	1	1	1	1	1	1	1	1	1	1	1	1	1	1	1	1
fig|29461.10.peg.1774|IY72_08820|_hypothetical_protein_Brucella_suis_strain_ZW046_|_29461.10_{Brucella_suis}	1	1	1	1	1	1	1	1	1	1	1	1	1	1	1	1	1	1	1	1	1	1	1	1	1	1	1	1	1	1	1	1	1	1	1	1	1	1	1	1	1	1	1	1	1	1	1	1	1
fig|235.40.peg.1491|AKO52_07055|_Outer_membrane_protein_Brucella_abortus_strain_15074.1_|_235.40_{Brucella_abortus}	1	1	1	1	1	1	1	1	1	1	1	1	1	1	1	1	1	1	1	1	1	1	1	1	1	1	1	1	1	1	1	1	1	1	1	1	1	1	1	1	1	1	1	1	1	1	1	1	1
fig|235.41.peg.1765|AKO58_06745|_Outer_membrane_protein_Brucella_abortus_strain_9261_|_235.41_{Brucella_abortus}	1	1	1	1	1	1	1	1	1	1	1	1	1	1	1	1	1	1	1	1	1	1	1	1	1	1	1	1	1	1	1	1	1	1	1	1	1	1	1	1	1	1	1	1	1	1	1	1	1
fig|1408887.3.peg.1688|BCOUA_I0072|_Outer_membrane_protein_Brucella_canis_str._Oliveri_|_1408887.3_{Brucella_canis}	1	1	1	1	1	1	1	1	1	1	1	1	1	1	1	1	1	1	1	1	1	1	1	1	1	1	1	1	1	1	1	1	1	1	1	1	1	1	1	1	1	1	1	1	1	1	1	1	1
fig|1341671.3.peg.1|P045_00001|VBIBruAbo318449_0001|_Outer_membrane_protein_Brucella_abortus_03-4923-239-D_|_1341671.3_{Brucella_abortus}	1	1	1	1	1	1	1	1	1	1	1	1	1	1	1	1	1	1	1	1	1	1	1	1	1	1	1	1	1	1	1	1	1	1	1	1	1	1	1	1	1	1	1	1	1	1	1	1	1
fig|235.35.peg.2991|AKO56_12545|_hypothetical_protein_Brucella_abortus_strain_8979.3_|_235.35_{Brucella_abortus}	1	1	1	1	1	1	1	1	1	1	1	1	1	1	1	1	1	1	1	1	1	1	1	1	1	1	1	1	1	1	1	1	1	1	1	1	1	1	1	1	1	1	1	1	1	1	1	1	1
fig|235.32.peg.1396|AKO49_05595|_Outer_membrane_protein_Brucella_abortus_strain_11796_|_235.32_{Brucella_abortus}	1	1	1	1	1	1	1	1	1	1	1	1	1	1	1	1	1	1	1	1	1	1	1	1	1	1	1	1	1	1	1	1	1	1	1	1	1	1	1	1	1	1	1	1	1	1	1	1	1
fig|235.16.peg.3139|DK49_1940|_Outer_membrane_protein_Brucella_abortus_strain_63_75_|_235.16_{Brucella_abortus}	1	1	1	1	1	1	1	1	1	1	1	1	1	1	1	1	1	1	1	1	1	1	1	1	1	1	1	1	1	1	1	1	1	1	1	1	1	1	1	1	1	1	1	1	1	1	1	1	1
fig|235.21.peg.1751|DO78_1696|_hypothetical_protein_Brucella_abortus_strain_NCTC_10505_|_235.21_{Brucella_abortus}	0.09	0.09	0.09	0.09	0.15	0.09	0.09	0.09	0.09	0.09	0.15	0.09	0.09	0.15	0.15	0.15	0.09	0.15	0.15	0.15	0.15	0.09	0.09	0.09	0.09	0.15	0.15	0.09	0.15	0.09	0.09	0.09	0.09	0.15	0.09	0.09	0.09	0.09	0.15	0.09	0.15	0.15	0.09	0.09	0.09	0.15	0.15	0.15	0.09
fig|1328349.3.peg.74|L263_00066|VBIBruAbo293650_0074|_Outer_membrane_protein_Brucella_abortus_90-0962_|_1328349.3_{Brucella_abortus}	1	1	1	1	1	1	1	1	1	1	1	1	1	1	1	1	1	1	1	1	1	1	1	1	1	1	1	1	1	1	1	1	1	1	1	1	1	1	1	1	1	1	1	1	1	1	1	1	1
fig|35802.105.peg.3319|VBIBruAbo299190_3319|_hypothetical_protein_Brucella_abortus_bv._1_str._02-0204_|_35802.105_{Brucella_abortus}	1	1	1	1	1	1	1	1	1	1	1	1	1	1	1	1	1	1	1	1	1	1	1	1	1	1	1	1	1	1	1	1	1	1	1	1	1	1	1	1	1	1	1	1	1	1	1	1	1
fig|1388739.3.peg.3359|P035_03200|VBIBruSui314687_3359|_hypothetical_protein_Brucella_suis_06-988-1656_|_1388739.3_{Brucella_suis}	1	1	1	1	1	1	1	1	1	1	1	1	1	1	1	1	1	1	1	1	1	1	1	1	1	1	1	1	1	1	1	1	1	1	1	1	1	1	1	1	1	1	1	1	1	1	1	1	1
fig|1328354.3.peg.74|L268_00068|VBIBruAbo296104_0074|_Outer_membrane_protein_Brucella_abortus_94-1313_|_1328354.3_{Brucella_abortus}	1	1	1	1	1	1	1	1	1	1	1	1	1	1	1	1	1	1	1	1	1	1	1	1	1	1	1	1	1	1	1	1	1	1	1	1	1	1	1	1	1	1	1	1	1	1	1	1	1
fig|35802.86.peg.1028|VBIBruAbo288606_1028|_Outer_membrane_protein_Brucella_abortus_bv._1_str._B93-0073_|_35802.86_{Brucella_abortus}	1	1	1	1	1	1	1	1	1	1	1	1	1	1	1	1	1	1	1	1	1	1	1	1	1	1	1	1	1	1	1	1	1	1	1	1	1	1	1	1	1	1	1	1	1	1	1	1	1
fig|1328342.3.peg.1846|L256_01759|VBIBruAbo298277_1846|_hypothetical_protein_Brucella_abortus_82-2330_|_1328342.3_{Brucella_abortus}	1	1	1	1	1	1	1	1	1	1	1	1	1	1	1	1	1	1	1	1	1	1	1	1	1	1	1	1	1	1	1	1	1	1	1	1	1	1	1	1	1	1	1	1	1	1	1	1	1
fig|204722.5.peg.1878|BR1846|VBIBruSui107850_1878|_hypothetical_protein_Brucella_suis_1330_|_204722.5_{Brucella_suis}	1	1	1	1	1	1	1	1	1	1	1	1	1	1	1	1	1	1	1	1	1	1	1	1	1	1	1	1	1	1	1	1	1	1	1	1	1	1	1	1	1	1	1	1	1	1	1	1	1
fig|35802.91.peg.1235|VBIBruAbo288611_1235|_hypothetical_protein_Brucella_abortus_bv._1_str._B93-1449_|_35802.91_{Brucella_abortus}	1	1	1	1	1	1	1	1	1	1	1	1	1	1	1	1	1	1	1	1	1	1	1	1	1	1	1	1	1	1	1	1	1	1	1	1	1	1	1	1	1	1	1	1	1	1	1	1	1
fig|1328350.3.peg.69|L264_00064|VBIBruAbo292885_0069|_Outer_membrane_protein_Brucella_abortus_90-0742_|_1328350.3_{Brucella_abortus}	1	1	1	1	1	1	1	1	1	1	1	1	1	1	1	1	1	1	1	1	1	1	1	1	1	1	1	1	1	1	1	1	1	1	1	1	1	1	1	1	1	1	1	1	1	1	1	1	1
fig|1198694.3.peg.17|C977_00018|VBIBruSui247730_0017|_Outer_membrane_protein_Brucella_suis_F4/06-146_|_1198694.3_{Brucella_suis}	1	1	1	1	1	1	1	1	1	1	1	1	1	1	1	1	1	1	1	1	1	1	1	1	1	1	1	1	1	1	1	1	1	1	1	1	1	1	1	1	1	1	1	1	1	1	1	1	1
fig|35802.91.peg.1116|VBIBruAbo288611_1116|_Outer_membrane_protein_Brucella_abortus_bv._1_str._B93-1449_|_35802.91_{Brucella_abortus}	1	1	1	1	1	1	1	1	1	1	1	1	1	1	1	1	1	1	1	1	1	1	1	1	1	1	1	1	1	1	1	1	1	1	1	1	1	1	1	1	1	1	1	1	1	1	1	1	1
fig|35802.132.peg.258|VBIBruAbo299217_0258|_Outer_membrane_protein_Brucella_abortus_bv._1_str._12-0599S2_|_35802.132_{Brucella_abortus}	1	1	1	1	1	1	1	1	1	1	1	1	1	1	1	1	1	1	1	1	1	1	1	1	1	1	1	1	1	1	1	1	1	1	1	1	1	1	1	1	1	1	1	1	1	1	1	1	1
fig|235.15.peg.3258|DK48_2036|_Outer_membrane_protein_Brucella_abortus_strain_BDW_|_235.15_{Brucella_abortus}	1	1	1	1	1	1	1	1	1	1	1	1	1	1	1	1	1	1	1	1	1	1	1	1	1	1	1	1	1	1	1	1	1	1	1	1	1	1	1	1	1	1	1	1	1	1	1	1	1
fig|235.41.peg.2987|AKO58_12590|_hypothetical_protein_Brucella_abortus_strain_9261_|_235.41_{Brucella_abortus}	1	1	1	1	1	1	1	1	1	1	1	1	1	1	1	1	1	1	1	1	1	1	1	1	1	1	1	1	1	1	1	1	1	1	1	1	1	1	1	1	1	1	1	1	1	1	1	1	1
fig|1407053.3.peg.2246|V568_102133|VBIBruCet316869_2246|_Outer_membrane_protein_Brucella_ceti_TE28753-12_|_1407053.3_{Brucella_ceti}	1	1	1	1	1	1	1	1	1	1	1	1	1	1	1	1	1	1	1	1	1	1	1	1	1	1	1	1	1	1	1	1	1	1	1	1	1	1	1	1	1	1	1	1	1	1	1	1	1
fig|1293913.3.peg.47|H712_00043|VBIBruOvi285413_0047|_Outer_membrane_protein_Brucella_ovis_IntaBari-2009-88-4_|_1293913.3_{Brucella_ovis}	0.72	0.72	0.72	0.72	1	0.72	0.72	0.72	0.72	0.72	1	0.72	0.72	1	1	1	0.72	1	1	1	1	0.72	0.72	0.72	0.72	1	1	0.72	1	0.72	0.72	0.72	0.72	1	0.72	0.72	0.72	0.72	1	0.72	1	1	0.72	0.72	0.72	1	1	1	0.72
fig|1198694.3.peg.3197|C977_03037|VBIBruSui247730_3197|_hypothetical_protein_Brucella_suis_F4/06-146_|_1198694.3_{Brucella_suis}	1	1	1	1	1	1	1	1	1	1	1	1	1	1	1	1	1	1	1	1	1	1	1	1	1	1	1	1	1	1	1	1	1	1	1	1	1	1	1	1	1	1	1	1	1	1	1	1	1
fig|1341684.3.peg.1682|P036_01589|VBIBruCan305464_1682|_hypothetical_protein_Brucella_canis_04-2330-1_|_1341684.3_{Brucella_canis}	0	0	0	0	0.08	0	0	0	0	0	0.08	0	0	0.08	0.08	0.08	0	0.08	0.08	0.08	0.08	0	0	0	0	0.08	0.08	0	0.08	0	0	0	0	0.08	0	0	0	0	0.08	0	0	0.08	0	0	0	0.08	0.08	0.08	0
fig|35802.90.peg.1814|VBIBruAbo288610_1814|_Outer_membrane_protein_Brucella_abortus_bv._1_str._B93-1191_|_35802.90_{Brucella_abortus}	1	1	1	1	1	1	1	1	1	1	1	1	1	1	1	1	1	1	1	1	1	1	1	1	1	1	1	1	1	1	1	1	1	1	1	1	1	1	1	1	1	1	1	1	1	1	1	1	1
fig|1238668.3.peg.43|C984_00039|VBIBruAbo259456_0043|_Outer_membrane_protein_Brucella_abortus_F3/01-300_|_1238668.3_{Brucella_abortus}	1	1	1	1	1	1	1	1	1	1	1	1	1	1	1	1	1	1	1	1	1	1	1	1	1	1	1	1	1	1	1	1	1	1	1	1	1	1	1	1	1	1	1	1	1	1	1	1	1
fig|1328357.3.peg.2141|L271_02048|VBIBruAbo295273_2141|_Outer_membrane_protein_Brucella_abortus_01-0065_|_1328357.3_{Brucella_abortus}	1	1	1	1	1	1	1	1	1	1	1	1	1	1	1	1	1	1	1	1	1	1	1	1	1	1	1	1	1	1	1	1	1	1	1	1	1	1	1	1	1	1	1	1	1	1	1	1	1
fig|29459.43.peg.3370|VT70_03700|_Outer_membrane_protein_Brucella_melitensis_strain_Human/CT/US/1995_|_29459.43_{Brucella_melitensis}	1	1	1	1	1	1	1	1	1	1	1	1	1	1	1	1	1	1	1	1	1	1	1	1	1	1	1	1	1	1	1	1	1	1	1	1	1	1	1	1	1	1	1	1	1	1	1	1	1
fig|1198697.3.peg.73|C980_00064|VBIBruAbo245674_0073|_Outer_membrane_protein_Brucella_abortus_88/217_|_1198697.3_{Brucella_abortus}	1	1	1	1	1	1	1	1	1	1	1	1	1	1	1	1	1	1	1	1	1	1	1	1	1	1	1	1	1	1	1	1	1	1	1	1	1	1	1	1	1	1	1	1	1	1	1	1	1
fig|1328359.3.peg.74|L273_00068|VBIBruAbo289125_0074|_Outer_membrane_protein_Brucella_abortus_B10-0091_|_1328359.3_{Brucella_abortus}	1	1	1	1	1	1	1	1	1	1	1	1	1	1	1	1	1	1	1	1	1	1	1	1	1	1	1	1	1	1	1	1	1	1	1	1	1	1	1	1	1	1	1	1	1	1	1	1	1
fig|29461.21.peg.70|TI82_00335|_Outer_membrane_protein_Brucella_suis_strain_Human/AR/US/1981_|_29461.21_{Brucella_suis}	1	1	1	1	1	1	1	1	1	1	1	1	1	1	1	1	1	1	1	1	1	1	1	1	1	1	1	1	1	1	1	1	1	1	1	1	1	1	1	1	1	1	1	1	1	1	1	1	1
fig|235.15.peg.1487|DK48_327|_hypothetical_protein_Brucella_abortus_strain_BDW_|_235.15_{Brucella_abortus}	1	1	1	1	1	1	1	1	1	1	1	1	1	1	1	1	1	1	1	1	1	1	1	1	1	1	1	1	1	1	1	1	1	1	1	1	1	1	1	1	1	1	1	1	1	1	1	1	1
fig|1328343.3.peg.1857|L257_01766|VBIBruAbo289150_1857|_hypothetical_protein_Brucella_abortus_82-3893_|_1328343.3_{Brucella_abortus}	1	1	1	1	1	1	1	1	1	1	1	1	1	1	1	1	1	1	1	1	1	1	1	1	1	1	1	1	1	1	1	1	1	1	1	1	1	1	1	1	1	1	1	1	1	1	1	1	1
fig|224914.52.peg.1705|DK63_1616|_Outer_membrane_protein_Brucella_melitensis_bv._1_str._16M_|_224914.52_{Brucella_melitensis}	1	1	1	1	1	1	1	1	1	1	1	1	1	1	1	1	1	1	1	1	1	1	1	1	1	1	1	1	1	1	1	1	1	1	1	1	1	1	1	1	1	1	1	1	1	1	1	1	1
fig|1328339.3.peg.2146|L253_02046|VBIBruAbo294645_2146|_Outer_membrane_protein_Brucella_abortus_68-3396P_|_1328339.3_{Brucella_abortus}	1	1	1	1	1	1	1	1	1	1	1	1	1	1	1	1	1	1	1	1	1	1	1	1	1	1	1	1	1	1	1	1	1	1	1	1	1	1	1	1	1	1	1	1	1	1	1	1	1
fig|1328345.3.peg.74|L259_00069|VBIBruAbo288955_0074|_Outer_membrane_protein_Brucella_abortus_85-1058_|_1328345.3_{Brucella_abortus}	1	1	1	1	1	1	1	1	1	1	1	1	1	1	1	1	1	1	1	1	1	1	1	1	1	1	1	1	1	1	1	1	1	1	1	1	1	1	1	1	1	1	1	1	1	1	1	1	1
fig|1293915.3.peg.2140|H714_02055|VBIBruOvi284604_2140|_Outer_membrane_protein_Brucella_ovis_IntaBari-2010-47-871_|_1293915.3_{Brucella_ovis}	0.72	0.72	0.72	0.72	1	0.72	0.72	0.72	0.72	0.72	1	0.72	0.72	1	1	1	0.72	1	1	1	1	0.72	0.72	0.72	0.72	1	1	0.72	1	0.72	0.72	0.72	0.72	1	0.72	0.72	0.72	0.72	1	0.72	1	1	0.72	0.72	0.72	1	1	1	0.72
fig|35802.85.peg.810|VBIBruAbo288605_0810|_Outer_membrane_protein_Brucella_abortus_bv._1_str._B93-0054_|_35802.85_{Brucella_abortus}	1	1	1	1	1	1	1	1	1	1	1	1	1	1	1	1	1	1	1	1	1	1	1	1	1	1	1	1	1	1	1	1	1	1	1	1	1	1	1	1	1	1	1	1	1	1	1	1	1
fig|1341670.3.peg.2973|P051_02828|VBIBruAbo302204_2973|_hypothetical_protein_Brucella_abortus_03-2770-11_|_1341670.3_{Brucella_abortus}	1	1	1	1	1	1	1	1	1	1	1	1	1	1	1	1	1	1	1	1	1	1	1	1	1	1	1	1	1	1	1	1	1	1	1	1	1	1	1	1	1	1	1	1	1	1	1	1	1
fig|29461.8.peg.957|DO77_1986|_hypothetical_protein_Brucella_suis_strain_BSQ_|_29461.8_{Brucella_suis}	0	0	0	0	0.08	0	0	0	0	0	0.08	0	0	0.08	0.08	0.08	0	0.08	0.08	0.08	0.08	0	0	0	0	0.08	0.08	0	0.08	0	0	0	0	0.08	0	0	0	0	0.08	0	0	0.08	0	0	0	0.08	0.08	0.08	0
fig|1341669.3.peg.2926|P053_02795|VBIBruAbo315482_2926|_hypothetical_protein_Brucella_abortus_01-4165_|_1341669.3_{Brucella_abortus}	1	1	1	1	1	1	1	1	1	1	1	1	1	1	1	1	1	1	1	1	1	1	1	1	1	1	1	1	1	1	1	1	1	1	1	1	1	1	1	1	1	1	1	1	1	1	1	1	1
fig|235.36.peg.1615|ABH23_07020|_Outer_membrane_protein_Brucella_abortus_strain_1046_|_235.36_{Brucella_abortus}	1	1	1	1	1	1	1	1	1	1	1	1	1	1	1	1	1	1	1	1	1	1	1	1	1	1	1	1	1	1	1	1	1	1	1	1	1	1	1	1	1	1	1	1	1	1	1	1	1
fig|235.34.peg.1612|AKO50_07090|_Outer_membrane_protein_Brucella_abortus_strain_12183_|_235.34_{Brucella_abortus}	1	1	1	1	1	1	1	1	1	1	1	1	1	1	1	1	1	1	1	1	1	1	1	1	1	1	1	1	1	1	1	1	1	1	1	1	1	1	1	1	1	1	1	1	1	1	1	1	1
fig|1328352.3.peg.75|L266_00069|VBIBruAbo293250_0075|_Outer_membrane_protein_Brucella_abortus_90-0737_|_1328352.3_{Brucella_abortus}	1	1	1	1	1	1	1	1	1	1	1	1	1	1	1	1	1	1	1	1	1	1	1	1	1	1	1	1	1	1	1	1	1	1	1	1	1	1	1	1	1	1	1	1	1	1	1	1	1
fig|35802.89.peg.990|VBIBruAbo288609_0990|_hypothetical_protein_Brucella_abortus_bv._1_str._B93-0710_|_35802.89_{Brucella_abortus}	1	1	1	1	1	1	1	1	1	1	1	1	1	1	1	1	1	1	1	1	1	1	1	1	1	1	1	1	1	1	1	1	1	1	1	1	1	1	1	1	1	1	1	1	1	1	1	1	1
fig|29461.9.peg.48|IY71_00235|_Outer_membrane_protein_Brucella_suis_strain_ZW043_|_29461.9_{Brucella_suis}	1	1	1	1	1	1	1	1	1	1	1	1	1	1	1	1	1	1	1	1	1	1	1	1	1	1	1	1	1	1	1	1	1	1	1	1	1	1	1	1	1	1	1	1	1	1	1	1	1
fig|1198696.3.peg.1302|C979_01219|VBIBruCan241809_1302|_hypothetical_protein_Brucella_canis_UK10/02_|_1198696.3_{Brucella_canis}	0	0	0	0	0.08	0	0	0	0	0	0.08	0	0	0.08	0.08	0.08	0	0.08	0.08	0.08	0.08	0	0	0	0	0.08	0.08	0	0.08	0	0	0	0	0.08	0	0	0	0	0.08	0	0	0.08	0	0	0	0.08	0.08	0.08	0
fig|1198690.3.peg.1823|C973_01732|VBIBruAbo243613_1823|_hypothetical_protein_Brucella_abortus_CNGB_759_|_1198690.3_{Brucella_abortus}	1	1	1	1	1	1	1	1	1	1	1	1	1	1	1	1	1	1	1	1	1	1	1	1	1	1	1	1	1	1	1	1	1	1	1	1	1	1	1	1	1	1	1	1	1	1	1	1	1
fig|1238668.3.peg.1825|C984_01733|VBIBruAbo259456_1825|_hypothetical_protein_Brucella_abortus_F3/01-300_|_1238668.3_{Brucella_abortus}	1	1	1	1	1	1	1	1	1	1	1	1	1	1	1	1	1	1	1	1	1	1	1	1	1	1	1	1	1	1	1	1	1	1	1	1	1	1	1	1	1	1	1	1	1	1	1	1	1
fig|1328341.3.peg.1847|L255_01757|VBIBruAbo291232_1847|_hypothetical_protein_Brucella_abortus_80-1399_|_1328341.3_{Brucella_abortus}	1	1	1	1	1	1	1	1	1	1	1	1	1	1	1	1	1	1	1	1	1	1	1	1	1	1	1	1	1	1	1	1	1	1	1	1	1	1	1	1	1	1	1	1	1	1	1	1	1
fig|29461.12.peg.1281|DO76_3059|_hypothetical_protein_Brucella_suis_strain_BSP_|_29461.12_{Brucella_suis}	0	0	0	0	0.08	0	0	0	0	0	0.08	0	0	0.08	0.08	0.08	0	0.08	0.08	0.08	0.08	0	0	0	0	0.08	0.08	0	0.08	0	0	0	0	0.08	0	0	0	0	0.08	0	0	0.08	0	0	0	0.08	0.08	0.08	0
fig|1328360.3.peg.2141|L274_02049|VBIBruAbo294354_2141|_Outer_membrane_protein_Brucella_abortus_B10-0973_|_1328360.3_{Brucella_abortus}	1	1	1	1	1	1	1	1	1	1	1	1	1	1	1	1	1	1	1	1	1	1	1	1	1	1	1	1	1	1	1	1	1	1	1	1	1	1	1	1	1	1	1	1	1	1	1	1	1
fig|1328350.3.peg.1858|L264_01759|VBIBruAbo292885_1858|_hypothetical_protein_Brucella_abortus_90-0742_|_1328350.3_{Brucella_abortus}	1	1	1	1	1	1	1	1	1	1	1	1	1	1	1	1	1	1	1	1	1	1	1	1	1	1	1	1	1	1	1	1	1	1	1	1	1	1	1	1	1	1	1	1	1	1	1	1	1
fig|235.38.peg.1571|AKO54_06990|_Outer_membrane_protein_Brucella_abortus_strain_5586_|_235.38_{Brucella_abortus}	1	1	1	1	1	1	1	1	1	1	1	1	1	1	1	1	1	1	1	1	1	1	1	1	1	1	1	1	1	1	1	1	1	1	1	1	1	1	1	1	1	1	1	1	1	1	1	1	1
fig|1328347.3.peg.2131|L261_02034|VBIBruAbo288767_2131|_Outer_membrane_protein_Brucella_abortus_87-2211_|_1328347.3_{Brucella_abortus}	1	1	1	1	1	1	1	1	1	1	1	1	1	1	1	1	1	1	1	1	1	1	1	1	1	1	1	1	1	1	1	1	1	1	1	1	1	1	1	1	1	1	1	1	1	1	1	1	1
fig|204722.22.peg.1761|DK66_653|_Outer_membrane_protein_Brucella_suis_1330_|_204722.22_{Brucella_suis}	1	1	1	1	1	1	1	1	1	1	1	1	1	1	1	1	1	1	1	1	1	1	1	1	1	1	1	1	1	1	1	1	1	1	1	1	1	1	1	1	1	1	1	1	1	1	1	1	1
fig|1293919.3.peg.1847|H718_01761|VBIBruOvi279086_1847|_hypothetical_protein_Brucella_ovis_IntaBari-2008-114-542_|_1293919.3_{Brucella_ovis}	0.09	0.09	0.09	0.09	0.15	0.09	0.09	0.09	0.09	0.09	0.15	0.09	0.09	0.15	0.15	0.15	0.09	0.15	0.15	0.15	0.15	0.09	0.09	0.09	0.09	0.15	0.15	0.09	0.15	0.09	0.09	0.09	0.09	0.15	0.09	0.09	0.09	0.09	0.15	0.09	0.15	0.15	0.09	0.09	0.09	0.15	0.15	0.15	0.09
fig|29461.8.peg.1353|DO77_2373|_Outer_membrane_protein_Brucella_suis_strain_BSQ_|_29461.8_{Brucella_suis}	1	1	1	1	1	1	1	1	1	1	1	1	1	1	1	1	1	1	1	1	1	1	1	1	1	1	1	1	1	1	1	1	1	1	1	1	1	1	1	1	1	1	1	1	1	1	1	1	1
fig|1341674.3.peg.1852|P050_01759|VBIBruAbo317584_1852|_hypothetical_protein_Brucella_abortus_90-12178_|_1341674.3_{Brucella_abortus}	1	1	1	1	1	1	1	1	1	1	1	1	1	1	1	1	1	1	1	1	1	1	1	1	1	1	1	1	1	1	1	1	1	1	1	1	1	1	1	1	1	1	1	1	1	1	1	1	1
fig|1388745.3.peg.2763|P052_02645|VBIBruMel312022_2763|_hypothetical_protein_Brucella_melitensis_02-7258_|_1388745.3_{Brucella_melitensis}	0.09	0.09	0.09	0.09	0.15	0.09	0.09	0.09	0.09	0.09	0.15	0.09	0.09	0.15	0.15	0.15	0.09	0.15	0.15	0.15	0.15	0.09	0.09	0.09	0.09	0.15	0.15	0.09	0.15	0.09	0.09	0.09	0.09	0.15	0.09	0.09	0.09	0.09	0.15	0.09	0.15	0.15	0.09	0.09	0.09	0.15	0.15	0.15	0.09
fig|1328352.3.peg.1858|L266_01765|VBIBruAbo293250_1858|_hypothetical_protein_Brucella_abortus_90-0737_|_1328352.3_{Brucella_abortus}	1	1	1	1	1	1	1	1	1	1	1	1	1	1	1	1	1	1	1	1	1	1	1	1	1	1	1	1	1	1	1	1	1	1	1	1	1	1	1	1	1	1	1	1	1	1	1	1	1
fig|235.19.peg.55|DM30_00275|_Outer_membrane_protein_Brucella_abortus_strain_ZW053_|_235.19_{Brucella_abortus}	1	1	1	1	1	1	1	1	1	1	1	1	1	1	1	1	1	1	1	1	1	1	1	1	1	1	1	1	1	1	1	1	1	1	1	1	1	1	1	1	1	1	1	1	1	1	1	1	1
fig|1328356.3.peg.74|L270_00068|VBIBruAbo294467_0074|_Outer_membrane_protein_Brucella_abortus_01-0585_|_1328356.3_{Brucella_abortus}	1	1	1	1	1	1	1	1	1	1	1	1	1	1	1	1	1	1	1	1	1	1	1	1	1	1	1	1	1	1	1	1	1	1	1	1	1	1	1	1	1	1	1	1	1	1	1	1	1
fig|235.34.peg.2881|AKO50_13080|_hypothetical_protein_Brucella_abortus_strain_12183_|_235.34_{Brucella_abortus}	1	1	1	1	1	1	1	1	1	1	1	1	1	1	1	1	1	1	1	1	1	1	1	1	1	1	1	1	1	1	1	1	1	1	1	1	1	1	1	1	1	1	1	1	1	1	1	1	1
fig|262698.4.peg.77|BruAb1_0072|VBIBruAbo15061_0077|_Outer_membrane_protein_Brucella_abortus_bv._1_str._9-941_|_262698.4_{Brucella_abortus}	1	1	1	1	1	1	1	1	1	1	1	1	1	1	1	1	1	1	1	1	1	1	1	1	1	1	1	1	1	1	1	1	1	1	1	1	1	1	1	1	1	1	1	1	1	1	1	1	1
fig|235.14.peg.2947|DK52_1636|_Outer_membrane_protein_Brucella_abortus_strain_BEU_|_235.14_{Brucella_abortus}	1	1	1	1	1	1	1	1	1	1	1	1	1	1	1	1	1	1	1	1	1	1	1	1	1	1	1	1	1	1	1	1	1	1	1	1	1	1	1	1	1	1	1	1	1	1	1	1	1
fig|1328343.3.peg.74|L257_00068|VBIBruAbo289150_0074|_Outer_membrane_protein_Brucella_abortus_82-3893_|_1328343.3_{Brucella_abortus}	1	1	1	1	1	1	1	1	1	1	1	1	1	1	1	1	1	1	1	1	1	1	1	1	1	1	1	1	1	1	1	1	1	1	1	1	1	1	1	1	1	1	1	1	1	1	1	1	1
fig|1341673.3.peg.2814|P042_02682|VBIBruAbo315383_2814|_Outer_membrane_protein_Brucella_abortus_89-2646-1238_|_1341673.3_{Brucella_abortus}	1	1	1	1	1	1	1	1	1	1	1	1	1	1	1	1	1	1	1	1	1	1	1	1	1	1	1	1	1	1	1	1	1	1	1	1	1	1	1	1	1	1	1	1	1	1	1	1	1
fig|35802.105.peg.258|VBIBruAbo299190_0258|_Outer_membrane_protein_Brucella_abortus_bv._1_str._02-0204_|_35802.105_{Brucella_abortus}	1	1	1	1	1	1	1	1	1	1	1	1	1	1	1	1	1	1	1	1	1	1	1	1	1	1	1	1	1	1	1	1	1	1	1	1	1	1	1	1	1	1	1	1	1	1	1	1	1
fig|35802.90.peg.2750|VBIBruAbo288610_2750|_hypothetical_protein_Brucella_abortus_bv._1_str._B93-1191_|_35802.90_{Brucella_abortus}	1	1	1	1	1	1	1	1	1	1	1	1	1	1	1	1	1	1	1	1	1	1	1	1	1	1	1	1	1	1	1	1	1	1	1	1	1	1	1	1	1	1	1	1	1	1	1	1	1
fig|359391.11.peg.1493|DK47_1577|_Outer_membrane_protein_Brucella_abortus_2308_|_359391.11_{Brucella_abortus}	1	1	1	1	1	1	1	1	1	1	1	1	1	1	1	1	1	1	1	1	1	1	1	1	1	1	1	1	1	1	1	1	1	1	1	1	1	1	1	1	1	1	1	1	1	1	1	1	1
fig|444178.3.peg.1344|BOV_0071|VBIBruOvi136990_1344|_Outer_membrane_protein_Brucella_ovis_ATCC_25840_|_444178.3_{Brucella_ovis}	0.72	0.72	0.72	0.72	1	0.72	0.72	0.72	0.72	0.72	1	0.72	0.72	1	1	1	0.72	1	1	1	1	0.72	0.72	0.72	0.72	1	1	0.72	1	0.72	0.72	0.72	0.72	1	0.72	0.72	0.72	0.72	1	0.72	1	1	0.72	0.72	0.72	1	1	1	0.72
fig|483179.4.peg.1879|BCAN_A1884|VBIBruCan25663_1879|_hypothetical_protein_Brucella_canis_ATCC_23365_|_483179.4_{Brucella_canis}	0	0	0	0	0.08	0	0	0	0	0	0.08	0	0	0.08	0.08	0.08	0	0.08	0.08	0.08	0.08	0	0	0	0	0.08	0.08	0	0.08	0	0	0	0	0.08	0	0	0	0	0.08	0	0	0.08	0	0	0	0.08	0.08	0.08	0
fig|430066.4.peg.3129|BAbS19_I17340|VBIBruAbo38055_3129|_hypothetical_protein_Brucella_abortus_S19_|_430066.4_{Brucella_abortus}	1	1	1	1	1	1	1	1	1	1	1	1	1	1	1	1	1	1	1	1	1	1	1	1	1	1	1	1	1	1	1	1	1	1	1	1	1	1	1	1	1	1	1	1	1	1	1	1	1
fig|430066.4.peg.1276|BAbS19_I00660|VBIBruAbo38055_1276|_Outer_membrane_protein_Brucella_abortus_S19_|_430066.4_{Brucella_abortus}	1	1	1	1	1	1	1	1	1	1	1	1	1	1	1	1	1	1	1	1	1	1	1	1	1	1	1	1	1	1	1	1	1	1	1	1	1	1	1	1	1	1	1	1	1	1	1	1	1
fig|520450.3.peg.151|BADG_00383|VBIBruAbo60950_0151|_Outer_membrane_protein_Brucella_abortus_bv._2_str._86/8/59_|_520450.3_{Brucella_abortus}	1	1	1	1	1	1	1	1	1	1	1	1	1	1	1	1	1	1	1	1	1	1	1	1	1	1	1	1	1	1	1	1	1	1	1	1	1	1	1	1	1	1	1	1	1	1	1	1	1
fig|520455.3.peg.3185|BARG_02238|VBIBruAbo122389_3185|_Outer_membrane_protein_Brucella_abortus_bv._9_str._C68_|_520455.3_{Brucella_abortus}	1	1	1	1	1	1	1	1	1	1	1	1	1	1	1	1	1	1	1	1	1	1	1	1	1	1	1	1	1	1	1	1	1	1	1	1	1	1	1	1	1	1	1	1	1	1	1	1	1
fig|520454.3.peg.2177|BAAG_02271|VBIBruAbo118911_2177|_Outer_membrane_protein_Brucella_abortus_bv._6_str._870_|_520454.3_{Brucella_abortus}	1	1	1	1	1	1	1	1	1	1	1	1	1	1	1	1	1	1	1	1	1	1	1	1	1	1	1	1	1	1	1	1	1	1	1	1	1	1	1	1	1	1	1	1	1	1	1	1	1
fig|483179.4.peg.77|BCAN_A0073|VBIBruCan25663_0077|_Outer_membrane_protein_Brucella_canis_ATCC_23365_|_483179.4_{Brucella_canis}	1	1	1	1	1	1	1	1	1	1	1	1	1	1	1	1	1	1	1	1	1	1	1	1	1	1	1	1	1	1	1	1	1	1	1	1	1	1	1	1	1	1	1	1	1	1	1	1	1
fig|520455.3.peg.2763|BARG_03172|VBIBruAbo122389_2763|_hypothetical_protein_Brucella_abortus_bv._9_str._C68_|_520455.3_{Brucella_abortus}	1	1	1	1	1	1	1	1	1	1	1	1	1	1	1	1	1	1	1	1	1	1	1	1	1	1	1	1	1	1	1	1	1	1	1	1	1	1	1	1	1	1	1	1	1	1	1	1	1
fig|520450.7.peg.1876|DK55_1792|_hypothetical_protein_Brucella_abortus_bv._2_str._86/8/59_|_520450.7_{Brucella_abortus}	1	1	1	1	1	1	1	1	1	1	1	1	1	1	1	1	1	1	1	1	1	1	1	1	1	1	1	1	1	1	1	1	1	1	1	1	1	1	1	1	1	1	1	1	1	1	1	1	1
fig|520449.3.peg.2085|Bru83_010100009858|VBIBruSp75385_2085|_hypothetical_protein_Brucella_sp._83/13_|_520449.3_{Brucella_sp.}	0	0	0	0	0.08	0	0	0	0	0	0.08	0	0	0.08	0.08	0.08	0	0.08	0.08	0.08	0.08	0	0	0	0	0.08	0.08	0	0.08	0	0	0	0	0.08	0	0	0	0	0.08	0	0	0.08	0	0	0	0.08	0.08	0.08	0
fig|520457.3.peg.1252|BAQG_00383|VBIBruCet113143_1252|_Outer_membrane_protein_Brucella_ceti_B1/94_|_520457.3_{Brucella_ceti}	1	1	1	1	1	1	1	1	1	1	1	1	1	1	1	1	1	1	1	1	1	1	1	1	1	1	1	1	1	1	1	1	1	1	1	1	1	1	1	1	1	1	1	1	1	1	1	1	1
fig|520448.3.peg.260|BAZG_00382|VBIBruSp103899_0260|_Outer_membrane_protein_Brucella_sp._NVSL_07-0026_|_520448.3_{Brucella_sp.}	1	1	1	1	1	1	1	1	1	1	1	1	1	1	1	1	1	1	1	1	1	1	1	1	1	1	1	1	1	1	1	1	1	1	1	1	1	1	1	1	1	1	1	1	1	1	1	1	1
fig|520454.6.peg.1865|DO74_1792|_Outer_membrane_protein_Brucella_abortus_bv._6_str._870_|_520454.6_{Brucella_abortus}	1	1	1	1	1	1	1	1	1	1	1	1	1	1	1	1	1	1	1	1	1	1	1	1	1	1	1	1	1	1	1	1	1	1	1	1	1	1	1	1	1	1	1	1	1	1	1	1	1
fig|520458.3.peg.3374|BcetM4_010100016194|VBIBruCet48569_3374|_hypothetical_protein_Brucella_ceti_M490/95/1_|_520458.3_{Brucella_ceti}	1	1	1	1	1	1	1	1	1	1	1	1	1	1	1	1	1	1	1	1	1	1	1	1	1	1	1	1	1	1	1	1	1	1	1	1	1	1	1	1	1	1	1	1	1	1	1	1	1
fig|520452.3.peg.2021|BABG_02267|VBIBruAbo93713_2021|_Outer_membrane_protein_Brucella_abortus_bv._4_str._292_|_520452.3_{Brucella_abortus}	1	1	1	1	1	1	1	1	1	1	1	1	1	1	1	1	1	1	1	1	1	1	1	1	1	1	1	1	1	1	1	1	1	1	1	1	1	1	1	1	1	1	1	1	1	1	1	1	1
fig|520456.3.peg.1222|BANG_00377|VBIBruNeo114381_1222|_Outer_membrane_protein_Brucella_neotomae_5K33_|_520456.3_{Brucella_neotomae}	1	1	1	1	1	1	1	1	1	1	1	1	1	1	1	1	1	1	1	1	1	1	1	1	1	1	1	1	1	1	1	1	1	1	1	1	1	1	1	1	1	1	1	1	1	1	1	1	1
fig|520456.3.peg.3425|BANG_03197|VBIBruNeo114381_3425|_hypothetical_protein_Brucella_neotomae_5K33_|_520456.3_{Brucella_neotomae}	1	1	1	1	1	1	1	1	1	1	1	1	1	1	1	1	1	1	1	1	1	1	1	1	1	1	1	1	1	1	1	1	1	1	1	1	1	1	1	1	1	1	1	1	1	1	1	1	1
fig|520466.3.peg.1518|Bmelb3E_010100007840|VBIBruMel115656_1518|_Outer_membrane_protein_Brucella_melitensis_bv._3_str._Ether_|_520466.3_{Brucella_melitensis}	1	1	1	1	1	1	1	1	1	1	1	1	1	1	1	1	1	1	1	1	1	1	1	1	1	1	1	1	1	1	1	1	1	1	1	1	1	1	1	1	1	1	1	1	1	1	1	1	1
fig|520465.6.peg.1368|DK61_1308|_Outer_membrane_protein_Brucella_melitensis_bv._2_str._63/9_|_520465.6_{Brucella_melitensis}	1	1	1	1	1	1	1	1	1	1	1	1	1	1	1	1	1	1	1	1	1	1	1	1	1	1	1	1	1	1	1	1	1	1	1	1	1	1	1	1	1	1	1	1	1	1	1	1	1
fig|546272.3.peg.79|VBIBruMel14466_0079|_Outer_membrane_protein_Brucella_melitensis_ATCC_23457_|_546272.3_{Brucella_melitensis}	1	1	1	1	1	1	1	1	1	1	1	1	1	1	1	1	1	1	1	1	1	1	1	1	1	1	1	1	1	1	1	1	1	1	1	1	1	1	1	1	1	1	1	1	1	1	1	1	1
fig|520458.3.peg.1355|BcetM4_010100007803|VBIBruCet48569_1355|_Outer_membrane_protein_Brucella_ceti_M490/95/1_|_520458.3_{Brucella_ceti}	1	1	1	1	1	1	1	1	1	1	1	1	1	1	1	1	1	1	1	1	1	1	1	1	1	1	1	1	1	1	1	1	1	1	1	1	1	1	1	1	1	1	1	1	1	1	1	1	1
fig|520464.3.peg.2793|Bmelb1R_010100013189|VBIBruMel106018_2793|_hypothetical_protein_Brucella_melitensis_bv._1_str._Rev.1_|_520464.3_{Brucella_melitensis}	1	1	1	1	1	1	1	1	1	1	1	1	1	1	1	1	1	1	1	1	1	1	1	1	1	1	1	1	1	1	1	1	1	1	1	1	1	1	1	1	1	1	1	1	1	1	1	1	1
fig|568815.3.peg.1283|BMI_I75|VBIBruMic92249_1283|_Outer_membrane_protein_Brucella_microti_CCM_4915_|_568815.3_{Brucella_microti}	1	1	1	1	1	1	1	1	1	1	1	1	1	1	1	1	1	1	1	1	1	1	1	1	1	1	1	1	1	1	1	1	1	1	1	1	1	1	1	1	1	1	1	1	1	1	1	1	1
fig|595497.3.peg.2274|BCETI_6000209|VBIBruCet28239_2274|_hypothetical_protein_Brucella_ceti_str._Cudo_|_595497.3_{Brucella_ceti}	1	1	1	1	1	1	1	1	1	1	1	1	1	1	1	1	1	1	1	1	1	1	1	1	1	1	1	1	1	1	1	1	1	1	1	1	1	1	1	1	1	1	1	1	1	1	1	1	1
fig|520488.3.peg.3372|BAVG_3032|VBIBruSui38587_3372|_hypothetical_protein_Brucella_suis_bv._4_str._40_|_520488.3_{Brucella_suis}	0	0	0	0	0.08	0	0	0	0	0	0.08	0	0	0.08	0.08	0.08	0	0.08	0.08	0.08	0.08	0	0	0	0	0.08	0.08	0	0.08	0	0	0	0	0.08	0	0	0	0	0.08	0	0	0.08	0	0	0	0.08	0.08	0.08	0
fig|644332.7.peg.258|VBIBruAbo299223_0258|_Outer_membrane_protein_Brucella_abortus_bv._2_str._02-0041_|_644332.7_{Brucella_abortus}	1	1	1	1	1	1	1	1	1	1	1	1	1	1	1	1	1	1	1	1	1	1	1	1	1	1	1	1	1	1	1	1	1	1	1	1	1	1	1	1	1	1	1	1	1	1	1	1	1
fig|520487.6.peg.132|DK67_121|_Outer_membrane_protein_Brucella_suis_bv._3_str._686_|_520487.6_{Brucella_suis}	1	1	1	1	1	1	1	1	1	1	1	1	1	1	1	1	1	1	1	1	1	1	1	1	1	1	1	1	1	1	1	1	1	1	1	1	1	1	1	1	1	1	1	1	1	1	1	1	1
fig|645170.29.peg.65|BSSP1_I0067|_Outer_membrane_protein_Brucella_suis_bv._2_strain_Bs143CITA_|_645170.29_{Brucella_suis}	1	1	1	1	1	1	1	1	1	1	1	1	1	1	1	1	1	1	1	1	1	1	1	1	1	1	1	1	1	1	1	1	1	1	1	1	1	1	1	1	1	1	1	1	1	1	1	1	1
fig|645170.28.peg.3201|BSPT2_II1281|_hypothetical_protein_Brucella_suis_bv._2_strain_PT09172_|_645170.28_{Brucella_suis}	1	1	1	1	1	1	1	1	1	1	1	1	1	1	1	1	1	1	1	1	1	1	1	1	1	1	1	1	1	1	1	1	1	1	1	1	1	1	1	1	1	1	1	1	1	1	1	1	1
fig|568815.3.peg.3067|BMI_I1862|VBIBruMic92249_3067|_hypothetical_protein_Brucella_microti_CCM_4915_|_568815.3_{Brucella_microti}	1	1	1	1	1	1	1	1	1	1	1	1	1	1	1	1	1	1	1	1	1	1	1	1	1	1	1	1	1	1	1	1	1	1	1	1	1	1	1	1	1	1	1	1	1	1	1	1	1
fig|644346.5.peg.1688|VBIBruSui288624_1688|_Outer_membrane_protein_Brucella_suis_bv._1_str._B10-1082_|_644346.5_{Brucella_suis}	1	1	1	1	1	1	1	1	1	1	1	1	1	1	1	1	1	1	1	1	1	1	1	1	1	1	1	1	1	1	1	1	1	1	1	1	1	1	1	1	1	1	1	1	1	1	1	1	1
fig|575591.3.peg.2425|BAUG_2148|VBIBruAbo97623_2425|_Outer_membrane_protein_Brucella_abortus_NCTC_8038_|_575591.3_{Brucella_abortus}	1	1	1	1	1	1	1	1	1	1	1	1	1	1	1	1	1	1	1	1	1	1	1	1	1	1	1	1	1	1	1	1	1	1	1	1	1	1	1	1	1	1	1	1	1	1	1	1	1
fig|645170.30.peg.65|BSSP2_I0067|_Outer_membrane_protein_Brucella_suis_bv._2_strain_Bs364CITA_|_645170.30_{Brucella_melitensis}	1	1	1	1	1	1	1	1	1	1	1	1	1	1	1	1	1	1	1	1	1	1	1	1	1	1	1	1	1	1	1	1	1	1	1	1	1	1	1	1	1	1	1	1	1	1	1	1	1
fig|575591.3.peg.3226|BAUG_2847|VBIBruAbo97623_3226|_hypothetical_protein_Brucella_abortus_NCTC_8038_|_575591.3_{Brucella_abortus}	1	1	1	1	1	1	1	1	1	1	1	1	1	1	1	1	1	1	1	1	1	1	1	1	1	1	1	1	1	1	1	1	1	1	1	1	1	1	1	1	1	1	1	1	1	1	1	1	1
fig|644335.12.peg.1405|VBIBruAbo299226_1405|_Outer_membrane_protein_Brucella_abortus_bv._4_str._12-0332S2_|_644335.12_{Brucella_abortus}	1	1	1	1	1	1	1	1	1	1	1	1	1	1	1	1	1	1	1	1	1	1	1	1	1	1	1	1	1	1	1	1	1	1	1	1	1	1	1	1	1	1	1	1	1	1	1	1	1
fig|520465.6.peg.1778|DK61_1702|_hypothetical_protein_Brucella_melitensis_bv._2_str._63/9_|_520465.6_{Brucella_melitensis}	1	1	1	1	1	1	1	1	1	1	1	1	1	1	1	1	1	1	1	1	1	1	1	1	1	1	1	1	1	1	1	1	1	1	1	1	1	1	1	1	1	1	1	1	1	1	1	1	1
fig|645170.29.peg.3196|BSSP1_II1287|_hypothetical_protein_Brucella_suis_bv._2_strain_Bs143CITA_|_645170.29_{Brucella_suis}	1	1	1	1	1	1	1	1	1	1	1	1	1	1	1	1	1	1	1	1	1	1	1	1	1	1	1	1	1	1	1	1	1	1	1	1	1	1	1	1	1	1	1	1	1	1	1	1	1
fig|520459.3.peg.1541|BAIG_01652|VBIBruCet111375_1541|_Outer_membrane_protein_Brucella_ceti_M644/93/1_|_520459.3_{Brucella_ceti}	1	1	1	1	1	1	1	1	1	1	1	1	1	1	1	1	1	1	1	1	1	1	1	1	1	1	1	1	1	1	1	1	1	1	1	1	1	1	1	1	1	1	1	1	1	1	1	1	1
fig|359391.4.peg.73|BAB1_0069|VBIBruMel86222_0073|_Outer_membrane_protein_Brucella_melitensis_biovar_Abortus_2308_|_359391.4_{Brucella_abortus}	1	1	1	1	1	1	1	1	1	1	1	1	1	1	1	1	1	1	1	1	1	1	1	1	1	1	1	1	1	1	1	1	1	1	1	1	1	1	1	1	1	1	1	1	1	1	1	1	1
fig|520489.3.peg.1497|Bsuib55_010100008514|VBIBruSui73489_1497|_Outer_membrane_protein_Brucella_suis_bv._5_str._513_|_520489.3_{Brucella_suis}	1	1	1	1	1	1	1	1	1	1	1	1	1	1	1	1	1	1	1	1	1	1	1	1	1	1	1	1	1	1	1	1	1	1	1	1	1	1	1	1	1	1	1	1	1	1	1	1	1
fig|981386.3.peg.992|BF3285c1_0946|_Outer_membrane_protein_Brucella_sp._F60_|_981386.3_{Brucella_sp.}	1	1	1	1	1	1	1	1	1	1	1	1	1	1	1	1	1	1	1	1	1	1	1	1	1	1	1	1	1	1	1	1	1	1	1	1	1	1	1	1	1	1	1	1	1	1	1	1	1
fig|359391.4.peg.1925|BAB1_1854|VBIBruMel86222_1925|_hypothetical_protein_Brucella_melitensis_biovar_Abortus_2308_|_359391.4_{Brucella_melitensis}	1	1	1	1	1	1	1	1	1	1	1	1	1	1	1	1	1	1	1	1	1	1	1	1	1	1	1	1	1	1	1	1	1	1	1	1	1	1	1	1	1	1	1	1	1	1	1	1	1
fig|437701.3.peg.1399|BruF5_010100006692|VBIBruSp65954_1399|_hypothetical_protein_Brucella_sp._F5/99_|_437701.3_{Brucella_sp.}	1	1	1	1	1	1	1	1	1	1	1	1	1	1	1	1	1	1	1	1	1	1	1	1	1	1	1	1	1	1	1	1	1	1	1	1	1	1	1	1	1	1	1	1	1	1	1	1	1
fig|36855.4.peg.1925|DK60_1836|_hypothetical_protein_Brucella_canis_strain_RM6/66_|_36855.4_{Brucella_canis}	0	0	0	0	0.08	0	0	0	0	0	0.08	0	0	0.08	0.08	0.08	0	0.08	0.08	0.08	0.08	0	0	0	0	0.08	0.08	0	0.08	0	0	0	0	0.08	0	0	0	0	0.08	0	0	0.08	0	0	0	0.08	0.08	0.08	0
fig|36855.4.peg.192|DK60_181|_Outer_membrane_protein_Brucella_canis_strain_RM6/66_|_36855.4_{Brucella_canis}	1	1	1	1	1	1	1	1	1	1	1	1	1	1	1	1	1	1	1	1	1	1	1	1	1	1	1	1	1	1	1	1	1	1	1	1	1	1	1	1	1	1	1	1	1	1	1	1	1
fig|470137.4.peg.1397|VBIBruSui83806_1397|_hypothetical_protein_Brucella_suis_ATCC_23445_|_470137.4_{Brucella_suis}	1	1	1	1	1	1	1	1	1	1	1	1	1	1	1	1	1	1	1	1	1	1	1	1	1	1	1	1	1	1	1	1	1	1	1	1	1	1	1	1	1	1	1	1	1	1	1	1	1
fig|520451.3.peg.2058|BACG_02293|VBIBruAbo20544_2058|_Outer_membrane_protein_Brucella_abortus_bv._3_str._Tulya_|_520451.3_{Brucella_abortus}	1	1	1	1	1	1	1	1	1	1	1	1	1	1	1	1	1	1	1	1	1	1	1	1	1	1	1	1	1	1	1	1	1	1	1	1	1	1	1	1	1	1	1	1	1	1	1	1	1
fig|520450.7.peg.96|DK55_90|_Outer_membrane_protein_Brucella_abortus_bv._2_str._86/8/59_|_520450.7_{Brucella_abortus}	1	1	1	1	1	1	1	1	1	1	1	1	1	1	1	1	1	1	1	1	1	1	1	1	1	1	1	1	1	1	1	1	1	1	1	1	1	1	1	1	1	1	1	1	1	1	1	1	1
fig|36855.3.peg.1796|_hypothetical_protein_Brucella_canis_strain_SVA13_|_36855.3_{Brucella_canis}	0	0	0	0	0.08	0	0	0	0	0	0.08	0	0	0.08	0.08	0.08	0	0.08	0.08	0.08	0.08	0	0	0	0	0.08	0.08	0	0.08	0	0	0	0	0.08	0	0	0	0	0.08	0	0	0.08	0	0	0	0.08	0.08	0.08	0
fig|437701.3.peg.3169|BruF5_010100015098|VBIBruSp65954_3169|_Outer_membrane_protein_Brucella_sp._F5/99_|_437701.3_{Brucella_sp.}	1	1	1	1	1	1	1	1	1	1	1	1	1	1	1	1	1	1	1	1	1	1	1	1	1	1	1	1	1	1	1	1	1	1	1	1	1	1	1	1	1	1	1	1	1	1	1	1	1
fig|444178.3.peg.3207|VBIBruOvi136990_3207|_hypothetical_protein_Brucella_ovis_ATCC_25840_|_444178.3_{Brucella_ovis}	1	1	1	1	1	1	1	1	1	1	1	1	1	1	1	1	1	1	1	1	1	1	1	1	1	1	1	1	1	1	1	1	1	1	1	1	1	1	1	1	1	1	1	1	1	1	1	1	1
fig|520449.3.peg.4|Bru83_010100001888|VBIBruSp75385_0004|_Outer_membrane_protein_Brucella_sp._83/13_|_520449.3_{Brucella_sp.}	1	1	1	1	1	1	1	1	1	1	1	1	1	1	1	1	1	1	1	1	1	1	1	1	1	1	1	1	1	1	1	1	1	1	1	1	1	1	1	1	1	1	1	1	1	1	1	1	1
fig|520454.6.peg.97|DO74_96|_hypothetical_protein_Brucella_abortus_bv._6_str._870_|_520454.6_{Brucella_abortus}	1	1	1	1	1	1	1	1	1	1	1	1	1	1	1	1	1	1	1	1	1	1	1	1	1	1	1	1	1	1	1	1	1	1	1	1	1	1	1	1	1	1	1	1	1	1	1	1	1
fig|520457.3.peg.3373|BAQG_03162|VBIBruCet113143_3373|_hypothetical_protein_Brucella_ceti_B1/94_|_520457.3_{Brucella_ceti}	1	1	1	1	1	1	1	1	1	1	1	1	1	1	1	1	1	1	1	1	1	1	1	1	1	1	1	1	1	1	1	1	1	1	1	1	1	1	1	1	1	1	1	1	1	1	1	1	1
fig|520456.6.peg.1823|DK64_1357|_Outer_membrane_protein_Brucella_neotomae_5K33_|_520456.6_{Brucella_neotomae}	1	1	1	1	1	1	1	1	1	1	1	1	1	1	1	1	1	1	1	1	1	1	1	1	1	1	1	1	1	1	1	1	1	1	1	1	1	1	1	1	1	1	1	1	1	1	1	1	1
fig|520455.7.peg.1861|DK53_1775|_hypothetical_protein_Brucella_abortus_bv._9_str._C68_|_520455.7_{Brucella_abortus}	1	1	1	1	1	1	1	1	1	1	1	1	1	1	1	1	1	1	1	1	1	1	1	1	1	1	1	1	1	1	1	1	1	1	1	1	1	1	1	1	1	1	1	1	1	1	1	1	1
fig|520464.3.peg.2835|Bmelb1R_010100015254|VBIBruMel106018_2835|_Outer_membrane_protein_Brucella_melitensis_bv._1_str._Rev.1_|_520464.3_{Brucella_melitensis}	1	1	1	1	1	1	1	1	1	1	1	1	1	1	1	1	1	1	1	1	1	1	1	1	1	1	1	1	1	1	1	1	1	1	1	1	1	1	1	1	1	1	1	1	1	1	1	1	1
fig|520466.3.peg.3447|Bmelb3E_010100016400|VBIBruMel115656_3447|_hypothetical_protein_Brucella_melitensis_bv._3_str._Ether_|_520466.3_{Brucella_melitensis}	1	1	1	1	0.69	1	1	1	1	1	0.69	1	1	0.69	0.69	0.69	1	0.69	0.69	0.69	0.69	1	1	1	1	0.69	0.69	1	0.69	1	1	1	1	0.69	1	1	1	1	0.69	1	1	0.69	1	1	1	0.69	0.69	0.69	1
fig|520461.3.peg.217|BAHG_03251|VBIBruPin17457_0217|_hypothetical_protein_Brucella_pinnipedialis_B2/94_|_520461.3_{Brucella_pinnipedialis}	1	1	1	1	0.69	1	1	1	1	1	0.69	1	1	0.69	0.69	0.69	1	0.69	0.69	0.69	0.69	1	1	1	1	0.69	0.69	1	0.69	1	1	1	1	0.69	1	1	1	1	0.69	1	1	0.69	1	1	1	0.69	0.69	0.69	1
fig|520488.3.peg.933|BAVG_1399|VBIBruSui38587_0933|_Outer_membrane_protein_Brucella_suis_bv._4_str._40_|_520488.3_{Brucella_suis}	1	1	1	1	1	1	1	1	1	1	1	1	1	1	1	1	1	1	1	1	1	1	1	1	1	1	1	1	1	1	1	1	1	1	1	1	1	1	1	1	1	1	1	1	1	1	1	1	1
fig|520460.3.peg.2072|BAJG_01520|VBIBruCet83544_2072|_Outer_membrane_protein_Brucella_ceti_M13/05/1_|_520460.3_{Brucella_ceti}	1	1	1	1	1	1	1	1	1	1	1	1	1	1	1	1	1	1	1	1	1	1	1	1	1	1	1	1	1	1	1	1	1	1	1	1	1	1	1	1	1	1	1	1	1	1	1	1	1
fig|645170.27.peg.3210|BSPT1_II1279|_hypothetical_protein_Brucella_suis_bv._2_strain_PT09143_|_645170.27_{Brucella_suis}	1	1	1	1	1	1	1	1	1	1	1	1	1	1	1	1	1	1	1	1	1	1	1	1	1	1	1	1	1	1	1	1	1	1	1	1	1	1	1	1	1	1	1	1	1	1	1	1	1
fig|520466.6.peg.1797|DK62_1722|_hypothetical_protein_Brucella_melitensis_bv._3_str._Ether_|_520466.6_{Brucella_melitensis}	1	1	1	1	0.69	1	1	1	1	1	0.69	1	1	0.69	0.69	0.69	1	0.69	0.69	0.69	0.69	1	1	1	1	0.69	0.69	1	0.69	1	1	1	1	0.69	1	1	1	1	0.69	1	1	0.69	1	1	1	0.69	0.69	0.69	1
fig|546272.3.peg.1919|VBIBruMel14466_1919|_hypothetical_protein_Brucella_melitensis_ATCC_23457_|_546272.3_{Brucella_melitensis}	1	1	1	1	1	1	1	1	1	1	1	1	1	1	1	1	1	1	1	1	1	1	1	1	1	1	1	1	1	1	1	1	1	1	1	1	1	1	1	1	1	1	1	1	1	1	1	1	1
fig|520452.3.peg.1597|BABG_03201|VBIBruAbo93713_1597|_hypothetical_protein_Brucella_abortus_bv._4_str._292_|_520452.3_{Brucella_abortus}	1	1	1	1	1	1	1	1	1	1	1	1	1	1	1	1	1	1	1	1	1	1	1	1	1	1	1	1	1	1	1	1	1	1	1	1	1	1	1	1	1	1	1	1	1	1	1	1	1
fig|520466.6.peg.1386|DK62_1333|_Outer_membrane_protein_Brucella_melitensis_bv._3_str._Ether_|_520466.6_{Brucella_melitensis}	1	1	1	1	1	1	1	1	1	1	1	1	1	1	1	1	1	1	1	1	1	1	1	1	1	1	1	1	1	1	1	1	1	1	1	1	1	1	1	1	1	1	1	1	1	1	1	1	1
fig|520489.3.peg.1375|Bsuib55_010100006499|VBIBruSui73489_1375|_hypothetical_protein_Brucella_suis_bv._5_str._513_|_520489.3_{Brucella_suis}	1	1	1	1	1	1	1	1	1	1	1	1	1	1	1	1	1	1	1	1	1	1	1	1	1	1	1	1	1	1	1	1	1	1	1	1	1	1	1	1	1	1	1	1	1	1	1	1	1
fig|520456.6.peg.13|DK64_2442|_hypothetical_protein_Brucella_neotomae_5K33_|_520456.6_{Brucella_neotomae}	1	1	1	1	1	1	1	1	1	1	1	1	1	1	1	1	1	1	1	1	1	1	1	1	1	1	1	1	1	1	1	1	1	1	1	1	1	1	1	1	1	1	1	1	1	1	1	1	1
fig|520487.3.peg.3003|Bsuib36_010100015293|VBIBruSui102552_3003|_Outer_membrane_protein_Brucella_suis_bv._3_str._686_|_520487.3_{Brucella_suis}	1	1	1	1	1	1	1	1	1	1	1	1	1	1	1	1	1	1	1	1	1	1	1	1	1	1	1	1	1	1	1	1	1	1	1	1	1	1	1	1	1	1	1	1	1	1	1	1	1
fig|641140.3.peg.74|BAAA_1000070|VBIBruAbo135566_0074|_Outer_membrane_protein_Brucella_abortus_str._2308_A_|_641140.3_{Brucella_abortus}	1	1	1	1	1	1	1	1	1	1	1	1	1	1	1	1	1	1	1	1	1	1	1	1	1	1	1	1	1	1	1	1	1	1	1	1	1	1	1	1	1	1	1	1	1	1	1	1	1
fig|645170.28.peg.65|BSPT2_I0068|_Outer_membrane_protein_Brucella_suis_bv._2_strain_PT09172_|_645170.28_{Brucella_suis}	1	1	1	1	1	1	1	1	1	1	1	1	1	1	1	1	1	1	1	1	1	1	1	1	1	1	1	1	1	1	1	1	1	1	1	1	1	1	1	1	1	1	1	1	1	1	1	1	1
fig|595497.3.peg.255|BCETI_1000238|VBIBruCet28239_0255|_Outer_membrane_protein_Brucella_ceti_str._Cudo_|_595497.3_{Brucella_ceti}	1	1	1	1	1	1	1	1	1	1	1	1	1	1	1	1	1	1	1	1	1	1	1	1	1	1	1	1	1	1	1	1	1	1	1	1	1	1	1	1	1	1	1	1	1	1	1	1	1
fig|703352.4.peg.74|BM590_A0072|VBIBruMel157313_0074|_Outer_membrane_protein_Brucella_melitensis_M5-90_|_703352.4_{Brucella_melitensis}	1	1	1	1	1	1	1	1	1	1	1	1	1	1	1	1	1	1	1	1	1	1	1	1	1	1	1	1	1	1	1	1	1	1	1	1	1	1	1	1	1	1	1	1	1	1	1	1	1
fig|941967.3.peg.1840|BM28_A1841|VBIBruMel176544_1840|_hypothetical_protein_Brucella_melitensis_M28_|_941967.3_{Brucella_melitensis}	0.09	0.09	0.09	0.09	0.15	0.09	0.09	0.09	0.09	0.09	0.15	0.09	0.09	0.15	0.15	0.15	0.09	0.15	0.15	0.15	0.15	0.09	0.09	0.09	0.09	0.15	0.15	0.09	0.15	0.09	0.09	0.09	0.09	0.15	0.09	0.09	0.09	0.09	0.15	0.09	0.15	0.15	0.09	0.09	0.09	0.15	0.15	0.15	0.09
fig|645170.27.peg.67|BSPT1_I0068|_Outer_membrane_protein_Brucella_suis_bv._2_strain_PT09143_|_645170.27_{Brucella_suis}	1	1	1	1	1	1	1	1	1	1	1	1	1	1	1	1	1	1	1	1	1	1	1	1	1	1	1	1	1	1	1	1	1	1	1	1	1	1	1	1	1	1	1	1	1	1	1	1	1
fig|644346.4.peg.1988|VBIBruSui288623_1988|_Outer_membrane_protein_Brucella_suis_bv._1_str._B10-0144_|_644346.4_{Brucella_suis}	1	1	1	1	1	1	1	1	1	1	1	1	1	1	1	1	1	1	1	1	1	1	1	1	1	1	1	1	1	1	1	1	1	1	1	1	1	1	1	1	1	1	1	1	1	1	1	1	1
fig|520487.6.peg.527|DK67_505|_hypothetical_protein_Brucella_suis_bv._3_str._686_|_520487.6_{Brucella_suis}	1	1	1	1	1	1	1	1	1	1	1	1	1	1	1	1	1	1	1	1	1	1	1	1	1	1	1	1	1	1	1	1	1	1	1	1	1	1	1	1	1	1	1	1	1	1	1	1	1
fig|645170.31.peg.65|BSSP3_I0067|_Outer_membrane_protein_Brucella_suis_bv._2_strain_Bs396CITA_|_645170.31_{Brucella_suis}	1	1	1	1	1	1	1	1	1	1	1	1	1	1	1	1	1	1	1	1	1	1	1	1	1	1	1	1	1	1	1	1	1	1	1	1	1	1	1	1	1	1	1	1	1	1	1	1	1
fig|645170.30.peg.3210|BSSP2_II1289|_hypothetical_protein_Brucella_suis_bv._2_strain_Bs364CITA_|_645170.30_{Brucella_suis}	1	1	1	1	1	1	1	1	1	1	1	1	1	1	1	1	1	1	1	1	1	1	1	1	1	1	1	1	1	1	1	1	1	1	1	1	1	1	1	1	1	1	1	1	1	1	1	1	1
fig|36855.3.peg.71|DA85_00360|_Outer_membrane_protein_Brucella_canis_strain_SVA13_|_36855.3_{Brucella_canis}	1	1	1	1	1	1	1	1	1	1	1	1	1	1	1	1	1	1	1	1	1	1	1	1	1	1	1	1	1	1	1	1	1	1	1	1	1	1	1	1	1	1	1	1	1	1	1	1	1
fig|645170.31.peg.3211|BSSP3_II1292|_hypothetical_protein_Brucella_suis_bv._2_strain_Bs396CITA_|_645170.31_{Brucella_suis}	1	1	1	1	1	1	1	1	1	1	1	1	1	1	1	1	1	1	1	1	1	1	1	1	1	1	1	1	1	1	1	1	1	1	1	1	1	1	1	1	1	1	1	1	1	1	1	1	1
fig|520448.3.peg.230|BAZG_03220|VBIBruSp103899_0230|_hypothetical_protein_Brucella_sp._NVSL_07-0026_|_520448.3_{Brucella_sp.}	1	1	1	1	1	1	1	1	1	1	1	1	1	1	1	1	1	1	1	1	1	1	1	1	1	1	1	1	1	1	1	1	1	1	1	1	1	1	1	1	1	1	1	1	1	1	1	1	1
fig|941967.3.peg.74|BM28_A0074|VBIBruMel176544_0074|_Outer_membrane_protein_Brucella_melitensis_M28_|_941967.3_{Brucella_melitensis}	1	1	1	1	1	1	1	1	1	1	1	1	1	1	1	1	1	1	1	1	1	1	1	1	1	1	1	1	1	1	1	1	1	1	1	1	1	1	1	1	1	1	1	1	1	1	1	1	1
fig|470137.4.peg.1603|BSUIS_A0075|VBIBruSui83806_1603|_Outer_membrane_protein_Brucella_suis_ATCC_23445_|_470137.4_{Brucella_suis}	1	1	1	1	1	1	1	1	1	1	1	1	1	1	1	1	1	1	1	1	1	1	1	1	1	1	1	1	1	1	1	1	1	1	1	1	1	1	1	1	1	1	1	1	1	1	1	1	1
fig|520454.3.peg.1597|BAAG_03199|VBIBruAbo118911_1597|_hypothetical_protein_Brucella_abortus_bv._6_str._870_|_520454.3_{Brucella_abortus}	1	1	1	1	1	1	1	1	1	1	1	1	1	1	1	1	1	1	1	1	1	1	1	1	1	1	1	1	1	1	1	1	1	1	1	1	1	1	1	1	1	1	1	1	1	1	1	1	1
fig|520455.7.peg.91|DK53_86|_Outer_membrane_protein_Brucella_abortus_bv._9_str._C68_|_520455.7_{Brucella_abortus}	1	1	1	1	1	1	1	1	1	1	1	1	1	1	1	1	1	1	1	1	1	1	1	1	1	1	1	1	1	1	1	1	1	1	1	1	1	1	1	1	1	1	1	1	1	1	1	1	1
fig|520461.7.peg.1847|BPI_I1902|_hypothetical_protein_Brucella_pinnipedialis_B2/94_|_520461.7_{Brucella_pinnipedialis}	1	1	1	1	0.69	1	1	1	1	1	0.69	1	1	0.69	0.69	0.69	1	0.69	0.69	0.69	0.69	1	1	1	1	0.69	0.69	1	0.69	1	1	1	1	0.69	1	1	1	1	0.69	1	1	0.69	1	1	1	0.69	0.69	0.69	1
fig|641140.3.peg.1926|BAAA_4000079|VBIBruAbo135566_1926|_hypothetical_protein_Brucella_abortus_str._2308_A_|_641140.3_{Brucella_abortus}	1	1	1	1	1	1	1	1	1	1	1	1	1	1	1	1	1	1	1	1	1	1	1	1	1	1	1	1	1	1	1	1	1	1	1	1	1	1	1	1	1	1	1	1	1	1	1	1	1
[truncated: 440 more columns]

## Sheet: CLANS
Cluster 1
Genome	Genome ID	Accession	PATRIC ID	RefSeq Locus Tag	Alt Locus Tag	Feature ID	Annotation	Feature Type	Start	End	Length	Strand	FIGfam ID	PATRIC genus-specific families (PLfams)	PATRIC cross-genus families (PGfams)	Protein ID	AA Length	Gene Symbol	Product	GO
Brucella suis bv. 1 str. S2	1004954.6	CP006961	fig|1004954.6.peg.74	BSS2_I0071		PATRIC.1004954.6.CP006961.CDS.78959.81181.fwd	PATRIC	CDS	78959	81181	2223	+	FIG01111221	PLF_234_00000132	PGF_08100026		740		Outer membrane protein
Brucella abortus bv. 1 str. NI435a	1051055.3	AGVF01000009	fig|1051055.3.peg.1543	M17_01475	VBIBruAbo212024_1543	PATRIC.1051055.3.AGVF01000009.CDS.461704.462957.rev	PATRIC	CDS	461704	462957	1254	-	FIG01111221	PLF_234_00000132	PGF_08100026	EHR12718.1	417		Outer membrane protein
Brucella abortus bv. 1 str. NI474	1051056.3	AGVG01000003	fig|1051056.3.peg.392	M19_00372	VBIBruAbo207765_0392	PATRIC.1051056.3.AGVG01000003.CDS.82.1335.fwd	PATRIC	CDS	82	1335	1254	+	FIG01111221	PLF_234_00000132	PGF_08100026	EHR13564.1	417		Outer membrane protein
Brucella abortus bv. 1 str. NI486	1051057.3	AGVH01000015	fig|1051057.3.peg.2707	M1A_02566	VBIBruAbo214388_2707	PATRIC.1051057.3.AGVH01000015.CDS.207796.209235.rev	PATRIC	CDS	207796	209235	1440	-	FIG01111221	PLF_234_00000132	PGF_08100026	EHR08914.1	479		Outer membrane protein
Brucella abortus bv. 1 str. NI010	1051059.3	AGVJ01000003	fig|1051059.3.peg.393	M1G_00373	VBIBruAbo209374_0393	PATRIC.1051059.3.AGVJ01000003.CDS.86.1339.fwd	PATRIC	CDS	86	1339	1254	+	FIG01111221	PLF_234_00000132	PGF_08100026	EHR22227.1	417		Outer membrane protein
Brucella abortus bv. 1 str. NI016	1051060.3	AGVK01000002	fig|1051060.3.peg.393	M1I_00372	VBIBruAbo213294_0393	PATRIC.1051060.3.AGVK01000002.CDS.82.1335.fwd	PATRIC	CDS	82	1335	1254	+	FIG01111221	PLF_234_00000132	PGF_08100026	EHR22683.1	417		Outer membrane protein
Brucella abortus bv. 1 str. NI021	1051061.3	AGVL01000008	fig|1051061.3.peg.1552	M1K_01473	VBIBruAbo206678_1552	PATRIC.1051061.3.AGVL01000008.CDS.461720.462973.rev	PATRIC	CDS	461720	462973	1254	-	FIG01111221	PLF_234_00000132	PGF_08100026	EHR29728.1	417		Outer membrane protein
Brucella abortus bv. 1 str. NI259	1051062.3	AGVM01000011	fig|1051062.3.peg.2747	M1M_02588	VBIBruAbo209289_2747	PATRIC.1051062.3.AGVM01000011.CDS.86.1339.fwd	PATRIC	CDS	86	1339	1254	+	FIG01111221	PLF_234_00000132	PGF_08100026	EHR25012.1	417		Outer membrane protein
Brucella abortus A13334	1104320.3	CP003176	fig|1104320.3.peg.218	BAA13334_I00359	VBIBruAbo220367_0218	PATRIC.1104320.3.CP003176.CDS.211699.214896.rev	PATRIC	CDS	211699	214896	3198	-	FIG01111221	PLF_234_00000132	PGF_08100026	AEW16595.1	1065		Outer membrane protein
Brucella canis HSK A52141	1104321.3	CP003174	fig|1104321.3.peg.976	BCA52141_I1585	VBIBruCan223303_0976	PATRIC.1104321.3.CP003174.CDS.973300.975141.rev	PATRIC	CDS	973300	975141	1842	-	FIG01111221	PLF_234_00000132	PGF_08100026	AEW14019.1	613		Outer membrane protein
Brucella suis VBI22	1112912.3	CP003128	fig|1112912.3.peg.70	BSVBI22_A0072	VBIBruSui219962_0070	PATRIC.1112912.3.CP003128.CDS.79300.81141.fwd	PATRIC	CDS	79300	81141	1842	+	FIG01111221	PLF_234_00000132	PGF_08100026	AEU05109.1	613		Outer membrane protein
Brucella abortus NI628	1160160.4	AQMT01000002	fig|1160160.4.peg.51	C011_00047	VBIBruAbo233993_0051	PATRIC.1160160.4.AQMT01000002.CDS.95.4096.fwd	PATRIC	CDS	95	4096	4002	+	FIG01111221	PLF_234_00000132	PGF_08100026	ENQ42923.1	1333		Outer membrane protein
Brucella abortus NI518	1160161.3	AQMP01000001	fig|1160161.3.peg.410	C012_00392	VBIBruAbo231111_0410	PATRIC.1160161.3.AQMP01000001.CDS.407562.411098.fwd	PATRIC	CDS	407562	411098	3537	+	FIG01111221	PLF_234_00000132	PGF_08100026	ENQ28846.1	1178		Outer membrane protein
Brucella abortus NI649	1160162.3	AQMX01000002	fig|1160162.3.peg.50	C013_00047	VBIBruAbo234910_0050	PATRIC.1160162.3.AQMX01000002.CDS.42805.46341.fwd	PATRIC	CDS	42805	46341	3537	+	FIG01111221	PLF_234_00000132	PGF_08100026	ENQ53857.1	1178		Outer membrane protein
Brucella abortus NI240	1160163.3	AQMK01000003	fig|1160163.3.peg.61	C014_00057	VBIBruAbo228682_0061	PATRIC.1160163.3.AQMK01000003.CDS.561.4097.fwd	PATRIC	CDS	561	4097	3537	+	FIG01111221	PLF_234_00000132	PGF_08100026	ENQ14357.1	1178		Outer membrane protein
Brucella abortus NI274	1160164.3	AQML01000002	fig|1160164.3.peg.51	C015_00047	VBIBruAbo239233_0051	PATRIC.1160164.3.AQML01000002.CDS.157.4158.fwd	PATRIC	CDS	157	4158	4002	+	FIG01111221	PLF_234_00000132	PGF_08100026	ENQ16472.1	1333		Outer membrane protein
Brucella abortus NI352	1160165.3	AQJU01000002	fig|1160165.3.peg.50	C016_00047	VBIBruAbo238033_0050	PATRIC.1160165.3.AQJU01000002.CDS.42770.46771.fwd	PATRIC	CDS	42770	46771	4002	+	FIG01111221	PLF_234_00000132	PGF_08100026	ENS36398.1	1333		Outer membrane protein
Brucella abortus NI380	1160166.3	AQMM01000001	fig|1160166.3.peg.1	C017_00001	VBIBruAbo238531_0001	PATRIC.1160166.3.AQMM01000001.CDS.36.2840.fwd	PATRIC	CDS	36	2840	2805	+	FIG01111221	PLF_234_00000132	PGF_08100026	ENQ19085.1	934		Outer membrane protein
Brucella abortus NI388	1160167.3	AQMN01000001	fig|1160167.3.peg.1	C018_00001	VBIBruAbo228707_0001	PATRIC.1160167.3.AQMN01000001.CDS.562.4098.fwd	PATRIC	CDS	562	4098	3537	+	FIG01111221	PLF_234_00000132	PGF_08100026	ENQ22422.1	1178		Outer membrane protein
Brucella abortus NI422	1160168.3	AQJV01000003	fig|1160168.3.peg.51	C019_00047	VBIBruAbo237893_0051	PATRIC.1160168.3.AQJV01000003.CDS.105.4106.fwd	PATRIC	CDS	105	4106	4002	+	FIG01111221	PLF_234_00000132	PGF_08100026	ENS42020.1	1333		Outer membrane protein
Brucella abortus NI492	1160169.3	AQMO01000001	fig|1160169.3.peg.42	C020_00039	VBIBruAbo238223_0042	PATRIC.1160169.3.AQMO01000001.CDS.42722.46723.fwd	PATRIC	CDS	42722	46723	4002	+	FIG01111221	PLF_234_00000132	PGF_08100026	ENQ27129.1	1333		Outer membrane protein
Brucella abortus NI495a	1160170.3	AQJW01000003	fig|1160170.3.peg.43	C021_00041	VBIBruAbo233369_0043	PATRIC.1160170.3.AQJW01000003.CDS.142.4143.fwd	PATRIC	CDS	142	4143	4002	+	FIG01111221	PLF_234_00000132	PGF_08100026	ENS42622.1	1333		Outer membrane protein
Brucella abortus NI593	1160171.3	AQMQ01000002	fig|1160171.3.peg.43	C022_00039	VBIBruAbo228584_0043	PATRIC.1160171.3.AQMQ01000002.CDS.109.4110.fwd	PATRIC	CDS	109	4110	4002	+	FIG01111221	PLF_234_00000132	PGF_08100026	ENQ31594.1	1333		Outer membrane protein
Brucella abortus NI613	1160172.3	AQMR01000003	fig|1160172.3.peg.51	C023_00047	VBIBruAbo237310_0051	PATRIC.1160172.3.AQMR01000003.CDS.579.4115.fwd	PATRIC	CDS	579	4115	3537	+	FIG01111221	PLF_234_00000132	PGF_08100026	ENQ35059.1	1178		Outer membrane protein
Brucella abortus NI622	1160173.3	AQMS01000001	fig|1160173.3.peg.43	C024_00039	VBIBruAbo229152_0043	PATRIC.1160173.3.AQMS01000001.CDS.43227.46763.fwd	PATRIC	CDS	43227	46763	3537	+	FIG01111221	PLF_234_00000132	PGF_08100026	ENQ37888.1	1178		Outer membrane protein
Brucella abortus NI633	1160174.3	AQMU01000002	fig|1160174.3.peg.43	C025_00040	VBIBruAbo238199_0043	PATRIC.1160174.3.AQMU01000002.CDS.542.4078.fwd	PATRIC	CDS	542	4078	3537	+	FIG01111221	PLF_234_00000132	PGF_08100026	ENQ44101.1	1178		Outer membrane protein
Brucella abortus NI639	1160175.3	AQMV01000001	fig|1160175.3.peg.1	C026_00001	VBIBruAbo240287_0001	PATRIC.1160175.3.AQMV01000001.CDS.571.4107.fwd	PATRIC	CDS	571	4107	3537	+	FIG01111221	PLF_234_00000132	PGF_08100026	ENQ49221.1	1178		Outer membrane protein
Brucella abortus NI645	1160176.4	AQMW01000002	fig|1160176.4.peg.1	C027_00002	VBIBruAbo237999_0001	PATRIC.1160176.4.AQMW01000002.CDS.154.2085.fwd	PATRIC	CDS	154	2085	1932	+	FIG01111221	PLF_234_00000132	PGF_08100026	ENQ52347.1	643		Outer membrane protein
Brucella abortus 63/168	1160177.3	AQIX01000002	fig|1160177.3.peg.14	C028_00014	VBIBruAbo228213_0014	PATRIC.1160177.3.AQIX01000002.CDS.155.4156.fwd	PATRIC	CDS	155	4156	4002	+	FIG01111221	PLF_234_00000132	PGF_08100026	ENR65628.1	1333		Outer membrane protein
Brucella abortus 88/19	1160178.3	AQLS01000001	fig|1160178.3.peg.1	C029_00001	VBIBruAbo237117_0001	PATRIC.1160178.3.AQLS01000001.CDS.562.3420.fwd	PATRIC	CDS	562	3420	2859	+	FIG01111221	PLF_234_00000132	PGF_08100026	ENP58018.1	952		Outer membrane protein
Brucella abortus 85/69	1160179.3	AQJJ01000006	fig|1160179.3.peg.1168	C030_01136	VBIBruAbo235600_1168	PATRIC.1160179.3.AQJJ01000006.CDS.449772.451952.rev	PATRIC	CDS	449772	451952	2181	-	FIG01111221	PLF_234_00000132	PGF_08100026	ENS01149.1	726		Outer membrane protein
Brucella abortus F6/05-2	1160180.3	AQMH01000001	fig|1160180.3.peg.1	C031_00001	VBIBruAbo233975_0001	PATRIC.1160180.3.AQMH01000001.CDS.67.1320.fwd	PATRIC	CDS	67	1320	1254	+	FIG01111221	PLF_234_00000132	PGF_08100026	ENQ05294.1	417		Outer membrane protein
Brucella abortus 67/781	1160182.3	AQLM01000002	fig|1160182.3.peg.42	C040_00040	VBIBruAbo238207_0042	PATRIC.1160182.3.AQLM01000002.CDS.139.4140.fwd	PATRIC	CDS	139	4140	4002	+	FIG01111221	PLF_234_00000132	PGF_08100026	ENP37808.1	1333		Outer membrane protein
Brucella abortus 63/59	1160183.3	AQLJ01000001	fig|1160183.3.peg.1607	C041_01514	VBIBruAbo229350_1607	PATRIC.1160183.3.AQLJ01000001.CDS.1550578.1554579.fwd	PATRIC	CDS	1550578	1554579	4002	+	FIG01111221	PLF_234_00000132	PGF_08100026	ENP30025.1	1333		Outer membrane protein
Brucella abortus F3/07-1	1160184.3	AQMG01000001	fig|1160184.3.peg.1	C042_00001	VBIBruAbo234153_0001	PATRIC.1160184.3.AQMG01000001.CDS.102.4103.fwd	PATRIC	CDS	102	4103	4002	+	FIG01111221	PLF_234_00000132	PGF_08100026	ENQ01932.1	1333		Outer membrane protein
Brucella abortus 80/101	1160185.3	AQJG01000002	fig|1160185.3.peg.1	C043_00002	VBIBruAbo228608_0001	PATRIC.1160185.3.AQJG01000002.CDS.55.1503.fwd	PATRIC	CDS	55	1503	1449	+	FIG01111221	PLF_234_00000132	PGF_08100026	ENR93299.1	482		Outer membrane protein
Brucella abortus 85/140	1160187.3	AQLQ01000002	fig|1160187.3.peg.1	C053_00002	VBIBruAbo226928_0001	PATRIC.1160187.3.AQLQ01000002.CDS.12.1460.fwd	PATRIC	CDS	12	1460	1449	+	FIG01111221	PLF_234_00000132	PGF_08100026	ENP52265.1	482		Outer membrane protein
Brucella abortus F6/05-4	1160188.3	AQJS01000002	fig|1160188.3.peg.1	C054_00002	VBIBruAbo240496_0001	PATRIC.1160188.3.AQJS01000002.CDS.67.1320.fwd	PATRIC	CDS	67	1320	1254	+	FIG01111221	PLF_234_00000132	PGF_08100026	ENS30939.1	417		Outer membrane protein
Brucella abortus 78/36	1160189.3	AQLN01000005	fig|1160189.3.peg.2119	C055_02018	VBIBruAbo233241_2119	PATRIC.1160189.3.AQLN01000005.CDS.1241030.1243210.fwd	PATRIC	CDS	1241030	1243210	2181	+	FIG01111221	PLF_234_00000132	PGF_08100026	ENP42096.1	726		Outer membrane protein
Brucella abortus I103_(UK3/01)	1160190.3	ASGX01000001	fig|1160190.3.peg.1	C069_00001	VBIBruAbo227853_0001	PATRIC.1160190.3.ASGX01000001.CDS.548.4084.fwd	PATRIC	CDS	548	4084	3537	+	FIG01111221	PLF_234_00000132	PGF_08100026	EOQ44347.1	1178		Outer membrane protein
Brucella abortus F1/06 B1	1160191.3	AQMD01000002	fig|1160191.3.peg.51	C070_00047	VBIBruAbo237720_0051	PATRIC.1160191.3.AQMD01000002.CDS.98.4099.fwd	PATRIC	CDS	98	4099	4002	+	FIG01111221	PLF_234_00000132	PGF_08100026	ENP92770.1	1333		Outer membrane protein
Brucella abortus F2/06-8	1160192.3	AQME01000002	fig|1160192.3.peg.51	C071_00047	VBIBruAbo234193_0051	PATRIC.1160192.3.AQME01000002.CDS.151.4152.fwd	PATRIC	CDS	151	4152	4002	+	FIG01111221	PLF_234_00000132	PGF_08100026	ENP94960.1	1333		Outer membrane protein
Brucella abortus 863/67	1160193.3	AQLR01000001	fig|1160193.3.peg.1	C072_00001	VBIBruAbo231943_0001	PATRIC.1160193.3.AQLR01000001.CDS.90.4091.fwd	PATRIC	CDS	90	4091	4002	+	FIG01111221	PLF_234_00000132	PGF_08100026	ENP55392.1	1333		Outer membrane protein
Brucella abortus 88/226	1160194.3	AQLT01000001	fig|1160194.3.peg.1	C073_00001	VBIBruAbo236622_0001	PATRIC.1160194.3.AQLT01000001.CDS.82.4083.fwd	PATRIC	CDS	82	4083	4002	+	FIG01111221	PLF_234_00000132	PGF_08100026	ENP61462.1	1333		Outer membrane protein
Brucella abortus 90/50	1160196.3	AQLU01000001	fig|1160196.3.peg.1	C075_00001	VBIBruAbo228311_0001	PATRIC.1160196.3.AQLU01000001.CDS.154.2085.fwd	PATRIC	CDS	154	2085	1932	+	FIG01111221	PLF_234_00000132	PGF_08100026	ENP63847.1	643		Outer membrane protein
Brucella abortus 93/1	1160197.3	AQLV01000001	fig|1160197.3.peg.51	C076_00047	VBIBruAbo228171_0051	PATRIC.1160197.3.AQLV01000001.CDS.51739.55740.fwd	PATRIC	CDS	51739	55740	4002	+	FIG01111221	PLF_234_00000132	PGF_08100026	ENP66840.1	1333		Outer membrane protein
Brucella abortus 80/108	1160198.3	AQLP01000002	fig|1160198.3.peg.43	C077_00039	VBIBruAbo227777_0043	PATRIC.1160198.3.AQLP01000002.CDS.103.4104.fwd	PATRIC	CDS	103	4104	4002	+	FIG01111221	PLF_234_00000132	PGF_08100026	ENP47172.1	1333		Outer membrane protein
Brucella abortus 64/108	1160199.3	AQIZ01000001	fig|1160199.3.peg.1	C078_00001	VBIBruAbo237436_0001	PATRIC.1160199.3.AQIZ01000001.CDS.137.4138.fwd	PATRIC	CDS	137	4138	4002	+	FIG01111221	PLF_234_00000132	PGF_08100026	ENR68391.1	1333		Outer membrane protein
Brucella abortus 65/157	1160200.3	AQJB01000001	fig|1160200.3.peg.1	C079_00001	VBIBruAbo232787_0001	PATRIC.1160200.3.AQJB01000001.CDS.56.1843.fwd	PATRIC	CDS	56	1843	1788	+	FIG01111221	PLF_234_00000132	PGF_08100026	ENR78611.1	595		Outer membrane protein
Brucella abortus levi gila	1160201.3	AQMI01000003	fig|1160201.3.peg.51	C080_00047	VBIBruAbo232538_0051	PATRIC.1160201.3.AQMI01000003.CDS.100.4101.fwd	PATRIC	CDS	100	4101	4002	+	FIG01111221	PLF_234_00000132	PGF_08100026	ENQ07712.1	1333		Outer membrane protein
Brucella abortus F5/04-7	1160202.3	AQJQ01000007	fig|1160202.3.peg.2117	C081_02022	VBIBruAbo237146_2117	PATRIC.1160202.3.AQJQ01000007.CDS.251463.254321.fwd	PATRIC	CDS	251463	254321	2859	+	FIG01111221	PLF_234_00000132	PGF_08100026	ENS22408.1	952		Outer membrane protein
Brucella abortus 80/102	1160203.3	AQLO01000001	fig|1160203.3.peg.1	C082_00001	VBIBruAbo238935_0001	PATRIC.1160203.3.AQLO01000001.CDS.202.1650.fwd	PATRIC	CDS	202	1650	1449	+	FIG01111221	PLF_234_00000132	PGF_08100026	ENP46020.1	482		Outer membrane protein
Brucella abortus LEVI237	1160204.3	AQMJ01000003	fig|1160204.3.peg.2125	C083_02021	VBIBruAbo230810_2125	PATRIC.1160204.3.AQMJ01000003.CDS.983166.985685.fwd	PATRIC	CDS	983166	985685	2520	+	FIG01111221	PLF_234_00000132	PGF_08100026	ENQ10619.1	839		Outer membrane protein
Brucella abortus 64/122	1160205.3	AQLK01000002	fig|1160205.3.peg.2118	C084_02018	VBIBruAbo233135_2118	PATRIC.1160205.3.AQLK01000002.CDS.983141.985321.fwd	PATRIC	CDS	983141	985321	2181	+	FIG01111221	PLF_234_00000132	PGF_08100026	ENP32483.1	726		Outer membrane protein
Brucella abortus 877/67	1160206.3	AQJL01000001	fig|1160206.3.peg.1	C085_00001	VBIBruAbo228409_0001	PATRIC.1160206.3.AQJL01000001.CDS.545.3064.fwd	PATRIC	CDS	545	3064	2520	+	FIG01111221	PLF_234_00000132	PGF_08100026	ENS10248.1	839		Outer membrane protein
Brucella abortus F6/05-3	1160207.3	AQJR01000003	fig|1160207.3.peg.43	C086_00039	VBIBruAbo233930_0043	PATRIC.1160207.3.AQJR01000003.CDS.67.1320.fwd	PATRIC	CDS	67	1320	1254	+	FIG01111221	PLF_234_00000132	PGF_08100026	ENS29746.1	417		Outer membrane protein
Brucella abortus F6/05-9	1160208.3	AQJT01000004	fig|1160208.3.peg.52	C087_00049	VBIBruAbo239326_0052	PATRIC.1160208.3.AQJT01000004.CDS.46.1320.fwd	PATRIC	CDS	46	1320	1275	+	FIG01111221	PLF_234_00000132	PGF_08100026	ENS36149.1	424		Outer membrane protein
Brucella abortus 65/110	1160209.3	AQLL01000001	fig|1160209.3.peg.1	C088_00001	VBIBruAbo227979_0001	PATRIC.1160209.3.AQLL01000001.CDS.67.1320.fwd	PATRIC	CDS	67	1320	1254	+	FIG01111221	PLF_234_00000132	PGF_08100026	ENP36507.1	417		Outer membrane protein
Brucella melitensis UK37/05	1160216.3	AQKM01000010	fig|1160216.3.peg.2185	C033_02073	VBIBruMel231288_2185	PATRIC.1160216.3.AQKM01000010.CDS.69534.70196.rev	PATRIC	CDS	69534	70196	663	-	FIG01436373	PLF_234_00000132	PGF_08100026	ENS91543.1	220		Outer membrane protein
Brucella melitensis F1/06 B10	1160219.3	AQKB01000006	fig|1160219.3.peg.2147	C036_02033	VBIBruMel239668_2147	PATRIC.1160219.3.AQKB01000006.CDS.467142.467804.rev	PATRIC	CDS	467142	467804	663	-	FIG01436373	PLF_234_00000132	PGF_08100026	ENS57343.1	220		Outer membrane protein
Brucella melitensis Uk24/06	1160222.3	AQKI01000006	fig|1160222.3.peg.1785	C047_01690	VBIBruMel235953_1785	PATRIC.1160222.3.AQKI01000006.CDS.69751.70413.rev	PATRIC	CDS	69751	70413	663	-	FIG01436373	PLF_234_00000132	PGF_08100026	ENS79148.1	220		Outer membrane protein
Brucella suis 63/198	1160227.3	AQKY01000003	fig|1160227.3.peg.42	C037_00042	VBIBruSui231676_0042	PATRIC.1160227.3.AQKY01000003.CDS.571.2412.fwd	PATRIC	CDS	571	2412	1842	+	FIG01111221	PLF_234_00000132	PGF_08100026	ENT31256.1	613		Outer membrane protein
Brucella suis 63/261	1160228.3	AQKZ01000001	fig|1160228.3.peg.17	C039_00017	VBIBruSui237219_0017	PATRIC.1160228.3.AQKZ01000001.CDS.16457.18637.fwd	PATRIC	CDS	16457	18637	2181	+	FIG01111221	PLF_234_00000132	PGF_08100026	ENT36108.1	726		Outer membrane protein
Brucella suis F12/02	1160229.3	AQLB01000002	fig|1160229.3.peg.50	C049_00051	VBIBruSui232464_0050	PATRIC.1160229.3.AQLB01000002.CDS.16515.18695.fwd	PATRIC	CDS	16515	18695	2181	+	FIG01111221	PLF_234_00000132	PGF_08100026	ENT40295.1	726		Outer membrane protein
Brucella suis 92/63	1160230.3	AQNV01000001	fig|1160230.3.peg.17	C050_00018	VBIBruSui233969_0017	PATRIC.1160230.3.AQNV01000001.CDS.16592.18772.fwd	PATRIC	CDS	16592	18772	2181	+	FIG01111221	PLF_234_00000132	PGF_08100026	ENR22005.1	726		Outer membrane protein
Brucella suis 63/252	1160232.3	AQNT01000002	fig|1160232.3.peg.50	C064_00049	VBIBruSui234909_0050	PATRIC.1160232.3.AQNT01000002.CDS.45847.47688.fwd	PATRIC	CDS	45847	47688	1842	+	FIG01111221	PLF_234_00000132	PGF_08100026	ENR18145.1	613		Outer membrane protein
Brucella suis 92/29	1160233.3	AQNU01000008	fig|1160233.3.peg.1845	C062_01767	VBIBruSui240450_1845	PATRIC.1160233.3.AQNU01000008.CDS.418543.420384.fwd	PATRIC	CDS	418543	420384	1842	+	FIG01111221	PLF_234_00000132	PGF_08100026	ENR21349.1	613		Outer membrane protein
Brucella sp. 63/311	1160235.3	AQKQ01000001	fig|1160235.3.peg.1	C038_00001	VBIBruSp239842_0001	PATRIC.1160235.3.AQKQ01000001.CDS.208.1656.fwd	PATRIC	CDS	208	1656	1449	+	FIG01111221	PLF_234_00000132	PGF_08100026	ENT07123.1	482		Outer membrane protein
Brucella abortus 225/65	1169203.3	AQIQ01000001	fig|1169203.3.peg.396	B990_00376	VBIBruAbo235593_0396	PATRIC.1169203.3.AQIQ01000001.CDS.390236.394237.fwd	PATRIC	CDS	390236	394237	4002	+	FIG01111221	PLF_234_00000132	PGF_08100026	ENR41586.1	1333		Outer membrane protein
Brucella abortus 355/78	1169204.3	AQIR01000005	fig|1169204.3.peg.1959	B993_01875	VBIBruAbo237351_1959	PATRIC.1169204.3.AQIR01000005.CDS.22.1275.fwd	PATRIC	CDS	22	1275	1254	+	FIG01111221	PLF_234_00000132	PGF_08100026	ENR44508.1	417		Outer membrane protein
Brucella abortus 544	1169205.3	AQIS01000002	fig|1169205.3.peg.612	B977_00579	VBIBruAbo227700_0612	PATRIC.1169205.3.AQIS01000002.CDS.82.1335.fwd	PATRIC	CDS	82	1335	1254	+	FIG01111221	PLF_234_00000132	PGF_08100026	ENR49734.1	417		Outer membrane protein
Brucella abortus 600/64	1169206.3	AQIT01000009	fig|1169206.3.peg.1964	C002_01879	VBIBruAbo234726_1964	PATRIC.1169206.3.AQIT01000009.CDS.82.1335.fwd	PATRIC	CDS	82	1335	1254	+	FIG01111221	PLF_234_00000132	PGF_08100026	ENR50194.1	417		Outer membrane protein
Brucella abortus 63/130	1169207.3	AQIU01000010	fig|1169207.3.peg.1956	B991_01867	VBIBruAbo228421_1956	PATRIC.1169207.3.AQIU01000010.CDS.58.1311.fwd	PATRIC	CDS	58	1311	1254	+	FIG01111221	PLF_234_00000132	PGF_08100026	ENR53643.1	417		Outer membrane protein
Brucella abortus 63/138	1169208.3	AQIV01000007	fig|1169208.3.peg.1958	B994_01870	VBIBruAbo238802_1958	PATRIC.1169208.3.AQIV01000007.CDS.22.1275.fwd	PATRIC	CDS	22	1275	1254	+	FIG01111221	PLF_234_00000132	PGF_08100026	ENR56981.1	417		Outer membrane protein
Brucella abortus 63/144	1169209.3	AQIW01000002	fig|1169209.3.peg.399	B992_00373	VBIBruAbo234186_0399	PATRIC.1169209.3.AQIW01000002.CDS.22.1275.fwd	PATRIC	CDS	22	1275	1254	+	FIG01111221	PLF_234_00000132	PGF_08100026	ENR61304.1	417		Outer membrane protein
Brucella abortus 64/81	1169210.3	AQJA01000002	fig|1169210.3.peg.396	B978_00382	VBIBruAbo227843_0396	PATRIC.1169210.3.AQJA01000002.CDS.82.1335.fwd	PATRIC	CDS	82	1335	1254	+	FIG01111221	PLF_234_00000132	PGF_08100026	ENR73815.1	417		Outer membrane protein
Brucella abortus 65/63	1169211.3	AQJC01000008	fig|1169211.3.peg.1959	B979_01870	VBIBruAbo233483_1959	PATRIC.1169211.3.AQJC01000008.CDS.52.1305.fwd	PATRIC	CDS	52	1305	1254	+	FIG01111221	PLF_234_00000132	PGF_08100026	ENR78394.1	417		Outer membrane protein
Brucella abortus 67/93	1169212.3	AQJD01000009	fig|1169212.3.peg.1963	B983_01871	VBIBruAbo237592_1963	PATRIC.1169212.3.AQJD01000009.CDS.12.1460.fwd	PATRIC	CDS	12	1460	1449	+	FIG01111221	PLF_234_00000132	PGF_08100026	ENR81359.1	482		Outer membrane protein
Brucella abortus 78/14	1169213.3	AQJE01000006	fig|1169213.3.peg.1972	B996_01863	VBIBruAbo232946_1972	PATRIC.1169213.3.AQJE01000006.CDS.89.1243.fwd	PATRIC	CDS	89	1243	1155	+	FIG01111221	PLF_234_00000132	PGF_08100026	ENR84701.1	384		Outer membrane protein
Brucella abortus 80/28	1169214.3	AQJH01000007	fig|1169214.3.peg.1967	B973_01867	VBIBruAbo227378_1967	PATRIC.1169214.3.AQJH01000007.CDS.103.1356.fwd	PATRIC	CDS	103	1356	1254	+	FIG01111221	PLF_234_00000132	PGF_08100026	ENR94455.1	417		Outer membrane protein
Brucella abortus 84/26	1169215.3	AQJI01000003	fig|1169215.3.peg.398	B971_00382	VBIBruAbo233062_0398	PATRIC.1169215.3.AQJI01000003.CDS.52.1305.fwd	PATRIC	CDS	52	1305	1254	+	FIG01111221	PLF_234_00000132	PGF_08100026	ENR98795.1	417		Outer membrane protein
Brucella abortus 87/28	1169216.3	AQJK01000006	fig|1169216.3.peg.1983	B974_01875	VBIBruAbo231880_1983	PATRIC.1169216.3.AQJK01000006.CDS.58.1311.fwd	PATRIC	CDS	58	1311	1254	+	FIG01111221	PLF_234_00000132	PGF_08100026	ENS03829.1	417		Outer membrane protein
Brucella abortus 93/2	1169217.3	ASGW01000002	fig|1169217.3.peg.398	B981_00375	VBIBruAbo228690_0398	PATRIC.1169217.3.ASGW01000002.CDS.37.1290.fwd	PATRIC	CDS	37	1290	1254	+	FIG01111221	PLF_234_00000132	PGF_08100026	EOQ42928.1	417		Outer membrane protein
Brucella abortus F1/06-B21	1169218.3	AQJN01000008	fig|1169218.3.peg.1965	B995_01868	VBIBruAbo229367_1965	PATRIC.1169218.3.AQJN01000008.CDS.58.1311.fwd	PATRIC	CDS	58	1311	1254	+	FIG01111221	PLF_234_00000132	PGF_08100026	ENS13196.1	417		Outer membrane protein
Brucella abortus F10/05-11	1169219.3	AQJO01000008	fig|1169219.3.peg.1951	B972_01869	VBIBruAbo228143_1951	PATRIC.1169219.3.AQJO01000008.CDS.86.1339.fwd	PATRIC	CDS	86	1339	1254	+	FIG01111221	PLF_234_00000132	PGF_08100026	ENS15938.1	417		Outer membrane protein
Brucella abortus F10/06-3	1169220.3	AQJP01000009	fig|1169220.3.peg.1960	B982_01869	VBIBruAbo229563_1960	PATRIC.1169220.3.AQJP01000009.CDS.37.1290.fwd	PATRIC	CDS	37	1290	1254	+	FIG01111221	PLF_234_00000132	PGF_08100026	ENS19435.1	417		Outer membrane protein
Brucella abortus R42-08	1169221.3	AQJX01000003	fig|1169221.3.peg.398	B980_00381	VBIBruAbo227281_0398	PATRIC.1169221.3.AQJX01000003.CDS.99.1352.fwd	PATRIC	CDS	99	1352	1254	+	FIG01111221	PLF_234_00000132	PGF_08100026	ENS48661.1	417		Outer membrane protein
Brucella canis 79/122	1169222.3	AQJY01000002	fig|1169222.3.peg.1710	B976_01608	VBIBruCan234082_1710	PATRIC.1169222.3.AQJY01000002.CDS.1242343.1244184.fwd	PATRIC	CDS	1242343	1244184	1842	+	FIG01111221	PLF_234_00000132	PGF_08100026	ENS47418.1	613		Outer membrane protein
Brucella melitensis F9/05	1169226.3	AQKE01000011	fig|1169226.3.peg.2137	C003_02030	VBIBruMel239647_2137	PATRIC.1169226.3.AQKE01000011.CDS.207884.208546.rev	PATRIC	CDS	207884	208546	663	-	FIG01436373	PLF_234_00000132	PGF_08100026	ENS65331.1	220		Outer membrane protein
Brucella melitensis UK29/05	1169227.3	AQKJ01000004	fig|1169227.3.peg.1788	B975_01696	VBIBruMel231644_1788	PATRIC.1169227.3.AQKJ01000004.CDS.881939.882601.rev	PATRIC	CDS	881939	882601	663	-	FIG01436373	PLF_234_00000132	PGF_08100026	ENS82883.1	220		Outer membrane protein
Brucella melitensis UK3/06	1169228.3	AQKK01000005	fig|1169228.3.peg.1781	B997_01694	VBIBruMel233431_1781	PATRIC.1169228.3.AQKK01000005.CDS.1164113.1164775.rev	PATRIC	CDS	1164113	1164775	663	-	FIG01436373	PLF_234_00000132	PGF_08100026	ENS87427.1	220		Outer membrane protein
Brucella ovis 63/96	1169230.3	AQKN01000002	fig|1169230.3.peg.398	B999_00384	VBIBruOvi237522_0398	PATRIC.1169230.3.AQKN01000002.CDS.45585.47426.fwd	PATRIC	CDS	45585	47426	1842	+	FIG01111221	PLF_234_00000132	PGF_08100026	ENS96238.1	613		Outer membrane protein
Brucella ovis 80/125	1169231.3	AQNP01000001	fig|1169231.3.peg.49	C010_00045	VBIBruOvi231942_0049	PATRIC.1169231.3.AQNP01000001.CDS.46375.48216.fwd	PATRIC	CDS	46375	48216	1842	+	FIG01111221	PLF_234_00000132	PGF_08100026	ENR06043.1	613		Outer membrane protein
Brucella sp. F5/06	1169233.3	AQKS01000003	fig|1169233.3.peg.391	C001_00377	VBIBruSp236231_0391	PATRIC.1169233.3.AQKS01000003.CDS.241493.244006.fwd	PATRIC	CDS	241493	244006	2514	+	FIG01111221	PLF_234_00000132	PGF_08100026	ENT11976.1	837		Outer membrane protein
Brucella suis F5/05-10	1169236.3	AQIP01000006	fig|1169236.3.peg.947	B986_00894	VBIBruSui235474_0947	PATRIC.1169236.3.AQIP01000006.CDS.14462.16642.fwd	PATRIC	CDS	14462	16642	2181	+	FIG01111221	PLF_234_00000132	PGF_08100026	ENT44943.1	726		Outer membrane protein
Brucella suis F5/03-2	1169237.3	AQNZ01000001	fig|1169237.3.peg.42	C006_00041	VBIBruSui234775_0042	PATRIC.1169237.3.AQNZ01000001.CDS.43506.45008.fwd	PATRIC	CDS	43506	45008	1503	+	FIG01111221	PLF_234_00000132	PGF_08100026	ENR37091.1	500		Outer membrane protein
Brucella suis F5/05-4	1169238.3	AQLC01000003	fig|1169238.3.peg.391	B969_00377	VBIBruSui239696_0391	PATRIC.1169238.3.AQLC01000003.CDS.14478.16658.fwd	PATRIC	CDS	14478	16658	2181	+	FIG01111221	PLF_234_00000132	PGF_08100026	ENT46266.1	726		Outer membrane protein
Brucella suis F7/06-1	1169239.3	AQLD01000003	fig|1169239.3.peg.391	C000_00373	VBIBruSui237541_0391	PATRIC.1169239.3.AQLD01000003.CDS.14462.16642.fwd	PATRIC	CDS	14462	16642	2181	+	FIG01111221	PLF_234_00000132	PGF_08100026	ENT51261.1	726		Outer membrane protein
Brucella suis F7/06-2	1169240.3	AQLE01000004	fig|1169240.3.peg.390	B988_00370	VBIBruSui230151_0390	PATRIC.1169240.3.AQLE01000004.CDS.14478.16658.fwd	PATRIC	CDS	14478	16658	2181	+	FIG01111221	PLF_234_00000132	PGF_08100026	ENT52943.1	726		Outer membrane protein
Brucella suis F8/06-1	1169242.3	AQLG01000002	fig|1169242.3.peg.42	C007_00041	VBIBruSui236059_0042	PATRIC.1169242.3.AQLG01000002.CDS.14518.16698.fwd	PATRIC	CDS	14518	16698	2181	+	FIG01111221	PLF_234_00000132	PGF_08100026	ENT59728.1	726		Outer membrane protein
Brucella suis F8/06-3	1169243.3	AQLH01000003	fig|1169243.3.peg.395	B968_00375	VBIBruSui230393_0395	PATRIC.1169243.3.AQLH01000003.CDS.14462.16642.fwd	PATRIC	CDS	14462	16642	2181	+	FIG01111221	PLF_234_00000132	PGF_08100026	ENT63493.1	726		Outer membrane protein
Brucella suis F9/06-1	1169244.3	AQLI01000001	fig|1169244.3.peg.42	C008_00041	VBIBruSui238650_0042	PATRIC.1169244.3.AQLI01000001.CDS.42962.45142.fwd	PATRIC	CDS	42962	45142	2181	+	FIG01111221	PLF_234_00000132	PGF_08100026	ENT68383.1	726		Outer membrane protein
Brucella suis 01-5744	1170703.3	AQKX01000008	fig|1170703.3.peg.1733	B985_01643	VBIBruSui228027_1733	PATRIC.1170703.3.AQKX01000008.CDS.396168.398009.fwd	PATRIC	CDS	396168	398009	1842	+	FIG01111221	PLF_234_00000132	PGF_08100026	ENT27546.1	613		Outer membrane protein
Brucella suis CNGB 786	1198682.3	AQNX01000007	fig|1198682.3.peg.1864	C965_01773	VBIBruSui249236_1864	PATRIC.1198682.3.AQNX01000007.CDS.418438.420279.fwd	PATRIC	CDS	418438	420279	1842	+	FIG01111221	PLF_234_00000132	PGF_08100026	ENR29157.1	613		Outer membrane protein
Brucella suis CNGB 247	1198683.3	AQLA01000006	fig|1198683.3.peg.1853	C966_01766	VBIBruSui248362_1853	PATRIC.1198683.3.AQLA01000006.CDS.418298.420139.fwd	PATRIC	CDS	418298	420139	1842	+	FIG01111221	PLF_234_00000132	PGF_08100026	ENT35822.1	613		Outer membrane protein
Brucella canis CNGB 1324	1198684.3	AQMZ01000001	fig|1198684.3.peg.2082	C967_01974	VBIBruCan241627_2082	PATRIC.1198684.3.AQMZ01000001.CDS.2035388.2037229.fwd	PATRIC	CDS	2035388	2037229	1842	+	FIG01111221	PLF_234_00000132	PGF_08100026	ENX68609.1	613		Outer membrane protein
Brucella canis CNGB 513	1198685.4	AQJZ01000002	fig|1198685.4.peg.17	C968_00018	VBIBruCan244810_0017	PATRIC.1198685.4.AQJZ01000002.CDS.677.2518.fwd	PATRIC	CDS	677	2518	1842	+	FIG01111221	PLF_234_00000132	PGF_08100026	ENS53915.1	613		Outer membrane protein
Brucella canis CNGB 1172	1198686.3	AQMY01000001	fig|1198686.3.peg.44	C969_00043	VBIBruCan248110_0044	PATRIC.1198686.3.AQMY01000001.CDS.45865.47706.fwd	PATRIC	CDS	45865	47706	1842	+	FIG01111221	PLF_234_00000132	PGF_08100026	ENQ56601.1	613		Outer membrane protein
Brucella abortus CNGB 436	1198687.3	AQLZ01000001	fig|1198687.3.peg.996	C970_00937	VBIBruAbo241503_0996	PATRIC.1198687.3.AQLZ01000001.CDS.964812.968813.fwd	PATRIC	CDS	964812	968813	4002	+	FIG01111221	PLF_234_00000132	PGF_08100026	ENP79360.1	1333		Outer membrane protein
Brucella abortus CNGB 308	1198688.3	AQLY01000001	fig|1198688.3.peg.1	C971_00001	VBIBruAbo251543_0001	PATRIC.1198688.3.AQLY01000001.CDS.52.1305.fwd	PATRIC	CDS	52	1305	1254	+	FIG01111221	PLF_234_00000132	PGF_08100026	ENP76486.1	417		Outer membrane protein
Brucella abortus CNGB 752	1198689.3	AQMA01000001	fig|1198689.3.peg.1	C972_00001	VBIBruAbo249790_0001	PATRIC.1198689.3.AQMA01000001.CDS.304.4305.fwd	PATRIC	CDS	304	4305	4002	+	FIG01111221	PLF_234_00000132	PGF_08100026	ENP82492.1	1333		Outer membrane protein
Brucella abortus CNGB 759	1198690.3	AQMB01000001	fig|1198690.3.peg.43	C973_00039	VBIBruAbo243613_0043	PATRIC.1198690.3.AQMB01000001.CDS.42337.46338.fwd	PATRIC	CDS	42337	46338	4002	+	FIG01111221	PLF_234_00000132	PGF_08100026	ENP86488.1	1333		Outer membrane protein
Brucella abortus CNGB 966	1198691.3	AQMC01000001	fig|1198691.3.peg.46	C974_00042	VBIBruAbo244430_0046	PATRIC.1198691.3.AQMC01000001.CDS.47098.49185.fwd	PATRIC	CDS	47098	49185	2088	+	FIG01111221	PLF_234_00000132	PGF_08100026	ENP87883.1	695		Outer membrane protein
Brucella abortus CNGB 1011	1198692.3	AQLW01000001	fig|1198692.3.peg.1610	C975_01515	VBIBruAbo248370_1610	PATRIC.1198692.3.AQLW01000001.CDS.1549327.1553328.fwd	PATRIC	CDS	1549327	1553328	4002	+	FIG01111221	PLF_234_00000132	PGF_08100026	ENP70536.1	1333		Outer membrane protein
Brucella abortus CNGB 1432	1198693.3	AQLX01000001	fig|1198693.3.peg.1	C976_00001	VBIBruAbo241043_0001	PATRIC.1198693.3.AQLX01000001.CDS.121.4122.fwd	PATRIC	CDS	121	4122	4002	+	FIG01111221	PLF_234_00000132	PGF_08100026	ENP73411.1	1333		Outer membrane protein
Brucella suis F4/06-146	1198694.3	AQNY01000002	fig|1198694.3.peg.17	C977_00018	VBIBruSui247730_0017	PATRIC.1198694.3.AQNY01000002.CDS.14535.16037.fwd	PATRIC	CDS	14535	16037	1503	+	FIG01111221	PLF_234_00000132	PGF_08100026	ENR36396.1	500		Outer membrane protein
Brucella suis 94/11	1198695.3	AQNW01000002	fig|1198695.3.peg.17	C978_00019	VBIBruSui249455_0017	PATRIC.1198695.3.AQNW01000002.CDS.14602.16782.fwd	PATRIC	CDS	14602	16782	2181	+	FIG01111221	PLF_234_00000132	PGF_08100026	ENR29496.1	726		Outer membrane protein
Brucella canis UK10/02	1198696.3	AQNB01000001	fig|1198696.3.peg.1701	C979_01604	VBIBruCan241809_1701	PATRIC.1198696.3.AQNB01000001.CDS.1658519.1660360.fwd	PATRIC	CDS	1658519	1660360	1842	+	FIG01111221	PLF_234_00000132	PGF_08100026	ENQ61226.1	613		Outer membrane protein
Brucella abortus 88/217	1198697.3	AQJM01000001	fig|1198697.3.peg.73	C980_00064	VBIBruAbo245674_0073	PATRIC.1198697.3.AQJM01000001.CDS.71747.75070.rev	PATRIC	CDS	71747	75070	3324	-	FIG01111221	PLF_234_00000132	PGF_08100026	ENS12463.1	1107		Outer membrane protein
Brucella abortus 78/32	1198698.3	AQJF01000001	fig|1198698.3.peg.1	C981_00001	VBIBruAbo241186_0001	PATRIC.1198698.3.AQJF01000001.CDS.351.1799.fwd	PATRIC	CDS	351	1799	1449	+	FIG01111221	PLF_234_00000132	PGF_08100026	ENR92704.1	482		Outer membrane protein
Brucella canis F7/05A	1198699.3	AQNA01000001	fig|1198699.3.peg.1	C982_00001	VBIBruCan242198_0001	PATRIC.1198699.3.AQNA01000001.CDS.596.2437.fwd	PATRIC	CDS	596	2437	1842	+	FIG01111221	PLF_234_00000132	PGF_08100026	ENX71763.1	613		Outer membrane protein
Brucella abortus RB51-AHVLA	1198700.3	AQIE01000001	fig|1198700.3.peg.45	D803_00041	VBIBruAbo245315_0045	PATRIC.1198700.3.AQIE01000001.CDS.45239.49240.fwd	PATRIC	CDS	45239	49240	4002	+	FIG01111221	PLF_234_00000132	PGF_08100026	ENT72175.1	1333		Outer membrane protein
Brucella abortus 104M	1210454.5	CP009625	fig|1210454.5.peg.74	NL70_00340		PATRIC.1210454.5.CP009625.CDS.78618.82280.fwd	PATRIC	CDS	78618	82280	3663	+	FIG01111221	PLF_234_00000132	PGF_08100026		1220		Outer membrane protein
Brucella abortus F3/01-300	1238668.3	AQMF01000002	fig|1238668.3.peg.43	C984_00039	VBIBruAbo259456_0043	PATRIC.1238668.3.AQMF01000002.CDS.95.4096.fwd	PATRIC	CDS	95	4096	4002	+	FIG01111221	PLF_234_00000132	PGF_08100026	ENP97231.1	1333		Outer membrane protein
Brucella ovis IntaBari-2009-88-4	1293913.3	AQIF01000001	fig|1293913.3.peg.47	H712_00043	VBIBruOvi285413_0047	PATRIC.1293913.3.AQIF01000001.CDS.45596.47437.fwd	PATRIC	CDS	45596	47437	1842	+	FIG01111221	PLF_234_00000132	PGF_08100026	ENT79634.1	613		Outer membrane protein
Brucella ovis IntaBari-2010-47-871	1293915.3	AQIJ01000012	fig|1293915.3.peg.2140	H714_02055	VBIBruOvi284604_2140	PATRIC.1293915.3.AQIJ01000012.CDS.397770.399611.fwd	PATRIC	CDS	397770	399611	1842	+	FIG01111221	PLF_234_00000132	PGF_08100026	ENT88284.1	613		Outer membrane protein
Brucella ovis IntaBari-2001-319-4082	1293918.3	AQIM01000001	fig|1293918.3.peg.126	H717_00118	VBIBruOvi282341_0126	PATRIC.1293918.3.AQIM01000001.CDS.125640.127439.fwd	PATRIC	CDS	125640	127439	1800	+	FIG01111221	PLF_234_00000132	PGF_08100026	ENU02352.1	599		Outer membrane protein
Brucella ovis IntaBari-2008-114-542	1293919.3	AQIN01000001	fig|1293919.3.peg.47	H718_00044	VBIBruOvi279086_0047	PATRIC.1293919.3.AQIN01000001.CDS.45644.47485.fwd	PATRIC	CDS	45644	47485	1842	+	FIG01111221	PLF_234_00000132	PGF_08100026	ENU05333.1	613		Outer membrane protein
Brucella abortus 68-3396P	1328339.3	ATHG01000002	fig|1328339.3.peg.2146	L253_02046	VBIBruAbo294645_2146	PATRIC.1328339.3.ATHG01000002.CDS.2041376.2045377.rev	PATRIC	CDS	2041376	2045377	4002	-	FIG01111221	PLF_234_00000132	PGF_08100026	EPG33188.1	1333		Outer membrane protein
Brucella abortus 76-1413	1328340.3	ATHF01000001	fig|1328340.3.peg.74	L254_00068	VBIBruAbo293698_0074	PATRIC.1328340.3.ATHF01000001.CDS.78558.82559.fwd	PATRIC	CDS	78558	82559	4002	+	FIG01111221	PLF_234_00000132	PGF_08100026	EPG26769.1	1333		Outer membrane protein
Brucella abortus 80-1399	1328341.3	ATHE01000002	fig|1328341.3.peg.69	L255_00065	VBIBruAbo291232_0069	PATRIC.1328341.3.ATHE01000002.CDS.155.2086.fwd	PATRIC	CDS	155	2086	1932	+	FIG01111221	PLF_234_00000132	PGF_08100026	EPG23965.1	643		Outer membrane protein
Brucella abortus 82-2330	1328342.3	ATHD01000002	fig|1328342.3.peg.69	L256_00065	VBIBruAbo298277_0069	PATRIC.1328342.3.ATHD01000002.CDS.154.2085.fwd	PATRIC	CDS	154	2085	1932	+	FIG01111221	PLF_234_00000132	PGF_08100026	EPG29030.1	643		Outer membrane protein
Brucella abortus 82-3893	1328343.3	ATHC01000002	fig|1328343.3.peg.74	L257_00068	VBIBruAbo289150_0074	PATRIC.1328343.3.ATHC01000002.CDS.16.2133.fwd	PATRIC	CDS	16	2133	2118	+	FIG01111221	PLF_234_00000132	PGF_08100026	EPG18594.1	705		Outer membrane protein
Brucella abortus 84-0928	1328344.3	ATHB01000001	fig|1328344.3.peg.74	L258_00068	VBIBruAbo296617_0074	PATRIC.1328344.3.ATHB01000001.CDS.78624.82625.fwd	PATRIC	CDS	78624	82625	4002	+	FIG01111221	PLF_234_00000132	PGF_08100026	EPG16567.1	1333		Outer membrane protein
Brucella abortus 85-1058	1328345.3	ATHA01000002	fig|1328345.3.peg.74	L259_00069	VBIBruAbo288955_0074	PATRIC.1328345.3.ATHA01000002.CDS.154.2085.fwd	PATRIC	CDS	154	2085	1932	+	FIG01111221	PLF_234_00000132	PGF_08100026	EPG98087.1	643		Outer membrane protein
Brucella abortus 87-0095	1328346.3	ATGZ01000002	fig|1328346.3.peg.2140	L260_02048	VBIBruAbo292522_2140	PATRIC.1328346.3.ATGZ01000002.CDS.2041675.2045676.rev	PATRIC	CDS	2041675	2045676	4002	-	FIG01111221	PLF_234_00000132	PGF_08100026	EPG98046.1	1333		Outer membrane protein
Brucella abortus 87-2211	1328347.3	ATGY01000002	fig|1328347.3.peg.2131	L261_02034	VBIBruAbo288767_2131	PATRIC.1328347.3.ATGY01000002.CDS.2041618.2045619.rev	PATRIC	CDS	2041618	2045619	4002	-	FIG01111221	PLF_234_00000132	PGF_08100026	EPG95973.1	1333		Outer membrane protein
Brucella abortus 89-0363	1328348.3	ATGX01000001	fig|1328348.3.peg.69	L262_00064	VBIBruAbo296113_0069	PATRIC.1328348.3.ATGX01000001.CDS.74958.78959.fwd	PATRIC	CDS	74958	78959	4002	+	FIG01111221	PLF_234_00000132	PGF_08100026	EPG15127.1	1333		Outer membrane protein
Brucella abortus 90-0962	1328349.3	ATGW01000001	fig|1328349.3.peg.74	L263_00066	VBIBruAbo293650_0074	PATRIC.1328349.3.ATGW01000001.CDS.78624.82625.fwd	PATRIC	CDS	78624	82625	4002	+	FIG01111221	PLF_234_00000132	PGF_08100026	EPG11512.1	1333		Outer membrane protein
Brucella abortus 90-0742	1328350.3	ATGV01000001	fig|1328350.3.peg.69	L264_00064	VBIBruAbo292885_0069	PATRIC.1328350.3.ATGV01000001.CDS.74894.78895.fwd	PATRIC	CDS	74894	78895	4002	+	FIG01111221	PLF_234_00000132	PGF_08100026	EPG08816.1	1333		Outer membrane protein
Brucella abortus 90-0775	1328351.3	ATGU01000002	fig|1328351.3.peg.2186	L265_02086	VBIBruAbo298422_2186	PATRIC.1328351.3.ATGU01000002.CDS.2041425.2042678.rev	PATRIC	CDS	2041425	2042678	1254	-	FIG01111221	PLF_234_00000132	PGF_08100026	EPG05548.1	417		Outer membrane protein
Brucella abortus 90-0737	1328352.3	ATGT01000001	fig|1328352.3.peg.75	L266_00069	VBIBruAbo293250_0075	PATRIC.1328352.3.ATGT01000001.CDS.78549.82550.fwd	PATRIC	CDS	78549	82550	4002	+	FIG01111221	PLF_234_00000132	PGF_08100026	EPG01533.1	1333		Outer membrane protein
Brucella abortus 90-1280	1328353.3	ATGS01000001	fig|1328353.3.peg.74	L267_00067	VBIBruAbo292085_0074	PATRIC.1328353.3.ATGS01000001.CDS.78687.82688.fwd	PATRIC	CDS	78687	82688	4002	+	FIG01111221	PLF_234_00000132	PGF_08100026	EPF98700.1	1333		Outer membrane protein
Brucella abortus 94-1313	1328354.3	ATGR01000002	fig|1328354.3.peg.74	L268_00068	VBIBruAbo296104_0074	PATRIC.1328354.3.ATGR01000002.CDS.493.1746.fwd	PATRIC	CDS	493	1746	1254	+	FIG01111221	PLF_234_00000132	PGF_08100026	EPF96163.1	417		Outer membrane protein
Brucella abortus 01-0648	1328355.3	ATGQ01000001	fig|1328355.3.peg.74	L269_00068	VBIBruAbo291671_0074	PATRIC.1328355.3.ATGQ01000001.CDS.78470.82471.fwd	PATRIC	CDS	78470	82471	4002	+	FIG01111221	PLF_234_00000132	PGF_08100026	EPF92543.1	1333		Outer membrane protein
Brucella abortus 01-0585	1328356.3	ATGP01000001	fig|1328356.3.peg.74	L270_00068	VBIBruAbo294467_0074	PATRIC.1328356.3.ATGP01000001.CDS.78558.82559.fwd	PATRIC	CDS	78558	82559	4002	+	FIG01111221	PLF_234_00000132	PGF_08100026	EPG90313.1	1333		Outer membrane protein
Brucella abortus 01-0065	1328357.3	ATGO01000002	fig|1328357.3.peg.2141	L271_02048	VBIBruAbo295273_2141	PATRIC.1328357.3.ATGO01000002.CDS.2041654.2045655.rev	PATRIC	CDS	2041654	2045655	4002	-	FIG01111221	PLF_234_00000132	PGF_08100026	EPG89763.1	1333		Outer membrane protein
Brucella abortus B10-0018	1328358.3	ATGN01000002	fig|1328358.3.peg.2123	L272_02027	VBIBruAbo297445_2123	PATRIC.1328358.3.ATGN01000002.CDS.2041652.2045653.rev	PATRIC	CDS	2041652	2045653	4002	-	FIG01111221	PLF_234_00000132	PGF_08100026	EPF87584.1	1333		Outer membrane protein
Brucella abortus B10-0091	1328359.3	ATGM01000001	fig|1328359.3.peg.74	L273_00068	VBIBruAbo289125_0074	PATRIC.1328359.3.ATGM01000001.CDS.78486.82487.fwd	PATRIC	CDS	78486	82487	4002	+	FIG01111221	PLF_234_00000132	PGF_08100026	EPF83663.1	1333		Outer membrane protein
Brucella abortus B10-0973	1328360.3	ATGL01000002	fig|1328360.3.peg.2141	L274_02049	VBIBruAbo294354_2141	PATRIC.1328360.3.ATGL01000002.CDS.2041645.2045646.rev	PATRIC	CDS	2041645	2045646	4002	-	FIG01111221	PLF_234_00000132	PGF_08100026	EPF79535.1	1333		Outer membrane protein
Brucella abortus 01-4165	1341669.3	AXMP01000004	fig|1341669.3.peg.1864	P053_01770	VBIBruAbo315482_1864	PATRIC.1341669.3.AXMP01000004.CDS.563.4099.fwd	PATRIC	CDS	563	4099	3537	+	FIG01111221	PLF_234_00000132	PGF_08100026	ERT73820.1	1178		Outer membrane protein
Brucella abortus 03-2770-11	1341670.3	AXMR01000001	fig|1341670.3.peg.74	P051_00068	VBIBruAbo302204_0074	PATRIC.1341670.3.AXMR01000001.CDS.78465.82466.fwd	PATRIC	CDS	78465	82466	4002	+	FIG01111221	PLF_234_00000132	PGF_08100026	ERT76327.1	1333		Outer membrane protein
Brucella abortus 03-4923-239-D	1341671.3	AXMX01000001	fig|1341671.3.peg.1	P045_00001	VBIBruAbo318449_0001	PATRIC.1341671.3.AXMX01000001.CDS.12.1460.fwd	PATRIC	CDS	12	1460	1449	+	FIG01111221	PLF_234_00000132	PGF_08100026	ERU22944.1	482		Outer membrane protein
Brucella abortus 89-2646-1238	1341673.3	AXNA01000003	fig|1341673.3.peg.2814	P042_02682	VBIBruAbo315383_2814	PATRIC.1341673.3.AXNA01000003.CDS.569643.573644.rev	PATRIC	CDS	569643	573644	4002	-	FIG01111221	PLF_234_00000132	PGF_08100026	ERU25937.1	1333		Outer membrane protein
Brucella abortus 90-12178	1341674.3	AXMS01000001	fig|1341674.3.peg.1179	P050_01136	VBIBruAbo317584_1179	PATRIC.1341674.3.AXMS01000001.CDS.1137418.1142097.rev	PATRIC	CDS	1137418	1142097	4680	-	FIG01111221	PLF_234_00000132	PGF_08100026	ERT85958.1	1559		Outer membrane protein
Brucella abortus 99-9971-159	1341676.3	AXMV01000010	fig|1341676.3.peg.2854	P047_02729	VBIBruAbo308415_2854	PATRIC.1341676.3.AXMV01000010.CDS.26840.29359.fwd	PATRIC	CDS	26840	29359	2520	+	FIG01111221	PLF_234_00000132	PGF_08100026	ERT90701.1	839		Outer membrane protein
Brucella canis 04-2330-1	1341684.3	AXNG01000003	fig|1341684.3.peg.3223	P036_03060	VBIBruCan305464_3223	PATRIC.1341684.3.AXNG01000003.CDS.79291.81132.fwd	PATRIC	CDS	79291	81132	1842	+	FIG01111221	PLF_234_00000132	PGF_08100026	ERU06030.1	613		Outer membrane protein
Brucella canis 96-7258	1341685.3	AXNF01000001	fig|1341685.3.peg.15	P037_00015	VBIBruCan299799_0015	PATRIC.1341685.3.AXNF01000001.CDS.14722.16563.fwd	PATRIC	CDS	14722	16563	1842	+	FIG01111221	PLF_234_00000132	PGF_08100026	ERU02823.1	613		Outer membrane protein
Brucella melitensis ADMAS-G1	1351836.3	AUTT01000004	fig|1351836.3.peg.2044		VBIBruMel295226_2044	PATRIC.1351836.3.AUTT01000004.CDS.67933.68784.rev	PATRIC	CDS	67933	68784	852	-	FIG01111221	PLF_234_00000132	PGF_08100026		283		Outer membrane protein
Brucella suis 06-988-1656	1388739.3	AXNH01000008	fig|1388739.3.peg.3280	P035_03126	VBIBruSui314687_3280	PATRIC.1388739.3.AXNH01000008.CDS.16506.18008.fwd	PATRIC	CDS	16506	18008	1503	+	FIG01111221	PLF_234_00000132	PGF_08100026	ERU11297.1	500		Outer membrane protein
Brucella suis 06-997-1672	1388742.3	AXMW01000015	fig|1388742.3.peg.3042	P046_02902	VBIBruSui301036_3042	PATRIC.1388742.3.AXMW01000015.CDS.14680.16860.fwd	PATRIC	CDS	14680	16860	2181	+	FIG01111221	PLF_234_00000132	PGF_08100026	ERU14924.1	726		Outer membrane protein
Brucella suis 04-0115	1388743.3	AXMU01000004	fig|1388743.3.peg.2596	P048_02442	VBIBruSui304326_2596	PATRIC.1388743.3.AXMU01000004.CDS.16484.18664.fwd	PATRIC	CDS	16484	18664	2181	+	FIG01111221	PLF_234_00000132	PGF_08100026	ERT81247.1	726		Outer membrane protein
Brucella suis 06-791-1309	1388744.3	AXMT01000007	fig|1388744.3.peg.2986	P049_02851	VBIBruSui305787_2986	PATRIC.1388744.3.AXMT01000007.CDS.79302.80804.fwd	PATRIC	CDS	79302	80804	1503	+	FIG01111221	PLF_234_00000132	PGF_08100026	ERT82056.1	500		Outer membrane protein
Brucella ceti TE28753-12	1407053.3	CP006898	fig|1407053.3.peg.2246	V568_102133	VBIBruCet316869_2246	PATRIC.1407053.3.CP006898.CDS.1923020.1925194.rev	PATRIC	CDS	1923020	1925194	2175	-	FIG01111221	PLF_234_00000132	PGF_08100026	AHB02700.1	724		Outer membrane protein
Brucella canis str. Oliveri	1408887.3	HG803175	fig|1408887.3.peg.1688	BCOUA_I0072		PATRIC.1408887.3.HG803175.CDS.80158.81999.fwd	PATRIC	CDS	80158	81999	1842	+	FIG01111221	PLF_234_00000132	PGF_08100026	CDL75497.1	613		Outer membrane protein
Brucella ceti TE10759-12	1423891.3	CP006896	fig|1423891.3.peg.1980	V910_101896	VBIBruCet320495_1980	PATRIC.1423891.3.CP006896.CDS.1923162.1925336.rev	PATRIC	CDS	1923162	1925336	2175	-	FIG01111221	PLF_234_00000132	PGF_08100026	AHB00218.1	724		Outer membrane protein
Brucella suis 1330	204722.15	CP002997	fig|204722.15.peg.70	BS1330_I0072		PATRIC.204722.15.CP002997.CDS.79340.81181.fwd	PATRIC	CDS	79340	81181	1842	+	FIG01111221	PLF_234_00000132	PGF_08100026	AEM17441.1	613		Outer membrane protein
Brucella suis 1330	204722.22	KN046804	fig|204722.22.peg.1761	DK66_653		PATRIC.204722.22.KN046804.CDS.1706233.1708455.rev	PATRIC	CDS	1706233	1708455	2223	-	FIG01111221	PLF_234_00000132	PGF_08100026		740	badA	Outer membrane protein
Brucella suis 1330	204722.5	NC_004310	fig|204722.5.peg.75	BR0072	VBIBruSui107850_0075	PATRIC.204722.5.NC_004310.CDS.79348.81189.fwd	PATRIC	CDS	79348	81189	1842	+	FIG01111221	PLF_234_00000132	PGF_08100026	NP_697114.1	613		Outer membrane protein
Brucella melitensis bv. 1 str. 16M [WGS]	224914.16	NZ_GG703778	fig|224914.16.peg.1340	BAWG_0367	VBIBruMel146950_1340	PATRIC.224914.16.NZ_GG703778.CDS.393217.394320.fwd	PATRIC	CDS	393217	394320	1104	+	FIG01111221	PLF_234_00000132	PGF_08100026	ZP_05833637.1	367		Outer membrane protein
Brucella melitensis bv. 1 str. 16M	224914.52	CP007763	fig|224914.52.peg.1705	DK63_1616		PATRIC.224914.52.CP007763.CDS.1652543.1653205.fwd	PATRIC	CDS	1652543	1653205	663	+	FIG01436373	PLF_234_00000132	PGF_08100026		220		Outer membrane protein
Brucella abortus strain BEU	235.14	JMSA01000004	fig|235.14.peg.2947	DK52_1636		PATRIC.235.14.JMSA01000004.CDS.1636054.1638234.fwd	PATRIC	CDS	1636054	1638234	2181	+	FIG01111221	PLF_234_00000132	PGF_08100026	KFJ48539.1	726		Outer membrane protein
Brucella abortus strain BDW	235.15	CP007681	fig|235.15.peg.3258	DK48_2036		PATRIC.235.15.CP007681.CDS.2051152.2053671.rev	PATRIC	CDS	2051152	2053671	2520	-	FIG01111221	PLF_234_00000132	PGF_08100026	AIJ52828.1	839		Outer membrane protein
Brucella abortus strain 63 75	235.16	CP007663	fig|235.16.peg.3139	DK49_1940		PATRIC.235.16.CP007663.CDS.1969205.1972402.fwd	PATRIC	CDS	1969205	1972402	3198	+	FIG01111221	PLF_234_00000132	PGF_08100026	AIJ80036.1	1065		Outer membrane protein
Brucella abortus strain BER	235.17	CP007682	fig|235.17.peg.1415	DK51_1378		PATRIC.235.17.CP007682.CDS.1389649.1392846.rev	PATRIC	CDS	1389649	1392846	3198	-	FIG01111221	PLF_234_00000132	PGF_08100026	AIJ55615.1	1065		Outer membrane protein
Brucella abortus strain 3196	235.18	CP007707	fig|235.18.peg.451	DK54_459		PATRIC.235.18.CP007707.CDS.461477.463069.rev	PATRIC	CDS	461477	463069	1593	-	FIG01111221	PLF_234_00000132	PGF_08100026		530		Outer membrane protein
Brucella abortus strain ZW053	235.19	CP009098	fig|235.19.peg.55	DM30_00275		PATRIC.235.19.CP009098.CDS.59926.62445.fwd	PATRIC	CDS	59926	62445	2520	+	FIG01111221	PLF_234_00000132	PGF_08100026	AIN89596.1	839		Outer membrane protein
Brucella abortus strain BFY	235.20	CP007738	fig|235.20.peg.3146	DO75_1937		PATRIC.235.20.CP007738.CDS.1955021.1957879.rev	PATRIC	CDS	1955021	1957879	2859	-	FIG01111221	PLF_234_00000132	PGF_08100026	AIJ76594.1	952		Outer membrane protein
Brucella abortus strain NCTC 10505	235.21	CP007700	fig|235.21.peg.1	DO78_1		PATRIC.235.21.CP007700.CDS.102.1694.fwd	PATRIC	CDS	102	1694	1593	+	FIG01111221	PLF_234_00000132	PGF_08100026	AIJ58634.1	530		Outer membrane protein
Brucella abortus strain BAB8416	235.29	CP008774	fig|235.29.peg.73	BAB8416_I0067		PATRIC.235.29.CP008774.CDS.77915.81577.fwd	PATRIC	CDS	77915	81577	3663	+	FIG01111221	PLF_234_00000132	PGF_08100026		1220		Outer membrane protein
Brucella abortus strain 8486	235.31	LIUB01000003	fig|235.31.peg.1624	AKO55_07045		PATRIC.235.31.LIUB01000003.CDS.69307.72630.rev	PATRIC	CDS	69307	72630	3324	-	FIG01111221	PLF_234_00000132	PGF_08100026		1107		Outer membrane protein
Brucella abortus strain 11796	235.32	LITX01000003	fig|235.32.peg.1396	AKO49_05595		PATRIC.235.32.LITX01000003.CDS.69193.72177.rev	PATRIC	CDS	69193	72177	2985	-	FIG01111221	PLF_234_00000132	PGF_08100026		994		Outer membrane protein
Brucella abortus strain 1365.1	235.33	LITV01000003	fig|235.33.peg.1562	AKO51_07045		PATRIC.235.33.LITV01000003.CDS.69305.72289.rev	PATRIC	CDS	69305	72289	2985	-	FIG01111221	PLF_234_00000132	PGF_08100026		994		Outer membrane protein
Brucella abortus strain 12183	235.34	LITW01000003	fig|235.34.peg.1612	AKO50_07090		PATRIC.235.34.LITW01000003.CDS.69305.72967.rev	PATRIC	CDS	69305	72967	3663	-	FIG01111221	PLF_234_00000132	PGF_08100026		1220		Outer membrane protein
Brucella abortus strain 8979.3	235.35	LIUC01000003	fig|235.35.peg.1767	AKO56_06700		PATRIC.235.35.LIUC01000003.CDS.390541.393525.fwd	PATRIC	CDS	390541	393525	2985	+	FIG01111221	PLF_234_00000132	PGF_08100026		994		Outer membrane protein
Brucella abortus strain 1046	235.36	LITY01000003	fig|235.36.peg.1615	ABH23_07020		PATRIC.235.36.LITY01000003.CDS.69207.72191.rev	PATRIC	CDS	69207	72191	2985	-	FIG01111221	PLF_234_00000132	PGF_08100026		994		Outer membrane protein
Brucella abortus strain 3272	235.37	LITZ01000003	fig|235.37.peg.1767	AKO53_06700		PATRIC.235.37.LITZ01000003.CDS.390541.393525.fwd	PATRIC	CDS	390541	393525	2985	+	FIG01111221	PLF_234_00000132	PGF_08100026		994		Outer membrane protein
Brucella abortus strain 5586	235.38	LIUA01000003	fig|235.38.peg.1571	AKO54_06990		PATRIC.235.38.LIUA01000003.CDS.69620.72604.rev	PATRIC	CDS	69620	72604	2985	-	FIG01111221	PLF_234_00000132	PGF_08100026		994		Outer membrane protein
Brucella abortus strain 9060	235.39	LIUD01000003	fig|235.39.peg.1631	AKO57_07050		PATRIC.235.39.LIUD01000003.CDS.69305.72289.rev	PATRIC	CDS	69305	72289	2985	-	FIG01111221	PLF_234_00000132	PGF_08100026		994		Outer membrane protein
Brucella abortus strain 15074.1	235.40	LJDE01000002	fig|235.40.peg.1491	AKO52_07055		PATRIC.235.40.LJDE01000002.CDS.69191.72175.rev	PATRIC	CDS	69191	72175	2985	-	FIG01111221	PLF_234_00000132	PGF_08100026		994		Outer membrane protein
Brucella abortus strain 9261	235.41	LIUE01000003	fig|235.41.peg.1765	AKO58_06745		PATRIC.235.41.LIUE01000003.CDS.393288.395558.fwd	PATRIC	CDS	393288	395558	2271	+	FIG01111221	PLF_234_00000132	PGF_08100026		756		Outer membrane protein
Brucella abortus bv. 1 str. 9-941	262698.4	NC_006932	fig|262698.4.peg.77	BruAb1_0072	VBIBruAbo15061_0077	PATRIC.262698.4.NC_006932.CDS.78550.82551.fwd	PATRIC	CDS	78550	82551	4002	+	FIG01111221	PLF_234_00000132	PGF_08100026	YP_220851.1	1333		Outer membrane protein
Brucella melitensis strain Human/CT/US/1995	29459.43	LBFG01000004	fig|29459.43.peg.3370	VT70_03700		PATRIC.29459.43.LBFG01000004.CDS.208889.209740.rev	PATRIC	CDS	208889	209740	852	-	FIG01111221	PLF_234_00000132	PGF_08100026		283		Outer membrane protein
Brucella suis strain ZW046	29461.10	CP009096	fig|29461.10.peg.47	IY72_00225		PATRIC.29461.10.CP009096.CDS.50724.52565.fwd	PATRIC	CDS	50724	52565	1842	+	FIG01111221	PLF_234_00000132	PGF_08100026	AIN86469.1	613		Outer membrane protein
Brucella suis strain 513UK	29461.11	CP007717	fig|29461.11.peg.2616	DM38_1408		PATRIC.29461.11.CP007717.CDS.1476426.1477874.fwd	PATRIC	CDS	1476426	1477874	1449	+	FIG01111221	PLF_234_00000132	PGF_08100026	AIJ67809.1	482	badA	Outer membrane protein
Brucella suis strain BSP	29461.12	CP008757	fig|29461.12.peg.2039	DO76_616		PATRIC.29461.12.CP008757.CDS.652391.654232.fwd	PATRIC	CDS	652391	654232	1842	+	FIG01111221	PLF_234_00000132	PGF_08100026	AIJ99523.1	613	badA	Outer membrane protein
Brucella suis strain Human/AR/US/1981	29461.21	CP010850	fig|29461.21.peg.70	TI82_00335		PATRIC.29461.21.CP010850.CDS.78935.81157.fwd	PATRIC	CDS	78935	81157	2223	+	FIG01111221	PLF_234_00000132	PGF_08100026		740		Outer membrane protein
Brucella suis strain Thompsen	29461.7	JMUE01000001	fig|29461.7.peg.388	DK68_2074		PATRIC.29461.7.JMUE01000001.CDS.391600.393780.fwd	PATRIC	CDS	391600	393780	2181	+	FIG01111221	PLF_234_00000132	PGF_08100026	KFJ34906.1	726	badA	Outer membrane protein
Brucella suis strain BSQ	29461.8	JMUD01000003	fig|29461.8.peg.1353	DO77_2373		PATRIC.29461.8.JMUD01000003.CDS.599131.600972.fwd	PATRIC	CDS	599131	600972	1842	+	FIG01111221	PLF_234_00000132	PGF_08100026	KFJ30330.1	613	badA	Outer membrane protein
Brucella suis strain ZW043	29461.9	CP009094	fig|29461.9.peg.48	IY71_00235		PATRIC.29461.9.CP009094.CDS.50744.52585.fwd	PATRIC	CDS	50744	52585	1842	+	FIG01111221	PLF_234_00000132	PGF_08100026	AIN83379.1	613		Outer membrane protein
Brucella abortus bv. 1 str. 01-0649	35802.103	35802.103.con.3	fig|35802.103.peg.323		VBIBruAbo299188_0323	PATRIC.35802.103.35802.103.con.3.CDS.69084.70337.rev	PATRIC	CDS	69084	70337	1254	-	FIG01111221	PLF_234_00000132	PGF_08100026		417		Outer membrane protein
Brucella abortus bv. 1 str. 02-0204	35802.105	35802.105.con.3	fig|35802.105.peg.258		VBIBruAbo299190_0258	PATRIC.35802.105.35802.105.con.3.CDS.90.1343.fwd	PATRIC	CDS	90	1343	1254	+	FIG01111221	PLF_234_00000132	PGF_08100026		417		Outer membrane protein
Brucella abortus bv. 1 str. B03-0209	35802.11	35802.11.con.6	fig|35802.11.peg.864		VBIBruAbo288529_0864	PATRIC.35802.11.35802.11.con.6.CDS.16623.18062.fwd	PATRIC	CDS	16623	18062	1440	+	FIG01111221	PLF_234_00000132	PGF_08100026		479		Outer membrane protein
Brucella abortus bv. 1 str. B04-0053	35802.12	35802.12.con.1	fig|35802.12.peg.3		VBIBruAbo288530_0003	PATRIC.35802.12.35802.12.con.1.CDS.392027.393280.fwd	PATRIC	CDS	392027	393280	1254	+	FIG01111221	PLF_234_00000132	PGF_08100026		417		Outer membrane protein
Brucella abortus bv. 1 str. 04-0552	35802.123	35802.123.con.17	fig|35802.123.peg.1402		VBIBruAbo299208_1402	PATRIC.35802.123.35802.123.con.17.CDS.390821.393340.fwd	PATRIC	CDS	390821	393340	2520	+	FIG01111221	PLF_234_00000132	PGF_08100026		839		Outer membrane protein
Brucella abortus bv. 1 str. 10-0028	35802.128	35802.128.con.3	fig|35802.128.peg.260		VBIBruAbo299213_0260	PATRIC.35802.128.35802.128.con.3.CDS.69059.70312.rev	PATRIC	CDS	69059	70312	1254	-	FIG01111221	PLF_234_00000132	PGF_08100026		417		Outer membrane protein
Brucella abortus bv. 1 str. 12-0599S2	35802.132	35802.132.con.3	fig|35802.132.peg.258		VBIBruAbo299217_0258	PATRIC.35802.132.35802.132.con.3.CDS.429.1682.fwd	PATRIC	CDS	429	1682	1254	+	FIG01111221	PLF_234_00000132	PGF_08100026		417		Outer membrane protein
Brucella abortus bv. 1 str. B93-0054	35802.85	35802.85.con.4	fig|35802.85.peg.810		VBIBruAbo288605_0810	PATRIC.35802.85.35802.85.con.4.CDS.16710.17963.fwd	PATRIC	CDS	16710	17963	1254	+	FIG01111221	PLF_234_00000132	PGF_08100026		417		Outer membrane protein
Brucella abortus bv. 1 str. B93-0073	35802.86	35802.86.con.5	fig|35802.86.peg.1028		VBIBruAbo288606_1028	PATRIC.35802.86.35802.86.con.5.CDS.69067.70320.rev	PATRIC	CDS	69067	70320	1254	-	FIG01111221	PLF_234_00000132	PGF_08100026		417		Outer membrane protein
Brucella abortus bv. 1 str. B93-0710	35802.89	35802.89.con.5	fig|35802.89.peg.1318		VBIBruAbo288609_1318	PATRIC.35802.89.35802.89.con.5.CDS.68974.70227.rev	PATRIC	CDS	68974	70227	1254	-	FIG01111221	PLF_234_00000132	PGF_08100026		417		Outer membrane protein
Brucella abortus bv. 1 str. B93-1191	35802.90	35802.90.con.18	fig|35802.90.peg.1814		VBIBruAbo288610_1814	PATRIC.35802.90.35802.90.con.18.CDS.40838.42679.fwd	PATRIC	CDS	40838	42679	1842	+	FIG01111221	PLF_234_00000132	PGF_08100026		613		Outer membrane protein
Brucella abortus bv. 1 str. B93-1449	35802.91	35802.91.con.6	fig|35802.91.peg.1116		VBIBruAbo288611_1116	PATRIC.35802.91.35802.91.con.6.CDS.68883.70136.rev	PATRIC	CDS	68883	70136	1254	-	FIG01111221	PLF_234_00000132	PGF_08100026		417		Outer membrane protein
Brucella abortus 2308	359391.11	JMRZ01000006	fig|359391.11.peg.1493	DK47_1577		PATRIC.359391.11.JMRZ01000006.CDS.387599.390796.fwd	PATRIC	CDS	387599	390796	3198	+	FIG01111221	PLF_234_00000132	PGF_08100026	KFJ51519.1	1065		Outer membrane protein
Brucella melitensis biovar Abortus 2308	359391.4	NC_007618	fig|359391.4.peg.73	BAB1_0069	VBIBruMel86222_0073	PATRIC.359391.4.NC_007618.CDS.74910.78911.fwd	PATRIC	CDS	74910	78911	4002	+	FIG01111221	PLF_234_00000132	PGF_08100026	YP_413569.1	1333		Outer membrane protein
Brucella canis strain SVA13	36855.3	CP007629	fig|36855.3.peg.71	DA85_00360		PATRIC.36855.3.CP007629.CDS.79291.81132.fwd	PATRIC	CDS	79291	81132	1842	+	FIG01111221	PLF_234_00000132	PGF_08100026	AHZ80455.1	613		Outer membrane protein
Brucella canis strain RM6/66	36855.4	CP007758	fig|36855.4.peg.192	DK60_181		PATRIC.36855.4.CP007758.CDS.193558.195399.fwd	PATRIC	CDS	193558	195399	1842	+	FIG01111221	PLF_234_00000132	PGF_08100026	AIJ82297.1	613	badA	Outer membrane protein
Brucella abortus S19	430066.4	NC_010742	fig|430066.4.peg.1276	BAbS19_I00660	VBIBruAbo38055_1276	PATRIC.430066.4.NC_010742.CDS.79097.80938.fwd	PATRIC	CDS	79097	80938	1842	+	FIG01111221	PLF_234_00000132	PGF_08100026	YP_001934100.1	613		Outer membrane protein
Brucella sp. F5/99	437701.3	NZ_GG663486	fig|437701.3.peg.3169	BruF5_010100015098	VBIBruSp65954_3169	PATRIC.437701.3.NZ_GG663486.CDS.391567.393015.fwd	PATRIC	CDS	391567	393015	1449	+	FIG01111221	PLF_234_00000132	PGF_08100026	ZP_05756466.1	482		Outer membrane protein
Brucella ovis ATCC 25840	444178.3	NC_009505	fig|444178.3.peg.1344	BOV_0071	VBIBruOvi136990_1344	PATRIC.444178.3.NC_009505.CDS.79935.81776.fwd	PATRIC	CDS	79935	81776	1842	+	FIG01111221	PLF_234_00000132	PGF_08100026	YP_001258114.1	613		Outer membrane protein
Brucella suis ATCC 23445	470137.4	NC_010169	fig|470137.4.peg.1603	BSUIS_A0075	VBIBruSui83806_1603	PATRIC.470137.4.NC_010169.CDS.78911.81472.fwd	PATRIC	CDS	78911	81472	2562	+	FIG01111221	PLF_234_00000132	PGF_08100026	YP_001626751.1	853		Outer membrane protein
Brucella canis ATCC 23365	483179.4	NC_010103	fig|483179.4.peg.77	BCAN_A0073	VBIBruCan25663_0077	PATRIC.483179.4.NC_010103.CDS.79315.81156.fwd	PATRIC	CDS	79315	81156	1842	+	FIG01111221	PLF_234_00000132	PGF_08100026	YP_001591947.1	613		Outer membrane protein
Brucella sp. NVSL 07-0026	520448.3	NZ_GG770510	fig|520448.3.peg.260	BAZG_00382	VBIBruSp103899_0260	PATRIC.520448.3.NZ_GG770510.CDS.396157.397998.fwd	PATRIC	CDS	396157	397998	1842	+	FIG01111221	PLF_234_00000132	PGF_08100026	ZP_06792150.1	613		Outer membrane protein
Brucella sp. 83/13	520449.3	NZ_DS999649	fig|520449.3.peg.4	Bru83_010100001888	VBIBruSp75385_0004	PATRIC.520449.3.NZ_DS999649.CDS.389428.390582.fwd	PATRIC	CDS	389428	390582	1155	+	FIG01111221	PLF_234_00000132	PGF_08100026	ZP_05180103.1	384		Outer membrane protein
Brucella abortus bv. 2 str. 86/8/59	520450.3	NZ_DS999900	fig|520450.3.peg.151	BADG_00383	VBIBruAbo60950_0151	PATRIC.520450.3.NZ_DS999900.CDS.393882.395036.fwd	PATRIC	CDS	393882	395036	1155	+	FIG01111221	PLF_234_00000132	PGF_08100026	ZP_05873219.1	384		Outer membrane protein
Brucella abortus bv. 2 str. 86/8/59	520450.7	CP007765	fig|520450.7.peg.96	DK55_90		PATRIC.520450.7.CP007765.CDS.98611.102273.fwd	PATRIC	CDS	98611	102273	3663	+	FIG01111221	PLF_234_00000132	PGF_08100026		1220		Outer membrane protein
Brucella abortus bv. 3 str. Tulya	520451.3	NZ_DS999890	fig|520451.3.peg.2058	BACG_02293	VBIBruAbo20544_2058	PATRIC.520451.3.NZ_DS999890.CDS.393704.394858.fwd	PATRIC	CDS	393704	394858	1155	+	FIG01111221	PLF_234_00000132	PGF_08100026	ZP_05929484.1	384		Outer membrane protein
Brucella abortus bv. 4 str. 292	520452.3	NZ_DS999879	fig|520452.3.peg.2021	BABG_02267	VBIBruAbo93713_2021	PATRIC.520452.3.NZ_DS999879.CDS.393084.394238.fwd	PATRIC	CDS	393084	394238	1155	+	FIG01111221	PLF_234_00000132	PGF_08100026	ZP_05871500.1	384		Outer membrane protein
Brucella abortus bv. 6 str. 870	520454.3	NZ_DS999867	fig|520454.3.peg.2177	BAAG_02271	VBIBruAbo118911_2177	PATRIC.520454.3.NZ_DS999867.CDS.393775.394929.fwd	PATRIC	CDS	393775	394929	1155	+	FIG01111221	PLF_234_00000132	PGF_08100026	ZP_05868276.1	384		Outer membrane protein
Brucella abortus bv. 6 str. 870	520454.6	CP007709	fig|520454.6.peg.1865	DO74_1792		PATRIC.520454.6.CP007709.CDS.1811607.1814930.rev	PATRIC	CDS	1811607	1814930	3324	-	FIG01111221	PLF_234_00000132	PGF_08100026		1107		Outer membrane protein
Brucella abortus bv. 9 str. C68	520455.3	NZ_EQ999642	fig|520455.3.peg.3185	BARG_02238	VBIBruAbo122389_3185	PATRIC.520455.3.NZ_EQ999642.CDS.393080.394234.fwd	PATRIC	CDS	393080	394234	1155	+	FIG01111221	PLF_234_00000132	PGF_08100026	ZP_05896566.1	384		Outer membrane protein
Brucella abortus bv. 9 str. C68	520455.7	CP007705	fig|520455.7.peg.91	DK53_86		PATRIC.520455.7.CP007705.CDS.92146.95469.fwd	PATRIC	CDS	92146	95469	3324	+	FIG01111221	PLF_234_00000132	PGF_08100026		1107		Outer membrane protein
Brucella neotomae 5K33	520456.3	NZ_EQ999582	fig|520456.3.peg.1222	BANG_00377	VBIBruNeo114381_1222	PATRIC.520456.3.NZ_EQ999582.CDS.393670.395118.fwd	PATRIC	CDS	393670	395118	1449	+	FIG01111221	PLF_234_00000132	PGF_08100026	ZP_05963386.1	482		Outer membrane protein
Brucella neotomae 5K33	520456.6	KN046827	fig|520456.6.peg.1823	DK64_1357		PATRIC.520456.6.KN046827.CDS.1730387.1732318.rev	PATRIC	CDS	1730387	1732318	1932	-	FIG01111221	PLF_234_00000132	PGF_08100026		643		Outer membrane protein
Brucella ceti B1/94	520457.3	NZ_EQ999621	fig|520457.3.peg.1252	BAQG_00383	VBIBruCet113143_1252	PATRIC.520457.3.NZ_EQ999621.CDS.395310.397829.fwd	PATRIC	CDS	395310	397829	2520	+	FIG01111221	PLF_234_00000132	PGF_08100026	ZP_05935583.1	839		Outer membrane protein
Brucella ceti M490/95/1	520458.3	NZ_EQ999608	fig|520458.3.peg.1355	BcetM4_010100007803	VBIBruCet48569_1355	PATRIC.520458.3.NZ_EQ999608.CDS.395562.396836.fwd	PATRIC	CDS	395562	396836	1275	+	FIG01111221	PLF_234_00000132	PGF_08100026	ZP_05456635.1	424		Outer membrane protein
Brucella ceti M644/93/1	520459.3	NZ_DS999670	fig|520459.3.peg.1541	BAIG_01652	VBIBruCet111375_1541	PATRIC.520459.3.NZ_DS999670.CDS.516548.518722.rev	PATRIC	CDS	516548	518722	2175	-	FIG01111221	PLF_234_00000132	PGF_08100026	ZP_05960275.1	724		Outer membrane protein
Brucella ceti M13/05/1	520460.3	NZ_DS999687	fig|520460.3.peg.2072	BAJG_01520	VBIBruCet83544_2072	PATRIC.520460.3.NZ_DS999687.CDS.392815.394989.fwd	PATRIC	CDS	392815	394989	2175	+	FIG01111221	PLF_234_00000132	PGF_08100026	ZP_05932356.1	724		Outer membrane protein
Brucella melitensis bv. 1 str. Rev.1	520464.3	NZ_EQ999573	fig|520464.3.peg.2835	Bmelb1R_010100015254	VBIBruMel106018_2835	PATRIC.520464.3.NZ_EQ999573.CDS.389792.390889.fwd	PATRIC	CDS	389792	390889	1098	+	FIG01111221	PLF_234_00000132	PGF_08100026	ZP_05448738.1	365		Outer membrane protein
Brucella suis bv. 3 str. 686	520487.3	NZ_DS999748	fig|520487.3.peg.3003	Bsuib36_010100015293	VBIBruSui102552_3003	PATRIC.520487.3.NZ_DS999748.CDS.392263.394485.fwd	PATRIC	CDS	392263	394485	2223	+	FIG01111221	PLF_234_00000132	PGF_08100026	ZP_05167079.1	740		Outer membrane protein
Brucella suis bv. 3 str. 686	520487.6	CP007719	fig|520487.6.peg.132	DK67_121		PATRIC.520487.6.CP007719.CDS.131730.133952.rev	PATRIC	CDS	131730	133952	2223	-	FIG01111221	PLF_234_00000132	PGF_08100026		740	badA	Outer membrane protein
Brucella suis bv. 4 str. 40	520488.3	NZ_GG703793	fig|520488.3.peg.933	BAVG_1399	VBIBruSui38587_0933	PATRIC.520488.3.NZ_GG703793.CDS.1502935.1504776.rev	PATRIC	CDS	1502935	1504776	1842	-	FIG01111221	PLF_234_00000132	PGF_08100026	ZP_05837752.1	613		Outer membrane protein
Brucella suis bv. 5 str. 513	520489.3	NZ_DS999724	fig|520489.3.peg.1497	Bsuib55_010100008514	VBIBruSui73489_1497	PATRIC.520489.3.NZ_DS999724.CDS.393341.394615.fwd	PATRIC	CDS	393341	394615	1275	+	FIG01111221	PLF_234_00000132	PGF_08100026	ZP_05162714.1	424		Outer membrane protein
Brucella microti CCM 4915	568815.3	NC_013119	fig|568815.3.peg.1283	BMI_I75	VBIBruMic92249_1283	PATRIC.568815.3.NC_013119.CDS.80231.82750.fwd	PATRIC	CDS	80231	82750	2520	+	FIG01111221	PLF_234_00000132	PGF_08100026	YP_003106044.1	839		Outer membrane protein
Brucella abortus NCTC 8038	575591.3	NZ_GG703764	fig|575591.3.peg.2425	BAUG_2148	VBIBruAbo97623_2425	PATRIC.575591.3.NZ_GG703764.CDS.393204.394358.fwd	PATRIC	CDS	393204	394358	1155	+	FIG01111221	PLF_234_00000132	PGF_08100026	ZP_05822091.1	384		Outer membrane protein
Brucella ceti str. Cudo	595497.3	NZ_ACJD01000001	fig|595497.3.peg.255	BCETI_1000238	VBIBruCet28239_0255	PATRIC.595497.3.NZ_ACJD01000001.CDS.240890.242338.fwd	PATRIC	CDS	240890	242338	1449	+	FIG01111221	PLF_234_00000132	PGF_08100026	ZP_03784657.1	482		Outer membrane protein
Brucella abortus str. 2308 A	641140.3	NZ_ACOR01000001	fig|641140.3.peg.74	BAAA_1000070	VBIBruAbo135566_0074	PATRIC.641140.3.NZ_ACOR01000001.CDS.74918.78919.fwd	PATRIC	CDS	74918	78919	4002	+	FIG01111221	PLF_234_00000132	PGF_08100026	ZP_04593543.1	1333		Outer membrane protein
Brucella abortus bv. 2 str. 02-0041	644332.7	644332.7.con.3	fig|644332.7.peg.258		VBIBruAbo299223_0258	PATRIC.644332.7.644332.7.con.3.CDS.497.1750.fwd	PATRIC	CDS	497	1750	1254	+	FIG01111221	PLF_234_00000132	PGF_08100026		417		Outer membrane protein
Brucella abortus bv. 4 str. 12-0332S2	644335.12	644335.12.con.16	fig|644335.12.peg.1405		VBIBruAbo299226_1405	PATRIC.644335.12.644335.12.con.16.CDS.390815.392995.fwd	PATRIC	CDS	390815	392995	2181	+	FIG01111221	PLF_234_00000132	PGF_08100026		726		Outer membrane protein
Brucella suis bv. 1 str. B10-0144	644346.4	644346.4.con.11	fig|644346.4.peg.1988		VBIBruSui288623_1988	PATRIC.644346.4.644346.4.con.11.CDS.69083.70924.rev	PATRIC	CDS	69083	70924	1842	-	FIG01111221	PLF_234_00000132	PGF_08100026		613		Outer membrane protein
Brucella suis bv. 1 str. B10-1082	644346.5	644346.5.con.15	fig|644346.5.peg.1688		VBIBruSui288624_1688	PATRIC.644346.5.644346.5.con.15.CDS.191394.193235.rev	PATRIC	CDS	191394	193235	1842	-	FIG01111221	PLF_234_00000132	PGF_08100026		613		Outer membrane protein
Brucella suis bv. 2 strain PT09143	645170.27	CP007691	fig|645170.27.peg.67	BSPT1_I0068		PATRIC.645170.27.CP007691.CDS.72303.73457.fwd	PATRIC	CDS	72303	73457	1155	+	FIG01111221	PLF_234_00000132	PGF_08100026	AIB20178.1	384		Outer membrane protein
Brucella suis bv. 2 strain PT09172	645170.28	CP007693	fig|645170.28.peg.65	BSPT2_I0068		PATRIC.645170.28.CP007693.CDS.71956.73458.fwd	PATRIC	CDS	71956	73458	1503	+	FIG01111221	PLF_234_00000132	PGF_08100026	AIB23548.1	500		Outer membrane protein
Brucella suis bv. 2 strain Bs143CITA	645170.29	CP007695	fig|645170.29.peg.65	BSSP1_I0067		PATRIC.645170.29.CP007695.CDS.71954.73456.fwd	PATRIC	CDS	71954	73456	1503	+	FIG01111221	PLF_234_00000132	PGF_08100026	AIB26940.1	500		Outer membrane protein
Brucella suis bv. 2 strain Bs364CITA	645170.30	CP007697	fig|645170.30.peg.65	BSSP2_I0067		PATRIC.645170.30.CP007697.CDS.71956.74136.fwd	PATRIC	CDS	71956	74136	2181	+	FIG01111221	PLF_234_00000132	PGF_08100026	AIB30303.1	726		Outer membrane protein
Brucella suis bv. 2 strain Bs396CITA	645170.31	CP007720	fig|645170.31.peg.65	BSSP3_I0067		PATRIC.645170.31.CP007720.CDS.71956.74136.fwd	PATRIC	CDS	71956	74136	2181	+	FIG01111221	PLF_234_00000132	PGF_08100026	AIB16803.1	726		Outer membrane protein
Brucella melitensis NI	1029825.4	CP002931	fig|1029825.4.peg.75	BMNI_I0071	VBIBruMel196544_0075	PATRIC.1029825.4.CP002931.CDS.80881.81543.fwd	PATRIC	CDS	80881	81543	663	+	FIG01436373	PLF_234_00000132	PGF_08100026	AEQ07700.1	220		Outer membrane protein
Brucella melitensis F3/02	1160210.3	AQNJ01000007	fig|1160210.3.peg.2145	C056_02030	VBIBruMel231295_2145	PATRIC.1160210.3.AQNJ01000007.CDS.463239.463901.rev	PATRIC	CDS	463239	463901	663	-	FIG01436373	PLF_234_00000132	PGF_08100026	ENQ85272.1	220		Outer membrane protein
Brucella melitensis F5/07-239A	1160215.3	AQNK01000002	fig|1160215.3.peg.465	C061_00458	VBIBruMel234373_0465	PATRIC.1160215.3.AQNK01000002.CDS.461865.462527.rev	PATRIC	CDS	461865	462527	663	-	FIG01436373			ENQ91772.1	220		Outer membrane protein
Brucella melitensis UK37/05	1160216.3	AQKM01000010	fig|1160216.3.peg.2185	C033_02073	VBIBruMel231288_2185	PATRIC.1160216.3.AQKM01000010.CDS.69534.70196.rev	PATRIC	CDS	69534	70196	663	-	FIG01436373	PLF_234_00000132	PGF_08100026	ENS91543.1	220		Outer membrane protein
Brucella melitensis UK14/06	1160217.3	AQKF01000006	fig|1160217.3.peg.1785	C034_01690	VBIBruMel231569_1785	PATRIC.1160217.3.AQKF01000006.CDS.69088.69750.rev	PATRIC	CDS	69088	69750	663	-	FIG01436373	PLF_234_00000132	PGF_08100026	ENS69483.1	220		Outer membrane protein
Brucella melitensis R3/07-2	1160218.3	AQNM01000002	fig|1160218.3.peg.69	C035_00062	VBIBruMel237054_0069	PATRIC.1160218.3.AQNM01000002.CDS.69596.70258.rev	PATRIC	CDS	69596	70258	663	-	FIG01436373	PLF_234_00000132	PGF_08100026	ENQ98281.1	220		Outer membrane protein
Brucella melitensis F1/06 B10	1160219.3	AQKB01000006	fig|1160219.3.peg.2147	C036_02033	VBIBruMel239668_2147	PATRIC.1160219.3.AQKB01000006.CDS.467142.467804.rev	PATRIC	CDS	467142	467804	663	-	FIG01436373	PLF_234_00000132	PGF_08100026	ENS57343.1	220		Outer membrane protein
Brucella melitensis 64/150	1160220.3	AQNC01000011	fig|1160220.3.peg.2176	C045_02071	VBIBruMel233291_2176	PATRIC.1160220.3.AQNC01000011.CDS.6795.7457.rev	PATRIC	CDS	6795	7457	663	-	FIG01436373	PLF_234_00000132	PGF_08100026	ENQ62771.1	220		Outer membrane protein
Brucella melitensis UK22/06	1160221.3	AQNO01000001	fig|1160221.3.peg.227	C046_00215	VBIBruMel237275_0227	PATRIC.1160221.3.AQNO01000001.CDS.207898.208560.rev	PATRIC	CDS	207898	208560	663	-	FIG01436373	PLF_234_00000132	PGF_08100026	ENR03976.1	220		Outer membrane protein
Brucella melitensis Uk24/06	1160222.3	AQKI01000006	fig|1160222.3.peg.1785	C047_01690	VBIBruMel235953_1785	PATRIC.1160222.3.AQKI01000006.CDS.69751.70413.rev	PATRIC	CDS	69751	70413	663	-	FIG01436373	PLF_234_00000132	PGF_08100026	ENS79148.1	220		Outer membrane protein
Brucella melitensis 66/59	1160224.3	AQND01000009	fig|1160224.3.peg.2174	C089_02067	VBIBruMel238138_2174	PATRIC.1160224.3.AQND01000009.CDS.207909.208571.rev	PATRIC	CDS	207909	208571	663	-	FIG01436373	PLF_234_00000132	PGF_08100026	ENQ66120.1	220		Outer membrane protein
Brucella melitensis F8/01-155	1160225.3	AQKD01000010	fig|1160225.3.peg.2187	C090_02072	VBIBruMel238678_2187	PATRIC.1160225.3.AQKD01000010.CDS.207884.208546.rev	PATRIC	CDS	207884	208546	663	-	FIG01436373	PLF_234_00000132	PGF_08100026	ENS63345.1	220		Outer membrane protein
Brucella melitensis F10/06-16	1169224.3	AQKC01000004	fig|1169224.3.peg.1785	B970_01692	VBIBruMel228574_1785	PATRIC.1169224.3.AQKC01000004.CDS.463063.463725.rev	PATRIC	CDS	463063	463725	663	-	FIG01436373	PLF_234_00000132	PGF_08100026	ENS60441.1	220		Outer membrane protein
Brucella melitensis F6/05-6	1169225.3	AQNL01000001	fig|1169225.3.peg.225	C004_00214	VBIBruMel237488_0225	PATRIC.1169225.3.AQNL01000001.CDS.207910.208572.rev	PATRIC	CDS	207910	208572	663	-	FIG01436373	PLF_234_00000132	PGF_08100026	ENQ92541.1	220		Outer membrane protein
Brucella melitensis F9/05	1169226.3	AQKE01000011	fig|1169226.3.peg.2137	C003_02030	VBIBruMel239647_2137	PATRIC.1169226.3.AQKE01000011.CDS.207884.208546.rev	PATRIC	CDS	207884	208546	663	-	FIG01436373	PLF_234_00000132	PGF_08100026	ENS65331.1	220		Outer membrane protein
Brucella melitensis UK29/05	1169227.3	AQKJ01000004	fig|1169227.3.peg.1788	B975_01696	VBIBruMel231644_1788	PATRIC.1169227.3.AQKJ01000004.CDS.881939.882601.rev	PATRIC	CDS	881939	882601	663	-	FIG01436373	PLF_234_00000132	PGF_08100026	ENS82883.1	220		Outer membrane protein
Brucella melitensis UK3/06	1169228.3	AQKK01000005	fig|1169228.3.peg.1781	B997_01694	VBIBruMel233431_1781	PATRIC.1169228.3.AQKK01000005.CDS.1164113.1164775.rev	PATRIC	CDS	1164113	1164775	663	-	FIG01436373	PLF_234_00000132	PGF_08100026	ENS87427.1	220		Outer membrane protein
Brucella melitensis UK31/99	1169229.3	AQKL01000005	fig|1169229.3.peg.1801	B984_01712	VBIBruMel235623_1801	PATRIC.1169229.3.AQKL01000005.CDS.461558.462220.rev	PATRIC	CDS	461558	462220	663	-	FIG01436373	PLF_234_00000132	PGF_08100026	ENS89132.1	220		Outer membrane protein
Brucella melitensis CNGB 1076	1198679.3	AQNE01000004	fig|1198679.3.peg.1786	C962_01699	VBIBruMel245417_1786	PATRIC.1198679.3.AQNE01000004.CDS.878439.879101.rev	PATRIC	CDS	878439	879101	663	-	FIG01436373	PLF_234_00000132	PGF_08100026	ENQ69908.1	220		Outer membrane protein
Brucella melitensis CNGB 1120	1198680.3	AQNF01000003	fig|1198680.3.peg.1581	C963_01504	VBIBruMel240885_1581	PATRIC.1198680.3.AQNF01000003.CDS.829295.829957.rev	PATRIC	CDS	829295	829957	663	-	FIG01436373	PLF_234_00000132	PGF_08100026	ENQ72999.1	220		Outer membrane protein
Brucella melitensis CNGB 290	1198681.3	AQNG01000001	fig|1198681.3.peg.68	C964_00058	VBIBruMel243289_0068	PATRIC.1198681.3.AQNG01000001.CDS.69025.69687.rev	PATRIC	CDS	69025	69687	663	-	FIG01436373	PLF_234_00000132	PGF_08100026	ENQ76795.1	220		Outer membrane protein
Brucella melitensis F15/06-7	1244532.3	AQID01000007	fig|1244532.3.peg.1774	D628_01688	VBIBruMel274807_1774	PATRIC.1244532.3.AQID01000007.CDS.69101.69763.rev	PATRIC	CDS	69101	69763	663	-	FIG01436373			ENT71372.1	220		Outer membrane protein
Brucella melitensis B115	1247411.3	AQIC01000003	fig|1247411.3.peg.1580	D627_01498	VBIBruMel275000_1580	PATRIC.1247411.3.AQIC01000003.CDS.828778.829440.rev	PATRIC	CDS	828778	829440	663	-	FIG01436373	PLF_234_00000132	PGF_08100026	ENT67782.1	220		Outer membrane protein
Brucella melitensis 11-1823-3434	1388740.3	AXNC01000003	fig|1388740.3.peg.1122	P040_01078	VBIBruMel311319_1122	PATRIC.1388740.3.AXNC01000003.CDS.207898.208560.rev	PATRIC	CDS	207898	208560	663	-	FIG01436373	PLF_234_00000132	PGF_08100026	ERT92654.1	220		Outer membrane protein
Brucella melitensis 02-7258	1388745.3	AXMQ01000003	fig|1388745.3.peg.1403	P052_01345	VBIBruMel312022_1403	PATRIC.1388745.3.AXMQ01000003.CDS.207914.208576.rev	PATRIC	CDS	207914	208576	663	-	FIG01436373	PLF_234_00000132	PGF_08100026	ERT78314.1	220		Outer membrane protein
Brucella melitensis bv. 1 str. 16M	224914.11	NC_003317	fig|224914.11.peg.2070	BMEI1872	VBIBruMel92729_2070	PATRIC.224914.11.NC_003317.CDS.1921857.1922519.rev	PATRIC	CDS	1921857	1922519	663	-	FIG01436373	PLF_234_00000132	PGF_08100026	NP_540789.1	220		Outer membrane protein
Brucella melitensis bv. 1 str. 16M	224914.52	CP007763	fig|224914.52.peg.1705	DK63_1616		PATRIC.224914.52.CP007763.CDS.1652543.1653205.fwd	PATRIC	CDS	1652543	1653205	663	+	FIG01436373	PLF_234_00000132	PGF_08100026		220		Outer membrane protein
Brucella melitensis strain 20236	29459.51	CP008750	fig|29459.51.peg.73	BME20236_I0070		PATRIC.29459.51.CP008750.CDS.79803.80465.fwd	PATRIC	CDS	79803	80465	663	+	FIG01436373	PLF_234_00000132	PGF_08100026		220	hia2	Outer membrane protein
Brucella melitensis bv. 2 str. 63/9	520465.6	CP007789	fig|520465.6.peg.1368	DK61_1308		PATRIC.520465.6.CP007789.CDS.1317288.1317950.rev	PATRIC	CDS	1317288	1317950	663	-	FIG01436373	PLF_234_00000132	PGF_08100026		220		Outer membrane protein
Brucella melitensis bv. 3 str. Ether	520466.3	NZ_EQ999591	fig|520466.3.peg.1518	Bmelb3E_010100007840	VBIBruMel115656_1518	PATRIC.520466.3.NZ_EQ999591.CDS.392263.392925.fwd	PATRIC	CDS	392263	392925	663	+	FIG01436373	PLF_234_00000132	PGF_08100026	ZP_05453498.1	220		Outer membrane protein
Brucella melitensis bv. 3 str. Ether	520466.6	CP007760	fig|520466.6.peg.1386	DK62_1333		PATRIC.520466.6.CP007760.CDS.1338153.1338815.rev	PATRIC	CDS	1338153	1338815	663	-	FIG01436373	PLF_234_00000132	PGF_08100026		220		Outer membrane protein
Brucella melitensis ATCC 23457	546272.3	NC_012441	fig|546272.3.peg.79		VBIBruMel14466_0079	PATRIC.546272.3.NC_012441.CDS.80517.81179.fwd	PATRIC	CDS	80517	81179	663	+	FIG01436373	PLF_234_00000132	PGF_08100026		220		Outer membrane protein
Brucella melitensis M5-90	703352.4	CP001851	fig|703352.4.peg.74	BM590_A0072	VBIBruMel157313_0074	PATRIC.703352.4.CP001851.CDS.80500.81162.fwd	PATRIC	CDS	80500	81162	663	+	FIG01436373	PLF_234_00000132	PGF_08100026	ADZ86016.1	220		Outer membrane protein
Brucella melitensis M28	941967.3	CP002459	fig|941967.3.peg.74	BM28_A0074	VBIBruMel176544_0074	PATRIC.941967.3.CP002459.CDS.80509.81171.fwd	PATRIC	CDS	80509	81171	663	+	FIG01436373	PLF_234_00000132	PGF_08100026	ADZ65150.1	220		Outer membrane protein
Brucella sp. F60	981386.3	LN997863	fig|981386.3.peg.992	BF3285c1_0946		PATRIC.981386.3.LN997863.CDS.948951.949415.fwd	PATRIC	CDS	948951	949415	465	+		PLF_234_00000132	PGF_08100026		154		Outer membrane protein
Cluster 2
Genome	Genome ID	Accession	PATRIC ID	RefSeq Locus Tag	Alt Locus Tag	Feature ID	Annotation	Feature Type	Start	End	Length	Strand	FIGfam ID	PATRIC genus-specific families (PLfams)	PATRIC cross-genus families (PGfams)	Protein ID	AA Length	Gene Symbol	Product
Brucella suis bv. 1 str. S2	1004954.6	CP006961	fig|1004954.6.peg.1914	BSS2_I1787		PATRIC.1004954.6.CP006961.CDS.1777769.1778704.rev	PATRIC	CDS	1777769	1778704	936	-	FIG01599216	PLF_234_00003164	PGF_00109481		311		hypothetical protein
Brucella abortus NI628	1160160.4	AQMT01000003	fig|1160160.4.peg.1829	C011_01740	VBIBruAbo233993_1829	PATRIC.1160160.4.AQMT01000003.CDS.1662031.1662603.rev	PATRIC	CDS	1662031	1662603	573	-	FIG01599216	PLF_234_00003164	PGF_00109481	ENQ42587.1	190		hypothetical protein
Brucella abortus NI518	1160161.3	AQMP01000001	fig|1160161.3.peg.2190	C012_02087	VBIBruAbo231111_2190	PATRIC.1160161.3.AQMP01000001.CDS.2123266.2123838.rev	PATRIC	CDS	2123266	2123838	573	-	FIG01599216	PLF_234_00003164	PGF_00109481	ENQ30505.1	190		hypothetical protein
Brucella abortus NI649	1160162.3	AQMX01000002	fig|1160162.3.peg.1833	C013_01740	VBIBruAbo234910_1833	PATRIC.1160162.3.AQMX01000002.CDS.1758501.1759073.rev	PATRIC	CDS	1758501	1759073	573	-	FIG01599216	PLF_234_00003164	PGF_00109481	ENQ55514.1	190		hypothetical protein
Brucella abortus NI240	1160163.3	AQMK01000005	fig|1160163.3.peg.1841	C014_01753	VBIBruAbo228682_1841	PATRIC.1160163.3.AQMK01000005.CDS.701745.702317.rev	PATRIC	CDS	701745	702317	573	-	FIG01599216	PLF_234_00003164	PGF_00109481	ENQ13816.1	190		hypothetical protein
Brucella abortus NI274	1160164.3	AQML01000003	fig|1160164.3.peg.1831	C015_01742	VBIBruAbo239233_1831	PATRIC.1160164.3.AQML01000003.CDS.191800.192372.rev	PATRIC	CDS	191800	192372	573	-	FIG01599216	PLF_234_00003164	PGF_00109481	ENQ16383.1	190		hypothetical protein
Brucella abortus NI352	1160165.3	AQJU01000003	fig|1160165.3.peg.1830	C016_01741	VBIBruAbo238033_1830	PATRIC.1160165.3.AQJU01000003.CDS.1109384.1109956.rev	PATRIC	CDS	1109384	1109956	573	-	FIG01599216	PLF_234_00003164	PGF_00109481	ENS35905.1	190		hypothetical protein
Brucella abortus NI380	1160166.3	AQMM01000001	fig|1160166.3.peg.1783	C017_01695	VBIBruAbo238531_1783	PATRIC.1160166.3.AQMM01000001.CDS.1715016.1715588.rev	PATRIC	CDS	1715016	1715588	573	-	FIG01599216	PLF_234_00003164	PGF_00109481	ENQ20743.1	190		hypothetical protein
Brucella abortus NI388	1160167.3	AQMN01000001	fig|1160167.3.peg.1780	C018_01695	VBIBruAbo228707_1780	PATRIC.1160167.3.AQMN01000001.CDS.1716258.1716830.rev	PATRIC	CDS	1716258	1716830	573	-	FIG01599216	PLF_234_00003164	PGF_00109481	ENQ24080.1	190		hypothetical protein
Brucella abortus NI422	1160168.3	AQJV01000004	fig|1160168.3.peg.1828	C019_01741	VBIBruAbo237893_1828	PATRIC.1160168.3.AQJV01000004.CDS.1109384.1109956.rev	PATRIC	CDS	1109384	1109956	573	-	FIG01599216	PLF_234_00003164	PGF_00109481	ENS40483.1	190		hypothetical protein
Brucella abortus NI492	1160169.3	AQMO01000002	fig|1160169.3.peg.1819	C020_01733	VBIBruAbo238223_1819	PATRIC.1160169.3.AQMO01000002.CDS.1465630.1466202.rev	PATRIC	CDS	1465630	1466202	573	-	FIG01599216	PLF_234_00003164	PGF_00109481	ENQ27080.1	190		hypothetical protein
Brucella abortus NI495a	1160170.3	AQJW01000004	fig|1160170.3.peg.1821	C021_01735	VBIBruAbo233369_1821	PATRIC.1160170.3.AQJW01000004.CDS.1109397.1109969.rev	PATRIC	CDS	1109397	1109969	573	-	FIG01599216	PLF_234_00003164	PGF_00109481	ENS41876.1	190		hypothetical protein
Brucella abortus NI593	1160171.3	AQMQ01000002	fig|1160171.3.peg.1823	C022_01734	VBIBruAbo228584_1823	PATRIC.1160171.3.AQMQ01000002.CDS.1716310.1716882.rev	PATRIC	CDS	1716310	1716882	573	-	FIG01599216	PLF_234_00003164	PGF_00109481	ENQ33253.1	190		hypothetical protein
Brucella abortus NI613	1160172.3	AQMR01000003	fig|1160172.3.peg.1832	C023_01740	VBIBruAbo237310_1832	PATRIC.1160172.3.AQMR01000003.CDS.1716282.1716854.rev	PATRIC	CDS	1716282	1716854	573	-	FIG01599216	PLF_234_00003164	PGF_00109481	ENQ36716.1	190		hypothetical protein
Brucella abortus NI622	1160173.3	AQMS01000001	fig|1160173.3.peg.1823	C024_01732	VBIBruAbo229152_1823	PATRIC.1160173.3.AQMS01000001.CDS.1758923.1759495.rev	PATRIC	CDS	1758923	1759495	573	-	FIG01599216	PLF_234_00003164	PGF_00109481	ENQ39545.1	190		hypothetical protein
Brucella abortus NI633	1160174.3	AQMU01000002	fig|1160174.3.peg.1822	C025_01734	VBIBruAbo238199_1822	PATRIC.1160174.3.AQMU01000002.CDS.1716238.1716810.rev	PATRIC	CDS	1716238	1716810	573	-	FIG01599216	PLF_234_00003164	PGF_00109481	ENQ45759.1	190		hypothetical protein
Brucella abortus NI639	1160175.3	AQMV01000002	fig|1160175.3.peg.1781	C026_01695	VBIBruAbo240287_1781	PATRIC.1160175.3.AQMV01000002.CDS.1662038.1662610.rev	PATRIC	CDS	1662038	1662610	573	-	FIG01599216	PLF_234_00003164	PGF_00109481	ENQ48840.1	190		hypothetical protein
Brucella abortus NI645	1160176.4	AQMW01000003	fig|1160176.4.peg.1779	C027_01695	VBIBruAbo237999_1779	PATRIC.1160176.4.AQMW01000003.CDS.1662035.1662607.rev	PATRIC	CDS	1662035	1662607	573	-	FIG01599216	PLF_234_00003164	PGF_00109481	ENQ51966.1	190		hypothetical protein
Brucella abortus 63/168	1160177.3	AQIX01000010	fig|1160177.3.peg.1786	C028_01709	VBIBruAbo228213_1786	PATRIC.1160177.3.AQIX01000010.CDS.574750.575322.rev	PATRIC	CDS	574750	575322	573	-	FIG01599216	PLF_234_00003164	PGF_00109481	ENR63749.1	190		hypothetical protein
Brucella abortus 88/19	1160178.3	AQLS01000002	fig|1160178.3.peg.1782	C029_01697	VBIBruAbo237117_1782	PATRIC.1160178.3.AQLS01000002.CDS.1142616.1143188.rev	PATRIC	CDS	1142616	1143188	573	-	FIG01599216	PLF_234_00003164	PGF_00109481	ENP57638.1	190		hypothetical protein
Brucella abortus F6/05-2	1160180.3	AQMH01000010	fig|1160180.3.peg.1763	C031_01683	VBIBruAbo233975_1763	PATRIC.1160180.3.AQMH01000010.CDS.205725.206297.rev	PATRIC	CDS	205725	206297	573	-	FIG01599216	PLF_234_00003164	PGF_00109481	ENQ03667.1	190		hypothetical protein
Brucella abortus 67/781	1160182.3	AQLM01000002	fig|1160182.3.peg.1819	C040_01734	VBIBruAbo238207_1819	PATRIC.1160182.3.AQLM01000002.CDS.1716294.1716866.rev	PATRIC	CDS	1716294	1716866	573	-	FIG01599216	PLF_234_00003164	PGF_00109481	ENP39466.1	190		hypothetical protein
Brucella abortus 63/59	1160183.3	AQLJ01000001	fig|1160183.3.peg.1200	C041_01124	VBIBruAbo229350_1200	PATRIC.1160183.3.AQLJ01000001.CDS.1142550.1143122.rev	PATRIC	CDS	1142550	1143122	573	-	FIG01599216	PLF_234_00003164	PGF_00109481	ENP29646.1	190		hypothetical protein
Brucella abortus F3/07-1	1160184.3	AQMG01000005	fig|1160184.3.peg.1782	C042_01695	VBIBruAbo234153_1782	PATRIC.1160184.3.AQMG01000005.CDS.831815.832387.rev	PATRIC	CDS	831815	832387	573	-	FIG01599216	PLF_234_00003164	PGF_00109481	ENQ01134.1	190		hypothetical protein
Brucella abortus 80/101	1160185.3	AQJG01000008	fig|1160185.3.peg.1764	C043_01687	VBIBruAbo228608_1764	PATRIC.1160185.3.AQJG01000008.CDS.832235.832807.rev	PATRIC	CDS	832235	832807	573	-	FIG01599216	PLF_234_00003164	PGF_00109481	ENR91665.1	190		hypothetical protein
Brucella abortus F6/05-4	1160188.3	AQJS01000012	fig|1160188.3.peg.1761	C054_01687	VBIBruAbo240496_1761	PATRIC.1160188.3.AQJS01000012.CDS.192439.193011.rev	PATRIC	CDS	192439	193011	573	-	FIG01599216	PLF_234_00003164	PGF_00109481	ENS28333.1	190		hypothetical protein
Brucella abortus 78/36	1160189.3	AQLN01000005	fig|1160189.3.peg.1706	C055_01627	VBIBruAbo233241_1706	PATRIC.1160189.3.AQLN01000005.CDS.832196.832768.rev	PATRIC	CDS	832196	832768	573	-	FIG01599216	PLF_234_00003164	PGF_00109481	ENP41716.1	190		hypothetical protein
Brucella abortus I103_(UK3/01)	1160190.3	ASGX01000003	fig|1160190.3.peg.1785	C069_01695	VBIBruAbo227853_1785	PATRIC.1160190.3.ASGX01000003.CDS.855876.856448.rev	PATRIC	CDS	855876	856448	573	-	FIG01599216	PLF_234_00003164	PGF_00109481	EOQ42922.1	190		hypothetical protein
Brucella abortus F1/06 B1	1160191.3	AQMD01000005	fig|1160191.3.peg.1833	C070_01739	VBIBruAbo237720_1833	PATRIC.1160191.3.AQMD01000005.CDS.879601.880173.rev	PATRIC	CDS	879601	880173	573	-	FIG01599216	PLF_234_00003164	PGF_00109481	ENP91807.1	190		hypothetical protein
Brucella abortus F2/06-8	1160192.3	AQME01000003	fig|1160192.3.peg.1834	C071_01746	VBIBruAbo234193_1834	PATRIC.1160192.3.AQME01000003.CDS.556523.557095.rev	PATRIC	CDS	556523	557095	573	-	FIG01599216	PLF_234_00003164	PGF_00109481	ENP94625.1	190		hypothetical protein
Brucella abortus 863/67	1160193.3	AQLR01000003	fig|1160193.3.peg.1777	C072_01695	VBIBruAbo231943_1777	PATRIC.1160193.3.AQLR01000003.CDS.574696.575268.rev	PATRIC	CDS	574696	575268	573	-	FIG01599216	PLF_234_00003164	PGF_00109481	ENP53956.1	190		hypothetical protein
Brucella abortus 88/226	1160194.3	AQLT01000002	fig|1160194.3.peg.1784	C073_01693	VBIBruAbo236622_1784	PATRIC.1160194.3.AQLT01000002.CDS.1465555.1466127.rev	PATRIC	CDS	1465555	1466127	573	-	FIG01599216	PLF_234_00003164	PGF_00109481	ENP61082.1	190		hypothetical protein
Brucella abortus 93/1	1160197.3	AQLV01000002	fig|1160197.3.peg.1831	C076_01742	VBIBruAbo228171_1831	PATRIC.1160197.3.AQLV01000002.CDS.556745.557317.rev	PATRIC	CDS	556745	557317	573	-	FIG01599216	PLF_234_00003164	PGF_00109481	ENP66790.1	190		hypothetical protein
Brucella abortus 80/108	1160198.3	AQLP01000002	fig|1160198.3.peg.1821	C077_01734	VBIBruAbo227777_1821	PATRIC.1160198.3.AQLP01000002.CDS.1716257.1716829.rev	PATRIC	CDS	1716257	1716829	573	-	FIG01599216	PLF_234_00003164	PGF_00109481	ENP48831.1	190		hypothetical protein
Brucella abortus 64/108	1160199.3	AQIZ01000001	fig|1160199.3.peg.1780	C078_01694	VBIBruAbo237436_1780	PATRIC.1160199.3.AQIZ01000001.CDS.1716284.1716856.rev	PATRIC	CDS	1716284	1716856	573	-	FIG01599216	PLF_234_00003164	PGF_00109481	ENR70048.1	190		hypothetical protein
Brucella abortus levi gila	1160201.3	AQMI01000005	fig|1160201.3.peg.1830	C080_01742	VBIBruAbo232538_1830	PATRIC.1160201.3.AQMI01000005.CDS.701723.702295.rev	PATRIC	CDS	701723	702295	573	-	FIG01599216	PLF_234_00003164	PGF_00109481	ENQ07258.1	190		hypothetical protein
Brucella abortus 80/102	1160203.3	AQLO01000004	fig|1160203.3.peg.1776	C082_01691	VBIBruAbo238935_1776	PATRIC.1160203.3.AQLO01000004.CDS.574795.575304.rev	PATRIC	CDS	574795	575304	510	-	FIG01599216	PLF_234_00003164	PGF_00109481	ENP44584.1	169		hypothetical protein
Brucella abortus 64/122	1160205.3	AQLK01000002	fig|1160205.3.peg.1709	C084_01627	VBIBruAbo233135_1709	PATRIC.1160205.3.AQLK01000002.CDS.574747.575256.rev	PATRIC	CDS	574747	575256	510	-	FIG01599216	PLF_234_00003164	PGF_00109481	ENP32103.1	169		hypothetical protein
Brucella abortus F6/05-3	1160207.3	AQJR01000011	fig|1160207.3.peg.1808	C086_01719	VBIBruAbo233930_1808	PATRIC.1160207.3.AQJR01000011.CDS.574547.575119.rev	PATRIC	CDS	574547	575119	573	-	FIG01599216	PLF_234_00003164	PGF_00109481	ENS26215.1	190		hypothetical protein
Brucella abortus 65/110	1160209.3	AQLL01000009	fig|1160209.3.peg.1770	C088_01690	VBIBruAbo227979_1770	PATRIC.1160209.3.AQLL01000009.CDS.192439.193011.rev	PATRIC	CDS	192439	193011	573	-	FIG01599216	PLF_234_00003164	PGF_00109481	ENP34864.1	190		hypothetical protein
Brucella suis 63/198	1160227.3	AQKY01000015	fig|1160227.3.peg.3139	C037_02993	VBIBruSui231676_3139	PATRIC.1160227.3.AQKY01000015.CDS.326685.326846.rev	PATRIC	CDS	326685	326846	162	-	FIG01599216	PLF_234_00003164	PGF_00109481	ENT26162.1	53		hypothetical protein
Brucella abortus 225/65	1169203.3	AQIQ01000003	fig|1169203.3.peg.2169	B990_02065	VBIBruAbo235593_2169	PATRIC.1169203.3.AQIQ01000003.CDS.186292.186864.rev	PATRIC	CDS	186292	186864	573	-	FIG01599216	PLF_234_00003164	PGF_00109481	ENR39142.1	190		hypothetical protein
Brucella abortus 355/78	1169204.3	AQIR01000003	fig|1169204.3.peg.1549	B993_01477	VBIBruAbo237351_1549	PATRIC.1169204.3.AQIR01000003.CDS.192437.192946.rev	PATRIC	CDS	192437	192946	510	-	FIG01599216	PLF_234_00003164	PGF_00109481	ENR45272.1	169		hypothetical protein
Brucella abortus 544	1169205.3	AQIS01000001	fig|1169205.3.peg.203	B977_00187	VBIBruAbo227700_0203	PATRIC.1169205.3.AQIS01000001.CDS.193582.194154.rev	PATRIC	CDS	193582	194154	573	-	FIG01599216	PLF_234_00003164	PGF_00109481	ENR50591.1	190		hypothetical protein
Brucella abortus 600/64	1169206.3	AQIT01000007	fig|1169206.3.peg.1555	C002_01481	VBIBruAbo234726_1555	PATRIC.1169206.3.AQIT01000007.CDS.192467.193039.rev	PATRIC	CDS	192467	193039	573	-	FIG01599216	PLF_234_00003164	PGF_00109481	ENR51522.1	190		hypothetical protein
Brucella abortus 64/81	1169210.3	AQJA01000007	fig|1169210.3.peg.2168	B978_02078	VBIBruAbo227843_2168	PATRIC.1169210.3.AQJA01000007.CDS.192625.193197.rev	PATRIC	CDS	192625	193197	573	-	FIG01599216	PLF_234_00003164	PGF_00109481	ENR72452.1	190		hypothetical protein
Brucella abortus 65/63	1169211.3	AQJC01000006	fig|1169211.3.peg.1558	B979_01475	VBIBruAbo233483_1558	PATRIC.1169211.3.AQJC01000006.CDS.186258.186830.rev	PATRIC	CDS	186258	186830	573	-	FIG01599216	PLF_234_00003164	PGF_00109481	ENR79610.1	190		hypothetical protein
Brucella abortus 78/14	1169213.3	AQJE01000004	fig|1169213.3.peg.1563	B996_01477	VBIBruAbo232946_1563	PATRIC.1169213.3.AQJE01000004.CDS.186496.187068.rev	PATRIC	CDS	186496	187068	573	-	FIG01599216	PLF_234_00003164	PGF_00109481	ENR85842.1	190		hypothetical protein
Brucella abortus 84/26	1169215.3	AQJI01000008	fig|1169215.3.peg.2172	B971_02078	VBIBruAbo233062_2172	PATRIC.1169215.3.AQJI01000008.CDS.192468.193040.rev	PATRIC	CDS	192468	193040	573	-	FIG01599216	PLF_234_00003164	PGF_00109481	ENR96507.1	190		hypothetical protein
Brucella abortus F1/06-B21	1169218.3	AQJN01000006	fig|1169218.3.peg.1555	B995_01475	VBIBruAbo229367_1555	PATRIC.1169218.3.AQJN01000006.CDS.726377.726949.rev	PATRIC	CDS	726377	726949	573	-	FIG01599216	PLF_234_00003164	PGF_00109481	ENS14458.1	190		hypothetical protein
Brucella abortus F10/05-11	1169219.3	AQJO01000006	fig|1169219.3.peg.1543	B972_01469	VBIBruAbo228143_1543	PATRIC.1169219.3.AQJO01000006.CDS.186290.186862.rev	PATRIC	CDS	186290	186862	573	-	FIG01599216	PLF_234_00003164	PGF_00109481	ENS17092.1	190		hypothetical protein
Brucella canis CNGB 1324	1198684.3	AQMZ01000001	fig|1198684.3.peg.1681	C967_01590	VBIBruCan241627_1681	PATRIC.1198684.3.AQMZ01000001.CDS.1625831.1625992.rev	PATRIC	CDS	1625831	1625992	162	-	FIG01599216	PLF_234_00003164	PGF_00109481	ENX68236.1	53		hypothetical protein
Brucella abortus CNGB 436	1198687.3	AQLZ01000001	fig|1198687.3.peg.586	C970_00544	VBIBruAbo241503_0586	PATRIC.1198687.3.AQLZ01000001.CDS.556744.557316.rev	PATRIC	CDS	556744	557316	573	-	FIG01599216	PLF_234_00003164	PGF_00109481	ENP78978.1	190		hypothetical protein
Brucella abortus CNGB 308	1198688.3	AQLY01000003	fig|1198688.3.peg.1774	C971_01694	VBIBruAbo251543_1774	PATRIC.1198688.3.AQLY01000003.CDS.556745.557317.rev	PATRIC	CDS	556745	557317	573	-	FIG01599216	PLF_234_00003164	PGF_00109481	ENP75848.1	190		hypothetical protein
Brucella abortus CNGB 752	1198689.3	AQMA01000002	fig|1198689.3.peg.1781	C972_01696	VBIBruAbo249790_1781	PATRIC.1198689.3.AQMA01000002.CDS.556745.557317.rev	PATRIC	CDS	556745	557317	573	-	FIG01599216	PLF_234_00003164	PGF_00109481	ENP82111.1	190		hypothetical protein
Brucella abortus CNGB 759	1198690.3	AQMB01000002	fig|1198690.3.peg.1823	C973_01732	VBIBruAbo243613_1823	PATRIC.1198690.3.AQMB01000002.CDS.1448150.1448722.rev	PATRIC	CDS	1448150	1448722	573	-	FIG01599216	PLF_234_00003164	PGF_00109481	ENP86107.1	190		hypothetical protein
Brucella abortus CNGB 966	1198691.3	AQMC01000001	fig|1198691.3.peg.1826	C974_01736	VBIBruAbo244430_1826	PATRIC.1198691.3.AQMC01000001.CDS.1761305.1761877.rev	PATRIC	CDS	1761305	1761877	573	-	FIG01599216	PLF_234_00003164	PGF_00109481	ENP89541.1	190		hypothetical protein
Brucella abortus CNGB 1011	1198692.3	AQLW01000001	fig|1198692.3.peg.1200	C975_01123	VBIBruAbo248370_1200	PATRIC.1198692.3.AQLW01000001.CDS.1141416.1141988.rev	PATRIC	CDS	1141416	1141988	573	-	FIG01599216	PLF_234_00003164	PGF_00109481	ENP70155.1	190		hypothetical protein
Brucella abortus CNGB 1432	1198693.3	AQLX01000003	fig|1198693.3.peg.1784	C976_01696	VBIBruAbo241043_1784	PATRIC.1198693.3.AQLX01000003.CDS.556744.557316.rev	PATRIC	CDS	556744	557316	573	-	FIG01599216	PLF_234_00003164	PGF_00109481	ENP72718.1	190		hypothetical protein
Brucella canis UK10/02	1198696.3	AQNB01000001	fig|1198696.3.peg.1302	C979_01219	VBIBruCan241809_1302	PATRIC.1198696.3.AQNB01000001.CDS.1248968.1249129.rev	PATRIC	CDS	1248968	1249129	162	-	FIG01599216	PLF_234_00003164	PGF_00109481	ENQ60852.1	53		hypothetical protein
Brucella abortus RB51-AHVLA	1198700.3	AQIE01000001	fig|1198700.3.peg.1828	D803_01737	VBIBruAbo245315_1828	PATRIC.1198700.3.AQIE01000001.CDS.1761371.1761943.rev	PATRIC	CDS	1761371	1761943	573	-	FIG01599216	PLF_234_00003164	PGF_00109481	ENT73835.1	190		hypothetical protein
Brucella pinnipedialis strain 6/566	120576.3	CP007743	fig|120576.3.peg.2895	DK65_1672		PATRIC.120576.3.CP007743.CDS.1702196.1703032.fwd	PATRIC	CDS	1702196	1703032	837	+	FIG01599216	PLF_234_00003164	PGF_00109481	AIJ74106.1	278		hypothetical protein
Brucella abortus 104M	1210454.5	CP009625	fig|1210454.5.peg.1860	NL70_08765		PATRIC.1210454.5.CP009625.CDS.1793315.1794076.rev	PATRIC	CDS	1793315	1794076	762	-	FIG01599216	PLF_234_00003164	PGF_00109481		253		hypothetical protein
Brucella abortus F3/01-300	1238668.3	AQMF01000002	fig|1238668.3.peg.1825	C984_01733	VBIBruAbo259456_1825	PATRIC.1238668.3.AQMF01000002.CDS.1716222.1716794.rev	PATRIC	CDS	1716222	1716794	573	-	FIG01599216	PLF_234_00003164	PGF_00109481	ENP98889.1	190		hypothetical protein
Brucella abortus 68-3396P	1328339.3	ATHG01000002	fig|1328339.3.peg.366	L253_00351	VBIBruAbo294645_0366	PATRIC.1328339.3.ATHG01000002.CDS.328949.329521.fwd	PATRIC	CDS	328949	329521	573	+	FIG01599216	PLF_234_00003164	PGF_00109481	EPG31529.1	190		hypothetical protein
Brucella abortus 76-1413	1328340.3	ATHF01000002	fig|1328340.3.peg.1857	L254_01763	VBIBruAbo293698_1857	PATRIC.1328340.3.ATHF01000002.CDS.880092.880664.rev	PATRIC	CDS	880092	880664	573	-	FIG01599216	PLF_234_00003164	PGF_00109481	EPG25622.1	190		hypothetical protein
Brucella abortus 80-1399	1328341.3	ATHE01000003	fig|1328341.3.peg.1847	L255_01757	VBIBruAbo291232_1847	PATRIC.1328341.3.ATHE01000003.CDS.880032.880604.rev	PATRIC	CDS	880032	880604	573	-	FIG01599216	PLF_234_00003164	PGF_00109481	EPG23607.1	190		hypothetical protein
Brucella abortus 82-2330	1328342.3	ATHD01000002	fig|1328342.3.peg.1846	L256_01759	VBIBruAbo298277_1846	PATRIC.1328342.3.ATHD01000002.CDS.1714147.1714719.rev	PATRIC	CDS	1714147	1714719	573	-	FIG01599216	PLF_234_00003164	PGF_00109481	EPG30688.1	190		hypothetical protein
Brucella abortus 82-3893	1328343.3	ATHC01000002	fig|1328343.3.peg.1857	L257_01766	VBIBruAbo289150_1857	PATRIC.1328343.3.ATHC01000002.CDS.1714050.1714622.rev	PATRIC	CDS	1714050	1714622	573	-	FIG01599216	PLF_234_00003164	PGF_00109481	EPG20256.1	190		hypothetical protein
Brucella abortus 84-0928	1328344.3	ATHB01000001	fig|1328344.3.peg.1859	L258_01765	VBIBruAbo296617_1859	PATRIC.1328344.3.ATHB01000001.CDS.1794749.1795321.rev	PATRIC	CDS	1794749	1795321	573	-	FIG01599216	PLF_234_00003164	PGF_00109481	EPG18228.1	190		hypothetical protein
Brucella abortus 85-1058	1328345.3	ATHA01000002	fig|1328345.3.peg.1851	L259_01761	VBIBruAbo288955_1851	PATRIC.1328345.3.ATHA01000002.CDS.1714254.1714826.rev	PATRIC	CDS	1714254	1714826	573	-	FIG01599216	PLF_234_00003164	PGF_00109481	EPG99743.1	190		hypothetical protein
Brucella abortus 87-0095	1328346.3	ATGZ01000002	fig|1328346.3.peg.365	L260_00352	VBIBruAbo292522_0365	PATRIC.1328346.3.ATGZ01000002.CDS.328946.329518.fwd	PATRIC	CDS	328946	329518	573	+	FIG01599216	PLF_234_00003164	PGF_00109481	EPG96386.1	190		hypothetical protein
Brucella abortus 87-2211	1328347.3	ATGY01000002	fig|1328347.3.peg.351	L261_00339	VBIBruAbo288767_0351	PATRIC.1328347.3.ATGY01000002.CDS.328943.329515.fwd	PATRIC	CDS	328943	329515	573	+	FIG01599216	PLF_234_00003164	PGF_00109481	EPG94314.1	190		hypothetical protein
Brucella abortus 89-0363	1328348.3	ATGX01000003	fig|1328348.3.peg.867	L262_00851	VBIBruAbo296113_0867	PATRIC.1328348.3.ATGX01000003.CDS.328937.329509.fwd	PATRIC	CDS	328937	329509	573	+	FIG01599216	PLF_234_00003164	PGF_00109481	EPG12647.1	190		hypothetical protein
Brucella abortus 90-0742	1328350.3	ATGV01000002	fig|1328350.3.peg.1858	L264_01759	VBIBruAbo292885_1858	PATRIC.1328350.3.ATGV01000002.CDS.880898.881470.rev	PATRIC	CDS	880898	881470	573	-	FIG01599216	PLF_234_00003164	PGF_00109481	EPG07853.1	190		hypothetical protein
Brucella abortus 90-0775	1328351.3	ATGU01000002	fig|1328351.3.peg.410	L265_00392	VBIBruAbo298422_0410	PATRIC.1328351.3.ATGU01000002.CDS.328920.329492.fwd	PATRIC	CDS	328920	329492	573	+	FIG01599216	PLF_234_00003164	PGF_00109481	EPG03890.1	190		hypothetical protein
Brucella abortus 90-0737	1328352.3	ATGT01000002	fig|1328352.3.peg.1858	L266_01765	VBIBruAbo293250_1858	PATRIC.1328352.3.ATGT01000002.CDS.1364488.1365060.rev	PATRIC	CDS	1364488	1365060	573	-	FIG01599216	PLF_234_00003164	PGF_00109481	EPG01137.1	190		hypothetical protein
Brucella abortus 94-1313	1328354.3	ATGR01000003	fig|1328354.3.peg.1854	L268_01763	VBIBruAbo296104_1854	PATRIC.1328354.3.ATGR01000003.CDS.1244442.1245014.rev	PATRIC	CDS	1244442	1245014	573	-	FIG01599216	PLF_234_00003164	PGF_00109481	EPF95798.1	190		hypothetical protein
Brucella abortus 01-0648	1328355.3	ATGQ01000003	fig|1328355.3.peg.1851	L269_01761	VBIBruAbo291671_1851	PATRIC.1328355.3.ATGQ01000003.CDS.830609.831181.rev	PATRIC	CDS	830609	831181	573	-	FIG01599216	PLF_234_00003164	PGF_00109481	EPF91436.1	190		hypothetical protein
Brucella abortus 01-0585	1328356.3	ATGP01000003	fig|1328356.3.peg.1851	L270_01762	VBIBruAbo294467_1851	PATRIC.1328356.3.ATGP01000003.CDS.830622.831194.rev	PATRIC	CDS	830622	831194	573	-	FIG01599216	PLF_234_00003164	PGF_00109481	EPG87473.1	190		hypothetical protein
Brucella abortus 01-0065	1328357.3	ATGO01000002	fig|1328357.3.peg.365	L271_00352	VBIBruAbo295273_0365	PATRIC.1328357.3.ATGO01000002.CDS.328945.329517.fwd	PATRIC	CDS	328945	329517	573	+	FIG01599216	PLF_234_00003164	PGF_00109481	EPG88103.1	190		hypothetical protein
Brucella abortus B10-0018	1328358.3	ATGN01000002	fig|1328358.3.peg.346	L272_00332	VBIBruAbo297445_0346	PATRIC.1328358.3.ATGN01000002.CDS.328946.329518.fwd	PATRIC	CDS	328946	329518	573	+	FIG01599216	PLF_234_00003164	PGF_00109481	EPF85925.1	190		hypothetical protein
Brucella abortus B10-0091	1328359.3	ATGM01000001	fig|1328359.3.peg.1857	L273_01763	VBIBruAbo289125_1857	PATRIC.1328359.3.ATGM01000001.CDS.1794637.1795209.rev	PATRIC	CDS	1794637	1795209	573	-	FIG01599216	PLF_234_00003164	PGF_00109481	EPF85322.1	190		hypothetical protein
Brucella abortus B10-0973	1328360.3	ATGL01000002	fig|1328360.3.peg.364	L274_00352	VBIBruAbo294354_0364	PATRIC.1328360.3.ATGL01000002.CDS.328945.329517.fwd	PATRIC	CDS	328945	329517	573	+	FIG01599216	PLF_234_00003164	PGF_00109481	EPF77874.1	190		hypothetical protein
Brucella abortus 01-4165	1341669.3	AXMP01000006	fig|1341669.3.peg.2926	P053_02795	VBIBruAbo315482_2926	PATRIC.1341669.3.AXMP01000006.CDS.207400.207972.rev	PATRIC	CDS	207400	207972	573	-	FIG01599216	PLF_234_00003164	PGF_00109481	ERT71978.1	190		hypothetical protein
Brucella abortus 03-2770-11	1341670.3	AXMR01000003	fig|1341670.3.peg.2973	P051_02828	VBIBruAbo302204_2973	PATRIC.1341670.3.AXMR01000003.CDS.556745.557317.rev	PATRIC	CDS	556745	557317	573	-	FIG01599216	PLF_234_00003164	PGF_00109481	ERT71144.1	190		hypothetical protein
Brucella abortus 89-2646-1238	1341673.3	AXNA01000001	fig|1341673.3.peg.1200	P042_01124	VBIBruAbo315383_1200	PATRIC.1341673.3.AXNA01000001.CDS.1142811.1143383.rev	PATRIC	CDS	1142811	1143383	573	-	FIG01599216	PLF_234_00003164	PGF_00109481	ERU29462.1	190		hypothetical protein
Brucella abortus 90-12178	1341674.3	AXMS01000002	fig|1341674.3.peg.1852	P050_01759	VBIBruAbo317584_1852	PATRIC.1341674.3.AXMS01000002.CDS.574788.575297.rev	PATRIC	CDS	574788	575297	510	-	FIG01599216	PLF_234_00003164	PGF_00109481	ERT83954.1	169		hypothetical protein
Brucella canis 04-2330-1	1341684.3	AXNG01000001	fig|1341684.3.peg.1682	P036_01589	VBIBruCan305464_1682	PATRIC.1341684.3.AXNG01000001.CDS.1626061.1626222.rev	PATRIC	CDS	1626061	1626222	162	-	FIG01599216	PLF_234_00003164	PGF_00109481	ERU10079.1	53		hypothetical protein
Brucella canis 96-7258	1341685.3	AXNF01000001	fig|1341685.3.peg.1759	P037_01662	VBIBruCan299799_1759	PATRIC.1341685.3.AXNF01000001.CDS.1711122.1711283.rev	PATRIC	CDS	1711122	1711283	162	-	FIG01599216	PLF_234_00003164	PGF_00109481	ERU04434.1	53		hypothetical protein
Brucella suis 1330	204722.22	KN046804	fig|204722.22.peg.12	DK66_2421		PATRIC.204722.22.KN046804.CDS.10456.11391.fwd	PATRIC	CDS	10456	11391	936	+	FIG01599216	PLF_234_00003164	PGF_00109481		311		hypothetical protein
Brucella melitensis bv. 1 str. 16M	224914.11	NC_003317	fig|224914.11.peg.221	BMEI0205	VBIBruMel92729_0221	PATRIC.224914.11.NC_003317.CDS.211175.211858.fwd	PATRIC	CDS	211175	211858	684	+	FIG01599216	PLF_234_00003164	PGF_00109481	NP_539123.1	227		hypothetical protein
Brucella melitensis bv. 1 str. 16M [WGS]	224914.16	NZ_GG703781	fig|224914.16.peg.3326	BAWG_2878	VBIBruMel146950_3326	PATRIC.224914.16.NZ_GG703781.CDS.6849.7532.fwd	PATRIC	CDS	6849	7532	684	+	FIG01599216	PLF_234_00003164	PGF_00109481	ZP_05836148.1	227		hypothetical protein
Brucella melitensis bv. 1 str. 16M	224914.52	CP007763	fig|224914.52.peg.1297	DK63_1225		PATRIC.224914.52.CP007763.CDS.1246080.1246763.rev	PATRIC	CDS	1246080	1246763	684	-	FIG01599216	PLF_234_00003164	PGF_00109481		227		hypothetical protein
Brucella abortus strain BDW	235.15	CP007681	fig|235.15.peg.1487	DK48_327		PATRIC.235.15.CP007681.CDS.332976.333548.fwd	PATRIC	CDS	332976	333548	573	+	FIG01599216	PLF_234_00003164	PGF_00109481	AIJ52034.1	190		hypothetical protein
Brucella abortus strain 63 75	235.16	CP007663	fig|235.16.peg.2733	DK49_1549		PATRIC.235.16.CP007663.CDS.1560639.1561148.rev	PATRIC	CDS	1560639	1561148	510	-	FIG01599216	PLF_234_00003164	PGF_00109481	AIJ80151.1	169		hypothetical protein
Brucella abortus strain BER	235.17	CP007682	fig|235.17.peg.1821	DK51_1766		PATRIC.235.17.CP007682.CDS.1801177.1801749.fwd	PATRIC	CDS	1801177	1801749	573	+	FIG01599216	PLF_234_00003164	PGF_00109481	AIJ55243.1	190		hypothetical protein
Brucella abortus strain BFY	235.20	CP007738	fig|235.20.peg.1394	DO75_242		PATRIC.235.20.CP007738.CDS.241378.241950.fwd	PATRIC	CDS	241378	241950	573	+	FIG01599216	PLF_234_00003164	PGF_00109481	AIJ78117.1	190		hypothetical protein
Brucella abortus strain BAB8416	235.29	CP008774	fig|235.29.peg.1837	BAB8416_I1711		PATRIC.235.29.CP008774.CDS.1786854.1787552.rev	PATRIC	CDS	1786854	1787552	699	-	FIG01599216	PLF_234_00003164	PGF_00109481		232		hypothetical protein
Brucella abortus strain 8486	235.31	LIUB01000007	fig|235.31.peg.2896	AKO55_13070		PATRIC.235.31.LIUB01000007.CDS.3909.4586.fwd	PATRIC	CDS	3909	4586	678	+	FIG01599216	PLF_234_00003164	PGF_00109481		225		hypothetical protein
Brucella abortus strain 11796	235.32	LITX01000008	fig|235.32.peg.2995	AKO49_13140		PATRIC.235.32.LITX01000008.CDS.3322.4020.fwd	PATRIC	CDS	3322	4020	699	+	FIG01599216	PLF_234_00003164	PGF_00109481		232		hypothetical protein
Brucella abortus strain 1365.1	235.33	LITV01000007	fig|235.33.peg.2874	AKO51_13265		PATRIC.235.33.LITV01000007.CDS.3909.4607.fwd	PATRIC	CDS	3909	4607	699	+	FIG01599216	PLF_234_00003164	PGF_00109481		232		hypothetical protein
Brucella abortus strain 12183	235.34	LITW01000007	fig|235.34.peg.2881	AKO50_13080		PATRIC.235.34.LITW01000007.CDS.4020.4718.fwd	PATRIC	CDS	4020	4718	699	+	FIG01599216	PLF_234_00003164	PGF_00109481		232		hypothetical protein
Brucella abortus strain 8979.3	235.35	LIUC01000008	fig|235.35.peg.2991	AKO56_12545		PATRIC.235.35.LIUC01000008.CDS.3307.4068.fwd	PATRIC	CDS	3307	4068	762	+	FIG01599216	PLF_234_00003164	PGF_00109481		253		hypothetical protein
Brucella abortus strain 1046	235.36	LITY01000007	fig|235.36.peg.2868	ABH23_12960		PATRIC.235.36.LITY01000007.CDS.3301.3999.fwd	PATRIC	CDS	3301	3999	699	+	FIG01599216	PLF_234_00003164	PGF_00109481		232		hypothetical protein
Brucella abortus strain 3272	235.37	LITZ01000008	fig|235.37.peg.2991	AKO53_12545		PATRIC.235.37.LITZ01000008.CDS.3307.4068.fwd	PATRIC	CDS	3307	4068	762	+	FIG01599216	PLF_234_00003164	PGF_00109481		253		hypothetical protein
Brucella abortus strain 5586	235.38	LIUA01000007	fig|235.38.peg.2873	AKO54_13140		PATRIC.235.38.LIUA01000007.CDS.3392.4090.fwd	PATRIC	CDS	3392	4090	699	+	FIG01599216	PLF_234_00003164	PGF_00109481		232		hypothetical protein
Brucella abortus strain 9060	235.39	LIUD01000007	fig|235.39.peg.2893	AKO57_13050		PATRIC.235.39.LIUD01000007.CDS.3592.4290.fwd	PATRIC	CDS	3592	4290	699	+	FIG01599216	PLF_234_00003164	PGF_00109481		232		hypothetical protein
Brucella abortus strain 15074.1	235.40	LJDE01000006	fig|235.40.peg.2963	AKO52_14005		PATRIC.235.40.LJDE01000006.CDS.7475.8173.fwd	PATRIC	CDS	7475	8173	699	+	FIG01599216	PLF_234_00003164	PGF_00109481		232		hypothetical protein
Brucella abortus strain 9261	235.41	LIUE01000008	fig|235.41.peg.2987	AKO58_12590		PATRIC.235.41.LIUE01000008.CDS.4137.4898.fwd	PATRIC	CDS	4137	4898	762	+	FIG01599216	PLF_234_00003164	PGF_00109481		253		hypothetical protein
Brucella abortus bv. 1 str. 9-941	262698.4	NC_006932	fig|262698.4.peg.1929	BruAb1_1825	VBIBruAbo15061_1929	PATRIC.262698.4.NC_006932.CDS.1794723.1795496.rev	PATRIC	CDS	1794723	1795496	774	-	FIG01599216	PLF_234_00003164	PGF_00109481	YP_222501.1	257		hypothetical protein
Brucella melitensis strain Human/CT/US/1995	29459.43	LBFG01000001	fig|29459.43.peg.199	VT70_00900		PATRIC.29459.43.LBFG01000001.CDS.185944.186690.rev	PATRIC	CDS	185944	186690	747	-	FIG01599216	PLF_234_00003164	PGF_00109481		248		hypothetical protein
Brucella melitensis strain 20236	29459.51	CP008750	fig|29459.51.peg.1844	BME20236_I1721		PATRIC.29459.51.CP008750.CDS.1795799.1796497.rev	PATRIC	CDS	1795799	1796497	699	-	FIG01599216	PLF_234_00003164	PGF_00109481		232		hypothetical protein
Brucella suis strain ZW046	29461.10	CP009096	fig|29461.10.peg.1774	IY72_08820		PATRIC.29461.10.CP009096.CDS.1767061.1767780.rev	PATRIC	CDS	1767061	1767780	720	-	FIG01599216	PLF_234_00003164	PGF_00109481	AIN88015.1	239		hypothetical protein
Brucella suis strain ZW046	29461.10	CP009097	fig|29461.10.peg.2901	IY72_14465		PATRIC.29461.10.CP009097.CDS.728193.728912.rev	PATRIC	CDS	728193	728912	720	-	FIG01599216	PLF_234_00003164	PGF_00109481	AIN89044.1	239		hypothetical protein
Brucella suis strain Human/AR/US/1981	29461.21	CP010850	fig|29461.21.peg.1822	TI82_08490		PATRIC.29461.21.CP010850.CDS.1777772.1778707.rev	PATRIC	CDS	1777772	1778707	936	-	FIG01599216	PLF_234_00003164	PGF_00109481		311		hypothetical protein
Brucella suis strain BSQ	29461.8	JMUD01000003	fig|29461.8.peg.957	DO77_1986		PATRIC.29461.8.JMUD01000003.CDS.189505.189666.rev	PATRIC	CDS	189505	189666	162	-	FIG01599216	PLF_234_00003164	PGF_00109481	KFJ30272.1	53		hypothetical protein
Brucella abortus bv. 1 str. 01-0649	35802.103	35802.103.con.23	fig|35802.103.peg.3322		VBIBruAbo299188_3322	PATRIC.35802.103.35802.103.con.23.CDS.186296.186868.rev	PATRIC	CDS	186296	186868	573	-	FIG01599216	PLF_234_00003164	PGF_00109481		190		hypothetical protein
Brucella abortus bv. 1 str. 02-0204	35802.105	35802.105.con.24	fig|35802.105.peg.3319		VBIBruAbo299190_3319	PATRIC.35802.105.35802.105.con.24.CDS.186315.186887.rev	PATRIC	CDS	186315	186887	573	-	FIG01599216	PLF_234_00003164	PGF_00109481		190		hypothetical protein
Brucella abortus bv. 1 str. B04-0053	35802.12	35802.12.con.6	fig|35802.12.peg.770		VBIBruAbo288530_0770	PATRIC.35802.12.35802.12.con.6.CDS.11200.11772.rev	PATRIC	CDS	11200	11772	573	-	FIG01599216	PLF_234_00003164	PGF_00109481		190		hypothetical protein
Brucella abortus bv. 1 str. 10-0028	35802.128	35802.128.con.22	fig|35802.128.peg.3166		VBIBruAbo299213_3166	PATRIC.35802.128.35802.128.con.22.CDS.186258.186830.rev	PATRIC	CDS	186258	186830	573	-	FIG01599216	PLF_234_00003164	PGF_00109481		190		hypothetical protein
Brucella abortus bv. 1 str. 12-0599S2	35802.132	35802.132.con.23	fig|35802.132.peg.3328		VBIBruAbo299217_3328	PATRIC.35802.132.35802.132.con.23.CDS.186296.186868.rev	PATRIC	CDS	186296	186868	573	-	FIG01599216	PLF_234_00003164	PGF_00109481		190		hypothetical protein
Brucella abortus bv. 1 str. B93-0054	35802.85	35802.85.con.16	fig|35802.85.peg.2572		VBIBruAbo288605_2572	PATRIC.35802.85.35802.85.con.16.CDS.7547.8119.fwd	PATRIC	CDS	7547	8119	573	+	FIG01599216	PLF_234_00003164	PGF_00109481		190		hypothetical protein
Brucella abortus bv. 1 str. B93-0073	35802.86	35802.86.con.3	fig|35802.86.peg.642		VBIBruAbo288606_0642	PATRIC.35802.86.35802.86.con.3.CDS.7330.7902.fwd	PATRIC	CDS	7330	7902	573	+	FIG01599216	PLF_234_00003164	PGF_00109481		190		hypothetical protein
Brucella abortus bv. 1 str. B93-0710	35802.89	35802.89.con.3	fig|35802.89.peg.990		VBIBruAbo288609_0990	PATRIC.35802.89.35802.89.con.3.CDS.7467.8039.fwd	PATRIC	CDS	7467	8039	573	+	FIG01599216	PLF_234_00003164	PGF_00109481		190		hypothetical protein
Brucella abortus bv. 1 str. B93-1191	35802.90	35802.90.con.21	fig|35802.90.peg.2750		VBIBruAbo288610_2750	PATRIC.35802.90.35802.90.con.21.CDS.157009.157581.rev	PATRIC	CDS	157009	157581	573	-	FIG01599216	PLF_234_00003164	PGF_00109481		190		hypothetical protein
Brucella abortus bv. 1 str. B93-1449	35802.91	35802.91.con.9	fig|35802.91.peg.1235		VBIBruAbo288611_1235	PATRIC.35802.91.35802.91.con.9.CDS.11166.11738.rev	PATRIC	CDS	11166	11738	573	-	FIG01599216	PLF_234_00003164	PGF_00109481		190		hypothetical protein
Brucella abortus 2308	359391.11	JMRZ01000003	fig|359391.11.peg.369	DK47_2749		PATRIC.359391.11.JMRZ01000003.CDS.186485.187057.rev	PATRIC	CDS	186485	187057	573	-	FIG01599216	PLF_234_00003164	PGF_00109481	KFJ54062.1	190		hypothetical protein
Brucella melitensis biovar Abortus 2308	359391.4	NC_007618	fig|359391.4.peg.1925	BAB1_1854	VBIBruMel86222_1925	PATRIC.359391.4.NC_007618.CDS.1791851.1792624.rev	PATRIC	CDS	1791851	1792624	774	-	FIG01599216	PLF_234_00003164	PGF_00109481	YP_415198.1	257		hypothetical protein
Brucella abortus S19	430066.4	NC_010742	fig|430066.4.peg.3129	BAbS19_I17340	VBIBruAbo38055_3129	PATRIC.430066.4.NC_010742.CDS.1793012.1793785.rev	PATRIC	CDS	1793012	1793785	774	-	FIG01599216	PLF_234_00003164	PGF_00109481	YP_001935690.1	257		hypothetical protein
Brucella ovis ATCC 25840	444178.3	NC_009505	fig|444178.3.peg.3207		VBIBruOvi136990_3207	PATRIC.444178.3.NC_009505.CDS.1785911.1786558.rev	PATRIC	CDS	1785911	1786558	648	-	FIG01599216	PLF_234_00003164	PGF_00109481		215		hypothetical protein
Brucella sp. NVSL 07-0026	520448.3	NZ_GG770507	fig|520448.3.peg.230	BAZG_03220	VBIBruSp103899_0230	PATRIC.520448.3.NZ_GG770507.CDS.187314.188009.rev	PATRIC	CDS	187314	188009	696	-	FIG01599216	PLF_234_00003164	PGF_00109481	ZP_06791763.1	231		hypothetical protein
Brucella abortus bv. 2 str. 86/8/59	520450.7	CP007765	fig|520450.7.peg.1876	DK55_1792		PATRIC.520450.7.CP007765.CDS.1814415.1815176.rev	PATRIC	CDS	1814415	1815176	762	-	FIG01599216	PLF_234_00003164	PGF_00109481		253		hypothetical protein
Brucella abortus bv. 4 str. 292	520452.3	NZ_DS999877	fig|520452.3.peg.1597	BABG_03201	VBIBruAbo93713_1597	PATRIC.520452.3.NZ_DS999877.CDS.186160.186933.rev	PATRIC	CDS	186160	186933	774	-	FIG01599216	PLF_234_00003164	PGF_00109481	ZP_05871106.1	257		hypothetical protein
Brucella abortus bv. 6 str. 870	520454.3	NZ_DS999865	fig|520454.3.peg.1597	BAAG_03199	VBIBruAbo118911_1597	PATRIC.520454.3.NZ_DS999865.CDS.186367.187077.rev	PATRIC	CDS	186367	187077	711	-	FIG01599216	PLF_234_00003164	PGF_00109481	ZP_05867883.1	236		hypothetical protein
Brucella abortus bv. 6 str. 870	520454.6	CP007709	fig|520454.6.peg.97	DO74_96		PATRIC.520454.6.CP007709.CDS.98119.98817.fwd	PATRIC	CDS	98119	98817	699	+	FIG01599216	PLF_234_00003164	PGF_00109481		232		hypothetical protein
Brucella abortus bv. 9 str. C68	520455.3	NZ_EQ999639	fig|520455.3.peg.2763	BARG_03172	VBIBruAbo122389_2763	PATRIC.520455.3.NZ_EQ999639.CDS.186438.187148.rev	PATRIC	CDS	186438	187148	711	-	FIG01599216	PLF_234_00003164	PGF_00109481	ZP_05896171.1	236		hypothetical protein
Brucella abortus bv. 9 str. C68	520455.7	CP007705	fig|520455.7.peg.1861	DK53_1775		PATRIC.520455.7.CP007705.CDS.1808319.1809017.rev	PATRIC	CDS	1808319	1809017	699	-	FIG01599216	PLF_234_00003164	PGF_00109481		232		hypothetical protein
Brucella neotomae 5K33	520456.3	NZ_EQ999583	fig|520456.3.peg.3425	BANG_03197	VBIBruNeo114381_3425	PATRIC.520456.3.NZ_EQ999583.CDS.185403.186212.rev	PATRIC	CDS	185403	186212	810	-	FIG01599216	PLF_234_00003164	PGF_00109481	ZP_05965071.1	269		hypothetical protein
Brucella neotomae 5K33	520456.6	KN046827	fig|520456.6.peg.13	DK64_2442		PATRIC.520456.6.KN046827.CDS.11180.11983.fwd	PATRIC	CDS	11180	11983	804	+	FIG01599216	PLF_234_00003164	PGF_00109481		267		hypothetical protein
Brucella pinnipedialis B2/94	520461.3	NZ_DS999845	fig|520461.3.peg.217	BAHG_03251	VBIBruPin17457_0217	PATRIC.520461.3.NZ_DS999845.CDS.187184.188020.rev	PATRIC	CDS	187184	188020	837	-	FIG01599216	PLF_234_00003164	PGF_00109481	ZP_05955535.1	278		hypothetical protein
Brucella pinnipedialis B2/94	520461.7	CP002078	fig|520461.7.peg.1847	BPI_I1902		PATRIC.520461.7.CP002078.CDS.1808484.1809320.rev	PATRIC	CDS	1808484	1809320	837	-	FIG01599216	PLF_234_00003164	PGF_00109481	AEK55137.1	278		hypothetical protein
Brucella melitensis bv. 1 str. Rev.1	520464.3	NZ_EQ999564	fig|520464.3.peg.2793	Bmelb1R_010100013189	VBIBruMel106018_2793	PATRIC.520464.3.NZ_EQ999564.CDS.185849.186532.rev	PATRIC	CDS	185849	186532	684	-	FIG01599216	PLF_234_00003164	PGF_00109481	ZP_05448337.1	227		hypothetical protein
Brucella melitensis bv. 2 str. 63/9	520465.6	CP007789	fig|520465.6.peg.1778	DK61_1702		PATRIC.520465.6.CP007789.CDS.1727359.1728105.fwd	PATRIC	CDS	1727359	1728105	747	+	FIG01599216	PLF_234_00003164	PGF_00109481		248		hypothetical protein
Brucella melitensis bv. 3 str. Ether	520466.3	NZ_EQ999596	fig|520466.3.peg.3447	Bmelb3E_010100016400	VBIBruMel115656_3447	PATRIC.520466.3.NZ_EQ999596.CDS.186570.187316.rev	PATRIC	CDS	186570	187316	747	-	FIG01599216	PLF_234_00003164	PGF_00109481	ZP_05455144.1	248		hypothetical protein
Brucella melitensis bv. 3 str. Ether	520466.6	CP007760	fig|520466.6.peg.1797	DK62_1722		PATRIC.520466.6.CP007760.CDS.1745949.1746695.fwd	PATRIC	CDS	1745949	1746695	747	+	FIG01599216	PLF_234_00003164	PGF_00109481		248		hypothetical protein
Brucella suis bv. 3 str. 686	520487.6	CP007719	fig|520487.6.peg.527	DK67_505		PATRIC.520487.6.CP007719.CDS.542106.542915.fwd	PATRIC	CDS	542106	542915	810	+	FIG01599216	PLF_234_00003164	PGF_00109481		269		hypothetical protein
Brucella melitensis ATCC 23457	546272.3	NC_012441	fig|546272.3.peg.1919		VBIBruMel14466_1919	PATRIC.546272.3.NC_012441.CDS.1796051.1796797.rev	PATRIC	CDS	1796051	1796797	747	-	FIG01599216	PLF_234_00003164	PGF_00109481		248		hypothetical protein
Brucella abortus NCTC 8038	575591.3	NZ_GG703766	fig|575591.3.peg.3226	BAUG_2847	VBIBruAbo97623_3226	PATRIC.575591.3.NZ_GG703766.CDS.10835.11608.fwd	PATRIC	CDS	10835	11608	774	+	FIG01599216	PLF_234_00003164	PGF_00109481	ZP_05822790.1	257		hypothetical protein
Brucella abortus str. 2308 A	641140.3	NZ_ACOR01000004	fig|641140.3.peg.1926	BAAA_4000079	VBIBruAbo135566_1926	PATRIC.641140.3.NZ_ACOR01000004.CDS.80713.81486.rev	PATRIC	CDS	80713	81486	774	-	FIG01599216	PLF_234_00003164	PGF_00109481	ZP_04595205.1	257		hypothetical protein
Brucella suis bv. 2 strain PT09143	645170.27	CP007692	fig|645170.27.peg.3210	BSPT1_II1279		PATRIC.645170.27.CP007692.CDS.1256508.1256768.rev	PATRIC	CDS	1256508	1256768	261	-		PLF_234_00003164	PGF_00109481	AIB23342.1	86		hypothetical protein
Cluster 3
Genome	Genome ID	Accession	PATRIC ID	RefSeq Locus Tag	Alt Locus Tag	Feature ID	Annotation	Feature Type	Start	End	Length	Strand	FIGfam ID	PATRIC genus-specific families (PLfams)	PATRIC cross-genus families (PGfams)	Protein ID	AA Length	Gene Symbol	Product
Brucella suis VBI22	1112912.3	CP003128	fig|1112912.3.peg.1786	BSVBI22_A1842	VBIBruSui219962_1786	PATRIC.1112912.3.CP003128.CDS.1778565.1778825.rev	PATRIC	CDS	1778565	1778825	261	-		PLF_234_00003164	PGF_00109481	AEU06828.1	86		hypothetical protein
Brucella abortus 877/67	1160206.3	AQJL01000007	fig|1160206.3.peg.1772	C085_01690	VBIBruAbo228409_1772	PATRIC.1160206.3.AQJL01000007.CDS.574748.575257.rev	PATRIC	CDS	574748	575257	510	-	FIG01599216	PLF_234_00003164	PGF_00109481	ENS07489.1	169		hypothetical protein
Brucella suis 63/261	1160228.3	AQKZ01000009	fig|1160228.3.peg.3372	C039_03203	VBIBruSui237219_3372	PATRIC.1160228.3.AQKZ01000009.CDS.99907.100167.rev	PATRIC	CDS	99907	100167	261	-		PLF_234_00003164	PGF_00109481	ENT31248.1	86		hypothetical protein
Brucella suis F12/02	1160229.3	AQLB01000004	fig|1160229.3.peg.3399	C049_03224	VBIBruSui232464_3399	PATRIC.1160229.3.AQLB01000004.CDS.1400175.1400435.rev	PATRIC	CDS	1400175	1400435	261	-		PLF_234_00003164	PGF_00109481	ENT38835.1	86		hypothetical protein
Brucella suis 92/63	1160230.3	AQNV01000002	fig|1160230.3.peg.3257	C050_03096	VBIBruSui233969_3257	PATRIC.1160230.3.AQNV01000002.CDS.1267589.1267849.rev	PATRIC	CDS	1267589	1267849	261	-		PLF_234_00003164	PGF_00109481	ENR20848.1	86		hypothetical protein
Brucella suis F8/06-2	1160231.3	AQOA01000017	fig|1160231.3.peg.3336	C063_03193	VBIBruSui231154_3336	PATRIC.1160231.3.AQOA01000017.CDS.100069.100329.rev	PATRIC	CDS	100069	100329	261	-		PLF_234_00003164	PGF_00109481	ENR37241.1	86		hypothetical protein
Brucella suis F5/03-2	1169237.3	AQNZ01000009	fig|1169237.3.peg.3353	C006_03190	VBIBruSui234775_3353	PATRIC.1169237.3.AQNZ01000009.CDS.1380607.1380867.rev	PATRIC	CDS	1380607	1380867	261	-		PLF_234_00003164	PGF_00109481	ENR33819.1	86		hypothetical protein
Brucella suis F5/05-4	1169238.3	AQLC01000013	fig|1169238.3.peg.3367	B969_03225	VBIBruSui239696_3367	PATRIC.1169238.3.AQLC01000013.CDS.193297.193557.rev	PATRIC	CDS	193297	193557	261	-		PLF_234_00003164	PGF_00109481	ENT42067.1	86		hypothetical protein
Brucella suis F7/06-1	1169239.3	AQLD01000012	fig|1169239.3.peg.3366	C000_03213	VBIBruSui237541_3366	PATRIC.1169239.3.AQLD01000012.CDS.193173.193433.rev	PATRIC	CDS	193173	193433	261	-		PLF_234_00003164	PGF_00109481	ENT47167.1	86		hypothetical protein
Brucella suis F7/06-2	1169240.3	AQLE01000019	fig|1169240.3.peg.3355	B988_03212	VBIBruSui230151_3355	PATRIC.1169240.3.AQLE01000019.CDS.108480.108740.rev	PATRIC	CDS	108480	108740	261	-		PLF_234_00003164	PGF_00109481	ENT47409.1	86		hypothetical protein
Brucella suis F8/06-1	1169242.3	AQLG01000019	fig|1169242.3.peg.3180	C007_03049	VBIBruSui236059_3180	PATRIC.1169242.3.AQLG01000019.CDS.99702.99962.rev	PATRIC	CDS	99702	99962	261	-		PLF_234_00003164	PGF_00109481	ENT54574.1	86		hypothetical protein
Brucella suis F8/06-3	1169243.3	AQLH01000009	fig|1169243.3.peg.3381	B968_03221	VBIBruSui230393_3381	PATRIC.1169243.3.AQLH01000009.CDS.190819.191079.rev	PATRIC	CDS	190819	191079	261	-		PLF_234_00003164	PGF_00109481	ENT59703.1	86		hypothetical protein
Brucella suis F9/06-1	1169244.3	AQLI01000021	fig|1169244.3.peg.3362	C008_03212	VBIBruSui238650_3362	PATRIC.1169244.3.AQLI01000021.CDS.99812.100072.rev	PATRIC	CDS	99812	100072	261	-		PLF_234_00003164	PGF_00109481	ENT60878.1	86		hypothetical protein
Brucella suis CNGB 247	1198683.3	AQLA01000007	fig|1198683.3.peg.2088	C966_01978	VBIBruSui248362_2088	PATRIC.1198683.3.AQLA01000007.CDS.158886.159146.rev	PATRIC	CDS	158886	159146	261	-		PLF_234_00003164	PGF_00109481	ENT33819.1	86		hypothetical protein
Brucella canis CNGB 1172	1198686.3	AQMY01000001	fig|1198686.3.peg.1793	C969_01689	VBIBruCan248110_1793	PATRIC.1198686.3.AQMY01000001.CDS.1743167.1743328.rev	PATRIC	CDS	1743167	1743328	162	-	FIG01599216	PLF_234_00003164	PGF_00109481	ENQ58212.1	53		hypothetical protein
Brucella suis F4/06-146	1198694.3	AQNY01000010	fig|1198694.3.peg.3197	C977_03037	VBIBruSui247730_3197	PATRIC.1198694.3.AQNY01000010.CDS.328382.328642.rev	PATRIC	CDS	328382	328642	261	-		PLF_234_00003164	PGF_00109481	ENR31207.1	86		hypothetical protein
Brucella suis 94/11	1198695.3	AQNW01000009	fig|1198695.3.peg.3197	C978_03049	VBIBruSui249455_3197	PATRIC.1198695.3.AQNW01000009.CDS.327525.327785.rev	PATRIC	CDS	327525	327785	261	-		PLF_234_00003164	PGF_00109481	ENR25063.1	86		hypothetical protein
Brucella canis UK10/02	1198696.3	AQNB01000001	fig|1198696.3.peg.1302	C979_01219	VBIBruCan241809_1302	PATRIC.1198696.3.AQNB01000001.CDS.1248968.1249129.rev	PATRIC	CDS	1248968	1249129	162	-	FIG01599216	PLF_234_00003164	PGF_00109481	ENQ60852.1	53		hypothetical protein
Brucella suis 06-988-1656	1388739.3	AXNH01000010	fig|1388739.3.peg.3359	P035_03200	VBIBruSui314687_3359	PATRIC.1388739.3.AXNH01000010.CDS.11148.11408.rev	PATRIC	CDS	11148	11408	261	-		PLF_234_00003164	PGF_00109481	ERU11217.1	86		hypothetical protein
Brucella suis 06-997-1672	1388742.3	AXMW01000013	fig|1388742.3.peg.2925	P046_02789	VBIBruSui301036_2925	PATRIC.1388742.3.AXMW01000013.CDS.100068.100328.rev	PATRIC	CDS	100068	100328	261	-		PLF_234_00003164	PGF_00109481	ERU15162.1	86		hypothetical protein
Brucella suis 04-0115	1388743.3	AXMU01000001	fig|1388743.3.peg.9	P048_00009	VBIBruSui304326_0009	PATRIC.1388743.3.AXMU01000001.CDS.8051.8311.fwd	PATRIC	CDS	8051	8311	261	+		PLF_234_00003164	PGF_00109481	ERT86880.1	86		hypothetical protein
Brucella suis 06-791-1309	1388744.3	AXMT01000001	fig|1388744.3.peg.1303	P049_01239	VBIBruSui305787_1303	PATRIC.1388744.3.AXMT01000001.CDS.1285240.1285500.rev	PATRIC	CDS	1285240	1285500	261	-		PLF_234_00003164	PGF_00109481	ERT89253.1	86		hypothetical protein
Brucella suis 1330	204722.15	CP002997	fig|204722.15.peg.1797	BS1330_I1840		PATRIC.204722.15.CP002997.CDS.1777708.1777968.rev	PATRIC	CDS	1777708	1777968	261	-		PLF_234_00003164	PGF_00109481	AEM19158.1	86		hypothetical protein
Brucella suis 1330	204722.5	NC_004310	fig|204722.5.peg.1878	BR1846	VBIBruSui107850_1878	PATRIC.204722.5.NC_004310.CDS.1777721.1777981.rev	PATRIC	CDS	1777721	1777981	261	-		PLF_234_00003164	PGF_00109481	NP_698826.1	86		hypothetical protein
Brucella suis strain 513UK	29461.11	CP007717	fig|29461.11.peg.2221	DM38_1025		PATRIC.29461.11.CP007717.CDS.1064955.1065215.rev	PATRIC	CDS	1064955	1065215	261	-		PLF_234_00003164	PGF_00109481	AIJ69012.1	86		hypothetical protein
Brucella suis strain Thompsen	29461.7	JMUE01000004	fig|29461.7.peg.1875	DK68_806		PATRIC.29461.7.JMUE01000004.CDS.833733.833993.rev	PATRIC	CDS	833733	833993	261	-		PLF_234_00003164	PGF_00109481	KFJ31934.1	86		hypothetical protein
Brucella sp. F5/99	437701.3	NZ_GG663477	fig|437701.3.peg.1399	BruF5_010100006692	VBIBruSp65954_1399	PATRIC.437701.3.NZ_GG663477.CDS.186618.186878.rev	PATRIC	CDS	186618	186878	261	-		PLF_234_00003164	PGF_00109481	ZP_05754855.1	86		hypothetical protein
Brucella suis ATCC 23445	470137.4	NC_010167	fig|470137.4.peg.1397		VBIBruSui83806_1397	PATRIC.470137.4.NC_010167.CDS.1285716.1285976.rev	PATRIC	CDS	1285716	1285976	261	-		PLF_234_00003164	PGF_00109481		86		hypothetical protein
Brucella ceti B1/94	520457.3	NZ_EQ999628	fig|520457.3.peg.3373	BAQG_03162	VBIBruCet113143_3373	PATRIC.520457.3.NZ_EQ999628.CDS.187975.188235.rev	PATRIC	CDS	187975	188235	261	-		PLF_234_00003164	PGF_00109481	ZP_05937243.1	86		hypothetical protein
Brucella ceti M490/95/1	520458.3	NZ_EQ999613	fig|520458.3.peg.3374	BcetM4_010100016194	VBIBruCet48569_3374	PATRIC.520458.3.NZ_EQ999613.CDS.187718.187978.rev	PATRIC	CDS	187718	187978	261	-		PLF_234_00003164	PGF_00109481	ZP_05458230.1	86		hypothetical protein
Brucella suis bv. 5 str. 513	520489.3	NZ_DS999716	fig|520489.3.peg.1375	Bsuib55_010100006499	VBIBruSui73489_1375	PATRIC.520489.3.NZ_DS999716.CDS.186661.186921.rev	PATRIC	CDS	186661	186921	261	-		PLF_234_00003164	PGF_00109481	ZP_05162316.1	86		hypothetical protein
Brucella microti CCM 4915	568815.3	NC_013119	fig|568815.3.peg.3067	BMI_I1862	VBIBruMic92249_3067	PATRIC.568815.3.NC_013119.CDS.1785355.1785615.rev	PATRIC	CDS	1785355	1785615	261	-		PLF_234_00003164	PGF_00109481	YP_003107761.1	86		hypothetical protein
Brucella ceti str. Cudo	595497.3	NZ_ACJD01000006	fig|595497.3.peg.2274	BCETI_6000209	VBIBruCet28239_2274	PATRIC.595497.3.NZ_ACJD01000006.CDS.188125.188385.rev	PATRIC	CDS	188125	188385	261	-		PLF_234_00003164	PGF_00109481	ZP_03786431.1	86		hypothetical protein
Brucella suis bv. 2 strain PT09172	645170.28	CP007694	fig|645170.28.peg.3201	BSPT2_II1281		PATRIC.645170.28.CP007694.CDS.1256518.1256778.rev	PATRIC	CDS	1256518	1256778	261	-		PLF_234_00003164	PGF_00109481	AIB26699.1	86		hypothetical protein
Brucella suis bv. 2 strain Bs143CITA	645170.29	CP007696	fig|645170.29.peg.3196	BSSP1_II1287		PATRIC.645170.29.CP007696.CDS.1256464.1256724.rev	PATRIC	CDS	1256464	1256724	261	-		PLF_234_00003164	PGF_00109481	AIB30097.1	86		hypothetical protein
Brucella suis bv. 2 strain Bs364CITA	645170.30	CP007698	fig|645170.30.peg.3210	BSSP2_II1289		PATRIC.645170.30.CP007698.CDS.1257500.1257760.rev	PATRIC	CDS	1257500	1257760	261	-		PLF_234_00003164	PGF_00109481	AIB33467.1	86		hypothetical protein
Brucella suis bv. 2 strain Bs396CITA	645170.31	CP007721	fig|645170.31.peg.3211	BSSP3_II1292		PATRIC.645170.31.CP007721.CDS.1257498.1257758.rev	PATRIC	CDS	1257498	1257758	261	-		PLF_234_00003164	PGF_00109481	AIB19969.1	86		hypothetical protein
Brucella sp. F60	981386.3	LN997863	fig|981386.3.peg.992	BF3285c1_0946		PATRIC.981386.3.LN997863.CDS.948951.949415.fwd	PATRIC	CDS	948951	949415	465	+		PLF_234_00000132	PGF_08100026		154		Outer membrane protein
Scattered Sequences
Genome	Genome ID	Accession	PATRIC ID	RefSeq Locus Tag	Alt Locus Tag	Feature ID	Annotation	Feature Type	Start	End	Length	Strand	FIGfam ID	PATRIC genus-specific families (PLfams)	PATRIC cross-genus families (PGfams)	Protein ID	AA Length	Gene Symbol	Product
Brucella canis HSK A52141	1104321.3	CP003174	fig|1104321.3.peg.1371	BCA52141_I2244	VBIBruCan223303_1371	PATRIC.1104321.3.CP003174.CDS.1384516.1384677.fwd	PATRIC	CDS	1384516	1384677	162	+	FIG01599216	PLF_234_00003164	PGF_00109481	AEW14417.1	53		hypothetical protein
Brucella suis 63/198	1160227.3	AQKY01000015	fig|1160227.3.peg.3139	C037_02993	VBIBruSui231676_3139	PATRIC.1160227.3.AQKY01000015.CDS.326685.326846.rev	PATRIC	CDS	326685	326846	162	-	FIG01599216	PLF_234_00003164	PGF_00109481	ENT26162.1	53		hypothetical protein
Brucella suis 63/252	1160232.3	AQNT01000008	fig|1160232.3.peg.3188	C064_03028	VBIBruSui234909_3188	PATRIC.1160232.3.AQNT01000008.CDS.653845.654006.rev	PATRIC	CDS	653845	654006	162	-	FIG01599216	PLF_234_00003164	PGF_00109481	ENR14742.1	53		hypothetical protein
Brucella canis 79/122	1169222.3	AQJY01000002	fig|1169222.3.peg.1310	B976_01223	VBIBruCan234082_1310	PATRIC.1169222.3.AQJY01000002.CDS.832242.832403.rev	PATRIC	CDS	832242	832403	162	-	FIG01599216	PLF_234_00003164	PGF_00109481	ENS47044.1	53		hypothetical protein
Brucella canis CNGB 1324	1198684.3	AQMZ01000001	fig|1198684.3.peg.1681	C967_01590	VBIBruCan241627_1681	PATRIC.1198684.3.AQMZ01000001.CDS.1625831.1625992.rev	PATRIC	CDS	1625831	1625992	162	-	FIG01599216	PLF_234_00003164	PGF_00109481	ENX68236.1	53		hypothetical protein
Brucella canis CNGB 1172	1198686.3	AQMY01000001	fig|1198686.3.peg.1793	C969_01689	VBIBruCan248110_1793	PATRIC.1198686.3.AQMY01000001.CDS.1743167.1743328.rev	PATRIC	CDS	1743167	1743328	162	-	FIG01599216	PLF_234_00003164	PGF_00109481	ENQ58212.1	53		hypothetical protein
Brucella canis UK10/02	1198696.3	AQNB01000001	fig|1198696.3.peg.1302	C979_01219	VBIBruCan241809_1302	PATRIC.1198696.3.AQNB01000001.CDS.1248968.1249129.rev	PATRIC	CDS	1248968	1249129	162	-	FIG01599216	PLF_234_00003164	PGF_00109481	ENQ60852.1	53		hypothetical protein
Brucella canis F7/05A	1198699.3	AQNA01000002	fig|1198699.3.peg.1756	C982_01646	VBIBruCan242198_1756	PATRIC.1198699.3.AQNA01000002.CDS.1143946.1144107.rev	PATRIC	CDS	1143946	1144107	162	-	FIG01599216	PLF_234_00003164	PGF_00109481	ENX71241.1	53		hypothetical protein
Brucella canis 04-2330-1	1341684.3	AXNG01000001	fig|1341684.3.peg.1682	P036_01589	VBIBruCan305464_1682	PATRIC.1341684.3.AXNG01000001.CDS.1626061.1626222.rev	PATRIC	CDS	1626061	1626222	162	-	FIG01599216	PLF_234_00003164	PGF_00109481	ERU10079.1	53		hypothetical protein
Brucella canis 96-7258	1341685.3	AXNF01000001	fig|1341685.3.peg.1759	P037_01662	VBIBruCan299799_1759	PATRIC.1341685.3.AXNF01000001.CDS.1711122.1711283.rev	PATRIC	CDS	1711122	1711283	162	-	FIG01599216	PLF_234_00003164	PGF_00109481	ERU04434.1	53		hypothetical protein
Brucella canis str. Oliveri	1408887.3	HG803175	fig|1408887.3.peg.1351	BCOUA_I1846		PATRIC.1408887.3.HG803175.CDS.1781665.1781826.rev	PATRIC	CDS	1781665	1781826	162	-	FIG01599216	PLF_234_00003164	PGF_00109481	CDL77220.1	53		hypothetical protein
Brucella suis strain BSP	29461.12	CP008756	fig|29461.12.peg.1281	DO76_3059		PATRIC.29461.12.CP008756.CDS.1290584.1290745.rev	PATRIC	CDS	1290584	1290745	162	-	FIG01599216	PLF_234_00003164	PGF_00109481	AIJ98113.1	53		hypothetical protein
Brucella suis strain BSQ	29461.8	JMUD01000003	fig|29461.8.peg.957	DO77_1986		PATRIC.29461.8.JMUD01000003.CDS.189505.189666.rev	PATRIC	CDS	189505	189666	162	-	FIG01599216	PLF_234_00003164	PGF_00109481	KFJ30272.1	53		hypothetical protein
Brucella canis strain SVA13	36855.3	CP007629	fig|36855.3.peg.1796			PATRIC.36855.3.CP007629.CDS.1776696.1776857.rev	PATRIC	CDS	1776696	1776857	162	-	FIG01599216	PLF_234_00003164	PGF_00109481		53		hypothetical protein
Brucella canis strain RM6/66	36855.4	CP007758	fig|36855.4.peg.1925	DK60_1836		PATRIC.36855.4.CP007758.CDS.1889932.1890093.rev	PATRIC	CDS	1889932	1890093	162	-	FIG01599216	PLF_234_00003164	PGF_00109481	AIJ82388.1	53		hypothetical protein
Brucella canis ATCC 23365	483179.4	NC_010103	fig|483179.4.peg.1879	BCAN_A1884	VBIBruCan25663_1879	PATRIC.483179.4.NC_010103.CDS.1775707.1775868.rev	PATRIC	CDS	1775707	1775868	162	-	FIG01599216	PLF_234_00003164	PGF_00109481	YP_001593652.1	53		hypothetical protein
Brucella suis bv. 4 str. 40	520488.3	NZ_GG703795	fig|520488.3.peg.3372	BAVG_3032	VBIBruSui38587_3372	PATRIC.520488.3.NZ_GG703795.CDS.186156.186317.rev	PATRIC	CDS	186156	186317	162	-	FIG01599216	PLF_234_00003164	PGF_00109481	ZP_05839385.1	53		hypothetical protein
Brucella ovis 63/96	1169230.3	AQKN01000008	fig|1169230.3.peg.2192	B999_02101	VBIBruOvi237522_2192	PATRIC.1169230.3.AQKN01000008.CDS.194940.195056.rev	PATRIC	CDS	194940	195056	117	-		PLF_234_00003494	PGF_07743868	ENS94290.1	38		hypothetical protein
Brucella ovis IntaBari-2001-319-4082	1293918.3	AQIM01000011	fig|1293918.3.peg.1936	H717_01838	VBIBruOvi282341_1936	PATRIC.1293918.3.AQIM01000011.CDS.65510.65626.rev	PATRIC	CDS	65510	65626	117	-		PLF_234_00003494	PGF_07743868	ENT99204.1	38		hypothetical protein
Brucella ovis IntaBari-2008-114-542	1293919.3	AQIN01000012	fig|1293919.3.peg.1847	H718_01761	VBIBruOvi279086_1847	PATRIC.1293919.3.AQIN01000012.CDS.65045.65161.rev	PATRIC	CDS	65045	65161	117	-		PLF_234_00003494	PGF_07743868	ENU02766.1	38		hypothetical protein
Brucella abortus 90-0962	1328349.3	ATGW01000002	fig|1328349.3.peg.1857	L263_01758	VBIBruAbo293650_1857	PATRIC.1328349.3.ATGW01000002.CDS.879603.879719.rev	PATRIC	CDS	879603	879719	117	-		PLF_234_00003494	PGF_07743868	EPG10473.1	38		hypothetical protein
Brucella abortus 99-9971-159	1341676.3	AXMV01000002	fig|1341676.3.peg.1322	P047_01247	VBIBruAbo308415_1322	PATRIC.1341676.3.AXMV01000002.CDS.556724.556840.rev	PATRIC	CDS	556724	556840	117	-		PLF_234_00003494	PGF_07743868	ERT95148.1	38		hypothetical protein
Brucella melitensis 02-5863-1	1341686.3	AXMZ01000005	fig|1341686.3.peg.1887	P043_01804	VBIBruMel314344_1887	PATRIC.1341686.3.AXMZ01000005.CDS.68679.68795.fwd	PATRIC	CDS	68679	68795	117	+		PLF_234_00003494	PGF_07743868	ERU24796.1	38		hypothetical protein
Brucella melitensis 02-7258	1388745.3	AXMQ01000008	fig|1388745.3.peg.2763	P052_02645	VBIBruMel312022_2763	PATRIC.1388745.3.AXMQ01000008.CDS.4368.4484.fwd	PATRIC	CDS	4368	4484	117	+		PLF_234_00003494	PGF_07743868	ERT73092.1	38		hypothetical protein
Brucella abortus strain NCTC 10505	235.21	CP007700	fig|235.21.peg.1751	DO78_1696		PATRIC.235.21.CP007700.CDS.1714348.1714464.rev	PATRIC	CDS	1714348	1714464	117	-		PLF_234_00003494	PGF_07743868	AIJ57215.1	38		hypothetical protein
Brucella sp. 83/13	520449.3	NZ_DS999657	fig|520449.3.peg.2085	Bru83_010100009858	VBIBruSp75385_2085	PATRIC.520449.3.NZ_DS999657.CDS.187061.187222.rev	PATRIC	CDS	187061	187222	162	-	FIG01599216	PLF_234_00003164	PGF_00109481	ZP_05181644.1	53		hypothetical protein
Brucella melitensis M28	941967.3	CP002459	fig|941967.3.peg.1840	BM28_A1841	VBIBruMel176544_1840	PATRIC.941967.3.CP002459.CDS.1796486.1796602.rev	PATRIC	CDS	1796486	1796602	117	-		PLF_234_00003494	PGF_07743868	ADZ66917.1	38		hypothetical protein
Cluster 1
Cluster 2
Cluster 3
Scattered Sequences

## Sheet: Brucella sp.
Organism	ID	Nlength	Strand	AALength	Signal Peptide	Nhead (~180)	Core(~110)	FGG(~65)	Chead(140)	Dall(40)	Coiled-coil(~50)	Membrane Anchoring Region (~60 aa)	Gene Name	Description
Brucella sp. F5/06	fig|1169233.3.peg.391	2514	+	837	Low Confidence	1	3	1	1	1		1		Outer membrane protein
Brucella sp. NVSL 07-0026	fig|520448.3.peg.260	1842	+	613	Low Confidence	1 Truncated	2	1	1	1		1		Outer membrane protein
Brucella sp. 63/311	fig|1160235.3.peg.1	1449	+	482	Not Detected	1	1	1	1	1		1		Outer membrane protein
Brucella sp. F5/99	fig|437701.3.peg.3169	1449	+	482	Not Detected	1	1	1	1	1		1		Outer membrane protein
Brucella sp. 83/13	fig|520449.3.peg.4	1155	+	384	Not Detected	1	1	1	0	1		1		Outer membrane protein
Brucella sp. NVSL 07-0026	fig|520448.3.peg.230	696	-	231	Low Confidence	0	0	0	0	1		1		hypothetical protein
Brucella sp. F60	fig|981386.3.peg.992	465	+	154	inferred by similarity	0	0	0	0	1 Truncated		1		Outer membrane protein
Brucella sp. F60	fig|981386.3.peg.992	465	+	154	Inferred by similarity	0	0	0	0	1 Truncated		1		Outer membrane protein
Brucella sp. F5/99	fig|437701.3.peg.1399	261	-	86	Not Detected	0	0	0	0	1		1		hypothetical protein
Brucella sp. 83/13	fig|520449.3.peg.2085	162	-	53	Low Confidence	0	0	0	0	1		1		hypothetical protein
Cluster 1
Cluster 2
Cluster 3
Scattered Sequences

## Sheet: B. abortus
;	ID	Nlength	Strand	AALength	Signal Peptide	Nhead (~180)	Core(~110)	FGG(~65)	Chead(140)	Dall(40)	Coiled-coil(~50)	Membrane Anchoring Region (~60 aa)	Gene Name	Description
Brucella abortus 01-0065	fig|1328357.3.peg.2141	4002	-	1333	Sec Signal	1	6	1	1	1	1	1	BatA	Outer membrane protein
Brucella abortus 90-12178	fig|1341674.3.peg.1179	4680	-	1559	Sec Signal	1	8	1	1	1	1	1		Outer membrane protein
Brucella abortus 01-0585	fig|1328356.3.peg.74	4002	+	1333	Sec Signal	1	6	1	1	1	1	1	BatA	Outer membrane protein
Brucella abortus 01-0648	fig|1328355.3.peg.74	4002	+	1333	Sec Signal	1	6	1	1	1	1	1	BatA	Outer membrane protein
Brucella abortus 03-2770-11	fig|1341670.3.peg.74	4002	+	1333	Sec Signal	1	6	1	1	1	1	1	BatA	Outer membrane protein
Brucella abortus 225/65	fig|1169203.3.peg.396	4002	+	1333	Sec Signal	1	6	1	1	1	1	1	BatA	Outer membrane protein
Brucella abortus 63/168	fig|1160177.3.peg.14	4002	+	1333	Sec Signal	1	6	1	1	1	1	1	BatA	Outer membrane protein
Brucella abortus 63/59	fig|1160183.3.peg.1607	4002	+	1333	Sec Signal	1	6	1	1	1	1	1	BatA	Outer membrane protein
Brucella abortus 64/108	fig|1160199.3.peg.1	4002	+	1333	Sec Signal	1	6	1	1	1	1	1	BatA	Outer membrane protein
Brucella abortus 67/781	fig|1160182.3.peg.42	4002	+	1333	Sec Signal	1	6	1	1	1	1	1	BatA	Outer membrane protein
Brucella abortus 68-3396P	fig|1328339.3.peg.2146	4002	-	1333	Sec Signal	1	6	1	1	1	1	1	BatA	Outer membrane protein
Brucella abortus 76-1413	fig|1328340.3.peg.74	4002	+	1333	Sec Signal	1	6	1	1	1	1	1	BatA	Outer membrane protein
Brucella abortus 80/108	fig|1160198.3.peg.43	4002	+	1333	Sec Signal	1	6	1	1	1	1	1	BatA	Outer membrane protein
Brucella abortus 84-0928	fig|1328344.3.peg.74	4002	+	1333	Sec Signal	1	6	1	1	1	1	1	BatA	Outer membrane protein
Brucella abortus 863/67	fig|1160193.3.peg.1	4002	+	1333	Sec Signal	1	6	1	1	1	1	1	BatA	Outer membrane protein
Brucella abortus 87-0095	fig|1328346.3.peg.2140	4002	-	1333	Sec Signal	1	6	1	1	1	1	1	BatA	Outer membrane protein
Brucella abortus 87-2211	fig|1328347.3.peg.2131	4002	-	1333	Sec Signal	1	6	1	1	1	1	1	BatA	Outer membrane protein
Brucella abortus 88/226	fig|1160194.3.peg.1	4002	+	1333	Sec Signal	1	6	1	1	1	1	1	BatA	Outer membrane protein
Brucella abortus 89-0363	fig|1328348.3.peg.69	4002	+	1333	Sec Signal	1	6	1	1	1	1	1	BatA	Outer membrane protein
Brucella abortus 89-2646-1238	fig|1341673.3.peg.2814	4002	-	1333	Sec Signal	1	6	1	1	1	1	1	BatA	Outer membrane protein
Brucella abortus 90-0737	fig|1328352.3.peg.75	4002	+	1333	Sec Signal	1	6	1	1	1	1	1	BatA	Outer membrane protein
Brucella abortus 90-0742	fig|1328350.3.peg.69	4002	+	1333	Sec Signal	1	6	1	1	1	1	1	BatA	Outer membrane protein
Brucella abortus 90-0962	fig|1328349.3.peg.74	4002	+	1333	Sec Signal	1	6	1	1	1	1	1	BatA	Outer membrane protein
Brucella abortus 90-1280	fig|1328353.3.peg.74	4002	+	1333	Sec Signal	1	6	1	1	1	1	1	BatA	Outer membrane protein
Brucella abortus 93/1	fig|1160197.3.peg.51	4002	+	1333	Sec Signal	1	6	1	1	1	1	1	BatA	Outer membrane protein
Brucella abortus B10-0018	fig|1328358.3.peg.2123	4002	-	1333	Sec Signal	1	6	1	1	1	1	1	BatA	Outer membrane protein
Brucella abortus B10-0091	fig|1328359.3.peg.74	4002	+	1333	Sec Signal	1	6	1	1	1	1	1	BatA	Outer membrane protein
Brucella abortus B10-0973	fig|1328360.3.peg.2141	4002	-	1333	Sec Signal	1	6	1	1	1	1	1	BatA	Outer membrane protein
Brucella abortus bv. 1 str. 9-941	fig|262698.4.peg.77	4002	+	1333	Sec Signal	1	6	1	1	1	1	1	BatA	Outer membrane protein
Brucella abortus CNGB 1011	fig|1198692.3.peg.1610	4002	+	1333	Sec Signal	1	6	1	1	1	1	1	BatA	Outer membrane protein
Brucella abortus CNGB 1432	fig|1198693.3.peg.1	4002	+	1333	Sec Signal	1	6	1	1	1	1	1	BatA	Outer membrane protein
Brucella abortus CNGB 436	fig|1198687.3.peg.996	4002	+	1333	Sec Signal	1	6	1	1	1	1	1	BatA	Outer membrane protein
Brucella abortus CNGB 752	fig|1198689.3.peg.1	4002	+	1333	Sec Signal	1	6	1	1	1	1	1	BatA	Outer membrane protein
Brucella abortus CNGB 759	fig|1198690.3.peg.43	4002	+	1333	Sec Signal	1	6	1	1	1	1	1	BatA	Outer membrane protein
Brucella abortus F1/06 B1	fig|1160191.3.peg.51	4002	+	1333	Sec Signal	1	6	1	1	1	1	1	BatA	Outer membrane protein
Brucella abortus F2/06-8	fig|1160192.3.peg.51	4002	+	1333	Sec Signal	1	6	1	1	1	1	1	BatA	Outer membrane protein
Brucella abortus F3/01-300	fig|1238668.3.peg.43	4002	+	1333	Sec Signal	1	6	1	1	1	1	1	BatA	Outer membrane protein
Brucella abortus F3/07-1	fig|1160184.3.peg.1	4002	+	1333	Sec Signal	1	6	1	1	1	1	1	BatA	Outer membrane protein
Brucella abortus levi gila	fig|1160201.3.peg.51	4002	+	1333	Sec Signal	1	6	1	1	1	1	1	BatA	Outer membrane protein
Brucella abortus NI274	fig|1160164.3.peg.51	4002	+	1333	Sec Signal	1	6	1	1	1	1	1	BatA	Outer membrane protein
Brucella abortus NI352	fig|1160165.3.peg.50	4002	+	1333	Sec Signal	1	6	1	1	1	1	1	BatA	Outer membrane protein
Brucella abortus NI422	fig|1160168.3.peg.51	4002	+	1333	Sec Signal	1	6	1	1	1	1	1	BatA	Outer membrane protein
Brucella abortus NI492	fig|1160169.3.peg.42	4002	+	1333	Sec Signal	1	6	1	1	1	1	1	BatA	Outer membrane protein
Brucella abortus NI495a	fig|1160170.3.peg.43	4002	+	1333	Sec Signal	1	6	1	1	1	1	1	BatA	Outer membrane protein
Brucella abortus NI593	fig|1160171.3.peg.43	4002	+	1333	Sec Signal	1	6	1	1	1	1	1	BatA	Outer membrane protein
Brucella abortus NI628	fig|1160160.4.peg.51	4002	+	1333	Sec Signal	1	6	1	1	1	1	1	BatA	Outer membrane protein
Brucella abortus RB51-AHVLA	fig|1198700.3.peg.45	4002	+	1333	Sec Signal	1	6	1	1	1	1	1	BatA	Outer membrane protein
Brucella abortus str. 2308 A	fig|641140.3.peg.74	4002	+	1333	Sec Signal	1	6	1	1	1	1	1	BatA	Outer membrane protein
Brucella abortus 104M	fig|1210454.5.peg.74	3663	+	1220	Sec Signal	1	5	1	1	1	1	1		Outer membrane protein
Brucella abortus bv. 2 str. 86/8/59	fig|520450.7.peg.96	3663	+	1220	Sec Signal	1	5	1	1	1	1	1		Outer membrane protein
Brucella abortus strain 12183	fig|235.34.peg.1612	3663	-	1220	Sec Signal	1	5	1	1	1	1	1		Outer membrane protein
Brucella abortus strain BAB8416	fig|235.29.peg.73	3663	+	1220	Sec Signal	1	5	1	1	1	1	1		Outer membrane protein
Brucella abortus 01-4165	fig|1341669.3.peg.1864	3537	+	1178	Low Confidence	1Truncated	6	1	1	1	1	1		Outer membrane protein
Brucella abortus I103_(UK3/01)	fig|1160190.3.peg.1	3537	+	1178	Low Confidence	1Truncated	6	1	1	1	1	1		Outer membrane protein
Brucella abortus NI240	fig|1160163.3.peg.61	3537	+	1178	Low Confidence	1Truncated	6	1	1	1	1	1		Outer membrane protein
Brucella abortus NI388	fig|1160167.3.peg.1	3537	+	1178	Low Confidence	1Truncated	6	1	1	1	1	1		Outer membrane protein
Brucella abortus NI518	fig|1160161.3.peg.410	3537	+	1178	Low Confidence	1Truncated	6	1	1	1	1	1		Outer membrane protein
Brucella abortus NI613	fig|1160172.3.peg.51	3537	+	1178	Low Confidence	1Truncated	6	1	1	1	1	1		Outer membrane protein
Brucella abortus NI622	fig|1160173.3.peg.43	3537	+	1178	Low Confidence	1Truncated	6	1	1	1	1	1		Outer membrane protein
Brucella abortus NI633	fig|1160174.3.peg.43	3537	+	1178	Low Confidence	1Truncated	6	1	1	1	1	1		Outer membrane protein
Brucella abortus NI639	fig|1160175.3.peg.1	3537	+	1178	Low Confidence	1Truncated	6	1	1	1	1	1		Outer membrane protein
Brucella abortus NI649	fig|1160162.3.peg.50	3537	+	1178	Low Confidence	1Truncated	6	1	1	1	1	1		Outer membrane protein
Brucella abortus 88/217	fig|1198697.3.peg.73	3324	-	1107	Sec Signal	1	4	1	1	1	1	1		Outer membrane protein
Brucella abortus bv. 6 str. 870	fig|520454.6.peg.1865	3324	-	1107	Sec Signal	1	4	1	1	1	1	1		Outer membrane protein
Brucella abortus bv. 9 str. C68	fig|520455.7.peg.91	3324	+	1107	Sec Signal	1	4	1	1	1	1	1		Outer membrane protein
Brucella abortus strain 8486	fig|235.31.peg.1624	3324	-	1107	Sec Signal	1	4	1	1	1	1	1		Outer membrane protein
Brucella abortus 2308	fig|359391.11.peg.1493	3198	+	1065	Low Confidence	1Truncated	5	1	1	1	1	1		Outer membrane protein
Brucella abortus A13334	fig|1104320.3.peg.218	3198	-	1065	Low Confidence	1Truncated	5	1	1	1	1	1		Outer membrane protein
Brucella abortus strain 63 75	fig|235.16.peg.3139	3198	+	1065	Low Confidence	1Truncated	5	1	1	1	1	1		Outer membrane protein
Brucella abortus strain BER	fig|235.17.peg.1415	3198	-	1065	Low Confidence	1Truncated	5	1	1	1	1	1		Outer membrane protein
Brucella abortus strain 1046	fig|235.36.peg.1615	2985	-	994	Sec Signal	1	3	1	1	1	1	1		Outer membrane protein
Brucella abortus strain 11796	fig|235.32.peg.1396	2985	-	994	Sec Signal	1	3	1	1	1	1	1		Outer membrane protein
Brucella abortus strain 1365.1	fig|235.33.peg.1562	2985	-	994	Sec Signal	1	3	1	1	1	1	1		Outer membrane protein
Brucella abortus strain 15074.1	fig|235.40.peg.1491	2985	-	994	Sec Signal	1	3	1	1	1	1	1		Outer membrane protein
Brucella abortus strain 3272	fig|235.37.peg.1767	2985	+	994	Sec Signal	1	3	1	1	1	1	1		Outer membrane protein
Brucella abortus strain 5586	fig|235.38.peg.1571	2985	-	994	Sec Signal	1	3	1	1	1	1	1		Outer membrane protein
Brucella abortus strain 8979.3	fig|235.35.peg.1767	2985	+	994	Sec Signal	1	3	1	1	1	1	1		Outer membrane protein
Brucella abortus strain 9060	fig|235.39.peg.1631	2985	-	994	Sec Signal	1	3	1	1	1	1	1		Outer membrane protein
Brucella abortus 88/19	fig|1160178.3.peg.1	2859	+	952	Low Confidence	1Truncated	4	1	1	1	1	1		Outer membrane protein
Brucella abortus F5/04-7	fig|1160202.3.peg.2117	2859	+	952	Low Confidence	1Truncated	4	1	1	1	1	1		Outer membrane protein
Brucella abortus strain BFY	fig|235.20.peg.3146	2859	-	952	Low Confidence	1Truncated	4	1	1	1	1	1		Outer membrane protein
Brucella abortus NI380	fig|1160166.3.peg.1	2805	+	934	Not Detected	0	5	1	1	1	1	1		Outer membrane protein
Brucella abortus 877/67	fig|1160206.3.peg.1	2520	+	839	Low Confidence	1 Truncated	3	1	1	1	1	1		Outer membrane protein
Brucella abortus 99-9971-159	fig|1341676.3.peg.2854	2520	+	839	Low Confidence	1Truncated	3	1	1	1	1	1		Outer membrane protein
Brucella abortus bv. 1 str. 04-0552	fig|35802.123.peg.1402	2520	+	839	Low Confidence	1 Truncated	3	1	1	1	1	1		Outer membrane protein
Brucella abortus LEVI237	fig|1160204.3.peg.2125	2520	+	839	Low Confidence	1Truncated	3	1	1	1	1	1		Outer membrane protein
Brucella abortus strain BDW	fig|235.15.peg.3258	2520	-	839	Low Confidence	1 Truncated	3	1	1	1	1	1		Outer membrane protein
Brucella abortus strain ZW053	fig|235.19.peg.55	2520	+	839	Low Confidence	1Truncated	3	1	1	1	1	1		Outer membrane protein
Brucella abortus strain 9261	fig|235.41.peg.1765	2271	+	756	Not Detected	0	3	1	1	1	1	1		Outer membrane protein
Brucella abortus 64/122	fig|1160205.3.peg.2118	2181	+	726	Not Detected	0	2	1	1	1	1	1		Outer membrane protein
Brucella abortus 78/36	fig|1160189.3.peg.2119	2181	+	726	Not Detected	0	2	1	1	1	1	1		Outer membrane protein
Brucella abortus 85/69	fig|1160179.3.peg.1168	2181	-	726	Not Detected	0	2	1	1	1	1	1		Outer membrane protein
Brucella abortus bv. 4 str. 12-0332S2	fig|644335.12.peg.1405	2181	+	726	Not Detected	0	2	1	1	1	1	1		Outer membrane protein
Brucella abortus strain BEU	fig|235.14.peg.2947	2181	+	726	Not Detected	0	2	1	1	1	1	1		Outer membrane protein
Brucella abortus 82-3893	fig|1328343.3.peg.74	2118	+	705	Not Detected	0	3	1	1	1	1	1		Outer membrane protein
Brucella abortus CNGB 966	fig|1198691.3.peg.46	2088	+	695	Not Detected	0	2	1	1	1	1	1		Outer membrane protein
Brucella abortus 80-1399	fig|1328341.3.peg.69	1932	+	643	Not Detected	0	2	1	1	1	1	1		Outer membrane protein
Brucella abortus 82-2330	fig|1328342.3.peg.69	1932	+	643	Not Detected	0	2	1	1	1	1	1		Outer membrane protein
Brucella abortus 85-1058	fig|1328345.3.peg.74	1932	+	643	Not Detected	0	2	1	1	1	1	1		Outer membrane protein
Brucella abortus 90/50	fig|1160196.3.peg.1	1932	+	643	Not Detected	0	2	1	1	1	1	1		Outer membrane protein
Brucella abortus NI645	fig|1160176.4.peg.1	1932	+	643	Not Detected	0	2	1	1	1	1	1		Outer membrane protein
Brucella abortus bv. 1 str. B93-1191	fig|35802.90.peg.1814	1842	+	613	Low Confidence	1 Truncated	1	1	1	1	1	1		Outer membrane protein
Brucella abortus S19	fig|430066.4.peg.1276	1842	+	613	Low Confidence	1 Truncated	1	1	1	1	1	1		Outer membrane protein
Brucella abortus 65/157	fig|1160200.3.peg.1	1788	+	595	Not Detected	0	2	1	1	1	1	1		Outer membrane protein
Brucella abortus strain 3196	fig|235.18.peg.451	1593	-	530	Not Detected	0	1	1	1	1	1	1		Outer membrane protein
Brucella abortus strain NCTC 10505	fig|235.21.peg.1	1593	+	530	Not Detected	0	1	1	1	1	1	1		Outer membrane protein
Brucella abortus 03-4923-239-D	fig|1341671.3.peg.1	1449	+	482	Not Detected	0	1 truncated	1	1 Truncated	1	1	1		Outer membrane protein
Brucella abortus 67/93	fig|1169212.3.peg.1963	1449	+	482	Not Detected	0	1 truncated	1	1 Truncated	1	1	1		Outer membrane protein
Brucella abortus 78/32	fig|1198698.3.peg.1	1449	+	482	Not Detected	0	1 truncated	1	1 Truncated	1	1	1		Outer membrane protein
Brucella abortus 80/101	fig|1160185.3.peg.1	1449	+	482	Not Detected	0	1 truncated	1	1 Truncated	1	1	1		Outer membrane protein
Brucella abortus 80/102	fig|1160203.3.peg.1	1449	+	482	Not Detected	0	1 truncated	1	1 Truncated	1	1	1		Outer membrane protein
Brucella abortus 85/140	fig|1160187.3.peg.1	1449	+	482	Not Detected	0	1 truncated	1	1 Truncated	1	1	1		Outer membrane protein
Brucella abortus bv. 1 str. B03-0209	fig|35802.11.peg.864	1440	+	479	Not Detected	0	1 truncated	1	1 Truncated	1	1	1		Outer membrane protein
Brucella abortus bv. 1 str. NI486	fig|1051057.3.peg.2707	1440	-	479	Not Detected	0	1 truncated	1	1 Truncated	1	1	1		Outer membrane protein
Brucella abortus F6/05-9	fig|1160208.3.peg.52	1275	+	424	Not Detected	0	0	1	1 Truncated	1	1	1		Outer membrane protein
Brucella abortus 355/78	fig|1169204.3.peg.1959	1254	+	417	Not Detected	1	0	1	0	1	1	1		Outer membrane protein
Brucella abortus 544	fig|1169205.3.peg.612	1254	+	417	Not Detected	1	0	1	0	1	1	1		Outer membrane protein
Brucella abortus 600/64	fig|1169206.3.peg.1964	1254	+	417	Not Detected	1	0	1	0	1	1	1		Outer membrane protein
Brucella abortus 63/130	fig|1169207.3.peg.1956	1254	+	417	Not Detected	1	0	1	0	1	1	1		Outer membrane protein
Brucella abortus 63/138	fig|1169208.3.peg.1958	1254	+	417	Not Detected	1	0	1	0	1	1	1		Outer membrane protein
Brucella abortus 63/144	fig|1169209.3.peg.399	1254	+	417	Not Detected	1	0	1	0	1	1	1		Outer membrane protein
Brucella abortus 64/81	fig|1169210.3.peg.396	1254	+	417	Not Detected	1	0	1	0	1	1	1		Outer membrane protein
Brucella abortus 65/110	fig|1160209.3.peg.1	1254	+	417	Not Detected	1	0	1	0	1	1	1		Outer membrane protein
Brucella abortus 65/63	fig|1169211.3.peg.1959	1254	+	417	Not Detected	1	0	1	0	1	1	1		Outer membrane protein
Brucella abortus 80/28	fig|1169214.3.peg.1967	1254	+	417	Not Detected	1	0	1	0	1	1	1		Outer membrane protein
Brucella abortus 84/26	fig|1169215.3.peg.398	1254	+	417	Not Detected	1	0	1	0	1	1	1		Outer membrane protein
Brucella abortus 87/28	fig|1169216.3.peg.1983	1254	+	417	Not Detected	1	0	1	0	1	1	1		Outer membrane protein
Brucella abortus 90-0775	fig|1328351.3.peg.2186	1254	-	417	Not Detected	1	0	1	0	1	1	1		Outer membrane protein
Brucella abortus 93/2	fig|1169217.3.peg.398	1254	+	417	Not Detected	1	0	1	0	1	1	1		Outer membrane protein
Brucella abortus 94-1313	fig|1328354.3.peg.74	1254	+	417	Not Detected	1	0	1	0	1	1	1		Outer membrane protein
Brucella abortus bv. 1 str. 01-0649	fig|35802.103.peg.323	1254	-	417	Not Detected	1	0	1	0	1	1	1		Outer membrane protein
Brucella abortus bv. 1 str. 02-0204	fig|35802.105.peg.258	1254	+	417	Not Detected	1	0	1	0	1	1	1		Outer membrane protein
Brucella abortus bv. 1 str. 10-0028	fig|35802.128.peg.260	1254	-	417	Not Detected	1	0	1	0	1	1	1		Outer membrane protein
Brucella abortus bv. 1 str. 12-0599S2	fig|35802.132.peg.258	1254	+	417	Not Detected	1	0	1	0	1	1	1		Outer membrane protein
Brucella abortus bv. 1 str. B04-0053	fig|35802.12.peg.3	1254	+	417	Not Detected	1	0	1	0	1	1	1		Outer membrane protein
Brucella abortus bv. 1 str. B93-0054	fig|35802.85.peg.810	1254	+	417	Not Detected	1	0	1	0	1	1	1		Outer membrane protein
Brucella abortus bv. 1 str. B93-0073	fig|35802.86.peg.1028	1254	-	417	Not Detected	1	0	1	0	1	1	1		Outer membrane protein
Brucella abortus bv. 1 str. B93-0710	fig|35802.89.peg.1318	1254	-	417	Not Detected	1	0	1	0	1	1	1		Outer membrane protein
Brucella abortus bv. 1 str. B93-1449	fig|35802.91.peg.1116	1254	-	417	Not Detected	1	0	1	0	1	1	1		Outer membrane protein
Brucella abortus bv. 1 str. NI010	fig|1051059.3.peg.393	1254	+	417	Not Detected	1	0	1	0	1	1	1		Outer membrane protein
Brucella abortus bv. 1 str. NI016	fig|1051060.3.peg.393	1254	+	417	Not Detected	1	0	1	0	1	1	1		Outer membrane protein
Brucella abortus bv. 1 str. NI021	fig|1051061.3.peg.1552	1254	-	417	Not Detected	1	0	1	0	1	1	1		Outer membrane protein
Brucella abortus bv. 1 str. NI259	fig|1051062.3.peg.2747	1254	+	417	Not Detected	1	0	1	0	1	1	1		Outer membrane protein
Brucella abortus bv. 1 str. NI435a	fig|1051055.3.peg.1543	1254	-	417	Not Detected	1	0	1	0	1	1	1		Outer membrane protein
[truncated: 145 more rows]

## Sheet: B. canis
Organism	ID	Nlength	Strand	AALength	Signal Peptide	Nhead (~180)	Core(~110)	FGG(~65)	Chead(140)	Dall(40)	Coiled-coil(~50)	Membrane Anchoring Region (~60 aa)	Gene Name	Description
[truncated: 25 more rows]

[truncated: 7 more sheets: B. ceti, B. melitensis, B. microti, B. neotomae, B. ovis, B. pinnipedialis, B. suis]
